# Supplementary material for: Targeting ubiquitin signaling vulnerabilities in KEAP1-inactivated lung cancer
Source: EMBO J. 2026 Mar 20;45(9):3276–305. doi: 10.1038/s44318-026-00737-9 (PMC13144482; doi:10.1038/s44318-026-00737-9)
Supplement: Supplementary file 3 — Source data Fig. 1 [file 44318_2026_737_MOESM3_ESM.zip › Figure 1 Source data/Figure 1G.xlsx]

## Sheet: readme
Source data for Figure 1G
Sheet 1	1G	KPL sgrna_summary
Sheet 2	1G	KPL Gene-Summary

## Sheet: Sheet 1_1G
sgrna	Gene	control_count	treatment_count	control_mean	treat_mean	LFC	control_var	adj_var	score	p.low	p.high	p.twosided	FDR	high_in_treatment
wildtype-PacI	wildtype-PacI	15317	126.36/14965	15317	7545.5	88533	1100900000000	1822.7	176.38	1	0	0	0	TRUE
MYCBP2-KO-2-R	MYCBP2	1103.3	3739.8/2591.7	1103.3	3165.7	15199	6590400000	1486700000	53491	1	0.00044301	0.00088601	0.082399	TRUE
RPL5-KO-3-R	RPL5	1374.1	0/6.3289	1374.1	31645	-83672	20028	1863500000	41233	0.18672	0.99998	0.37345	0.0021484	FALSE
RPL10-KO-2-R	RPL10	964.49	0/0	964.49	0	-99151	0	1294600000	40741	0.23101	0.99998	0.46202	0.0021484	FALSE
RPL5-KO-4-R	RPL5	746.58	0/0	746.58	0	-95461	0	99467	38526	0.58438	0.99994	0.00011688	0.0043478	FALSE
Usp32-KO-4-R	Usp32	401.95	1435.1/1069.6	401.95	1252.4	16371	66812	52597	37081	0.99989	0.00010875	0.0002175	0.0067424	TRUE
RPL5-KO-1-R	RPL5	572.76	1.5043/0	572.76	0.75217	-83552	11315	75723	36567	0.00012773	0.99987	0.00025547	0.0067882	FALSE
RPL10-KO-1-R	RPL10	1380.6	39.113/15.822	1380.6	27467	-56009	271.22	1872500000	35783	0.00017294	0.99983	0.00034588	0.0075665	FALSE
PLK1-KO-4-R	PLK1	496.87	0/0	496.87	0	-89596	0	65419	35634	0.00018306	0.99982	0.00036612	0.0075665	FALSE
PLK1-KO-2-R	PLK1	468.09	0/0	468.09	0	-88737	0	61523	35263	0.00021068	0.99979	0.00042137	0.0078375	FALSE
PLK1-KO-1-R	PLK1	397.77	0/0	397.77	0	-86394	0	52034	3431	0.00030063	0.9997	0.00060126	0.010167	FALSE
USP13-KO-4-R	USP13	756.79	1365.9/2230.9	756.79	1798.4	12477	3741200000	1008700000	32798	0.99948	0.0005239	0.0010478	0.016241	TRUE
RPL5-KO-2-R	RPL5	1108.4	54.156/9.4934	1108.4	31825	-50788	997.37	1493800000	32355	0.00060718	0.99939	0.0012144	0.017375	FALSE
DCAF12L2-KO-1-R	DCAF12L2	254.58	509.97/1082.2	254.58	796.11	1641	1637500000	32874	29867	0.99847	0.0015329	0.0030658	0.038016	TRUE
Control-736-KO-3-R	Control-736	708.98	2491.2/749.98	708.98	1620.6	11915	15159000000	94316	29683	0.99849	0.0015131	0.0030262	0.038016	TRUE
USP25-KO-3-R	USP25	587.38	2119.6/674.03	587.38	1396.8	12484	10448000000	77712	29036	0.99812	0.0018773	0.0037547	0.043648	TRUE
FBXO25-KO-3-R	FBXO25	856.12	1171.9/2395.5	856.12	1783.7	10581	7486200000	1145200000	2741	0.99692	0.0030799	0.0061597	0.063651	TRUE
XM_006530360.3-KO-2-R	XM_006530360.3	1134.1	3174.1/1237.3	1134.1	2205.7	0.95904	18757000000	1529500000	1974-02-01	0.99692	0.0030776	0.0061552	0.063651	TRUE
HUWE1-KO-2-R	HUWE1	774.66	34.6/56.96	774.66	45.78	-40515	250	1033200000	26755	0.0037308	0.99627	0.0074617	0.065203	FALSE
FBXL7-KO-2-R	FBXL7	346.48	795.79/1031.6	346.48	913.7	13964	27806	45143	26696	0.996	0.0040027	0.0080053	0.065203	TRUE
Control-608-KO-5-R	Control-608	527.27	213.62/2246.8	527.27	1230.2	12207	20669000000	69541	26655	0.99607	0.0039329	0.0078657	0.065203	TRUE
RPL10-KO-3-R	RPL10	1072.9	248.21/0	1072.9	124.11	-31016	30805	1444500000	26602	0.0039042	0.9961	0.0078084	0.065203	FALSE
MAGEL2-KO-4-R	MAGEL2	1145.3	2892.8/1481	1145.3	2186.9	0.93259	9966800000	154500000	1965-02-01	0.99597	0.0040314	0.0080628	0.065203	TRUE
HERC1-KO-1-R	HERC1	1300.5	3809/952.5	1300.5	2380.7	0.8718	40797000000	1760900000	25742	0.99497	0.0050288	0.010058	0.077947	TRUE
Control-82-KO-6-R	Control-82	1468.3	2291.1/2841.7	1468.3	2566.4	0.80515	1515700000	1995100000	24584	0.99302	0.006982	0.013964	0.10389	TRUE
USP29-KO-3-R	USP29	942.68	2091/1481	942.68	1786	0.92117	1860800000	1264500000	23716	0.99111	0.0088922	0.017784	0.12571	TRUE
FBXO25-KO-2-R	FBXO25	565.56	1248.6/1177.2	565.56	1212.9	10993	2550.2	74744	23677	0.99088	0.0091244	0.018249	0.12571	TRUE
PLK1-KO-3-R	PLK1	375.49	37.608/6.3289	375.49	21969	-40349	489.2	49038	23009	0.0107	0.9893	0.0214	0.1402	FALSE
HERC1-KO-3-R	HERC1	680.44	1672.8/1069.6	680.44	1371.2	10098	1819400000	90410	22973	0.98907	0.01093	0.021859	0.1402	TRUE
KEAP1-KO-2-R	KEAP1	644	40.617/107.59	644	74104	-31023	2242.8	85432	22578	0.01198	0.98802	0.02396	0.14855	FALSE
UBR5-KO-1-R	UBR5	1499	308.39/689.85	1499	499.12	-15846	72757	2037900000	22279	0.012943	0.98706	0.025887	0.15532	FALSE
USP51-KO-1-R	USP51	696.22	631.82/2085.4	696.22	1358.6	0.9635	10564000000	92569	21771	0.9851	0.014902	0.029804	0.16864	TRUE
KEAP1-KO-1-R	KEAP1	968.67	293.34/148.73	968.67	221.04	-21267	10457	1300400000	21567	0.015516	0.98448	0.031033	0.16864	FALSE
FBXW7-KO-1-R	FBXW7	1278.5	2429.5/1917.7	1278.5	2173.6	0.76517	1309900000	1730200000	21519	0.98428	0.015719	0.031439	0.16864	TRUE
HERC2-KO-2-R	HERC2	1303.3	1645.7/2765.7	1303.3	2205.7	0.75862	627200000	1764800000	21481	0.98413	0.015866	0.031733	0.16864	TRUE
Usp32-KO-3-R	Usp32	1215.4	1817.2/2316.4	1215.4	2066.8	0.76553	1245800000	1642300000	2101	0.98216	0.017845	0.03569	0.1844	TRUE
USP34-KO-1-R	USP34	648.41	1350.9/1174	648.41	1262.5	0.96017	15643	86035	20934	0.9816	0.018404	0.036808	0.18503	TRUE
Usp32-KO-1-R	Usp32	639.59	1304.3/1145.5	639.59	1224.9	0.93636	12596	84831	20096	0.97745	0.022555	0.04511	0.2208	TRUE
HECW1-KO-3-R	HECW1	645.16	1859.4/591.75	645.16	1225.6	0.92464	8034100000	85591	19838	0.97603	0.023965	0.047931	0.22484	TRUE
HECW1-KO-1-R	HECW1	1065	1296.7/2329	1065	1812.9	0.7669	5328300000	1433600000	19753	0.97582	0.024177	0.048353	0.22484	TRUE
FBXW7-KO-3-R	FBXW7	988.86	222.64/363.91	988.86	293.28	-17501	9978.8	1328300000	19615	0.024911	0.97509	0.049822	0.22602	FALSE
HUWE1-KO-3-R	HUWE1	746.81	324.94/25.316	746.81	175.13	-20861	44886	99498	19391	0.026246	0.97375	0.052492	0.23247	FALSE
USP9X-KO-4-R	USP9X	465.07	1239.6/601.25	465.07	920.41	0.98328	2037300000	61115	18419	0.96624	0.03376	0.067519	0.28542	TRUE
HUWE1-KO-1-R	HUWE1	658.62	162.47/155.06	658.62	158.76	-20457	27.45	87429	18393	0.032933	0.96707	0.065865	0.28491	FALSE
Control-612-KO-17-R	Control-612	384.08	374.58/1208.8	384.08	791.7	10416	3479800000	50192	18194	0.96402	0.035977	0.071954	0.29094	TRUE
KEAP1-KO-4-R	KEAP1	665.59	249.72/85.44	665.59	167.58	-19834	13494	88380	18144	0.034807	0.96519	0.069613	0.28774	FALSE
DZIP3-KO-1-R	DZIP3	772.57	1227.5/1458.8	772.57	1343.2	0.79712	26745	1030300000	17777	0.96196	0.038035	0.076071	0.30105	TRUE
UBR4-KO-4-R	UBR4	776.28	359.54/120.25	776.28	239.89	-16901	28629	1035400000	17489	0.040157	0.95984	0.080315	0.31122	FALSE
Control-307-KO-14-R	Control-307	777.68	2115.1/528.46	777.68	1321.8	0.76448	12587000000	1037300000	16894	0.95406	0.045937	0.091874	0.34875	TRUE
RHOBTB2-KO-1-R	RHOBTB2	895.11	1038/1901.8	895.11	1469.9	0.71497	3731200000	1198900000	16601	0.95132	0.048681	0.097363	0.36219	TRUE
USP9X-KO-1-R	USP9X	736.83	2128.6/370.24	736.83	1249.4	0.76107	1546000000	98130	16364	0.94864	0.051361	0.10272	0.37362	TRUE
USP34-KO-2-R	USP34	927.83	1081.6/1920.8	927.83	1501.2	0.69361	3521400000	124400000	16257	0.94777	0.052227	0.10445	0.37362	TRUE
KEAP1-KO-3-R	KEAP1	650.04	105.3/335.43	650.04	220.37	-15563	26480	86256	15624	0.059093	0.94091	0.11819	0.41476	FALSE
USP25-KO-1-R	USP25	723.14	1809.7/560.11	723.14	1184.9	0.71166	7807500000	96254	14884	0.93099	0.069006	0.13801	0.47537	TRUE
UBR5-KO-2-R	UBR5	623.58	174.5/297.46	623.58	235.98	-13981	7559.2	82646	14404	0.074877	0.92512	0.14975	0.50644	FALSE
KLHL9-KO-1-R	KLHL9	556.05	242.2/167.72	556.05	204.96	-14355	2773.7	73450	14113	0.079072	0.92093	0.15814	0.52232	FALSE
USP34-KO-3-R	USP34	508.7	1283.2/462.01	508.7	872.6	0.77732	3371700000	67023	14056	0.91806	0.081942	0.16388	0.52232	TRUE
CYLD-KO-4-R	CYLD	373.17	73.712/161.39	373.17	117.55	-16582	3843.5	48726	13939	0.081678	0.91832	0.16336	0.52232	FALSE
NDN-KO-4-R	NDN	808.54	577.66/155.06	808.54	366.36	-11399	89298	1079700000	13862	0.082841	0.91716	0.16568	0.52232	FALSE
DCAF12L1-KO-2-R	DCAF12L1	1013.5	1256.1/1778.4	1013.5	1517.3	0.58172	136400000	1362300000	1365	0.91361	0.086387	0.17277	0.5356	TRUE
RNF213-KO-1-R	RNF213	781.85	1214/1224.6	781.85	1219.3	0.64045	56701	1043100000	13545	0.91153	0.088467	0.17693	0.53951	TRUE
Control-543-KO-2-R	Control-543	939.66	1122.2/1699.3	939.66	1410.8	0.58576	1665100000	1260300000	1327	0.90738	0.092624	0.18525	0.55491	TRUE
XM_006530360.3-KO-1-R	XM_006530360.3	556.97	1000.4/829.09	556.97	914.73	0.71473	14671	73576	13189	0.90449	0.095508	0.19102	0.55514	TRUE
Usp32-KO-2-R	Usp32	1119.8	2212.9/1050.6	1119.8	1631.7	0.54283	6754400000	1509500000	13178	0.90602	0.093977	0.18795	0.55491	TRUE
MYCBP2-KO-4-R	MYCBP2	1571.6	695/1253.1	1571.6	974.06	-0.68958	1557500000	2139600000	12936	0.097908	0.90209	0.19582	0.55535	FALSE
RPL10-KO-4-R	RPL10	1767.5	1803.7/468.34	1767.5	1136	-0.63724	8915900000	2414500000	12859	0.099242	0.90076	0.19848	0.55535	FALSE
MAGEL2-KO-3-R	MAGEL2	840.34	1644.2/889.21	840.34	1266.7	0.59149	2850300000	1123400000	12721	0.89771	0.10229	0.20457	0.55535	TRUE
RNF213-KO-2-R	RNF213	877.47	1633.7/987.31	877.47	1310.5	0.57817	2089100000	1174600000	12636	0.89626	0.10374	0.20748	0.55535	TRUE
MAGEE1-KO-2-R	MAGEE1	465.07	183.53/199.36	465.07	191.44	-12761	125.33	61115	12403	0.10743	0.89257	0.21486	0.55535	FALSE
BIRC6-KO-2-R	BIRC6	1241.1	758.18/718.33	1241.1	738.26	-0.74866	794.07	1678200000	12334	0.10872	0.89128	0.21744	0.55535	FALSE
USP24-KO-4-R	USP24	898.82	186.54/772.13	898.82	479.33	-0.9056	1714600000	120400000	12315	0.10907	0.89093	0.21814	0.55535	FALSE
DZIP3-KO-4-R	DZIP3	459.74	798.8/715.17	459.74	756.98	0.71823	3497.2	60393	12096	0.88319	0.11681	0.23362	0.55535	TRUE
HERC1-KO-2-R	HERC1	565.33	1232/553.78	565.33	892.91	0.6585	2300200000	74712	11985	0.88236	0.11764	0.23528	0.55535	TRUE
NDN-KO-3-R	NDN	619.63	323.43/268.98	619.63	296.21	-10623	1482.5	82108	11953	0.11599	0.88401	0.23198	0.55535	FALSE
DCAF12L2-KO-3-R	DCAF12L2	784.64	382.1/443.02	784.64	412.56	-0.92576	1855.8	1046900000	11834	0.11833	0.88167	0.23667	0.55535	FALSE
KLHL9-KO-2-R	KLHL9	1318.6	457.32/1186.7	1318.6	821.99	-0.68119	2659800000	1786100000	11791	0.11917	0.88083	0.23835	0.55535	FALSE
NDN-KO-2-R	NDN	595.27	1272.7/579.1	595.27	925.88	0.63643	2405200000	78787	11779	0.87851	0.12149	0.24298	0.55535	TRUE
DCAF12L2-KO-4-R	DCAF12L2	628.92	1417.1/518.97	628.92	968.03	0.62137	403300000	83374	11744	0.8781	0.1219	0.24381	0.55535	TRUE
Usp17le-KO-1-R	Usp17le	649.57	284.32/360.75	649.57	322.53	-10078	2920.7	86193	11709	0.12081	0.87919	0.24163	0.55535	FALSE
DCAF12L1-KO-3-R	DCAF12L1	67765	48.139/3.1645	67765	25652	-13675	1011.3	8420.2	11708	0.12083	0.87917	0.24167	0.55535	FALSE
OTUD7A-KO-3-R	OTUD7A	1287.3	657.39/952.5	1287.3	804.95	-0.67672	43545	1742500000	11599	0.12304	0.87696	0.24607	0.55535	FALSE
UBR5-KO-4-R	UBR5	873.06	451.3/531.63	873.06	491.46	-0.82771	3226.4	1168500000	11383	0.1275	0.8725	0.25499	0.55535	FALSE
OTUD7A-KO-2-R	OTUD7A	1469.7	2420.5/1534.8	1469.7	1977.6	0.42797	3922400000	199700000	11365	0.87207	0.12793	0.25586	0.55535	TRUE
Control-532-KO-15-R	Control-532	731.73	974.81/1193	731.73	1083.9	0.56622	23804	97431	11283	0.86915	0.13085	0.2617	0.55535	TRUE
Usp17le-KO-4-R	Usp17le	1082.9	1101.2/1920.8	1082.9	1511	0.48029	3359200000	1458400000	11211	0.86859	0.13141	0.26283	0.55535	TRUE
HUWE1-KO-4-R	HUWE1	1086.6	537.05/787.95	1086.6	662.5	-0.71294	31476	1463500000	11176	0.13187	0.86813	0.26373	0.55535	FALSE
CREBBP-KO-1-R	CREBBP	676.26	413.69/1607.5	676.26	1010.6	0.57888	7126400000	89839	11155	0.86608	0.13392	0.26785	0.55535	TRUE
HECW2-KO-1-R	HECW2	874.91	1322.3/1189.8	874.91	1256.1	0.52121	8774.4	117100000	11138	0.86662	0.13338	0.26676	0.55535	TRUE
PDZRN3-KO-4-R	PDZRN3	446.28	1075.6/354.42	446.28	715.01	0.67881	2600500000	58575	11104	0.86208	0.13792	0.27583	0.55535	TRUE
RPL22-KO-3-R	RPL22	753.08	352.01/474.67	753.08	413.34	-0.86389	7522.1	1003600000	11067	0.13421	0.86579	0.26843	0.55535	FALSE
MYCBP2-KO-1-R	MYCBP2	372.01	761.19/468.34	372.01	614.77	0.72316	42881	48570	11015	0.85818	0.14182	0.28365	0.55535	TRUE
Control-256-KO-7-R	Control-256	775.59	293.34/569.6	775.59	431.47	-0.84454	38159	1034500000	11009	0.13546	0.86454	0.27092	0.55535	FALSE
MAGEE1-KO-3-R	MAGEE1	569.97	221.14/360.75	569.97	290.94	-0.96773	9745.7	75344	10876	0.13838	0.86162	0.27676	0.55535	FALSE
CYLD-KO-3-R	CYLD	663.73	1102.7/867.06	663.73	984.87	0.56863	27757	88127	10818	0.85853	0.14147	0.28294	0.55535	TRUE
HERC1-KO-4-R	HERC1	1266.4	1943.6/1477.8	1266.4	1710.7	0.43353	1084800000	1713400000	10733	0.85828	0.14172	0.28344	0.55535	TRUE
KLHL9-KO-3-R	KLHL9	1002.6	618.28/632.89	1002.6	625.59	-0.67953	106.74	1347200000	10385	0.14952	0.85048	0.29904	0.57928	FALSE
USP28-KO-1-R	USP28	805.76	1367.4/924.02	805.76	1145.7	0.50732	98309	1075900000	10365	0.84895	0.15105	0.3021	0.57928	TRUE
HERC2-KO-1-R	HERC2	1197.5	398.65/1180.3	1197.5	789.5	-0.6004	3055200000	1617500000	10196	0.15395	0.84605	0.3079	0.58438	FALSE
RHOBTB2-KO-4-R	RHOBTB2	375.73	1063.6/117.09	375.73	590.32	0.65043	4479100000	49069	0.96878	0.82585	0.17415	0.3483	0.65439	TRUE
Control-34-KO-12-R	Control-34	803.44	678.45/1528.4	803.44	1103.4	0.45727	3612300000	1072700000	0.91599	0.81888	0.18112	0.36224	0.67376	TRUE
KLHL9-KO-4-R	KLHL9	651.89	320.42/484.16	651.89	402.29	-0.69502	13405	86510	0.88822	0.18721	0.81279	0.37442	0.67844	FALSE
USP15-KO-4-R	USP15	724.3	833.4/82.276	724.3	457.84	-0.66059	2820900000	96413	0.88747	0.18741	0.81259	0.37483	0.67844	FALSE
UBR4-KO-1-R	UBR4	482.94	370.07/189.87	482.94	279.97	-0.78444	16236	63533	0.88586	0.18785	0.81215	0.37569	0.67844	FALSE
USP28-KO-2-R	USP28	1159.9	1749.5/1259.5	1159.9	1504.5	0.375	1200900000	1565300000	0.871	0.8078	0.1922	0.3844	0.67944	TRUE
FBXL7-KO-1-R	FBXL7	1176.4	1705.9/1332.2	1176.4	1519.1	0.36857	69817	1588100000	0.85994	0.80478	0.19522	0.39044	0.67944	TRUE
RNF213-KO-3-R	RNF213	586.45	409.18/316.45	586.45	362.81	-0.69127	4299.7	77586	0.85287	0.19687	0.80313	0.39373	0.67944	FALSE
UBR5-KO-3-R	UBR5	459.97	260.25/284.8	459.97	272.53	-0.75299	301.39	60425	0.84774	0.19829	0.80171	0.39658	0.67944	FALSE
USP24-KO-1-R	USP24	964.03	503.95/825.92	964.03	664.94	-0.53519	51833	129400000	0.84195	0.19991	0.80009	0.39982	0.67944	FALSE
MYCBP2-KO-3-R	MYCBP2	666.98	1423.1/411.38	666.98	917.24	0.45907	5117900000	88571	0.84091	0.79727	0.20273	0.40547	0.67944	TRUE
OTUD7A-KO-4-R	OTUD7A	590.86	448.29/291.13	590.86	369.71	-0.67496	12350	78186	0.8392	0.20068	0.79932	0.40136	0.67944	FALSE
USP51-KO-3-R	USP51	1561.6	1707.4/2183.5	1561.6	1945.4	0.31688	1133200000	2125700000	0.83251	0.79737	0.20263	0.40526	0.67944	TRUE
UBR4-KO-3-R	UBR4	580.41	302.37/430.37	580.41	366.37	-0.66234	8191.4	76765	0.82206	0.20552	0.79448	0.41104	0.68263	FALSE
USP24-KO-3-R	USP24	861.22	421.21/762.63	861.22	591.92	-0.54021	58284	1152200000	0.80863	0.20936	0.79064	0.41873	0.68904	FALSE
XM_006530360.3-KO-3-R	XM_006530360.3	249.94	40.617/246.83	249.94	143.72	-0.79407	21261	32257	0.79765	0.21254	0.78746	0.42507	0.68904	FALSE
NDN-KO-1-R	NDN	752.84	1131.3/879.72	752.84	1005.5	0.41699	31636	1003300000	0.79763	0.78559	0.21441	0.42883	0.68904	TRUE
Control-64-KO-1-R	Control-64	1184.7	1761.6/1240.5	1184.7	1501	0.34113	1357800000	1599700000	0.79078	0.78514	0.21486	0.42973	0.68904	TRUE
USP25-KO-4-R	USP25	276.86	534.04/310.12	276.86	422.08	0.60655	25070	35838	0.76708	0.76135	0.23865	0.47731	0.72043	TRUE
FBXW7-KO-2-R	FBXW7	1401.5	1090.6/1047.4	1401.5	1069	-0.39033	933.35	1901700000	0.76406	0.22242	0.77758	0.44483	0.70394	FALSE
FBXO25-KO-4-R	FBXO25	275.01	51.147/278.47	275.01	164.81	-0.73517	25838	35591	0.76112	0.22329	0.77671	0.44658	0.70394	FALSE
BIRC6-KO-3-R	BIRC6	585.75	989.85/585.43	585.75	787.64	0.42661	81780	77491	0.72524	0.76163	0.23837	0.47674	0.72043	TRUE
USP13-KO-1-R	USP13	123	108.31/47.467	123	77889	-0.65242	1851.1	15550	0.72303	0.23483	0.76517	0.46966	0.72043	FALSE
Control-728-KO-13-R	Control-728	1484.6	1399/2208.8	1484.6	1803.9	0.28091	3278600000	2017800000	0.71091	0.76132	0.23868	0.47737	0.72043	TRUE
HECW1-KO-2-R	HECW1	947.55	837.91/1563.2	947.55	1200.6	0.34113	2630500000	1271200000	0.70967	0.7601	0.2399	0.4798	0.72043	TRUE
RNF213-KO-4-R	RNF213	1026.2	1054.5/1522.1	1026.2	1288.3	0.32786	1093100000	1379900000	0.70555	0.75908	0.24092	0.48185	0.72043	TRUE
CYLD-KO-2-R	CYLD	547	497.93/246.83	547	372.38	-0.55352	31527	72220	0.69963	0.24208	0.75792	0.48416	0.72043	FALSE
MAGEL2-KO-1-R	MAGEL2	727.78	1570.5/310.12	727.78	940.32	0.3692	7943100000	96890	0.68281	0.75022	0.24978	0.49957	0.73746	TRUE
HERC2-KO-4-R	HERC2	860.53	1257.6/917.69	860.53	1087.7	0.33758	57776	1151200000	0.66942	0.74697	0.25303	0.50606	0.74116	TRUE
Control-29-KO-4-R	Control-29	1203.3	1337.4/1601.2	1203.3	1469.3	0.2879	34812	1625600000	0.65972	0.74492	0.25508	0.51016	0.74132	TRUE
HECW2-KO-3-R	HECW2	312.37	321.93/547.45	312.37	434.69	0.47543	25431	40576	0.60724	0.71065	0.28935	0.57869	0.79145	TRUE
Usp17le-KO-2-R	Usp17le	1738.9	2080.5/813.27	1738.9	1446.9	-0.26508	8029300000	2374400000	0.59972	0.27435	0.72565	0.54869	0.78667	FALSE
USP34-KO-4-R	USP34	746.58	1174.9/696.18	746.58	935.53	0.3251	1145800000	99467	0.59913	0.72297	0.27703	0.55405	0.78667	TRUE
RPL22-KO-4-R	RPL22	1275.5	1638.2/1408.2	1275.5	1523.2	0.25589	26458	172600000	0.59629	0.72422	0.27578	0.55157	0.78667	TRUE
RHOBTB2-KO-3-R	RHOBTB2	1166.6	1283.2/1506.3	1166.6	1394.7	0.25745	24884	1574600000	0.57485	0.71684	0.28316	0.56632	0.79145	TRUE
FBXL7-KO-4-R	FBXL7	1790	1811.2/1208.8	1790	1510	-0.24522	1814400000	2446200000	0.56635	0.28558	0.71442	0.57115	0.79145	FALSE
RPL22-KO-2-R	RPL22	976.1	728.1/1632.9	976.1	1180.5	0.27402	409300000	1310600000	0.56455	0.7128	0.2872	0.5744	0.79145	TRUE
MAGEL2-KO-2-R	MAGEL2	952.2	967.29/1338.6	952.2	1152.9	0.27571	68924	1277600000	0.56158	0.71169	0.28831	0.57663	0.79145	TRUE
PDZRN3-KO-1-R	PDZRN3	734.51	1054.5/743.65	734.51	899.09	0.29133	48326	97812	0.52624	0.69779	0.30221	0.60442	0.81776	TRUE
Control-436-KO-8-R	Control-436	530.52	144.42/667.7	530.52	406.06	-0.38488	1369100000	69982	0.51475	0.30336	0.69664	0.60672	0.81776	FALSE
USP13-KO-3-R	USP13	951.96	675.45/873.39	951.96	774.42	-0.29745	19591	1277300000	0.50439	0.30699	0.69301	0.61399	0.81788	FALSE
HERC2-KO-3-R	HERC2	372.71	959.76/6.3289	372.71	483.05	0.37323	4545200000	48663	0.50018	0.6768	0.3232	0.6464	0.83624	TRUE
CREBBP-KO-3-R	CREBBP	1215.8	1361.4/1474.6	1215.8	1418	0.22178	6409	164300000	0.49884	0.69064	0.30936	0.61873	0.81788	TRUE
CREBBP-KO-2-R	CREBBP	861.45	528.02/867.06	861.45	697.54	-0.3041	57474	1152500000	0.49369	0.31076	0.68924	0.62152	0.81788	FALSE
Control-866-KO-9-R	Control-866	974.71	752.17/1553.7	974.71	1153	0.24207	3212700000	1308700000	0.49273	0.6878	0.3122	0.6244	0.81788	TRUE
USP9X-KO-2-R	USP9X	865.63	1535.9/503.15	865.63	1019.5	0.23584	5333100000	1158300000	0.45222	0.67265	0.32735	0.6547	0.83624	TRUE
USP9X-KO-3-R	USP9X	1337	980.83/1313.3	1337	1147	-0.22088	55253	1811700000	0.4478	0.32715	0.67285	0.6543	0.83624	FALSE
HECW2-KO-2-R	HECW2	705.97	451.3/702.51	705.97	576.9	-0.29081	31553	93903	0.44074	0.3297	0.6703	0.6594	0.83624	FALSE
RHOBTB2-KO-2-R	RHOBTB2	139.94	194.06/37.974	139.94	116.02	-0.26837	12181	17759	0.43867	0.33045	0.66955	0.6609	0.83624	FALSE
UBR4-KO-2-R	UBR4	615.46	655.89/351.26	615.46	503.57	-0.28894	46401	81538	0.41991	0.33728	0.66272	0.67455	0.84775	FALSE
HECW2-KO-4-R	HECW2	1475.1	300.87/2294.2	1475.1	1297.5	-0.18485	19868000000	2004500000	0.39734	0.34556	0.65444	0.69111	0.86273	FALSE
DCAF12L2-KO-2-R	DCAF12L2	975.87	789.77/1433.5	975.87	1111.6	0.18775	2071900000	1310300000	0.37508	0.64495	0.35505	0.7101	0.88052	TRUE
MAGEE1-KO-4-R	MAGEE1	761.2	484.4/1268.9	761.2	876.67	0.20351	3077600000	1014700000	0.3625	0.63846	0.36154	0.72308	0.88696	TRUE
DZIP3-KO-3-R	DZIP3	592.02	634.83/746.81	592.02	690.82	0.22232	6270.2	78344	0.35299	0.63161	0.36839	0.73678	0.88696	TRUE
USP29-KO-2-R	USP29	1062.2	980.83/1408.2	1062.2	1194.5	0.16921	91318	1429700000	0.34991	0.63589	0.36411	0.72822	0.88696	TRUE
DZIP3-KO-2-R	DZIP3	597.12	610.76/411.38	597.12	511.07	-0.2241	19876	79040	0.33412	0.36915	0.63085	0.73829	0.88696	FALSE
RPL22-KO-1-R	RPL22	631.47	515.99/939.84	631.47	727.92	0.20475	89828	83722	0.33332	0.6251	0.3749	0.7498	0.88696	TRUE
Control-879-KO-16-R	Control-879	808.08	603.24/1224.6	808.08	913.94	0.1774	1930700000	1079100000	0.32227	0.62376	0.37624	0.75248	0.88696	TRUE
PDZRN3-KO-2-R	PDZRN3	535.39	789.77/449.35	535.39	619.56	0.21029	57943	70644	0.31669	0.61581	0.38419	0.76838	0.89143	TRUE
FBXW7-KO-4-R	FBXW7	734.97	1066.6/215.18	734.97	640.88	-0.19736	3624300000	97876	0.3162	0.37592	0.62408	0.75185	0.88696	FALSE
USP51-KO-4-R	USP51	1414.5	1519.4/1585.4	1414.5	1552.4	0.13412	2179.2	1919900000	0.31473	0.62328	0.37672	0.75344	0.88696	TRUE
Usp17le-KO-3-R	Usp17le	1033.7	1056/1231	1033.7	1143.5	0.14558	15301	1390200000	0.29463	0.61479	0.38521	0.77042	0.89143	TRUE
OTUD7A-KO-1-R	OTUD7A	798.1	309.89/1104.4	798.1	707.14	-0.17433	3156200000	1065400000	0.29026	0.38581	0.61419	0.77161	0.89143	FALSE
DCAF12L1-KO-1-R	DCAF12L1	828.96	1149.3/689.85	828.96	919.58	0.1495	1055500000	1107800000	0.27226	0.60477	0.39523	0.79046	0.89594	TRUE
CYLD-KO-1-R	CYLD	1100.5	866.5/1537.9	1100.5	1202.2	0.12743	2254100000	1482800000	0.26416	0.60333	0.39667	0.79335	0.89594	TRUE
USP15-KO-3-R	USP15	740.78	971.8/674.03	740.78	822.91	0.15151	44333	98671	0.26149	0.59946	0.40054	0.80107	0.89594	TRUE
BIRC6-KO-4-R	BIRC6	644.23	528.02/620.23	644.23	574.13	-0.16594	4251.6	85464	0.26129	0.39693	0.60307	0.79387	0.89594	FALSE
BIRC6-KO-1-R	BIRC6	1103.5	1253.1/1151.9	1103.5	1202.5	0.12382	5125.4	148700000	0.25668	0.60045	0.39955	0.79911	0.89594	TRUE
CREBBP-KO-4-R	CREBBP	564.17	783.76/484.16	564.17	633.96	0.16798	44879	74555	0.2556	0.59297	0.40703	0.81406	0.89594	TRUE
USP25-KO-2-R	USP25	867.26	1214/686.69	867.26	950.34	0.13184	1390300000	1160500000	0.2439	0.59413	0.40587	0.81174	0.89594	TRUE
HECW1-KO-4-R	HECW1	768.16	863.49/528.46	768.16	695.98	-0.14218	56120	1024300000	0.23808	0.40591	0.59409	0.81182	0.89594	FALSE
USP15-KO-1-R	USP15	1000.5	1004.9/1161.4	1000.5	1083.1	0.11442	12240	1344300000	0.22545	0.58787	0.41213	0.82425	0.90183	TRUE
FBXO25-KO-1-R	FBXO25	1184.7	1746.5/768.96	1184.7	1257.7	0.08621	4778200000	1599700000	0.18255	0.57177	0.42823	0.85646	0.93091	TRUE
USP24-KO-2-R	USP24	423.53	413.69/515.81	423.53	464.75	0.13368	5213.8	55505	0.17495	0.55331	0.44669	0.89338	0.94424	TRUE
XM_006530360.3-KO-4-R	XM_006530360.3	541.66	439.27/569.6	541.66	504.43	-0.10252	8493.9	71495	0.17002	0.4325	0.5675	0.865	0.93091	FALSE
USP15-KO-2-R	USP15	1071.2	804.82/1212	1071.2	1008.4	-0.087137	82894	1442300000	0.16893	0.43292	0.56708	0.86585	0.93091	FALSE
PDZRN3-KO-3-R	PDZRN3	506.62	455.81/496.82	506.62	476.32	-0.088789	840.8	66740	0.15265	0.43934	0.56066	0.87867	0.93927	FALSE
MAGEE1-KO-1-R	MAGEE1	501.74	764.2/313.28	501.74	538.74	0.10245	1016600000	66079	0.14394	0.54565	0.45435	0.9087	0.94424	TRUE
Control-637-KO-10-R	Control-637	815.04	737.12/816.43	815.04	776.78	-0.069284	3144.8	1088600000	0.12534	0.45013	0.54987	0.90025	0.94424	FALSE
USP28-KO-4-R	USP28	1165	1668.3/756.31	1165	1212.3	0.057368	4158700000	1572300000	0.11928	0.54673	0.45327	0.90655	0.94424	TRUE
FBXL7-KO-3-R	FBXL7	773.96	1087.6/392.39	773.96	740.01	-0.064629	2416800000	1032200000	0.11669	0.45355	0.54645	0.9071	0.94424	FALSE
USP29-KO-4-R	USP29	1413.3	871.01/1879.7	1413.3	1375.3	-0.039266	5087200000	1918200000	0.087548	0.46512	0.53488	0.93024	0.96124	FALSE
USP13-KO-2-R	USP13	666.98	589.7/791.11	666.98	690.41	0.049735	20284	88571	0.078725	0.52544	0.47456	0.94912	0.96998	TRUE
USP29-KO-1-R	USP29	1020.9	1090.6/1006.3	1020.9	1048.5	0.038423	3556.9	1372600000	0.074447	0.52829	0.47171	0.94342	0.96948	TRUE
USP51-KO-2-R	USP51	774.2	412.19/1177.2	774.2	794.68	0.037634	2926100000	1032500000	0.063759	0.5216	0.4784	0.95681	0.97249	TRUE
DCAF12L1-KO-4-R	DCAF12L1	370.85	293.34/471.5	370.85	382.42	0.044213	15870	48414	0.052593	0.4979	0.5021	0.9958	0.9958	TRUE
USP28-KO-3-R	USP28	624.51	687.48/547.45	624.51	617.47	-0.016335	9804	82772	0.043919	0.48248	0.51752	0.96497	0.97546	FALSE
Control-934-KO-11-R	Control-934	649.57	330.95/974.65	649.57	652.8	0.0071481	2071800000	86193	0.011007	0.49763	0.50237	0.99525	0.9958	TRUE

## Sheet: Sheet 2_1G
id	num	neg|score	neg|p-value	neg|fdr	neg|rank	neg|goodsgrna	neg|lfc	pos|score	pos|p-value	pos|fdr	pos|rank	pos|goodsgrna	pos|lfc
RPL5	4	0.043614	0.004996	0.0003	1	4	-83612	1.0	1.0	0.999995	60	0	-83612
PLK1	4	0.14613	0.34972	0.001049	2	4	-87566	0.99999	0.99999	0.999995	59	0	-87566
KEAP1	4	0.00014756	0.0004946	0.009892	3	4	-2055	0.99985	0.99985	0.999995	58	0	-2055
RPL10	4	0.00041203	0.0014938	0.022407	4	4	-43512	0.99959	0.9996	0.999995	57	0	-43512
HUWE1	4	0.0016522	0.0059502	0.071403	5	4	-20659	0.99835	0.99823	0.999995	56	0	-20659
KLHL9	4	0.0029916	0.010557	0.105566	6	4	-0.6881	0.99701	0.99692	0.999995	55	0	-0.6881
UBR5	4	0.0042533	0.014693	0.125942	7	4	-11129	0.99575	0.99555	0.999995	54	0	-11129
UBR4	4	0.063754	0.1444	0.998057	8	3	-0.72339	0.98462	0.98434	0.999995	53	0	-0.72339
USP24	4	0.067275	0.15141	0.998057	9	3	-0.5377	0.95323	0.95318	0.999995	52	0	-0.5377
NDN	4	0.12823	0.23799	0.998057	10	2	-0.32265	0.40263	0.55102	0.918374	34	2	-0.32265
MAGEE1	4	0.20863	0.32946	0.998057	11	2	-0.43264	0.90778	0.90788	0.999995	50	0	-0.43264
Control-256	1	0.21237	0.2119	0.998057	12	1	-0.84454	0.78763	0.78963	0.999995	47	0	-0.84454
OTUD7A	4	0.28921	0.42109	0.998057	13	2	-0.42464	0.67442	0.71722	0.984315	40	1	-0.42464
FBXW7	4	0.29393	0.42619	0.998057	14	2	-0.29384	0.34233	0.48994	0.878237	28	1	-0.29384
Control-436	1	0.31989	0.32024	0.998057	15	0	-0.38488	0.68011	0.68175	0.984315	41	0	-0.38488
CYLD	4	0.35494	0.49515	0.998057	16	2	-0.21304	0.73462	0.75464	0.984315	46	1	-0.21304
Control-637	1	0.40591	0.40584	0.998057	17	0	-0.069284	0.59409	0.59515	0.939709	39	0	-0.069284
Control-934	1	0.42742	0.4276	0.998057	18	0	0.0071481	0.57258	0.57335	0.929751	38	0	0.0071481
MYCBP2	4	0.44557	0.54191	0.998057	19	1	0.59111	0.03187	0.086336	0.64545	6	3	0.59111
BIRC6	4	0.48587	0.56358	0.998057	20	1	-0.021062	0.81792	0.81919	0.999995	48	1	-0.021062
DCAF12L2	4	0.52394	0.58464	0.998057	21	1	0.40456	0.093319	0.20277	0.811091	12	2	0.40456
Control-879	1	0.52957	0.52956	0.998057	22	0	0.1774	0.47043	0.47019	0.878237	36	0	0.1774
Usp17le	4	0.54812	0.59951	0.998057	23	1	-0.05975	0.69257	0.72775	0.984315	42	1	-0.05975
DCAF12L1	4	0.55985	0.60652	0.998057	24	1	0.096854	0.55985	0.65854	0.984315	37	1	0.096854
Control-866	1	0.5672	0.56824	0.998057	25	0	0.24207	0.4328	0.43291	0.878237	35	0	0.24207
RPL22	4	0.60453	0.6346	0.998057	26	1	0.23032	0.86617	0.86589	0.999995	49	0	0.23032
Control-29	1	0.62097	0.62295	0.998057	27	0	0.2879	0.37903	0.37963	0.843625	33	0	0.2879
HERC2	4	0.64571	0.66324	0.998057	28	1	0.35541	0.3579	0.5059	0.878237	31	1	0.35541
Control-728	1	0.64785	0.65078	0.998057	29	0	0.28091	0.35215	0.3529	0.843625	30	1	0.28091
Control-64	1	0.66398	0.66637	0.998057	30	0	0.34113	0.33602	0.3363	0.843625	27	1	0.34113
USP15	4	0.66505	0.67816	0.998057	31	1	0.013641	0.93883	0.93887	0.999995	51	0	0.013641
RNF213	4	0.68359	0.6921	0.998057	32	1	0.45301	0.13914	0.28237	0.843625	15	3	0.45301
Control-34	1	0.69624	0.69711	0.998057	33	0	0.45727	0.30376	0.30418	0.843625	25	1	0.45727
XM_006530360.3	4	0.73462	0.73521	0.998057	34	1	0.3061	0.17064	0.3198	0.843625	19	2	0.3061
Control-532	1	0.75	0.75144	0.998057	35	0	0.56622	0.25	0.24992	0.843625	23	1	0.56622
FBXO25	4	0.75017	0.74948	0.998057	36	1	0.57216	0.037182	0.096818	0.64545	7	2	0.57216
USP13	4	0.75768	0.75664	0.998057	37	1	-0.12386	0.073171	0.16599	0.811091	10	1	-0.12386
FBXL7	4	0.77921	0.77835	0.998057	38	0	0.15197	0.18918	0.33766	0.843625	20	2	0.15197
CREBBP	4	0.79926	0.79907	0.998057	39	0	0.19488	0.70135	0.73338	0.984315	43	1	0.19488
Control-543	1	0.80376	0.80579	0.998057	40	0	0.58576	0.19624	0.19572	0.811091	21	1	0.58576
USP9X	4	0.80564	0.80539	0.998057	41	0	0.49845	0.12823	0.26395	0.843625	14	2	0.49845
HECW2	4	0.81186	0.8117	0.998057	42	0	0.14529	0.70995	0.73888	0.984315	44	1	0.14529
RHOBTB2	4	0.81792	0.81786	0.998057	43	0	0.45394	0.34546	0.49304	0.878237	29	2	0.45394
DZIP3	4	0.83525	0.83526	0.998057	44	0	0.47027	0.21727	0.36559	0.843625	22	2	0.47027
Control-307	1	0.84677	0.84774	0.998057	45	0	0.76448	0.15323	0.15306	0.811091	18	1	0.76448
HECW1	4	0.85639	0.85608	0.998057	46	0	0.55402	0.086722	0.19099	0.811091	11	3	0.55402
Control-612	1	0.85753	0.85851	0.998057	47	0	10416	0.14247	0.14317	0.811091	16	1	10416
PDZRN3	4	0.87086	0.87027	0.998057	48	0	0.25081	0.71835	0.74398	0.984315	45	1	0.25081
USP29	4	0.88421	0.88381	0.998057	49	0	0.10382	0.27722	0.425	0.878237	24	1	0.10382
USP28	4	0.88842	0.88798	0.998057	50	0	0.21618	0.36445	0.51231	0.878237	32	2	0.21618
USP51	4	0.90036	0.90008	0.998057	51	0	0.2255	0.32648	0.47418	0.878237	26	2	0.2255
Control-82	1	0.92742	0.92791	0.998057	52	0	0.80515	0.072581	0.073017	0.625856	9	1	0.80515
USP25	4	0.92755	0.92755	0.998057	53	0	0.6591	0.11841	0.24718	0.843625	13	3	0.6591
Control-608	1	0.94355	0.94378	0.998057	54	0	12207	0.056452	0.05661	0.62455	8	1	12207
Control-736	1	0.97043	0.97089	0.998057	55	0	11915	0.02957	0.029731	0.445968	5	1	11915
MAGEL2	4	0.97138	0.97052	0.998057	56	0	0.48034	0.14461	0.29193	0.843625	17	3	0.48034
USP34	4	0.97692	0.97603	0.998057	57	0	0.73547	0.020213	0.062455	0.62455	4	3	0.73547
HERC1	4	0.99316	0.99311	0.998057	58	0	0.76515	0.0068448	0.023027	0.445968	3	4	0.76515
wildtype-PacI	1	0.99731	0.99733	0.998057	59	0	88533	0.0026882	0.0023831	0.142986	2	1	88533
Usp32	4	0.99816	0.99806	0.998057	60	0	0.85094	0.0018357	0.0065598	0.196793	1	4	0.85094
