# Supplementary material for: Targeting ubiquitin signaling vulnerabilities in KEAP1-inactivated lung cancer
Source: EMBO J. 2026 Mar 20;45(9):3276–305. doi: 10.1038/s44318-026-00737-9 (PMC13144482; doi:10.1038/s44318-026-00737-9)
Supplement: Supplementary file 3 — Source data Fig. 1 [file 44318_2026_737_MOESM3_ESM.zip › Figure 1 Source data/Figure 1F.xlsx]

## Sheet: readme
Source data for Figure 1F
Sheet 1	1F	KPP sgrna_summary
Sheet 2	1F	KPP Gene-Summary

## Sheet: Sheet 1_1F 
sgrna	Gene	control_count	treatment_count	control_mean	treat_mean	LFC	control_var	adj_var	score	p.low	p.high	p.twosided	FDR	high_in_treatment
RPL5-KO-3-R	RPL5	1872.1	22.353/7.7226/14.9	1872.1	2025-09-14	-68803	53534	1160700000	57154	5.4709e-05	1	0.00010942	0.020352	FALSE
RPL10-KO-1-R	RPL10	1881	41.268/65.642/68.539	1881	65642	-48197	301.25	1166200000	53914	0.00034959	1	0.00069919	0.065024	FALSE
RPL5-KO-2-R	RPL5	1510.1	15.475/21.881/19.37	1510.1	19.37	-6213	10735	93626	51205	0.0015234	1	0.0030468	0.01889	FALSE
RPL10-KO-3-R	RPL10	1461.7	30.951/146.73/13.41	1461.7	30951	-55166	6856.2	90627	49338	0.0040329	1	0.0080657	0.03451	FALSE
RPL10-KO-2-R	RPL10	1314	12.036/6.4355/23.84	1314	12036	-66564	85342	81472	49064	0.0046384	1	0.0092768	0.03451	FALSE
RPL10-KO-4-R	RPL10	2408	594.94/508.41/578.11	2408	578.11	-20565	2571	149300000	4736	0.010901	1	0.021802	0.67588	FALSE
RPL5-KO-4-R	RPL5	1017.2	0/0/14.9	1017.2	0	-99917	111	63064	43858	0.005778	0.99999	0.11556	0.00030706	FALSE
RPL5-KO-1-R	RPL5	780.34	13.756/0/0	780.34	0	-96098	94613	48381	39185	0.44542	0.99996	0.89084	0.0020712	FALSE
PLK1-KO-2-R	PLK1	637.74	25.792/0/0	637.74	0	-93191	332.62	39540	36057	0.00015566	0.99984	0.00031132	0.0064338	FALSE
HUWE1-KO-2-R	HUWE1	1055.4	170.23/110.69/342.69	1055.4	170.23	-26252	16644	65436	34794	0.00025124	0.99975	0.00050249	0.0093463	FALSE
PLK1-KO-4-R	PLK1	676.94	27.512/57.92/10.43	676.94	27512	-45715	608.22	41971	34443	0.00028625	0.99971	0.0005725	0.0096804	FALSE
Usp32-KO-4-R	Usp32	547.63	1176.1/1032.3/1317.1	547.63	1176.1	11014	20291	33953	34109	0.99968	0.00032422	0.00064844	0.010051	TRUE
PLK1-KO-1-R	PLK1	541.93	8.5975/14.158/14.9	541.93	14158	-51626	15736	33600	33276	0.00043798	0.99956	0.00087597	0.012533	FALSE
HUWE1-KO-1-R	HUWE1	897.32	135.84/119.7/306.93	897.32	135.84	-27147	14767	55635	32629	0.00055136	0.99945	0.0011027	0.014651	FALSE
HUWE1-KO-3-R	HUWE1	1017.5	214.94/248.41/297.99	1017.5	248.41	-20298	1789.5	63084	3069	0.001074	0.99893	0.0021479	0.026634	FALSE
KEAP1-KO-1-R	KEAP1	1319.7	517.57/579.2/400.8	1319.7	517.57	-13487	8716.1	81825	28046	0.0025193	0.99748	0.0050385	0.058573	FALSE
HUWE1-KO-4-R	HUWE1	1480.4	760.02/660.28/634.73	1480.4	660.28	-11636	5299.7	91783	27069	0.0033952	0.9966	0.0067905	0.074296	FALSE
Usp17le-KO-4-R	Usp17le	1475.3	2161.4/2276.9/2284.1	1475.3	2276.9	0.62571	6694.8	91470	26504	0.99598	0.0040198	0.0080397	0.078774	TRUE
USP9X-KO-4-R	USP9X	633.63	1158.9/1350.2/1047.5	633.63	1158.9	0.87007	24500	39285	26503	0.99598	0.0040234	0.0080468	0.078774	TRUE
XM_006530360.3-KO-3-R	XM_006530360.3	340.53	770.33/480.09/716.68	340.53	716.68	10713	29426	21113	25887	0.99514	0.004863	0.009726	0.086145	TRUE
FBXW7-KO-1-R	FBXW7	1741.8	1912.1/2759.6/2592.6	1741.8	2592.6	0.57349	2454700000	1.08e+05	25887	0.99518	0.0048172	0.0096344	0.086145	TRUE
USP15-KO-3-R	USP15	1009.3	1387.6/1620.5/2199.2	1009.3	1620.5	0.68258	1945700000	62574	24434	0.99273	0.0072749	0.01455	0.12301	TRUE
PLK1-KO-3-R	PLK1	511.58	53.304/135.15/95.358	511.58	95358	-24113	1675.8	31718	2423	0.0076974	0.9923	0.015395	0.1245	FALSE
USP28-KO-3-R	USP28	850.84	902.73/1388.8/1373.8	850.84	1373.8	0.69051	1110400000	52753	22767	0.9886	0.011403	0.022807	0.17638	TRUE
OTUD7A-KO-2-R	OTUD7A	2002.4	2799.3/2098/2841.4	2002.4	2799.3	0.48317	2468300000	1241500000	22618	0.98815	0.011853	0.023707	0.17638	TRUE
KEAP1-KO-4-R	KEAP1	906.81	421.28/374.55/312.89	906.81	374.55	-12734	2992.3	56223	22468	0.012327	0.98767	0.024655	0.17638	FALSE
wildtype-PacI	wildtype-PacI	20868	4221.4/51.484/96.848	20868	96848	21617	85068000000	1293.8	21123	0.9759	0.024098	0.048197	0.27165	TRUE
KEAP1-KO-3-R	KEAP1	885.62	594.94/395.14/329.28	885.62	395.14	-11623	22129	54909	20949	0.018091	0.98191	0.036181	0.24304	FALSE
Control-29-KO-4-R	Control-29	1639.4	2305.8/2159.8/2312.4	1639.4	2305.8	0.49187	10691	1016400000	20904	0.98171	0.018293	0.036586	0.24304	TRUE
UBR4-KO-2-R	UBR4	838.51	233.85/455.64/369.51	838.51	369.51	-1.18	12911	51988	20593	0.019731	0.98027	0.039462	0.2531	FALSE
KEAP1-KO-2-R	KEAP1	877.4	515.85/409.3/333.75	877.4	409.3	-10982	8529.8	54400	20085	0.022293	0.97771	0.044586	0.2677	FALSE
UBR5-KO-1-R	UBR5	2042.2	956.04/1569/1332	2042.2	1332	-0.61613	98759	1266200000	19958	0.022977	0.97702	0.045955	0.2677	FALSE
RNF213-KO-1-R	RNF213	1065.2	1692/1091.5/1577.9	1065.2	1577.9	0.5664	1248100000	66044	19949	0.97697	0.023028	0.046056	0.2677	TRUE
HECW1-KO-1-R	HECW1	1451	2037.6/1513.6/2340.7	1451	2037.6	0.48958	1832200000	89960	19559	0.97476	0.025238	0.050476	0.27614	TRUE
HECW2-KO-1-R	HECW2	1192	1815.8/1212.5/1701.5	1192	1701.5	0.5131	1261300000	73905	18743	0.96956	0.030443	0.060885	0.32356	TRUE
UBR4-KO-4-R	UBR4	1057.6	409.24/723.35/584.07	1057.6	584.07	-0.85551	24983	65574	18495	0.03219	0.96781	0.064379	0.33263	FALSE
HECW1-KO-2-R	HECW1	1291	1800.3/2249.9/1743.3	1291	1800.3	0.47947	1026700000	80041	18003	0.9641	0.035904	0.071809	0.36099	TRUE
MYCBP2-KO-2-R	MYCBP2	1503.1	1946.5/2706.8/2036.8	1503.1	2036.8	0.43808	2285200000	93195	17481	0.95978	0.04022	0.080441	0.39374	TRUE
RHOBTB2-KO-3-R	RHOBTB2	1589.4	2127/1889.5/2303.5	1589.4	2127	0.42008	43787	98547	17124	0.95659	0.043409	0.086817	0.40295	TRUE
RNF213-KO-3-R	RNF213	798.99	1232.9/640.98/1175.6	798.99	1175.6	0.55656	1445500000	49538	1692	0.95467	0.045327	0.090654	0.40295	TRUE
USP25-KO-4-R	USP25	377.2	634.49/800.58/590.03	377.2	634.49	0.74871	14781	23387	16824	0.95344	0.046562	0.093123	0.40295	TRUE
Control-736-KO-3-R	Control-736	965.93	1581.9/1377.2/1315.6	965.93	1377.2	0.5113	22852	59889	16806	0.95357	0.046426	0.092853	0.40295	TRUE
BIRC6-KO-1-R	BIRC6	1503.4	1330.9/877.81/990.83	1503.4	990.83	-0.60106	64206	93215	1679	0.046578	0.95342	0.093155	0.40295	FALSE
CYLD-KO-1-R	CYLD	1499.3	2006.6/2016.9/1472.1	1499.3	2006.6	0.42022	1429300000	92960	16639	0.95194	0.048065	0.09613	0.40637	TRUE
Usp32-KO-3-R	Usp32	1655.8	2799.3/2179.1/1642	1655.8	2179.1	0.39594	3366100000	1026600000	1633	0.94876	0.051236	0.10247	0.42355	TRUE
KLHL9-KO-2-R	KLHL9	1796.5	1884.6/1257.5/1046	1796.5	1257.5	-0.51432	2189800000	1113900000	16151	0.053142	0.94686	0.10628	0.42976	FALSE
HERC2-KO-1-R	HERC2	1631.5	1043.7/1130.1/1503.4	1631.5	1130.1	-0.52938	73406	1011500000	15766	0.057449	0.94255	0.1149	0.45471	FALSE
USP51-KO-2-R	USP51	1054.8	1279.3/1634.6/1436.3	1054.8	1436.3	0.44509	31989	65397	1492	0.93215	0.067848	0.1357	0.52582	TRUE
CREBBP-KO-4-R	CREBBP	768.64	287.16/592.07/455.93	768.64	455.93	-0.7522	23509	47656	14338	0.075811	0.92419	0.15162	0.57554	FALSE
NDN-KO-1-R	NDN	1025.7	1382.5/1369.5/1954.8	1025.7	1382.5	0.43029	1638900000	63594	14148	0.92143	0.078566	0.15713	0.57564	TRUE
UBR4-KO-3-R	UBR4	790.77	486.62/307.62/478.28	790.77	478.28	-0.72421	14598	49028	14124	0.078919	0.92108	0.15784	0.57564	FALSE
USP34-KO-4-R	USP34	1017.2	670.6/622.96/871.63	1017.2	670.6	-0.60028	21342	63064	13801	0.083771	0.91623	0.16754	0.58978	FALSE
Control-256-KO-7-R	Control-256	1056.7	1143.5/2007.9/1409.5	1056.7	1409.5	0.41532	2144100000	65515	13785	0.91597	0.084027	0.16805	0.58978	TRUE
FBXO25-KO-3-R	FBXO25	1166.4	1532.1/1381.1/1777.5	1166.4	1532.1	0.39313	41529	72317	13598	0.91305	0.086948	0.1739	0.59897	TRUE
UBR4-KO-1-R	UBR4	657.97	404.08/285.74/388.88	657.97	388.88	-0.75718	5435	40795	13354	0.090874	0.90913	0.18175	0.61091	FALSE
CYLD-KO-4-R	CYLD	508.42	744.54/710.48/758.4	508.42	744.54	0.54943	675.98	31522	13299	0.90803	0.091965	0.18393	0.61091	TRUE
DCAF12L1-KO-2-R	DCAF12L1	1380.8	961.2/994.93/1245.6	1380.8	994.93	-0.47239	31991	85608	13187	0.093637	0.90636	0.18727	0.6111	FALSE
DCAF12L2-KO-3-R	DCAF12L2	1069	1000.7/625.53/736.05	1069	736.05	-0.53779	41139	66279	12934	0.097935	0.90206	0.19587	0.62814	FALSE
HERC1-KO-4-R	HERC1	1725.4	2354/1581.9/2121.7	1725.4	2121.7	0.29815	172700000	1069800000	12117	0.88719	0.11281	0.22562	0.67443	TRUE
USP24-KO-4-R	USP24	1224.6	1236.3/754.24/891	1224.6	891	-0.45833	68972	75924	12106	0.11303	0.88697	0.22605	0.67443	FALSE
XM_006530360.3-KO-4-R	XM_006530360.3	737.97	440.19/817.31/481.26	737.97	481.26	-0.6157	57308	45755	12014	0.1148	0.8852	0.2296	0.67443	FALSE
RNF213-KO-2-R	RNF213	1195.5	840.83/868.8/978.91	1195.5	868.8	-0.46005	6453.8	74121	2025-02-01	0.11508	0.88492	0.23015	0.67443	FALSE
CYLD-KO-3-R	CYLD	904.28	1188.2/1386.2/996.79	904.28	1188.2	0.39352	37923	56066	1199	0.88472	0.11528	0.23056	0.67443	TRUE
USP9X-KO-1-R	USP9X	1003.9	916.49/1301.3/1333.5	1003.9	1301.3	0.374	74546	62241	1192	0.88337	0.11663	0.23326	0.67443	TRUE
HERC1-KO-3-R	HERC1	927.04	1361.8/1139.1/1211.3	927.04	1211.3	0.38554	13934	57477	11859	0.88216	0.11784	0.23569	0.67443	TRUE
MYCBP2-KO-3-R	MYCBP2	908.7	1547.5/747.81/1184.5	908.7	1184.5	0.38206	1612500000	56340	1162	0.87738	0.12262	0.24523	0.69112	TRUE
UBR5-KO-2-R	UBR5	849.58	589.79/928/578.11	849.58	589.79	-0.52581	57263	52675	11324	0.12873	0.87127	0.25747	0.70598	FALSE
HERC2-KO-4-R	HERC2	1172.4	751.42/867.51/995.3	1172.4	867.51	-0.43408	14904	72690	11309	0.12905	0.87095	0.2581	0.70598	FALSE
USP28-KO-1-R	USP28	1097.8	1387.6/1490.5/1159.2	1097.8	1387.6	0.33776	31378	68063	1111	0.86671	0.13329	0.26657	0.71858	TRUE
USP29-KO-2-R	USP29	1447.2	1757.3/1731.2/1904.2	1447.2	1757.3	0.27998	11127	89725	10354	0.84977	0.15023	0.30046	0.79501	TRUE
FBXW7-KO-2-R	FBXW7	1909.4	1879.4/2545.9/2261.8	1909.4	2261.8	0.24421	1134700000	1183900000	10241	0.8471	0.1529	0.30579	0.79501	TRUE
FBXL7-KO-4-R	FBXL7	2438.7	1661/2207.4/2045.7	2438.7	2045.7	-0.25338	87064	151200000	10106	0.1561	0.8439	0.3122	0.79501	FALSE
Control-608-KO-5-R	Control-608	718.36	930.25/830.18/1028.1	718.36	930.25	0.37244	9792.2	44539	1004	0.84225	0.15775	0.3155	0.79501	TRUE
Usp32-KO-1-R	Usp32	871.4	933.68/1104.3/1108.5	871.4	1104.3	0.34143	14570	54027	10022	0.84185	0.15815	0.31629	0.79501	TRUE
DCAF12L1-KO-3-R	DCAF12L1	92325	42.987/108.12/13.41	92325	42987	-10852	2558.3	5724.2	0.97715	0.16425	0.83575	0.3285	0.81467	FALSE
Usp17le-KO-1-R	Usp17le	884.99	579.47/1406.8/1102.6	884.99	1102.6	0.31683	183100000	54870	0.9289	0.82352	0.17648	0.35297	0.86385	TRUE
PDZRN3-KO-4-R	PDZRN3	608.02	684.36/1733.7/783.73	608.02	783.73	0.36571	4561900000	37697	0.90498	0.8171	0.1829	0.36579	0.88047	TRUE
CREBBP-KO-3-R	CREBBP	1656.5	1368.7/1215/1601.7	1656.5	1368.7	-0.27511	38956	102700000	0.89792	0.18461	0.81539	0.36923	0.88047	FALSE
USP24-KO-2-R	USP24	577.03	921.65/742.66/609.4	577.03	742.66	0.3635	24898	35776	0.87566	0.80918	0.19082	0.38165	0.8876	TRUE
USP13-KO-4-R	USP13	1031.1	1377.3/1020.7/1251.6	1031.1	1251.6	0.27936	34563	63927	0.87214	0.80843	0.19157	0.38314	0.8876	TRUE
USP28-KO-4-R	USP28	1587.2	1858.8/2060.7/1503.4	1587.2	1858.8	0.22771	83529	98409	0.8656	0.80665	0.19335	0.38671	0.8876	TRUE
USP34-KO-1-R	USP34	883.41	909.61/684.74/683.9	883.41	684.74	-0.36706	25284	54772	0.84913	0.19791	0.80209	0.39581	0.8876	FALSE
OTUD7A-KO-1-R	OTUD7A	1087.3	823.64/1307.7/1467.6	1087.3	1307.7	0.26599	1299500000	67416	0.84866	0.80196	0.19804	0.39608	0.8876	TRUE
DZIP3-KO-4-R	DZIP3	626.36	809.88/789/619.83	626.36	789	0.33256	14527	38834	0.82531	0.79525	0.20475	0.4095	0.89753	TRUE
FBXO25-KO-1-R	FBXO25	1614.1	1569.9/1874/1945.9	1614.1	1874	0.21528	48830	1000800000	0.82162	0.79435	0.20565	0.41129	0.89753	TRUE
USP29-KO-4-R	USP29	1925.5	2199.2/2162.3/2372	1925.5	2199.2	0.19164	15612	1193900000	0.7921	0.78585	0.21415	0.4283	0.89753	TRUE
Usp32-KO-2-R	Usp32	1525.6	1116/1581.9/1282.9	1525.6	1282.9	-0.2498	58626	94587	0.78917	0.21501	0.78499	0.43001	0.89753	FALSE
KLHL9-KO-1-R	KLHL9	757.57	574.31/625.53/587.05	757.57	587.05	-0.36735	821.63	46970	0.78744	0.21551	0.78449	0.43102	0.89753	FALSE
DCAF12L1-KO-1-R	DCAF12L1	1129.4	925.09/848.2/1192	1129.4	925.09	-0.28761	38571	70024	0.77213	0.22002	0.77998	0.44004	0.89753	FALSE
HERC2-KO-3-R	HERC2	507.79	589.79/729.79/643.67	507.79	643.67	0.3415	5160	31483	0.76581	0.77764	0.22236	0.44473	0.89753	TRUE
KLHL9-KO-4-R	KLHL9	888.15	1067.8/1195.7/923.78	888.15	1067.8	0.26549	18552	55066	0.76558	0.77802	0.22198	0.44396	0.89753	TRUE
USP24-KO-3-R	USP24	1173.3	969.79/1000.1/818	1173.3	969.79	-0.27462	11980	72748	0.75471	0.22521	0.77479	0.45042	0.89753	FALSE
DCAF12L2-KO-4-R	DCAF12L2	856.85	1048.9/994.93/1026.6	856.85	1026.6	0.26047	749.78	53125	0.73643	0.76924	0.23076	0.46151	0.89753	TRUE
Control-612-KO-17-R	Control-612	523.28	567.43/686.03/655.59	523.28	655.59	0.32465	4349	32444	0.73455	0.76827	0.23173	0.46346	0.89753	TRUE
USP13-KO-3-R	USP13	1297	1090.2/985.92/1346.9	1297	1090.2	-0.2504	38400	80413	0.72933	0.2329	0.7671	0.4658	0.89753	FALSE
USP28-KO-2-R	USP28	1580.3	1980.9/1787.8/1807.3	1580.3	1807.3	0.19358	15245	97978	0.72541	0.7659	0.2341	0.4682	0.89753	TRUE
Usp17le-KO-2-R	Usp17le	2369.1	2646.3/2884.4/2007	2369.1	2646.3	0.15954	232700000	1468900000	0.72314	0.7652	0.2348	0.46959	0.89753	TRUE
USP24-KO-1-R	USP24	1313.4	1110.8/1155.8/1013.2	1313.4	1110.8	-0.24154	5777.6	81433	0.71006	0.23883	0.76117	0.47767	0.89753	FALSE
USP15-KO-2-R	USP15	1459.5	1673.1/1561.3/1864	1459.5	1673.1	0.1969	24470	90490	0.70998	0.76114	0.23886	0.47772	0.89753	TRUE
USP15-KO-1-R	USP15	1363.1	1052.3/1484/1160.7	1363.1	1160.7	-0.23168	58146	84511	0.69613	0.24317	0.75683	0.48635	0.90399	FALSE
DCAF12L1-KO-4-R	DCAF12L1	505.26	471.14/348.81/384.41	505.26	384.41	-0.39347	4394.8	31326	0.68792	0.24575	0.75425	0.4915	0.90399	FALSE
RPL22-KO-1-R	RPL22	860.33	1016.2/1266.5/852.26	860.33	1016.2	0.23999	44763	53341	0.67498	0.75013	0.24987	0.49974	0.90399	TRUE
Control-728-KO-13-R	Control-728	2022.6	2261.1/1665.5/2452.5	2022.6	2261.1	0.16075	1956900000	125400000	0.67355	0.7497	0.2503	0.5006	0.90399	TRUE
Control-34-KO-12-R	Control-34	1094.6	1282.7/1267.8/996.79	1094.6	1267.8	0.21172	36834	67867	0.66476	0.74689	0.25311	0.50621	0.90534	TRUE
CREBBP-KO-1-R	CREBBP	921.35	679.2/767.11/1050.4	921.35	767.11	-0.264	43999	57125	0.64546	0.25931	0.74069	0.51863	0.91872	FALSE
BIRC6-KO-2-R	BIRC6	1690.9	1888/1907.5/1445.3	1690.9	1888	0.15895	98194	1048400000	0.60862	0.72861	0.27139	0.54278	0.92209	TRUE
FBXW7-KO-3-R	FBXW7	1347.2	978.39/1661.7/1174.1	1347.2	1174.1	-0.1983	1.38e+05	83530	0.5991	0.27455	0.72545	0.5491	0.92209	FALSE
NDN-KO-4-R	NDN	1101.6	942.28/946.02/966.99	1101.6	946.02	-0.21941	226.88	68299	0.59524	0.27584	0.72416	0.55168	0.92209	FALSE
DZIP3-KO-2-R	DZIP3	813.53	680.92/442.76/707.74	813.53	680.92	-0.25638	28718	50440	0.5908	0.27733	0.72267	0.55466	0.92209	FALSE
FBXO25-KO-4-R	FBXO25	374.67	280.28/288.31/494.67	374.67	288.31	-0.37686	21324	23230	0.58148	0.28046	0.71954	0.56092	0.92209	FALSE
USP34-KO-3-R	USP34	693.07	734.22/884.24/812.04	693.07	812.04	0.22824	5634.2	42971	0.5739	0.71686	0.28314	0.56627	0.92209	TRUE
FBXL7-KO-3-R	FBXL7	1054.5	1129.7/1508.5/1199.4	1054.5	1199.4	0.18567	50189	65378	0.56695	0.71462	0.28538	0.57076	0.92209	TRUE
USP34-KO-2-R	USP34	1264.1	1098.8/1105.6/1113	1264.1	1105.6	-0.19308	50864	78375	0.56606	0.28568	0.71432	0.57135	0.92209	FALSE
Control-879-KO-16-R	Control-879	1100.9	1074.7/956.32/868.65	1100.9	956.32	-0.20298	10848	68259	0.55358	0.28993	0.71007	0.57987	0.92209	FALSE
DZIP3-KO-3-R	DZIP3	806.58	930.25/804.44/1026.6	806.58	930.25	0.20556	12555	50008	0.55301	0.70983	0.29017	0.58035	0.92209	TRUE
RHOBTB2-KO-4-R	RHOBTB2	511.9	369.69/414.45/584.07	511.9	414.45	-0.304	15387	31738	0.5512	0.29075	0.70925	0.5815	0.92209	FALSE
UBR5-KO-4-R	UBR5	1189.5	961.2/1162.3/1041.5	1189.5	1041.5	-0.1915	10516	73748	0.54494	0.2929	0.7071	0.5858	0.92209	FALSE
NDN-KO-2-R	NDN	811	880.38/1179/932.72	811	932.72	0.20151	31693	50283	0.54281	0.70632	0.29368	0.58735	0.92209	TRUE
RNF213-KO-4-R	RNF213	1398.2	1717.8/1239.5/1148.8	1398.2	1239.5	-0.17365	118500000	86687	0.53892	0.29497	0.70503	0.58994	0.92209	FALSE
USP13-KO-2-R	USP13	908.7	1067.8/782.56/712.21	908.7	782.56	-0.21536	43157	56340	0.53158	0.29751	0.70249	0.59502	0.92228	FALSE
USP25-KO-3-R	USP25	800.25	686.08/391.28/829.91	800.25	686.08	-0.22179	53797	49616	0.51291	0.30401	0.69599	0.60801	0.9292	FALSE
MAGEL2-KO-1-R	MAGEL2	991.54	864.9/1095.3/828.42	991.54	864.9	-0.19692	27212	61476	0.51082	0.30474	0.69526	0.60948	0.9292	FALSE
UBR5-KO-3-R	UBR5	626.67	529.6/262.57/826.93	626.67	529.6	-0.24237	79857	38854	0.49388	0.31069	0.68931	0.62139	0.92985	FALSE
CREBBP-KO-2-R	CREBBP	1173.7	1143.5/1305.1/1521.3	1173.7	1305.1	0.15304	36425	72768	0.48733	0.68698	0.31302	0.62603	0.92985	TRUE
Control-82-KO-6-R	Control-82	2000.5	1998/2296.2/2169.4	2000.5	2169.4	0.1169	22719	1240300000	0.47965	0.68426	0.31574	0.63148	0.92985	TRUE
USP51-KO-4-R	USP51	1927.1	2228.5/1733.7/2091.9	1927.1	2091.9	0.11832	73472	1194800000	0.47676	0.68323	0.31677	0.63354	0.92985	TRUE
USP15-KO-4-R	USP15	986.8	674.04/1421/870.14	986.8	870.14	-0.18131	1709300000	61182	0.47169	0.31857	0.68143	0.63715	0.92985	FALSE
RHOBTB2-KO-2-R	RHOBTB2	190.66	147.88/173.76/114.73	190.66	147.88	-0.36441	884.37	11821	0.46784	0.31995	0.68005	0.6399	0.92985	FALSE
RPL22-KO-2-R	RPL22	1329.9	1442.7/1751.7/1460.2	1329.9	1460.2	0.13477	42662	82452	0.45383	0.67502	0.32498	0.64995	0.9351	TRUE
OTUD7A-KO-3-R	OTUD7A	1753.9	1612.9/2096.7/1132.4	1753.9	1612.9	-0.12082	2324800000	1087400000	0.42751	0.33451	0.66549	0.66901	0.9351	FALSE
USP29-KO-1-R	USP29	1390.9	1669.6/1516.2/1242.6	1390.9	1516.2	0.12438	49189	86236	0.42678	0.66523	0.33477	0.66954	0.9351	TRUE
Control-543-KO-2-R	Control-543	1280.2	833.95/1162.3/1171.1	1280.2	1162.3	-0.13935	53930	79374	0.41871	0.33772	0.66228	0.67543	0.9351	FALSE
DCAF12L2-KO-1-R	DCAF12L2	346.85	369.69/288.31/281.6	346.85	288.31	-0.26585	3333.8	21505	0.41541	0.33892	0.66108	0.67784	0.9351	FALSE
MAGEL2-KO-4-R	MAGEL2	1560.4	1717.8/1209.9/1688.1	1560.4	1688.1	0.11349	1148100000	96743	0.41084	0.6594	0.3406	0.68119	0.9351	TRUE
MYCBP2-KO-4-R	MYCBP2	2141.2	2058.2/2285.9/2412.3	2141.2	2285.9	0.094313	33900	1327500000	0.39719	0.65439	0.34561	0.69123	0.9351	TRUE
HERC1-KO-2-R	HERC1	770.22	1128/561.18/856.73	770.22	856.73	0.15339	80466	47754	0.39591	0.65384	0.34616	0.69232	0.9351	TRUE
PDZRN3-KO-3-R	PDZRN3	690.22	608.7/624.25/598.97	690.22	608.7	-0.18105	168.18	42794	0.39484	0.34648	0.65352	0.69296	0.9351	FALSE
KLHL9-KO-3-R	KLHL9	1365.9	1480.5/1755.6/1245.6	1365.9	1480.5	0.11613	65429	84687	0.39373	0.65311	0.34689	0.69378	0.9351	TRUE
BIRC6-KO-3-R	BIRC6	798.04	634.49/714.34/744.99	798.04	714.34	-0.15964	3657.6	49479	0.37657	0.35325	0.64675	0.7065	0.94538	FALSE
HECW1-KO-3-R	HECW1	878.98	1165.8/688.6/797.14	878.98	797.14	-0.14084	73852	54498	0.35075	0.36289	0.63711	0.72578	0.96425	FALSE
Control-307-KO-14-R	Control-307	1059.5	1140/868.8/1560	1059.5	1140	0.10555	1249700000	65691	0.31408	0.62326	0.37674	0.75347	0.9682	TRUE
MYCBP2-KO-1-R	MYCBP2	506.84	968.07/559.89/540.86	506.84	559.89	0.14335	83488	31424	0.29927	0.61682	0.38318	0.76636	0.9682	TRUE
HERC1-KO-1-R	HERC1	1771.9	2572.4/1584.4/1869.9	1771.9	1869.9	0.07765	2874700000	1098600000	0.29578	0.6163	0.3837	0.7674	0.9682	TRUE
USP29-KO-3-R	USP29	1284.3	1508/752.96/1202.4	1284.3	1202.4	-0.095011	147700000	79629	0.29031	0.38579	0.61421	0.77158	0.9682	FALSE
USP9X-KO-2-R	USP9X	1179.4	1571.6/1033.5/1101.1	1179.4	1101.1	-0.09898	1129800000	73121	0.28945	0.38612	0.61388	0.77224	0.9682	FALSE
CYLD-KO-2-R	CYLD	745.24	806.44/827.61/671.98	745.24	806.44	0.11372	9264.3	46205	0.28472	0.61197	0.38803	0.77606	0.9682	TRUE
USP25-KO-1-R	USP25	985.22	992.15/915.13/876.1	985.22	915.13	-0.10636	3727.3	61084	0.28364	0.38834	0.61166	0.77669	0.9682	FALSE
Control-637-KO-10-R	Control-637	1110.4	1004.2/1036.1/1236.7	1110.4	1036.1	-0.099833	20622	68847	0.28322	0.3885	0.6115	0.77701	0.9682	FALSE
DCAF12L2-KO-2-R	DCAF12L2	1329.5	1250.1/1794.2/825.45	1329.5	1250.1	-0.088851	238200000	82433	0.2768	0.39097	0.60903	0.78193	0.9682	FALSE
USP9X-KO-3-R	USP9X	1821.5	1690.3/1943.5/1913.1	1821.5	1913.1	0.07075	25296	1129400000	0.27259	0.60741	0.39259	0.78517	0.9682	TRUE
FBXL7-KO-1-R	FBXL7	1602.7	1477/1684.8/1773.1	1602.7	1684.8	0.072026	25479	99370	0.26044	0.60274	0.39726	0.79453	0.9682	TRUE
USP13-KO-1-R	USP13	167.58	192.58/88.81/339.71	167.58	192.58	0.19955	16208	10390	0.24533	0.57565	0.42435	0.84871	0.9682	TRUE
BIRC6-KO-4-R	BIRC6	877.72	931.96/1158.4/509.57	877.72	931.96	0.08642	1148400000	54419	0.23253	0.5919	0.4081	0.81619	0.9682	TRUE
Control-436-KO-8-R	Control-436	722.79	464.26/769.69/941.66	722.79	769.69	0.090576	61430	44814	0.22154	0.58753	0.41247	0.82494	0.9682	TRUE
MAGEE1-KO-2-R	MAGEE1	633.63	677.48/668.01/746.48	633.63	677.48	0.096397	2425.1	39285	0.22125	0.58726	0.41274	0.82547	0.9682	TRUE
PDZRN3-KO-2-R	PDZRN3	729.43	682.64/637.12/716.68	729.43	682.64	-0.095513	1615.4	45225	0.22048	0.41275	0.58725	0.82549	0.9682	FALSE
FBXW7-KO-4-R	FBXW7	1001.3	1408.3/862.36/1054.9	1001.3	1054.9	0.075094	80969	62084	0.21494	0.58508	0.41492	0.82984	0.9682	TRUE
RPL22-KO-3-R	RPL22	1026	1293.1/935.73/972.95	1026	972.95	-0.076525	51927	63613	0.21039	0.41668	0.58332	0.83336	0.9682	FALSE
MAGEE1-KO-3-R	MAGEE1	776.54	758.3/868.8/819.49	776.54	819.49	0.077558	3087.8	48146	0.19571	0.5775	0.4225	0.845	0.9682	TRUE
USP51-KO-1-R	USP51	948.54	995.59/969.19/1719.4	948.54	995.59	0.06976	2623200000	58810	0.19398	0.57689	0.42311	0.84623	0.9682	TRUE
HECW2-KO-3-R	HECW2	425.58	395.48/333.36/405.27	425.58	395.48	-0.10556	1977.6	26386	0.19174	0.42397	0.57603	0.84794	0.9682	FALSE
HERC2-KO-2-R	HERC2	1775.7	1931/1838/1671.7	1775.7	1838	0.049731	18142	1100900000	0.1878	0.57448	0.42552	0.85104	0.9682	TRUE
HECW2-KO-4-R	HECW2	2009.6	1944.7/1639.8/2582.1	2009.6	1944.7	-0.047337	2496300000	124600000	0.18387	0.42706	0.57294	0.85412	0.9682	FALSE
HECW1-KO-4-R	HECW1	1046.6	1091.9/803.15/1247.1	1046.6	1091.9	0.061099	53729	64888	0.1779	0.57059	0.42941	0.85882	0.9682	TRUE
Control-64-KO-1-R	Control-64	1614.1	1557.9/2061.9/1369.3	1614.1	1557.9	-0.051137	1448300000	1000800000	0.1778	0.42944	0.57056	0.85888	0.9682	FALSE
MAGEE1-KO-1-R	MAGEE1	683.58	507.25/752.96/718.17	683.58	718.17	0.071099	22848	42383	0.16798	0.56651	0.43349	0.86698	0.97144	TRUE
XM_006530360.3-KO-2-R	XM_006530360.3	1545.2	1497.7/1538.1/1200.9	1545.2	1497.7	-0.045016	44850	95802	0.15346	0.43902	0.56098	0.87803	0.97793	FALSE
Control-866-KO-9-R	Control-866	1328	1355/1369.5/1551.1	1328	1369.5	0.044381	16592	82335	0.14469	0.55752	0.44248	0.88496	0.97977	TRUE
RPL22-KO-4-R	RPL22	1737.7	1906.9/1773.6/1697.1	1737.7	1773.6	0.029483	11813	1077400000	0.10937	0.54354	0.45646	0.91291	0.99645	TRUE
Control-934-KO-11-R	Control-934	884.99	1105.6/859.79/660.06	884.99	859.79	-0.041638	50166	54870	0.10771	0.45711	0.54289	0.91422	0.99645	FALSE
USP25-KO-2-R	USP25	1181.6	1208.8/884.24/1381.2	1181.6	1208.8	0.032847	67531	73258	0.10062	0.54007	0.45993	0.91986	0.99645	TRUE
RHOBTB2-KO-1-R	RHOBTB2	1219.5	1243.2/1630.8/1005.7	1219.5	1243.2	0.027725	103300000	75611	0.086123	0.53431	0.46569	0.93137	0.99645	TRUE
PDZRN3-KO-1-R	PDZRN3	1000.7	1241.5/1020.7/904.41	1000.7	1020.7	0.028465	31134	62045	0.080133	0.53192	0.46808	0.93616	0.99645	TRUE
HECW2-KO-2-R	HECW2	961.82	949.16/885.53/1217.3	961.82	949.16	-0.019101	37976	59634	0.051911	0.4793	0.5207	0.9586	0.99645	FALSE
FBXO25-KO-2-R	FBXO25	770.53	684.36/759.39/868.65	770.53	759.39	-0.020986	8784.2	47774	0.051253	0.47956	0.52044	0.95912	0.99645	FALSE
OTUD7A-KO-4-R	OTUD7A	805	911.33/816.02/710.72	805	816.02	0.019604	10086	49910	0.049358	0.51961	0.48039	0.96079	0.99645	TRUE
FBXL7-KO-2-R	FBXL7	472.06	330.14/687.31/479.77	472.06	479.77	0.023332	32731	29268	0.045083	0.51658	0.48342	0.96684	0.99645	TRUE
Control-532-KO-15-R	Control-532	996.92	1112.5/987.21/910.37	996.92	987.21	-0.014107	10802	61810	0.039097	0.48441	0.51559	0.96881	0.99645	FALSE
MAGEL2-KO-2-R	MAGEL2	1297.3	1355/1307.7/1205.4	1297.3	1307.7	0.011518	6350.5	80433	0.036694	0.51463	0.48537	0.97073	0.99645	TRUE
USP51-KO-3-R	USP51	2127.6	2085.7/2740.2/2114.3	2127.6	2114.3	-0.0090508	1963300000	1319100000	0.036652	0.48538	0.51462	0.97076	0.99645	FALSE
XM_006530360.3-KO-1-R	XM_006530360.3	758.83	799.56/628.11/765.85	758.83	765.85	0.013251	10054	47048	0.032323	0.51278	0.48722	0.97444	0.99645	TRUE
MAGEL2-KO-3-R	MAGEL2	1144.9	1389.3/1027.1/1153.2	1144.9	1153.2	0.010471	35828	70984	0.031328	0.51249	0.48751	0.97502	0.99645	TRUE
DZIP3-KO-1-R	DZIP3	1052.6	1028.3/1424.8/1056.4	1052.6	1056.4	0.0052261	68268	65260	0.014967	0.50596	0.49404	0.98808	0.99998	TRUE
MAGEE1-KO-4-R	MAGEE1	1037.1	689.52/1142.9/1038.5	1037.1	1038.5	0.0019953	66352	64299	0.0056657	0.50225	0.49775	0.9955	0.99998	TRUE
NDN-KO-3-R	NDN	844.2	844.27/1162.3/716.68	844.2	844.27	0.00011381	58697	52341	0.00029144	0.50006	0.49994	0.99988	0.99998	TRUE
Usp17le-KO-3-R	Usp17le	1408.3	1408.3/1639.8/1351.4	1408.3	1408.3	-0.074415	28414	87314	0.25691	0.49999	0.50001	0.99998	0.99998	FALSE

## Sheet: Sheet 2_1F 
id	num	neg|score	neg|p-value	neg|fdr	neg|rank	neg|goodsgrna	neg|lfc	pos|score	pos|p-value	pos|fdr	pos|rank	pos|goodsgrna	pos|lfc
RPL10	4	0.0076454	0.004996	0.00015	1	4	-51681	1.0	1.0	0.999995	60	0	-51681
RPL5	4	0.026436	0.004996	0.00015	2	4	-8245	1.0	1.0	0.999995	59	0	-8245
HUWE1	4	0.48225	0.0001249	0.002473	3	4	-23275	0.99995	0.99996	0.999995	58	0	-23275
PLK1	4	0.61928	0.00016487	0.002473	4	4	-48671	0.99994	0.99994	0.999995	57	0	-48671
KEAP1	4	0.00014756	0.0004946	0.005935	5	4	-12178	0.99985	0.99985	0.999995	56	0	-12178
UBR4	4	0.00063276	0.0023231	0.023231	6	4	-0.80635	0.99937	0.99933	0.999995	55	0	-0.80635
DCAF12L1	4	0.0046229	0.015802	0.135449	7	4	-0.43293	0.99538	0.99506	0.999995	54	0	-0.43293
USP24	4	0.050781	0.11741	0.880583	8	3	-0.25808	0.60453	0.62337	0.936684	38	1	-0.25808
UBR5	4	0.16693	0.26949	0.994789	9	2	-0.38409	0.98725	0.98696	0.999995	53	0	-0.38409
HERC2	4	0.17505	0.27926	0.994789	10	2	-0.19218	0.67442	0.67861	0.936684	42	1	-0.19218
CREBBP	4	0.20008	0.30982	0.994789	11	2	-0.26955	0.79274	0.79274	0.951289	50	0	-0.26955
USP34	4	0.20863	0.32015	0.994789	12	2	-0.28007	0.76502	0.76392	0.944177	48	0	-0.28007
KLHL9	4	0.226	0.34075	0.994789	13	2	-0.12561	0.68359	0.68636	0.936684	43	1	-0.12561
Control-879	1	0.29839	0.29925	0.994789	14	0	-0.20298	0.70161	0.70251	0.936684	45	0	-0.20298
Control-543	1	0.35753	0.35791	0.994789	15	0	-0.13935	0.64247	0.64485	0.936684	40	0	-0.13935
Control-637	1	0.40054	0.40076	0.994789	16	0	-0.099833	0.59946	0.60114	0.936684	37	0	-0.099833
BIRC6	4	0.41741	0.48648	0.994789	17	1	-0.036607	0.75768	0.75644	0.944177	47	0	-0.036607
Control-64	1	0.4328	0.43291	0.994789	18	0	-0.051137	0.5672	0.56824	0.936684	35	0	-0.051137
Control-934	1	0.44355	0.44368	0.994789	19	0	-0.041638	0.55645	0.55708	0.936684	34	0	-0.041638
Control-532	1	0.45968	0.45963	0.994789	20	0	-0.014107	0.54032	0.54038	0.936684	33	0	-0.014107
DCAF12L2	4	0.52394	0.55387	0.994789	21	1	-0.17735	0.69257	0.69394	0.936684	44	1	-0.17735
Control-866	1	0.54032	0.54038	0.994789	22	0	0.044381	0.45968	0.45963	0.919255	32	0	0.044381
XM_006530360.3	4	0.54812	0.57179	0.994789	23	1	-0.015883	0.073171	0.16216	0.800809	10	1	-0.015883
RNF213	4	0.55985	0.58029	0.994789	24	1	0.19145	0.041817	0.099425	0.666833	6	2	0.19145
Control-436	1	0.58333	0.58459	0.994789	25	0	0.090576	0.41667	0.4168	0.909376	31	0	0.090576
FBXL7	4	0.59369	0.60569	0.994789	26	1	0.047679	0.7722	0.77108	0.944177	49	0	0.047679
Control-307	1	0.62634	0.62845	0.994789	27	0	0.10555	0.37366	0.37398	0.863021	28	0	0.10555
Usp32	4	0.63573	0.6399	0.994789	28	1	0.36868	0.010709	0.032079	0.616007	2	3	0.36868
Control-82	1	0.66935	0.67162	0.994789	29	0	0.1169	0.33065	0.33076	0.863021	27	0	0.1169
USP13	4	0.67442	0.6747	0.994789	30	1	-0.0079011	0.61514	0.63079	0.936684	39	1	-0.0079011
USP15	4	0.69257	0.69125	0.994789	31	1	0.0077956	0.11314	0.21047	0.807219	13	2	0.0077956
Control-34	1	0.70699	0.70763	0.994789	32	0	0.21172	0.29301	0.29339	0.838258	24	0	0.21172
Control-728	1	0.71237	0.71326	0.994789	33	0	0.16075	0.28763	0.28796	0.838258	23	0	0.16075
FBXW7	4	0.71835	0.71713	0.994789	34	0	0.15965	0.093319	0.18686	0.800809	11	2	0.15965
NDN	4	0.72658	0.72556	0.994789	35	0	0.10081	0.40294	0.49812	0.933968	30	1	0.10081
DZIP3	4	0.73462	0.7335	0.994789	36	0	0.10539	0.64571	0.65483	0.936684	41	1	0.10539
Control-612	1	0.73925	0.74079	0.994789	37	0	0.32465	0.26075	0.26101	0.82423	22	1	0.32465
FBXO25	4	0.74248	0.74156	0.994789	38	0	0.097147	0.23481	0.35486	0.863021	19	2	0.097147
RHOBTB2	4	0.76502	0.76392	0.994789	39	0	-0.13814	0.29393	0.42438	0.909376	25	1	-0.13814
USP25	4	0.79274	0.79274	0.994789	40	0	-0.036754	0.32648	0.45902	0.919255	26	1	-0.036754
MAGEL2	4	0.79926	0.79907	0.994789	41	0	0.010994	0.82384	0.82397	0.969372	51	0	0.010994
Control-608	1	0.81452	0.81572	0.994789	42	0	0.37244	0.18548	0.1848	0.800809	18	1	0.37244
OTUD7A	4	0.82384	0.82397	0.994789	43	0	0.1428	0.15179	0.25716	0.82423	17	2	0.1428
PDZRN3	4	0.84074	0.84053	0.994789	44	0	-0.033524	0.59369	0.61548	0.936684	36	1	-0.033524
HECW1	4	0.85131	0.85128	0.994789	45	0	0.27029	0.028632	0.071628	0.666833	4	2	0.27029
USP29	4	0.85639	0.85608	0.994789	46	0	0.15801	0.24371	0.3653	0.863021	21	2	0.15801
USP9X	4	0.86135	0.86095	0.994789	47	0	0.22238	0.052689	0.1218	0.693018	9	2	0.22238
Control-256	1	0.87366	0.8744	0.994789	48	0	0.41532	0.12634	0.12705	0.693018	15	1	0.41532
RPL22	4	0.88421	0.88381	0.994789	49	0	0.082127	0.73462	0.73352	0.944177	46	1	0.082127
HECW2	4	0.88842	0.88798	0.994789	50	0	-0.033219	0.24291	0.36423	0.863021	20	1	-0.033219
Control-736	1	0.90054	0.90161	0.994789	51	0	0.5113	0.099462	0.10002	0.666833	12	1	0.5113
USP51	4	0.91811	0.91863	0.994789	52	0	0.09404	0.3882	0.4902	0.933968	29	1	0.09404
Usp17le	4	0.92135	0.92169	0.994789	53	0	0.23819	0.03187	0.078602	0.666833	5	3	0.23819
MAGEE1	4	0.92755	0.92755	0.994789	54	0	0.074329	0.88842	0.88798	0.999995	52	0	0.074329
Control-29	1	0.94892	0.94929	0.994789	55	0	0.49187	0.051075	0.051334	0.616007	8	1	0.49187
wildtype-PacI	1	0.9543	0.95461	0.994789	56	0	21617	0.045699	0.045838	0.616007	7	1	21617
CYLD	4	0.97692	0.97603	0.994789	57	0	0.40687	0.011494	0.033888	0.616007	3	3	0.40687
HERC1	4	0.97816	0.97725	0.994789	58	0	0.22577	0.12091	0.22005	0.807219	14	2	0.22577
MYCBP2	4	0.97936	0.97864	0.994789	59	0	0.2627	0.12823	0.22871	0.807219	16	2	0.2627
USP28	4	0.99498	0.99479	0.994789	60	0	0.28273	0.0050161	0.017251	0.616007	1	4	0.28273
