# Supplementary material for: Targeting ubiquitin signaling vulnerabilities in KEAP1-inactivated lung cancer
Source: EMBO J. 2026 Mar 20;45(9):3276–305. doi: 10.1038/s44318-026-00737-9 (PMC13144482; doi:10.1038/s44318-026-00737-9)
Supplement: Supplementary file 3 — Source data Fig. 1 [file 44318_2026_737_MOESM3_ESM.zip › Figure 1 Source data/Figure 1E.xlsx]

## Sheet: readme
Source data for Figure 1E
Sheet 1	1E	KP sgrna_summary
Sheet 2	1E	KP Gene-Summary

## Sheet: Sheet 1_1E 
sgrna	Gene	control_count	treatment_count	control_mean	treat_mean	LFC	control_var	adj_var	score	p.low	p.high	p.twosided	FDR	high_in_treatment
RPL5-KO-3-R	RPL5	2086.4	11.665/0/9.6096	2086.4	96096	-76202	48285	2515700000	46863	0.013908	1	0.027815	0.00045339	FALSE
RPL5-KO-2-R	RPL5	1682.9	2.3331/6.4579/3.2032	1682.9	32032	-86461	5675	2000100000	45701	0.024376	1	0.048752	0.00045339	FALSE
RPL10-KO-1-R	RPL10	2096.3	103.82/11.301/41.642	2096.3	41642	-56201	2393.5	2528400000	43557	0.066313	0.99999	0.13263	0.00063215	FALSE
RPL10-KO-2-R	RPL10	1464.5	3.4996/3.2289/6.4064	1464.5	34996	-83473	42613	1724300000	43503	0.067973	0.99999	0.13595	0.00063215	FALSE
RPL10-KO-3-R	RPL10	1629	15.165/3.2289/43.243	1629	15165	-66559	465.42	1931800000	41694	0.15271	0.99998	0.30543	0.0011362	FALSE
RPL5-KO-4-R	RPL5	1133.6	0/0/30.43	1133.6	0	-10148	463	1311900000	40399	0.26732	0.99997	0.53465	0.0016574	FALSE
RPL10-KO-4-R	RPL10	2683.7	491.11/347.11/544.54	2683.7	491.11	-24477	11796	3291100000	38274	0.64758	0.99994	0.00012952	0.0034414	FALSE
RPL5-KO-1-R	RPL5	869.66	0/1.6145/0	869.66	0	-9766	13032	98873	37449	0.90221	0.99991	0.00018044	0.0041953	FALSE
PLK1-KO-4-R	PLK1	754.43	2.3331/3.2289/3.2032	754.43	32032	-74897	0.37888	84958	36038	0.00015683	0.99984	0.00031365	0.0064822	FALSE
Usp32-KO-4-R	Usp32	610.31	1146.7/1703.3/1521.5	610.31	1521.5	13165	86755	67757	35006	0.99977	0.00023434	0.00046868	0.0087175	TRUE
PLK1-KO-1-R	PLK1	603.97	0/0/0	603.97	0	-92407	0	67005	34036	0.00033255	0.99967	0.00066509	0.011246	FALSE
HERC1-KO-3-R	HERC1	1033.2	2152.3/1866.3/2213.4	1033.2	2152.3	10581	42753	1188300000	32465	0.99942	0.00058497	0.0011699	0.017129	TRUE
PLK1-KO-3-R	PLK1	570.14	6.9993/0/4.8048	570.14	48048	-66205	13951	63008	32396	0.00059859	0.9994	0.0011972	0.017129	FALSE
Usp32-KO-3-R	Usp32	1845.4	3334/2491.1/3590.8	1845.4	3334	0.85298	3881800000	2206800000	31688	0.99923	0.00076531	0.0015306	0.020335	TRUE
KEAP1-KO-1-R	KEAP1	1470.8	193.65/316.43/124.92	1470.8	193.65	-29187	9899.9	1732300000	31311	0.00087078	0.99913	0.0017416	0.021595	FALSE
HUWE1-KO-2-R	HUWE1	1176.2	102.66/101.71/49.65	1176.2	101.71	-35187	1355.7	1364700000	30647	0.0010893	0.99891	0.0021786	0.025327	FALSE
USP28-KO-1-R	USP28	1223.4	1558.5/2357.1/2958.2	1223.4	2357.1	0.94552	4995100000	1423200000	30051	0.99867	0.0013283	0.0026566	0.029067	TRUE
RHOBTB2-KO-3-R	RHOBTB2	1771.4	2725/3446.9/3103.9	1771.4	3103.9	0.80886	1305800000	2112500000	28992	0.99813	0.0018708	0.0037415	0.038663	TRUE
PLK1-KO-2-R	PLK1	710.74	199.48/33.904/8.008	710.74	33904	-43499	14043	79717	28254	0.0023612	0.99764	0.0047223	0.046229	FALSE
KEAP1-KO-4-R	KEAP1	1010.6	325.47/114.63/110.51	1010.6	114.63	-31291	22235	1160600000	27741	0.0027674	0.99723	0.0055348	0.051474	FALSE
HUWE1-KO-4-R	HUWE1	1649.8	732.59/434.29/361.96	1649.8	434.29	-19231	47107	1958100000	27575	0.0029121	0.99709	0.0058243	0.051586	FALSE
FBXW7-KO-3-R	FBXW7	1501.5	264.81/600.58/361.96	1501.5	361.96	-20494	33189	1770800000	27259	0.0032066	0.99679	0.0064132	0.054221	FALSE
USP29-KO-2-R	USP29	1612.8	2771.7/2226.3/2842.8	1612.8	2771.7	0.78083	1512400000	1911300000	26508	0.99598	0.0040153	0.0080306	0.064928	TRUE
HUWE1-KO-1-R	HUWE1	1000	109.66/248.63/144.14	1000	144.14	-27859	6053.2	1147700000	26365	0.0041889	0.99581	0.0083778	0.064928	FALSE
Usp17le-KO-1-R	Usp17le	986.29	1899.1/1838.9/882.48	986.29	1838.9	0.89806	4591600000	1130900000	25353	0.99437	0.0056265	0.011253	0.083723	TRUE
Usp32-KO-2-R	Usp32	1700.2	3493.8/2785/1869.1	1700.2	2785	0.71162	6706600000	202200000	24123	0.99207	0.007926	0.015852	0.1134	TRUE
USP9X-KO-1-R	USP9X	1118.8	1689.2/1956.7/2237.4	1118.8	1956.7	0.80596	75195	1293700000	23297	0.99008	0.0099195	0.019839	0.13264	TRUE
MYCBP2-KO-2-R	MYCBP2	1675.2	3176.5/2709.1/2626.6	1675.2	2709.1	0.69315	1126400000	1990300000	23175	0.98976	0.01024	0.020479	0.13264	TRUE
HUWE1-KO-3-R	HUWE1	1133.9	421.12/306.75/238.64	1133.9	306.75	-18828	8860.2	1312400000	23138	0.01034	0.98966	0.02068	0.13264	FALSE
USP25-KO-4-R	USP25	420.38	542.44/973.52/890.49	420.38	890.49	10811	64015	45517	22035	0.98588	0.014125	0.02825	0.17515	TRUE
KEAP1-KO-3-R	KEAP1	987	277.64/482.72/238.64	987	277.64	-18261	21791	1131700000	21484	0.015842	0.98416	0.031684	0.1901	FALSE
FBXW7-KO-2-R	FBXW7	2128	824.75/1207.6/1061.9	2128	1061.9	-10022	38734	2569200000	21036	0.017706	0.98229	0.035412	0.20583	FALSE
USP15-KO-3-R	USP15	1124.8	1971.5/1801.7/1862.7	1124.8	1862.7	0.72722	7774.2	1301100000	20457	0.97959	0.020412	0.040824	0.2301	TRUE
RPL22-KO-1-R	RPL22	958.81	1626.2/1204.4/1915.5	958.81	1626.2	0.76154	1308100000	1097300000	20147	0.97799	0.022011	0.044023	0.23032	TRUE
BIRC6-KO-3-R	BIRC6	889.39	1529.3/1290/1880.3	889.39	1529.3	0.78134	90230	1012700000	2011	0.97778	0.022221	0.044443	0.23032	TRUE
KEAP1-KO-2-R	KEAP1	977.83	316.13/484.34/222.62	977.83	316.13	-1626	18519	1120500000	20078	0.02233	0.97767	0.044659	0.23032	FALSE
HECW1-KO-2-R	HECW1	1438.7	1828/2260.2/3115.1	1438.7	2260.2	0.65131	4588200000	169200000	19972	0.97709	0.022909	0.045817	0.23032	TRUE
HERC1-KO-2-R	HERC1	858.38	1275/1998.7/1473.5	858.38	1473.5	0.77883	1576300000	97505	19698	0.9755	0.024503	0.049006	0.23941	TRUE
FBXW7-KO-4-R	FBXW7	1116	1537.5/1819.5/1878.7	1116	1819.5	0.70475	41512	1290200000	19587	0.9749	0.0251	0.0502	0.23941	TRUE
HECW1-KO-1-R	HECW1	1617	2463.7/2831.8/1726.5	1617	2463.7	0.60719	3394700000	1916700000	1934	0.97344	0.026559	0.053118	0.247	TRUE
RPL22-KO-3-R	RPL22	1143.4	1838.5/2273.2/1141.9	1143.4	1838.5	0.68464	3370600000	1324100000	1991-01-01	0.97191	0.02809	0.05618	0.25486	TRUE
Control-34-KO-12-R	Control-34	1219.9	1929.5/1070.4/2067.7	1219.9	1929.5	0.66099	3785500000	1418800000	18837	0.97018	0.029819	0.059638	0.26411	TRUE
Control-608-KO-5-R	Control-608	800.59	1355.5/1543.4/1185.2	800.59	1355.5	0.75898	32162	90516	18445	0.96732	0.032683	0.065366	0.27799	TRUE
UBR4-KO-1-R	UBR4	733.29	223.98/303.52/211.41	733.29	223.98	-17066	3242.5	82419	18401	0.03288	0.96712	0.065761	0.27799	FALSE
UBR5-KO-2-R	UBR5	946.83	367.46/295.45/1143.5	946.83	367.46	-13631	3037400000	1082600000	17841	0.037206	0.96279	0.074413	0.30757	FALSE
HERC2-KO-4-R	HERC2	1306.6	792.08/523.09/639.04	1306.6	639.04	-10307	18434	1526700000	17128	0.043376	0.95662	0.086752	0.34799	FALSE
BIRC6-KO-1-R	BIRC6	1675.5	2436.9/3329/2259.9	1675.5	2436.9	0.54017	4136100000	1990700000	17065	0.95603	0.043966	0.087932	0.34799	TRUE
Control-256-KO-7-R	Control-256	1177.6	1020.7/2843.1/1803.4	1177.6	1803.4	0.61441	8467500000	1366400000	16929	0.95473	0.045273	0.090545	0.35086	TRUE
UBR4-KO-3-R	UBR4	881.28	312.63/607.04/379.58	881.28	379.58	-1213	28110	1002800000	16071	0.054017	0.94598	0.10803	0.40999	FALSE
RHOBTB2-KO-2-R	RHOBTB2	212.48	124.82/0/43.243	212.48	43243	-22706	4262.4	21977	15972	0.055106	0.94489	0.11021	0.40999	FALSE
USP51-KO-4-R	USP51	2147.7	2946.7/2665.5/3302.5	2147.7	2946.7	0.45611	1028400000	2594700000	15685	0.94162	0.058379	0.11676	0.4188	TRUE
CREBBP-KO-3-R	CREBBP	1846.1	990.4/1477.2/1109.9	1846.1	1109.9	-0.73351	74606	2207700000	15671	0.058542	0.94146	0.11708	0.4188	FALSE
USP28-KO-4-R	USP28	1768.9	2231.6/2470.1/2820.4	1768.9	2470.1	0.48149	89798	2109400000	15268	0.93659	0.06341	0.12682	0.44193	TRUE
UBR4-KO-4-R	UBR4	1178.7	389.63/716.82/618.22	1178.7	618.22	-0.92989	30988	1367700000	15208	0.064152	0.93585	0.1283	0.44193	FALSE
FBXO25-KO-3-R	FBXO25	1299.9	1871.1/1428.8/2186.2	1299.9	1871.1	0.52517	1474600000	1518300000	1466	0.92864	0.071356	0.14271	0.47237	TRUE
BIRC6-KO-4-R	BIRC6	978.19	1926/1176.9/1467.1	978.19	1467.1	0.58426	1473800000	1120900000	14602	0.92776	0.072245	0.14449	0.47237	TRUE
Control-879-KO-16-R	Control-879	1227	1374.2/2073/1774.6	1227	1774.6	0.53202	1246700000	1427600000	14493	0.92634	0.073664	0.14733	0.47237	TRUE
DCAF12L2-KO-3-R	DCAF12L2	1191.4	660.26/784.63/568.57	1191.4	660.26	-0.85054	11938	1383400000	14323	0.076029	0.92397	0.15206	0.47237	FALSE
Usp17le-KO-4-R	Usp17le	1644.2	2275.9/2809.2/1992.4	1644.2	2275.9	0.46885	1823700000	195100000	14303	0.92367	0.076326	0.15265	0.47237	TRUE
OTUD7A-KO-2-R	OTUD7A	2231.6	2655.1/3597/2971	2231.6	2971	0.41271	2458800000	2702900000	14222	0.92251	0.077487	0.15497	0.47237	TRUE
RNF213-KO-4-R	RNF213	1558.2	2165.1/1863.1/2410.4	1558.2	2165.1	0.47431	75692	1842300000	1414	0.92131	0.078694	0.15739	0.47237	TRUE
USP13-KO-1-R	USP13	186.76	19.831/261.54/49.65	186.76	49.65	-18902	22894	19150	14095	0.079346	0.92065	0.15869	0.47237	FALSE
DCAF12L1-KO-2-R	DCAF12L1	1538.8	1360.2/695.83/940.14	1538.8	940.14	-0.71028	1180600000	1817900000	14051	0.079998	0.92	0.16	0.47237	FALSE
USP9X-KO-2-R	USP9X	1314.3	951.9/2279.6/1856.3	1314.3	1856.3	0.49772	4985500000	1536300000	13825	0.91656	0.083437	0.16687	0.48498	TRUE
USP13-KO-2-R	USP13	1012.7	1481.5/308.36/1537.5	1012.7	1481.5	0.54838	6897100000	1163200000	13745	0.91523	0.084767	0.16953	0.48513	TRUE
USP15-KO-1-R	USP15	1519.1	1005.6/942.85/610.21	1519.1	942.85	-0.68752	57291	179300000	13618	0.08663	0.91337	0.17326	0.48828	FALSE
HERC2-KO-1-R	HERC2	1818.2	1033.6/2437.8/2463.3	1818.2	2437.8	0.42286	9863300000	2172200000	13294	0.90814	0.09186	0.18372	0.50361	TRUE
FBXO25-KO-4-R	FBXO25	417.56	122.49/163.06/219.42	417.56	163.06	-13512	2411.2	45191	13215	0.093172	0.90683	0.18634	0.50361	FALSE
NDN-KO-2-R	NDN	903.84	619.43/484.34/216.22	903.84	484.34	-0.89866	45071	1030300000	1932-01-01	0.093411	0.90659	0.18682	0.50361	FALSE
FBXW7-KO-1-R	FBXW7	1941.2	1146.7/2228/1327.7	1941.2	1327.7	-0.54767	421600000	2329300000	12713	0.10181	0.89819	0.20362	0.53079	FALSE
KLHL9-KO-2-R	KLHL9	2002.2	1921.3/1378.8/1306.9	2002.2	1378.8	-0.53788	1497600000	2407500000	12707	0.10192	0.89808	0.20383	0.53079	FALSE
DCAF12L1-KO-3-R	DCAF12L1	102.89	20.998/234.1/230.63	102.89	230.63	11567	21979	10137	12687	0.8792	0.1208	0.2416	0.57613	TRUE
RNF213-KO-3-R	RNF213	890.45	1324/619.95/1294.1	890.45	1294.1	0.53883	2276800000	101400000	12676	0.89727	0.10273	0.20547	0.53079	TRUE
KLHL9-KO-4-R	KLHL9	989.81	1409.2/715.21/1451	989.81	1409.2	0.5092	2416800000	1135200000	12447	0.8932	0.1068	0.21359	0.54422	TRUE
Usp17le-KO-2-R	Usp17le	2640.3	1583/1984.2/1947.5	2640.3	1947.5	-0.43887	67117	3234400000	12182	0.11158	0.88842	0.22316	0.56092	FALSE
Control-728-KO-13-R	Control-728	2254.1	2854.5/3427.5/2884.5	2254.1	2884.5	0.3556	1478900000	2732100000	1206	0.88608	0.11392	0.22783	0.56503	TRUE
DCAF12L1-KO-1-R	DCAF12L1	1258.7	2660.9/1716.2/1624	1258.7	1716.2	0.44699	4504900000	146700000	11945	0.8838	0.1162	0.23241	0.56879	TRUE
Control-736-KO-3-R	Control-736	1076.5	1466.3/2600.9/1492.7	1076.5	1492.7	0.47119	6144100000	1241600000	11812	0.8811	0.1189	0.23781	0.57444	TRUE
MAGEE1-KO-3-R	MAGEE1	865.43	1527/1010.7/1225.2	865.43	1225.2	0.50107	68556	98360	11472	0.87399	0.12601	0.25202	0.59336	TRUE
BIRC6-KO-2-R	BIRC6	1884.5	3118.2/2421.7/2171.8	1884.5	2421.7	0.36168	2737700000	2256700000	11308	0.87093	0.12907	0.25813	0.59946	TRUE
UBR5-KO-1-R	UBR5	2276	990.4/1685.5/2698.7	2276	1685.5	-0.43309	7548600000	2760400000	11239	0.13053	0.86947	0.26105	0.59946	FALSE
HERC1-KO-1-R	HERC1	1974.7	2516.2/2302.2/3627.6	1974.7	2516.2	0.34948	6404900000	2372200000	11119	0.8669	0.1331	0.2662	0.60383	TRUE
FBXO25-KO-2-R	FBXO25	858.73	526.11/1328.7/498.1	858.73	526.11	-0.70578	3224700000	97548	10764	0.14088	0.85912	0.28176	0.62457	FALSE
DZIP3-KO-2-R	DZIP3	906.65	568.11/565.06/534.93	906.65	565.06	-0.68118	458.51	1033700000	10716	0.14195	0.85805	0.2839	0.62457	FALSE
CREBBP-KO-1-R	CREBBP	1026.8	522.61/779.79/664.66	1026.8	664.66	-0.62671	16716	1180500000	10593	0.14473	0.85527	0.28947	0.62457	FALSE
Usp32-KO-1-R	Usp32	971.14	1322.9/1856.6/1175.6	971.14	1322.9	0.44552	153300000	1112300000	10546	0.85393	0.14607	0.29214	0.62457	TRUE
DCAF12L2-KO-1-R	DCAF12L2	386.55	192.48/482.72/73.674	386.55	192.48	-10022	49179	41619	10542	0.14591	0.85409	0.29181	0.62457	FALSE
USP51-KO-3-R	USP51	2371.1	5110.6/2928.6/2488.9	2371.1	2928.6	0.30455	24772000000	2883700000	10382	0.85042	0.14958	0.29917	0.63233	TRUE
UBR4-KO-2-R	UBR4	934.49	617.1/308.36/666.26	934.49	617.1	-0.59788	48868	1067600000	0.97853	0.16391	0.83609	0.32781	0.68471	FALSE
HERC1-KO-4-R	HERC1	1922.9	3108.8/2389.4/1921.9	1922.9	2389.4	0.31322	3680600000	2305900000	0.9715	0.83435	0.16565	0.33131	0.68471	TRUE
USP9X-KO-3-R	USP9X	2030	1556.2/3040/1489.5	2030	1556.2	-0.38328	11032000000	2443200000	0.95872	0.16885	0.83115	0.3377	0.69025	FALSE
CYLD-KO-3-R	CYLD	1007.8	1144.4/1984.2/1330.9	1007.8	1330.9	0.4009	2307700000	1157200000	0.94994	0.82867	0.17133	0.34267	0.69278	TRUE
Control-64-KO-1-R	Control-64	1798.9	2208.3/3635.8/1167.6	1798.9	2208.3	0.29568	15604000000	2147500000	0.88346	0.8115	0.1885	0.37701	0.75401	TRUE
HERC2-KO-2-R	HERC2	1978.9	1242.4/1554.7/2040.4	1978.9	1554.7	-0.34785	1667400000	2377600000	0.87002	0.19214	0.80786	0.38429	0.75693	FALSE
NDN-KO-3-R	NDN	940.83	823.58/1427.2/1225.2	940.83	1225.2	0.38067	1010500000	1075300000	0.86724	0.8067	0.1933	0.3866	0.75693	TRUE
Control-637-KO-10-R	Control-637	1237.5	1103.6/1982.6/1556.8	1237.5	1556.8	0.33083	1933500000	1440700000	0.84101	0.79972	0.20028	0.40056	0.77609	TRUE
USP29-KO-1-R	USP29	1550.1	1857.1/1175.3/1201.2	1550.1	1201.2	-0.3676	2154600000	1832100000	0.81551	0.20739	0.79261	0.41478	0.78839	FALSE
HECW2-KO-1-R	HECW2	1328.4	1112.9/1646.8/2493.7	1328.4	1646.8	0.30968	5011600000	1553900000	0.80748	0.79023	0.20977	0.41955	0.78839	TRUE
RPL22-KO-2-R	RPL22	1482.1	1999.5/1672.6/1819.4	1482.1	1819.4	0.29567	26987	1746400000	0.80721	0.79019	0.20981	0.41963	0.78839	TRUE
NDN-KO-1-R	NDN	1143.1	1413.9/1955.1/994.59	1143.1	1413.9	0.30644	2343700000	1323700000	0.74419	0.77143	0.22857	0.45715	0.85029	TRUE
Control-934-KO-11-R	Control-934	986.29	985.73/1223.8/1491.1	986.29	1223.8	0.31096	64061	1130900000	0.70617	0.75956	0.24044	0.48089	0.86821	TRUE
XM_006530360.3-KO-4-R	XM_006530360.3	822.44	436.29/663.54/610.21	822.44	610.21	-0.42999	16547	93155	0.70391	0.24074	0.75926	0.48149	0.86821	FALSE
UBR5-KO-3-R	UBR5	698.4	1396.4/894.41/797.6	698.4	894.41	0.35643	1306600000	78242	0.70074	0.75674	0.24326	0.48651	0.86821	TRUE
DZIP3-KO-4-R	DZIP3	698.05	892.41/1002.6/320.32	698.05	892.41	0.35392	1697100000	78200	0.69502	0.75494	0.24506	0.49012	0.86821	TRUE
HECW1-KO-3-R	HECW1	979.6	748.92/1306.1/733.53	979.6	748.92	-0.38692	1553400000	1122700000	0.69261	0.24428	0.75572	0.48855	0.86821	FALSE
MAGEE1-KO-1-R	MAGEE1	761.83	312.63/569.91/610.21	761.83	569.91	-0.41811	33907	85847	0.66589	0.25274	0.74726	0.50548	0.87532	FALSE
RNF213-KO-1-R	RNF213	1187.1	1433.7/991.28/1724.9	1187.1	1433.7	0.27202	1402700000	1378200000	0.6641	0.74651	0.25349	0.50698	0.87532	TRUE
USP25-KO-1-R	USP25	1098	465.45/1756.5/863.26	1098	863.26	-0.34664	478100000	126800000	0.66156	0.25413	0.74587	0.50825	0.87532	FALSE
RHOBTB2-KO-1-R	RHOBTB2	1359.1	2126.6/1617.7/1593.6	1359.1	1617.7	0.25112	1297900000	1592200000	0.64806	0.74144	0.25856	0.51712	0.88081	TRUE
FBXL7-KO-4-R	FBXL7	2717.9	2347.1/1559.6/3235.2	2717.9	2347.1	-0.21151	7044900000	3335800000	0.64195	0.26045	0.73955	0.52091	0.88081	FALSE
CYLD-KO-4-R	CYLD	566.62	465.45/1204.4/722.32	566.62	722.32	0.34972	1491900000	62593	0.62236	0.72997	0.27003	0.54006	0.89688	TRUE
USP34-KO-1-R	USP34	984.53	1413.9/779.79/727.13	984.53	779.79	-0.33597	2024100000	1128700000	0.61316	0.26989	0.73011	0.53977	0.89688	FALSE
FBXO25-KO-1-R	FBXO25	1798.9	2076.4/2531.5/1492.7	1798.9	2076.4	0.20693	2739100000	2147500000	0.59901	0.7254	0.2746	0.5492	0.8974	TRUE
CREBBP-KO-2-R	CREBBP	1308	1447.7/595.74/1074.7	1308	1074.7	-0.28323	1842600000	1528400000	0.59773	0.27501	0.72499	0.55002	0.8974	FALSE
XM_006530360.3-KO-3-R	XM_006530360.3	379.51	229.81/274.46/534.93	379.51	274.46	-0.46608	34920	40810	0.58337	0.27982	0.72018	0.55964	0.89758	FALSE
MAGEE1-KO-4-R	MAGEE1	1155.8	1366/2602.5/629.43	1155.8	1366	0.24092	10357000000	1339400000	0.57447	0.71695	0.28305	0.5661	0.89758	TRUE
USP25-KO-2-R	USP25	1316.8	1093.1/1156/1020.2	1316.8	1093.1	-0.26847	4630.9	1539400000	0.57115	0.28395	0.71605	0.5679	0.89758	FALSE
MYCBP2-KO-4-R	MYCBP2	2386.3	2021.6/3616.4/2083.7	2386.3	2083.7	-0.19554	11765000000	2903300000	0.56158	0.2872	0.7128	0.5744	0.89758	FALSE
MYCBP2-KO-3-R	MYCBP2	1012.7	829.41/824.99/776.77	1012.7	824.99	-0.29546	1172.2	1163200000	0.55352	0.28995	0.71005	0.57991	0.89758	FALSE
USP15-KO-2-R	USP15	1626.6	3287.3/1022/1390.2	1626.6	1390.2	-0.22639	18674000000	1928700000	0.53843	0.29514	0.70486	0.59028	0.89758	FALSE
PDZRN3-KO-2-R	PDZRN3	812.92	880.74/1107.5/975.37	812.92	975.37	0.26254	13209	92005	0.53557	0.70278	0.29722	0.59445	0.89758	TRUE
Control-82-KO-6-R	Control-82	2229.5	1550.3/1955.1/2556.2	2229.5	1955.1	-0.18935	2625400000	2700200000	0.52798	0.29876	0.70124	0.59752	0.89758	FALSE
CREBBP-KO-4-R	CREBBP	856.62	482.95/694.22/1295.7	856.62	694.22	-0.30287	203200000	97292	0.52672	0.29919	0.70081	0.59839	0.89758	FALSE
Control-612-KO-17-R	Control-612	583.18	410.62/482.72/459.66	583.18	459.66	-0.34271	1468.2	64547	0.50754	0.30589	0.69411	0.61177	0.91032	FALSE
DCAF12L1-KO-4-R	DCAF12L1	563.09	1536.3/345.5/683.88	563.09	683.88	0.27993	4205900000	62177	0.48442	0.68215	0.31785	0.6357	0.93102	TRUE
USP34-KO-4-R	USP34	1133.6	960.07/245.4/1045.8	1133.6	960.07	-0.23945	2590500000	1311900000	0.48074	0.31535	0.68465	0.6307	0.93102	FALSE
HECW1-KO-4-R	HECW1	1166.4	1510.7/1328.7/1021.8	1166.4	1328.7	0.18786	63646	1352500000	0.44146	0.67031	0.32969	0.65938	0.93222	TRUE
HERC2-KO-3-R	HERC2	565.91	954.23/671.62/595.79	565.91	671.62	0.24666	42810	62510	0.42279	0.65976	0.34024	0.68048	0.93222	TRUE
OTUD7A-KO-4-R	OTUD7A	897.14	1331/763.64/578.18	897.14	763.64	-0.23216	1781600000	1022100000	0.42212	0.33647	0.66353	0.67293	0.93222	FALSE
USP34-KO-3-R	USP34	772.4	650.93/616.73/683.88	772.4	650.93	-0.2465	1127.9	87119	0.41957	0.3374	0.6626	0.6748	0.93222	FALSE
DCAF12L2-KO-4-R	DCAF12L2	954.93	1287.9/1093/451.65	954.93	1093	0.19463	2246500000	1092500000	0.4177	0.66126	0.33874	0.67748	0.93222	TRUE
RHOBTB2-KO-4-R	RHOBTB2	570.49	474.78/324.51/470.87	570.49	470.87	-0.27634	10719	63050	0.41755	0.33814	0.66186	0.67628	0.93222	FALSE
USP51-KO-2-R	USP51	1175.5	1079.1/1619.3/1329.3	1175.5	1329.3	0.17726	73363	1363800000	0.4165	0.66123	0.33877	0.67754	0.93222	TRUE
RPL22-KO-4-R	RPL22	1936.6	1737/1653.2/1931.5	1936.6	1737	-0.15689	22432	2323500000	0.41426	0.33934	0.66066	0.67869	0.93222	FALSE
USP29-KO-4-R	USP29	2145.9	2351.8/1717.8/2471.3	2145.9	2351.8	0.13206	208100000	2592400000	0.40421	0.65696	0.34304	0.68607	0.93222	TRUE
USP9X-KO-4-R	USP9X	706.15	318.47/2529.9/599	706.15	599	-0.23707	19035000000	79169	0.39148	0.34772	0.65228	0.69544	0.93222	FALSE
KLHL9-KO-1-R	KLHL9	844.28	759.42/724.89/651.85	844.28	724.89	-0.21968	3263.7	95798	0.39136	0.34777	0.65223	0.69553	0.93222	FALSE
FBXL7-KO-2-R	FBXL7	526.09	618.27/1091.4/333.13	526.09	618.27	0.23251	1525700000	57827	0.38331	0.64415	0.35585	0.7117	0.93222	TRUE
USP24-KO-1-R	USP24	1463.8	1620.3/1317.4/1793.8	1463.8	1620.3	0.14652	60926	1723400000	0.37716	0.6469	0.3531	0.7062	0.93222	TRUE
Usp17le-KO-3-R	Usp17le	1569.5	1252.9/1890.5/1729.7	1569.5	1729.7	0.14018	1266300000	1856500000	0.37194	0.64498	0.35502	0.71004	0.93222	TRUE
KLHL9-KO-3-R	KLHL9	1522.2	1514.2/1679/1865.9	1522.2	1679	0.14135	31041	179700000	0.36987	0.6442	0.3558	0.71159	0.93222	TRUE
USP24-KO-3-R	USP24	1307.7	1563.2/1167.3/898.5	1307.7	1167.3	-0.16373	1144900000	152800000	0.35987	0.35947	0.64053	0.71894	0.93274	FALSE
MAGEL2-KO-1-R	MAGEL2	1105	1049.9/556.99/978.58	1105	978.58	-0.17517	91410	1276700000	0.35562	0.36106	0.63894	0.72212	0.93274	FALSE
DZIP3-KO-1-R	DZIP3	1173	895.91/2079.4/1045.8	1173	1045.8	-0.16545	5453900000	1360700000	0.34608	0.36464	0.63536	0.72928	0.93549	FALSE
USP24-KO-2-R	USP24	643.08	248.47/734.58/1037.8	643.08	734.58	0.19164	1641300000	71646	0.34185	0.63076	0.36924	0.73848	0.9408	TRUE
Control-436-KO-8-R	Control-436	805.52	1450/476.27/901.7	805.52	901.7	0.16253	2408200000	91112	0.31862	0.62356	0.37644	0.75288	0.94222	TRUE
FBXL7-KO-3-R	FBXL7	1175.2	1292.5/866.97/1417.4	1175.2	1292.5	0.13723	98350	1363400000	0.31787	0.62443	0.37557	0.75113	0.94222	TRUE
DZIP3-KO-3-R	DZIP3	898.9	800.25/561.83/1787.4	898.9	800.25	-0.16752	5156400000	1024300000	0.31233	0.3774	0.6226	0.75479	0.94222	FALSE
Control-543-KO-2-R	Control-543	1426.8	1542.2/1244.8/2006.8	1426.8	1542.2	0.11215	1521700000	167700000	0.28184	0.61087	0.38913	0.77826	0.96102	TRUE
OTUD7A-KO-3-R	OTUD7A	1954.6	2515.1/1759.8/1821	1954.6	1821	-0.10208	2427300000	2346500000	0.27583	0.39134	0.60866	0.78268	0.96102	FALSE
PDZRN3-KO-3-R	PDZRN3	769.23	454.95/1115.6/848.85	769.23	848.85	0.14191	1131500000	86737	0.27034	0.60477	0.39523	0.79046	0.96102	TRUE
MAGEL2-KO-3-R	MAGEL2	1275.9	1091.9/1377.1/1861.1	1275.9	1377.1	0.11003	1577700000	1488500000	0.2623	0.60327	0.39673	0.79347	0.96102	TRUE
USP13-KO-3-R	USP13	1445.4	1182.9/1370.7/1340.5	1445.4	1340.5	-0.10861	12883	1700400000	0.25473	0.39946	0.60054	0.79893	0.96102	FALSE
MYCBP2-KO-1-R	MYCBP2	564.85	1405.7/318.05/627.83	564.85	627.83	0.15223	3505100000	62385	0.25212	0.59472	0.40528	0.81056	0.96102	TRUE
USP15-KO-4-R	USP15	1099.8	218.14/1185/1707.3	1099.8	1185	0.10763	6038100000	1270200000	0.23923	0.59412	0.40588	0.81175	0.96102	TRUE
USP28-KO-3-R	USP28	948.23	1026.6/1382/967.37	948.23	1026.6	0.11438	64915	1084300000	0.23785	0.59319	0.40681	0.81361	0.96102	TRUE
USP51-KO-1-R	USP51	1057.1	1138.5/755.57/1976.4	1057.1	1138.5	0.10696	4243100000	1217700000	0.23335	0.59175	0.40825	0.81649	0.96102	TRUE
MAGEL2-KO-4-R	MAGEL2	1739	1529.3/2219.9/1837	1739	1837	0.079109	1206300000	2071300000	0.21549	0.58528	0.41472	0.82944	0.96102	TRUE
USP13-KO-4-R	USP13	1149.1	996.23/1478.8/1071.5	1149.1	1071.5	-0.10081	85810	1331100000	0.21397	0.41529	0.58471	0.83057	0.96102	FALSE
USP24-KO-4-R	USP24	1364.7	1242.4/1449.8/1628.8	1364.7	1449.8	0.087156	37538	1599300000	0.21267	0.58407	0.41593	0.83185	0.96102	TRUE
Control-532-KO-15-R	Control-532	1111	1047.6/1541.8/1033	1111	1047.6	-0.084792	1222500000	1284100000	0.17854	0.42915	0.57085	0.8583	0.98175	FALSE
HECW2-KO-2-R	HECW2	1071.9	1251.7/1010.7/736.74	1071.9	1010.7	-0.084822	66568	1235900000	0.17593	0.43018	0.56982	0.86035	0.98175	FALSE
CYLD-KO-2-R	CYLD	830.54	619.43/781.4/850.45	830.54	781.4	-0.087882	15500	94135	0.16504	0.43445	0.56555	0.86891	0.98547	FALSE
CYLD-KO-1-R	CYLD	1671	1607.5/1018.7/1726.5	1671	1607.5	-0.055819	1804100000	1984900000	0.14255	0.44332	0.55668	0.88665	0.99015	FALSE
MAGEL2-KO-2-R	MAGEL2	1445.8	1392.9/1160.8/1551.9	1445.8	1392.9	-0.053772	39580	1700800000	0.12866	0.44881	0.55119	0.89762	0.99015	FALSE
PDZRN3-KO-1-R	PDZRN3	1115.3	1777.8/1072/1025	1115.3	1072	-0.057016	2501900000	1289300000	0.12178	0.45154	0.54846	0.90308	0.99015	FALSE
HECW2-KO-4-R	HECW2	2239.7	2184.9/3400.1/1066.7	2239.7	2184.9	-0.035685	13635000000	2713400000	0.10511	0.45815	0.54185	0.91629	0.99015	FALSE
PDZRN3-KO-4-R	PDZRN3	677.61	1399.9/461.74/703.1	677.61	703.1	0.053195	2718600000	75759	0.092605	0.53367	0.46633	0.93266	0.99015	TRUE
USP25-KO-3-R	USP25	891.86	1497.8/920.24/680.68	891.86	920.24	0.045158	1955100000	1015700000	0.08908	0.53429	0.46571	0.93141	0.99015	TRUE
USP34-KO-2-R	USP34	1408.8	1441.8/905.71/1476.7	1408.8	1441.8	0.033444	1443300000	1654400000	0.081285	0.53227	0.46773	0.93546	0.99015	TRUE
USP28-KO-2-R	USP28	1761.2	1797.6/2284.5/1680.1	1761.2	1797.6	0.029566	1254100000	2099500000	0.079628	0.53171	0.46829	0.93659	0.99015	TRUE
FBXL7-KO-1-R	FBXL7	1786.2	1189.9/3053/1752.1	1786.2	1752.1	-0.027735	10041000000	2131300000	0.073782	0.47059	0.52941	0.94118	0.99015	FALSE
UBR5-KO-4-R	UBR5	1325.6	1298.4/929.93/1297.3	1325.6	1297.3	-0.031144	67478	1550400000	0.072458	0.47112	0.52888	0.94224	0.99015	FALSE
XM_006530360.3-KO-1-R	XM_006530360.3	845.69	416.46/1036.5/866.46	845.69	866.46	0.034963	1157100000	95968	0.067046	0.52522	0.47478	0.94955	0.99015	TRUE
MAGEE1-KO-2-R	MAGEE1	706.15	724.42/731.35/357.16	706.15	724.42	0.036798	67467	79169	0.064929	0.523	0.477	0.95399	0.99015	TRUE
Control-866-KO-9-R	Control-866	1480	1457/1503.1/1298.9	1480	1457	-0.022534	13561	1743800000	0.055221	0.47798	0.52202	0.95596	0.99015	FALSE
Control-307-KO-14-R	Control-307	1180.8	2026.3/1201.2/812.01	1180.8	1201.2	0.024644	4161400000	1370300000	0.055002	0.52159	0.47841	0.95682	0.99015	TRUE
USP29-KO-3-R	USP29	1431.3	1857.1/1115.6/1409.4	1431.3	1409.4	-0.022261	1433900000	1682700000	0.053781	0.47855	0.52145	0.95711	0.99015	FALSE
OTUD7A-KO-1-R	OTUD7A	1211.8	1026.6/2022.9/1231.6	1211.8	1231.6	0.023385	334100000	1408800000	0.052804	0.52076	0.47924	0.95848	0.99015	TRUE
NDN-KO-4-R	NDN	1227.7	1690.3/1162.4/1244.4	1227.7	1244.4	0.019564	1027700000	1428500000	0.044385	0.51742	0.48258	0.96516	0.99015	TRUE
XM_006530360.3-KO-2-R	XM_006530360.3	1722	1738.2/2526.6/1366.2	1722	1738.2	0.013422	3800400000	2049800000	0.035573	0.51415	0.48585	0.97169	0.99015	TRUE
Control-29-KO-4-R	Control-29	1827.1	1837.3/1025.2/3036.6	1827.1	1837.3	0.0080703	1049000000	2183400000	0.021946	0.50873	0.49127	0.98254	0.99015	TRUE
wildtype-PacI	wildtype-PacI	23257	19.831/24.217/198.6	23257	24217	0.056018	15214	2073.8	0.021089	0.2929	0.7071	0.5858	0.89758	TRUE
RNF213-KO-2-R	RNF213	1332.3	1339.2/1231.8/1673.7	1332.3	1339.2	0.0074161	61700	1558800000	0.017404	0.50676	0.49324	0.98648	0.99015	TRUE
DCAF12L2-KO-2-R	DCAF12L2	1481.7	1492/1162.4/1476.7	1481.7	1476.7	-0.0049256	49497	174600000	0.012342	0.49508	0.50492	0.99015	0.99015	FALSE
HECW2-KO-3-R	HECW2	474.29	412.96/474.65/691.89	474.29	474.65	0.0010891	25499	51772	0.0015775	0.49119	0.50881	0.98237	0.99015	TRUE

## Sheet: Sheet 2_1E 
id	num	neg|score	neg|p-value	neg|fdr	neg|rank	neg|goodsgrna	neg|lfc	pos|score	pos|p-value	pos|fdr	pos|rank	pos|goodsgrna	pos|lfc
RPL10	4	0.0149	0.005	0.00015	1	4	-6138	1.0	1.0	0.999995	60	0	-6138
RPL5	4	0.0264	0.005	0.00015	2	4	-9206	1.0	1.0	0.999995	59	0	-9206
PLK1	4	0.278	0.949	0.001898	3	4	-70551	0.99997	0.99998	0.999995	58	0	-70551
Control-82	1	0.31989	0.32024	0.997317	13	0	-0.18935	0.68011	0.68175	0.963227	42	0	-0.18935
Control-612	1	0.33065	0.33076	0.997317	14	0	-0.34271	0.66935	0.67162	0.963227	41	0	-0.34271
Control-532	1	0.41129	0.4116	0.997317	15	0	-0.084792	0.58871	0.58979	0.940371	39	0	-0.084792
Control-866	1	0.45968	0.45963	0.997317	17	0	-0.022534	0.54032	0.54038	0.940371	36	0	-0.022534
wildtype-PacI	1	0.48656	0.48656	0.997317	18	0	0.056018	0.51344	0.51334	0.940371	34	0	0.056018
Control-29	1	0.49194	0.49181	0.997317	19	0	0.0080703	0.50806	0.50807	0.940371	33	0	0.0080703
Control-307	1	0.51344	0.51334	0.997317	21	0	0.024644	0.48656	0.48656	0.940371	31	0	0.024644
Control-543	1	0.59409	0.59515	0.997317	27	0	0.11215	0.40591	0.40584	0.901867	29	0	0.11215
Control-436	1	0.60484	0.60671	0.997317	28	0	0.16253	0.39516	0.39564	0.901867	28	0	0.16253
Control-934	1	0.71237	0.71326	0.997317	35	0	0.31096	0.28763	0.28796	0.842095	25	1	0.31096
Control-637	1	0.73387	0.73519	0.997317	38	0	0.33083	0.26613	0.26689	0.842095	24	1	0.33083
Control-64	1	0.74462	0.74615	0.997317	40	0	0.29568	0.25538	0.25552	0.842095	23	1	0.29568
Control-736	1	0.78763	0.78963	0.997317	42	0	0.47119	0.21237	0.2119	0.842095	20	1	0.47119
Control-728	1	0.79839	0.80047	0.997317	43	0	0.3556	0.20161	0.20137	0.842095	18	1	0.3556
RPL22	4	0.82962	0.8296	0.997317	45	0	0.49016	0.051779	0.12058	0.842095	5	3	0.49016
Control-879	1	0.85215	0.85274	0.997317	48	0	0.53202	0.14785	0.14818	0.842095	14	1	0.53202
Control-256	1	0.87903	0.87983	0.997317	49	0	0.61441	0.12097	0.1216	0.842095	12	1	0.61441
Control-608	1	0.88978	0.89086	0.997317	52	0	0.75898	0.11022	0.11101	0.842095	9	1	0.75898
Control-34	1	0.89516	0.8963	0.997317	53	0	0.66099	0.10484	0.10546	0.842095	8	1	0.66099
HUWE1	4	0.979	0.00031475	0.004721	4	4	-23545	0.9999	0.99992	0.999995	57	0	-23545
KEAP1	4	0.00017853	0.00064448	0.007734	5	4	-23724	0.99982	0.99981	0.999995	56	0	-23724
UBR4	4	0.0029916	0.010557	0.105566	6	4	-10715	0.99701	0.99692	0.999995	55	0	-10715
FBXW7	4	0.023829	0.060007	0.514346	7	3	-0.77494	0.31035	0.44372	0.934849	26	1	-0.77494
UBR5	4	0.19163	0.29985	0.997317	8	2	-0.23211	0.75017	0.74922	0.9867	45	1	-0.23211
FBXO25	4	0.20008	0.30982	0.997317	9	2	-0.24943	0.44557	0.53657	0.940371	30	1	-0.24943
CREBBP	4	0.21727	0.33083	0.997317	10	2	-0.46479	0.98881	0.98861	0.999995	54	0	-0.46479
DCAF12L2	4	0.226	0.34075	0.997317	11	2	-0.42773	0.82384	0.82397	0.999995	48	0	-0.42773
HERC2	4	0.25268	0.37374	0.997317	12	2	-0.050595	0.54812	0.59557	0.940371	37	1	-0.050595
RHOBTB2	4	0.45926	0.51203	0.997317	16	1	-0.012614	0.093319	0.19476	0.842095	7	1	-0.012614
USP13	4	0.51149	0.54554	0.997317	20	1	-0.10471	0.53615	0.58775	0.940371	35	1	-0.10471
DCAF12L1	4	0.52394	0.55387	0.997317	22	1	0.36346	0.19163	0.30877	0.842095	17	2	0.36346
USP15	4	0.53615	0.56263	0.997317	23	1	-0.059378	0.22531	0.34638	0.865945	21	1	-0.059378
NDN	4	0.55985	0.58029	0.997317	24	1	0.163	0.31716	0.45184	0.934849	27	2	0.163
KLHL9	4	0.58264	0.59738	0.997317	25	1	-0.039166	0.58264	0.61721	0.949556	38	1	-0.039166
Usp17le	4	0.59369	0.60569	0.997317	26	1	0.30452	0.11374	0.21828	0.842095	11	2	0.30452
DZIP3	4	0.62554	0.63101	0.997317	29	1	-0.16648	0.75768	0.75647	0.9867	46	1	-0.16648
USP9X	4	0.66505	0.66639	0.997317	30	1	0.13033	0.1357	0.24406	0.842095	13	2	0.13033
USP29	4	0.68359	0.68297	0.997317	31	1	0.0549	0.11314	0.21762	0.842095	10	1	0.0549
XM_006530360.3	4	0.69257	0.69125	0.997317	32	1	-0.20829	0.9245	0.92473	0.999995	53	0	-0.20829
HECW1	4	0.70135	0.70035	0.997317	33	1	0.39753	0.046685	0.11009	0.842095	4	2	0.39753
MAGEE1	4	0.70995	0.70901	0.997317	34	0	0.13886	0.62554	0.64575	0.963227	40	1	0.13886
USP25	4	0.71835	0.71713	0.997317	36	0	-0.11166	0.2074	0.32658	0.851958	19	1	-0.11166
FBXL7	4	0.72658	0.72556	0.997317	37	0	0.054746	0.84074	0.84053	0.999995	49	0	0.054746
USP34	4	0.73462	0.7335	0.997317	39	0	-0.24298	0.91811	0.91863	0.999995	52	0	-0.24298
MYCBP2	4	0.76502	0.76392	0.997317	41	0	-0.021651	0.18918	0.30568	0.842095	16	1	-0.021651
OTUD7A	4	0.81186	0.8117	0.997317	44	0	-0.039349	0.49881	0.56601	0.940371	32	1	-0.039349
USP24	4	0.8461	0.84602	0.997317	46	0	0.11684	0.8461	0.84602	0.999995	50	0	0.11684
MAGEL2	4	0.85131	0.85128	0.997317	47	0	0.012669	0.88421	0.88381	0.999995	51	0	0.012669
HECW2	4	0.88421	0.88381	0.997317	50	0	-0.017298	0.71835	0.71994	0.981735	44	1	-0.017298
CYLD	4	0.88842	0.88798	0.997317	51	0	0.14695	0.68359	0.69031	0.963227	43	1	0.14695
PDZRN3	4	0.90036	0.90008	0.997317	54	0	0.097555	0.79926	0.79907	0.999995	47	0	0.097555
RNF213	4	0.92755	0.92755	0.997317	55	0	0.37316	0.16693	0.2804	0.842095	15	2	0.37316
USP28	4	0.95102	0.95127	0.997317	56	0	0.29794	0.073171	0.16256	0.842095	6	2	0.29794
USP51	4	0.96314	0.96227	0.997317	57	0	0.2409	0.24371	0.36796	0.883106	22	2	0.2409
HERC1	4	0.99642	0.99635	0.997317	58	0	0.56415	0.0035809	0.012705	0.254097	3	4	0.56415
Usp32	4	0.99701	0.99692	0.997317	59	0	0.7823	0.00025431	0.00085432	0.051259	1	4	0.7823
BIRC6	4	0.99752	0.99732	0.997317	60	0	0.56221	0.0024782	0.0088379	0.254097	2	4	0.56221
