# Supplementary material for: Targeting ubiquitin signaling vulnerabilities in KEAP1-inactivated lung cancer
Source: EMBO J. 2026 Mar 20;45(9):3276–305. doi: 10.1038/s44318-026-00737-9 (PMC13144482; doi:10.1038/s44318-026-00737-9)
Supplement: Supplementary file 4 — Source data Fig. 2 [file 44318_2026_737_MOESM4_ESM.zip]

Archive with 17 entries (16 files):
- Figure 2 Source data/
- Figure 2 Source data/Figure 2G.xlsx
- __MACOSX/Figure 2 Source data/._Figure 2G.xlsx
- Figure 2 Source data/Figure 2F.xlsx
- __MACOSX/Figure 2 Source data/._Figure 2F.xlsx
- Figure 2 Source data/Figure 2AB.xlsx
- __MACOSX/Figure 2 Source data/._Figure 2AB.xlsx
- Figure 2 Source data/Figure 2C.xlsx
- __MACOSX/Figure 2 Source data/._Figure 2C.xlsx
- Figure 2 Source data/Figure 2E.xlsx
- __MACOSX/Figure 2 Source data/._Figure 2E.xlsx
- Figure 2 Source data/Figure 2I.xlsx
- __MACOSX/Figure 2 Source data/._Figure 2I.xlsx
- Figure 2 Source data/Figure 2H.xlsx
- __MACOSX/Figure 2 Source data/._Figure 2H.xlsx
- Figure 2 Source data/Figure 2D.xlsx
- __MACOSX/Figure 2 Source data/._Figure 2D.xlsx
