# Supplementary material for: Targeting ubiquitin signaling vulnerabilities in KEAP1-inactivated lung cancer
Source: EMBO J. 2026 Mar 20;45(9):3276–305. doi: 10.1038/s44318-026-00737-9 (PMC13144482; doi:10.1038/s44318-026-00737-9)
Supplement: Supplementary file 4 — Source data Fig. 2 [file 44318_2026_737_MOESM4_ESM.zip › Figure 2 Source data/Figure 2G.xlsx]

## Sheet: readme
Source data for Figure 2G
Sheet 1	2G	OCR rate

## Sheet: Sheet 1_2G
Time (minutes)	DMSO	DMSO	DMSO	DMSO	DMSO	BM	BM	BM	BM	BM	KI696	KI696	KI696	KI696	KI696
1.05011	15.2512	17.0639	14.7012	17.2603	15.3846	11.1285	13.1134	18.0158	18.9892	15.2004	15.8202	14.7379	15.7298	15.6062	15.5008
6.48168	14.636	15.9884	13.9334	15.137	14.3463	10.7873	13.3537	16.5308	17.0705	14.3688	15.0931	13.9623	15.6761	14.8276	14.9244
11.9096	14.3277	15.7766	13.6898	14.9211	14.0457	10.8138	13.4232	16.1514	16.2289	14.5251	14.8679	13.7007	15.3954	14.5251	14.6375
17.3321	14.0518	15.4365	13.3444	14.8285	13.742	10.5974	13.269	15.6827	15.7265	14.093	14.4122	13.3224	14.9885	14.2855	14.4294
22.7555	14.3973	15.7378	13.5036	15.0759	13.9037	10.8726	13.4058	15.8315	15.8171	14.2274	14.6424	13.513	15.1185	14.4958	14.7339
28.2699	5.51602	5.18339	4.519	4.86563	4.60034	4.09177	4.12316	5.24356	5.05898	4.66597	4.7181	4.36104	4.59865	4.50063	4.62382
33.6951	5.39737	5.04442	4.33832	4.79806	4.45221	3.86438	3.99562	4.98057	4.9419	4.44151	4.61717	4.20887	4.46852	4.39751	4.47486
39.1223	5.59785	5.11991	4.4009	4.88788	4.49338	4.0658	4.12672	5.11747	5.0342	4.5276	4.71544	4.27405	4.51076	4.5034	4.64575
44.5412	5.58284	5.03179	4.31235	4.80483	4.42483	3.98006	4.10717	5.02501	5.00962	4.48927	4.66966	4.27482	4.43506	4.43505	4.6122
49.973	5.56976	4.99519	4.30659	4.73125	4.42196	3.981	4.06661	4.98652	4.96107	4.48902	4.64186	4.21688	4.41218	4.40809	4.6473
55.481	20.9915	20.2875	24.3771	23.3624	22.327	9.16248	7.58638	10.1827	11.734	9.4447	9.37339	8.12616	9.52163	10.1066	10.5369
60.8993	18.0953	18.0581	16.8777	16.591	16.3102	7.30865	6.72416	9.20622	9.32526	8.2382	7.80217	7.02191	8.08934	8.02767	8.88808
66.3309	16.9171	17.1063	15.9251	15.7453	15.4741	6.28933	6.07139	8.2516	8.10076	7.4367	6.94311	6.36436	7.18312	7.1257	8.00145
71.7589	16.2218	16.7903	15.8462	15.939	15.434	5.7647	5.71542	7.67336	7.49553	7.01653	6.52998	6.0294	6.68315	6.6905	7.46678
77.1839	15.8582	16.6458	15.9295	16.227	15.5089	5.45013	5.53136	7.31286	7.17551	6.7315	6.29303	5.84642	6.40329	6.47018	7.17706
82.6959	4.00315	3.51686	2.79128	3.04784	3.00338	2.60571	2.20905	2.8196	2.84268	2.7527	2.85072	2.57739	2.62222	2.6307	2.83148
88.1267	3.87566	3.57372	3.01624	3.25755	3.07717	2.492	2.17081	2.81386	2.75239	2.6155	2.83222	2.50268	2.61075	2.6006	2.76938
93.5599	3.90496	3.55517	3.06271	3.3541	3.1132	2.37921	2.10004	2.75471	2.76009	2.57709	2.78381	2.50287	2.51187	2.58632	2.7316
98.9923	3.79944	3.40099	3.0223	3.25532	3.0353	2.35891	2.01062	2.65741	2.68608	2.51045	2.75856	2.47614	2.42113	2.51795	2.63684
