# Supplementary material for: Targeting ubiquitin signaling vulnerabilities in KEAP1-inactivated lung cancer
Source: EMBO J. 2026 Mar 20;45(9):3276–305. doi: 10.1038/s44318-026-00737-9 (PMC13144482; doi:10.1038/s44318-026-00737-9)
Supplement: Supplementary file 4 — Source data Fig. 2 [file 44318_2026_737_MOESM4_ESM.zip › Figure 2 Source data/Figure 2F.xlsx]

## Sheet: readme
Source data for Figure 2F
Sheet 1	2F	NADPH/NADP ratio

## Sheet: sheet 1_2F
	KP		KPL		KPP
	DMSO	KI696	DMSO	KI696	DMSO	KI696
Exp1	7.5034	9.1888	5.05727	6.37628	8.47658	10.2752
Exp2	7.47265	6.86995	7.64196	9.00603	8.17294	9.66389
Exp3	7.65611	7.8083	7.79551	8.47013	6.7037	8.26568
