# Supplementary material for: Targeting ubiquitin signaling vulnerabilities in KEAP1-inactivated lung cancer
Source: EMBO J. 2026 Mar 20;45(9):3276–305. doi: 10.1038/s44318-026-00737-9 (PMC13144482; doi:10.1038/s44318-026-00737-9)
Supplement: Supplementary file 4 — Source data Fig. 2 [file 44318_2026_737_MOESM4_ESM.zip › Figure 2 Source data/Figure 2AB.xlsx]

## Sheet: readme
Source data for Figure 2A and B
Sheet 1	2A and B	RNA-Seq data from KPL cells

## Sheet: Sheet 1_2A and B 
	Row.names	S07_KPL-DMSO	S08_KPL-DMSO	S09_KPL-DMSO	S10_KPL-KI696	S11_KPL-KI696	S12_KPL-KI696	GeneName	Chr	Start	End	baseMean	log2FoldChange	lfcSE	stat	pvalue	padj	Description	res.bm[geneIDs, "description"]
1	ENSMUSG00000000001	401.557	378.686	430.554	431.324	530.342	417.37	Gnai3	3	108014596	108053462	478.487	0.186213	0.183873	1.01272	0.311192	0.683194	unchanged	G protein subunit alpha i3 [Source:MGI Symbol;Acc:MGI:95773]
2	ENSMUSG00000000028	85.6793	60.3216	61.993	91.3503	104.952	77.2907	Cdc45	16	18599197	18630737	36.5701	0.397409	0.250635	1.58561	0.112828	0.437846	unchanged	cell division cycle 45 [Source:MGI Symbol;Acc:MGI:1338073]
3	ENSMUSG00000000031	2.06456	0.8378	0	1.88351	0	0.858785	H19	7	142129262	142133957	6.19495	0.0723316	1.27802	0.0565966	0.954867	NA	unchanged	H19, imprinted maternally expressed transcript [Source:MGI Symbol;Acc:MGI:95891]
4	ENSMUSG00000000049	10.3228	7.5402	5.09532	1.88351	7.81557	6.87028	Apoh	11	108234180	108305222	9.37876	-0.467791	0.619492	-0.75512	0.450177	0.786195	unchanged	apolipoprotein H [Source:MGI Symbol;Acc:MGI:88058]
5	ENSMUSG00000000056	89.8084	113.941	101.057	90.4085	140.68	78.1495	Narf	11	121128079	121146682	112.265	-0.00191769	0.172572	-0.0111124	0.991134	0.999911	unchanged	nuclear prelamin A recognition factor [Source:MGI Symbol;Acc:MGI:1914858]
6	ENSMUSG00000000058	493.43	385.388	386.395	405.897	321.555	457.733	Cav2	6	17281184	17289114	559.821	-0.0858872	0.122587	-0.700621	0.48354	0.803591	unchanged	caveolin 2 [Source:MGI Symbol;Acc:MGI:107571]
7	ENSMUSG00000000078	1545.32	1807.97	1926.88	1746.96	1697.09	1790.57	Klf6	13	5911481	5920393	3314.97	-0.0132961	0.0862324	-0.154189	0.877461	0.970034	unchanged	Kruppel-like transcription factor 6 [Source:MGI Symbol;Acc:MGI:1346318]
8	ENSMUSG00000000085	154.842	130.697	142.669	177.992	203.205	213.838	Scmh1	4	120262478	120387383	150.592	0.478832	0.139526	3.43184	0.000599491	0.0126456	unchanged	sex comb on midleg homolog 1 [Source:MGI Symbol;Acc:MGI:1352762]
9	ENSMUSG00000000088	1351.25	1301.1	1380.83	1441.83	1707.14	1552.68	Cox5a	9	57428557	57439709	1389.02	0.219782	0.0653187	3.36476	0.000766111	0.0152372	unchanged	cytochrome c oxidase subunit 5A [Source:MGI Symbol;Acc:MGI:88474]
10	ENSMUSG00000000093	1.03228	11.7292	3.39688	0.941756	0	0	Tbx2	11	85723377	85732774	0.704711	-3.95982	5.61304	-0.705467	0.48052	NA	NA	T-box 2 [Source:MGI Symbol;Acc:MGI:98494]
11	ENSMUSG00000000126	1.03228	0	0.84922	1.88351	1.11651	0	Wnt9a	11	59197754	59224378	6.20114	0.685703	1.44521	0.474468	0.635166	NA	unchanged	wingless-type MMTV integration site family, member 9A [Source:MGI Symbol;Acc:MGI:2446084]
12	ENSMUSG00000000127	134.196	182.64	164.749	193.06	218.836	206.108	Fer	17	64170057	64446491	381.075	0.346998	0.109234	3.17665	0.00148988	0.0257335	unchanged	FER tyrosine kinase [Source:MGI Symbol;Acc:MGI:105917]
13	ENSMUSG00000000131	184.778	164.209	143.518	147.856	133.981	155.44	Xpo6	7	125700887	125799673	189.35	-0.162173	0.137783	-1.17701	0.239191	0.614789	unchanged	exportin 6 [Source:MGI Symbol;Acc:MGI:2429950]
14	ENSMUSG00000000134	354.072	362.767	325.251	508.548	377.38	370.995	Tfe3	X	7628799	7641441	294.312	0.271683	0.115405	2.35416	0.0185644	0.155941	unchanged	transcription factor E3 [Source:MGI Symbol;Acc:MGI:98511]
15	ENSMUSG00000000148	30.9684	38.5388	38.2149	29.1944	35.7283	23.1872	Brat1	5	140690766	140705134	36.8128	-0.312839	0.269262	-1.16184	0.245301	0.621803	unchanged	BRCA1-associated ATM activator 1 [Source:MGI Symbol;Acc:MGI:1891679]
16	ENSMUSG00000000149	84.647	82.1044	66.2391	72.5152	51.3594	71.2792	Gna12	5	140744163	140816186	66.2231	-0.243945	0.218702	-1.11542	0.264669	0.640743	unchanged	guanine nucleotide binding protein, alpha 12 [Source:MGI Symbol;Acc:MGI:95767]
17	ENSMUSG00000000154	2.06456	2.5134	3.39688	0	3.34953	3.43514	Slc22a18	7	143027473	143053071	16.9637	-0.261041	0.796299	-0.327818	0.743049	0.922468	unchanged	solute carrier family 22 (organic cation transporter), member 18 [Source:MGI Symbol;Acc:MGI:1336884]
18	ENSMUSG00000000159	0	0	0	0	0	0	Igsf5	16	96162868	96223321	11.5962	0	1.69929	0	1	1	unchanged	immunoglobulin superfamily, member 5 [Source:MGI Symbol;Acc:MGI:1919308]
19	ENSMUSG00000000167	11.3551	7.5402	11.8891	6.59229	6.69906	2.57636	Pih1d2	9	50528621	50536300	11.8815	-0.983013	0.527833	-1.86236	0.0625528	0.32204	unchanged	PIH1 domain containing 2 [Source:MGI Symbol;Acc:MGI:1919864]
20	ENSMUSG00000000168	265.296	300.77	315.06	248.623	278.011	279.964	Dlat	9	50545933	50571080	230.403	-0.130693	0.119968	-1.0894	0.275977	0.653442	unchanged	dihydrolipoamide S-acetyltransferase [Source:MGI Symbol;Acc:MGI:2385311]
21	ENSMUSG00000000171	437.687	351.038	461.975	344.683	382.963	452.58	Sdhd	9	50507657	50515112	341.204	-0.0833379	0.371982	-0.224037	0.822728	0.952096	unchanged	succinate dehydrogenase complex, subunit D, integral membrane protein [Source:MGI Symbol;Acc:MGI:1914175]
22	ENSMUSG00000000184	2070.75	2116.28	2105.22	2908.14	2827	2974.83	Ccnd2	6	127102125	127129156	7214.02	0.469404	0.0510732	9.1908	3.8994e-20	8.46554e-18	unchanged	cyclin D2 [Source:MGI Symbol;Acc:MGI:88314]
23	ENSMUSG00000000194	408.783	381.199	365.164	390.829	318.205	332.35	Gpr107	2	31042328	31108787	360.583	-0.146621	0.11546	-1.26989	0.204125	0.57235	unchanged	G protein-coupled receptor 107 [Source:MGI Symbol;Acc:MGI:2139054]
24	ENSMUSG00000000197	0	0	0	4.70878	7.81557	4.29393	Nalcn	14	123514046	123864556	19.657	5.0449	1.25579	4.0173	5.88682e-05	0.00191433	upregulated	sodium leak channel, non-selective [Source:MGI Symbol;Acc:MGI:2444306]
25	ENSMUSG00000000202	15.4842	5.8646	6.79376	15.0681	12.2816	3.43514	Btbd17	11	114682043	114686771	4.95521	0.134788	0.720171	0.187162	0.851534	NA	unchanged	BTB domain containing 17 [Source:MGI Symbol;Acc:MGI:1919264]
26	ENSMUSG00000000204	1.03228	4.189	10.1906	7.53404	10.0486	4.29393	Slfn4	11	83066012	83081042	1.74735	0.477749	0.989396	0.482869	0.629189	NA	unchanged	schlafen 4 [Source:MGI Symbol;Acc:MGI:1329010]
27	ENSMUSG00000000247	14.4519	5.0268	4.2461	11.3011	12.2816	6.87028	Lhx2	2	38229293	38259745	1.6703	0.360506	5.23958	0.0688043	0.945145	NA	unchanged	LIM homeobox protein 2 [Source:MGI Symbol;Acc:MGI:96785]
28	ENSMUSG00000000253	11.3551	7.5402	4.2461	4.70878	8.93207	7.72907	Gmpr	13	45660920	45707276	23.7086	-0.0935453	0.473835	-0.197422	0.843498	0.958684	unchanged	guanosine monophosphate reductase [Source:MGI Symbol;Acc:MGI:1913605]
29	ENSMUSG00000000266	42.3235	30.1608	31.4211	21.6604	21.2137	42.0805	Mid2	X	139565348	139668464	38.6263	-0.258326	0.288466	-0.895515	0.370512	0.733372	unchanged	midline 2 [Source:MGI Symbol;Acc:MGI:1344333]
30	ENSMUSG00000000275	420.138	423.089	420.364	387.062	341.652	346.09	Trim25	11	88890202	88911119	473.992	-0.232595	0.0938746	-2.47772	0.0132226	0.125399	unchanged	tripartite motif-containing 25 [Source:MGI Symbol;Acc:MGI:102749]
31	ENSMUSG00000000276	28.9038	33.512	33.1196	47.0878	52.4759	50.6683	Dgke	11	88926005	88957676	66.2696	0.645276	0.229933	2.80637	0.00501031	0.0639313	unchanged	diacylglycerol kinase, epsilon [Source:MGI Symbol;Acc:MGI:1889276]
32	ENSMUSG00000000278	769.049	717.995	732.876	867.357	788.256	796.094	Scpep1	11	88814846	88846291	1320.75	0.144704	0.0828105	1.74741	0.0805669	0.370152	unchanged	serine carboxypeptidase 1 [Source:MGI Symbol;Acc:MGI:1921867]
33	ENSMUSG00000000282	140.39	164.209	165.598	142.205	166.36	160.593	Mnt	11	74721746	74736551	196.265	-0.00842148	0.149684	-0.0562619	0.955133	0.99025	unchanged	max binding protein [Source:MGI Symbol;Acc:MGI:109150]
34	ENSMUSG00000000295	208.521	159.182	174.939	205.303	140.68	189.792	Hddc2	10	31189379	31204200	152.849	-0.00539803	0.140855	-0.0383234	0.96943	0.993219	unchanged	HD domain containing 2 [Source:MGI Symbol;Acc:MGI:1916942]
35	ENSMUSG00000000296	176.52	143.264	147.764	177.05	169.709	200.956	Tpd52l1	10	31208372	31321954	296.156	0.240231	0.122435	1.96211	0.0497493	0.284013	unchanged	tumor protein D52-like 1 [Source:MGI Symbol;Acc:MGI:1298386]
36	ENSMUSG00000000301	17.5488	21.7828	27.175	23.5439	17.8641	36.9278	Pemt	11	59861440	59937315	22.2277	0.244697	0.37551	0.65164	0.514634	0.822186	unchanged	phosphatidylethanolamine N-methyltransferase [Source:MGI Symbol;Acc:MGI:104535]
37	ENSMUSG00000000303	45.4203	43.5656	28.8735	32.0197	34.6118	30.9163	Cdh1	8	107329983	107396878	2928.14	-0.267522	0.201165	-1.32987	0.183562	0.547958	unchanged	cadherin 1 [Source:MGI Symbol;Acc:MGI:88354]
38	ENSMUSG00000000317	11.3551	21.7828	16.9844	16.0098	17.8641	15.4581	Bcl6b	11	70114954	70120624	11.293	-0.0411593	0.419537	-0.0981066	0.921848	0.984096	unchanged	B cell CLL/lymphoma 6, member B [Source:MGI Symbol;Acc:MGI:1278332]
39	ENSMUSG00000000326	464.526	488.437	484.055	442.625	482.332	445.71	Comt	16	18225636	18245602	410.664	-0.0711	0.0918477	-0.774108	0.438867	0.777212	unchanged	catechol-O-methyltransferase [Source:MGI Symbol;Acc:MGI:88470]
40	ENSMUSG00000000339	193.036	188.505	178.336	212.837	234.467	193.227	Rtca	3	116282612	116301857	212.594	0.190129	0.119569	1.59012	0.111808	0.436348	unchanged	RNA 3'-terminal phosphate cyclase [Source:MGI Symbol;Acc:MGI:1913618]
41	ENSMUSG00000000340	158.971	137.399	180.884	179.875	178.641	159.734	Dbt	3	116306719	116343630	118.799	0.117227	0.157511	0.744243	0.456729	0.791275	unchanged	dihydrolipoamide branched chain transacylase E2 [Source:MGI Symbol;Acc:MGI:105386]
42	ENSMUSG00000000346	1546.36	1726.71	1640.69	1513.4	1825.49	1538.08	Dazap2	15	100513230	100518642	1350.79	-0.0131909	0.0796427	-0.165626	0.868452	0.967396	unchanged	DAZ associated protein 2 [Source:MGI Symbol;Acc:MGI:1344344]
43	ENSMUSG00000000355	281.813	351.038	355.823	323.964	328.254	328.915	Mcts1	X	37689455	37702303	238.088	-0.0145713	0.124762	-0.116793	0.907024	0.978915	unchanged	malignant T cell amplified sequence 1 [Source:MGI Symbol;Acc:MGI:1916245]
44	ENSMUSG00000000374	87.7438	109.752	101.906	129.021	107.185	121.089	Trappc10	10	78022559	78080475	140.196	0.253487	0.168057	1.50835	0.131466	0.472469	unchanged	trafficking protein particle complex 10 [Source:MGI Symbol;Acc:MGI:1336209]
45	ENSMUSG00000000378	195.101	175.938	236.932	177.992	198.739	200.956	Ccm2	11	6496887	6546744	200.374	-0.0747309	0.149459	-0.500011	0.617068	0.868946	unchanged	cerebral cavernous malformation 2 [Source:MGI Symbol;Acc:MGI:2384924]
46	ENSMUSG00000000384	225.037	178.451	185.979	228.847	190.923	232.731	Tbrg4	11	6565598	6576067	187.038	0.157028	0.128517	1.22185	0.221764	0.593568	unchanged	transforming growth factor beta regulated gene 4 [Source:MGI Symbol;Acc:MGI:1100868]
47	ENSMUSG00000000385	20.6456	15.9182	20.3813	23.5439	12.2816	9.44664	Tmprss2	16	97365882	97412395	130.575	-0.325935	0.304478	-1.07047	0.284407	0.660816	unchanged	transmembrane protease, serine 2 [Source:MGI Symbol;Acc:MGI:1354381]
48	ENSMUSG00000000399	425.299	385.388	417.816	406.838	480.099	427.675	Ndufa9	6	126798684	126826099	381.196	0.0963869	0.10693	0.901399	0.367376	0.731077	unchanged	NADH:ubiquinone oxidoreductase subunit A9 [Source:MGI Symbol;Acc:MGI:1913358]
49	ENSMUSG00000000416	85.6793	74.5642	85.7712	34.845	32.3788	46.3744	Cttnbp2	6	18366477	18514842	16.2026	-1.10782	0.335872	-3.29835	0.000972552	0.0185992	downregulated	cortactin binding protein 2 [Source:MGI Symbol;Acc:MGI:1353467]
50	ENSMUSG00000000420	853.696	845.34	853.466	756.23	830.683	812.411	Galnt1	18	24338401	24419875	1000.8	-0.08987	0.0796395	-1.12846	0.259126	0.635994	unchanged	polypeptide N-acetylgalactosaminyltransferase 1 [Source:MGI Symbol;Acc:MGI:894693]
51	ENSMUSG00000000439	298.329	329.255	343.085	337.148	340.535	347.808	Mkrn2	6	115578863	115599585	345.893	0.0772054	0.110062	0.701474	0.483007	0.803193	unchanged	makorin, ring finger protein, 2 [Source:MGI Symbol;Acc:MGI:1914277]
52	ENSMUSG00000000440	275.619	338.471	346.482	377.644	491.264	386.453	Pparg	6	115337912	115467360	681.667	0.385247	0.355938	1.08234	0.279101	0.655802	unchanged	peroxisome proliferator activated receptor gamma [Source:MGI Symbol;Acc:MGI:97747]
53	ENSMUSG00000000441	267.361	316.688	309.116	295.711	309.273	306.586	Raf1	6	115595028	115653596	274.138	0.0262047	0.121598	0.215503	0.829375	0.953679	unchanged	v-raf-leukemia viral oncogene 1 [Source:MGI Symbol;Acc:MGI:97847]
54	ENSMUSG00000000486	19.6133	29.323	17.8336	23.5439	24.5632	17.1757	Septin1	7	126813619	126832302	20.1788	-0.0482221	0.353464	-0.136427	0.891484	0.974734	unchanged	septin 1 [Source:MGI Symbol;Acc:MGI:1858916]
55	ENSMUSG00000000489	85.6793	144.939	68.7868	93.2338	87.0877	75.5731	Pdgfb	15	79880075	79899178	215.763	-0.231809	0.243934	-0.950292	0.341964	0.711681	unchanged	platelet derived growth factor, B polypeptide [Source:MGI Symbol;Acc:MGI:97528]
56	ENSMUSG00000000531	122.841	109.752	131.629	92.292	102.719	72.138	Tamalin	15	101122069	101130637	357.321	-0.458669	0.153001	-2.99781	0.00271925	0.0407729	unchanged	trafficking regulator and scaffold protein tamalin [Source:MGI Symbol;Acc:MGI:1860303]
57	ENSMUSG00000000532	128.003	142.426	126.534	120.545	117.233	118.512	Acvr1b	15	101071948	101111565	106.788	-0.156783	0.17064	-0.918793	0.358204	0.72396	unchanged	activin A receptor, type 1B [Source:MGI Symbol;Acc:MGI:1338944]
58	ENSMUSG00000000538	210.585	206.937	227.591	194.943	184.224	189.792	Tom1l2	11	60117540	60243731	200.582	-0.18091	0.138876	-1.30267	0.192688	0.560535	unchanged	target of myb1-like 2 (chicken) [Source:MGI Symbol;Acc:MGI:2443306]
59	ENSMUSG00000000544	7.22596	3.3512	5.94454	4.70878	4.46604	3.43514	Gpa33	1	165957807	165994079	7.12684	-0.380299	0.67075	-0.566975	0.570731	NA	unchanged	glycoprotein A33 transmembrane [Source:MGI Symbol;Acc:MGI:1891703]
60	ENSMUSG00000000552	27.8716	36.0254	38.2149	33.9032	14.5146	37.7866	Zfp385a	15	103222322	103248520	34.0508	-0.226152	0.304877	-0.741781	0.45822	0.791431	unchanged	zinc finger protein 385A [Source:MGI Symbol;Acc:MGI:1352495]
61	ENSMUSG00000000555	18.581	7.5402	28.8735	26.3692	24.5632	18.8933	Itga5	15	103252713	103275190	36.3131	0.340895	0.352131	0.968094	0.332998	0.70332	unchanged	integrin alpha 5 (fibronectin receptor alpha) [Source:MGI Symbol;Acc:MGI:96604]
62	ENSMUSG00000000561	230.199	200.234	242.877	301.362	218.836	287.693	Wdr77	3	105866685	105877353	238.494	0.268531	0.140579	1.91018	0.0561096	0.302403	unchanged	WD repeat domain 77 [Source:MGI Symbol;Acc:MGI:1917715]
63	ENSMUSG00000000563	1335.77	1472.01	1524.35	1549.19	1711.61	1475.39	Atp5pb	3	105850014	105867415	1344.59	0.126296	0.0794279	1.59006	0.11182	0.436348	unchanged	ATP synthase peripheral stalk-membrane subunit b [Source:MGI Symbol;Acc:MGI:1100495]
64	ENSMUSG00000000567	554.335	697.887	625.875	457.693	448.837	486.073	Sox9	11	112673050	112678586	1733.39	-0.432856	0.0914391	-4.73382	2.20328e-06	0.000113205	unchanged	SRY (sex determining region Y)-box 9 [Source:MGI Symbol;Acc:MGI:98371]
65	ENSMUSG00000000568	896.019	846.178	906.117	897.493	782.673	920.618	Hnrnpd	5	100103794	100126797	742.381	-0.0230677	0.0788107	-0.292697	0.769754	0.932342	unchanged	heterogeneous nuclear ribonucleoprotein D [Source:MGI Symbol;Acc:MGI:101947]
66	ENSMUSG00000000581	312.781	322.553	319.307	292.886	275.778	337.503	C1d	11	17207579	17219176	263.854	-0.072089	0.12315	-0.585375	0.558296	0.844011	unchanged	C1D nuclear receptor co-repressor [Source:MGI Symbol;Acc:MGI:1927354]
67	ENSMUSG00000000594	136.261	143.264	113.795	127.137	177.525	125.383	Gm2a	11	54988941	55003855	167.72	0.121789	0.173218	0.703098	0.481995	0.802848	unchanged	GM2 ganglioside activator protein [Source:MGI Symbol;Acc:MGI:95762]
68	ENSMUSG00000000600	175.488	212.801	253.917	225.08	262.38	199.238	Krit1	5	3853184	3895564	361.036	0.0814876	0.115795	0.703725	0.481604	0.802599	unchanged	KRIT1, ankyrin repeat containing [Source:MGI Symbol;Acc:MGI:1930618]
69	ENSMUSG00000000605	125.938	128.183	152.01	102.651	133.981	106.489	Clcn4	7	7285308	7303850	129.211	-0.251795	0.1728	-1.45715	0.145075	0.495279	unchanged	chloride channel, voltage-sensitive 4 [Source:MGI Symbol;Acc:MGI:104571]
70	ENSMUSG00000000628	553.302	485.086	515.476	662.054	744.712	772.048	Hk2	6	82702006	82751435	815.858	0.489558	0.0959576	5.10182	3.36409e-07	2.04957e-05	unchanged	hexokinase 2 [Source:MGI Symbol;Acc:MGI:1315197]
71	ENSMUSG00000000631	1796.17	1845.67	1869.98	1617.94	1525.15	1509.74	Myo18a	11	77654072	77756806	1802.15	-0.244697	0.0678835	-3.60466	0.000312558	0.007481	unchanged	myosin XVIIIA [Source:MGI Symbol;Acc:MGI:2667185]
72	ENSMUSG00000000632	2.06456	3.3512	6.79376	3.76702	5.58255	6.0115	Sez6	11	77821626	77869874	8.0762	0.301627	0.647923	0.465529	0.641553	0.879091	unchanged	seizure related gene 6 [Source:MGI Symbol;Acc:MGI:104745]
73	ENSMUSG00000000690	7.22596	5.0268	11.0399	10.3593	13.3981	11.1642	Hoxb6	11	96183302	96192395	3.694	0.578869	0.671727	0.861763	0.388818	NA	unchanged	homeobox B6 [Source:MGI Symbol;Acc:MGI:96187]
74	ENSMUSG00000000693	245.683	206.099	186.828	234.497	224.418	235.307	Loxl3	6	83011154	83029543	230.287	0.126769	0.129845	0.97631	0.328911	0.699576	unchanged	lysyl oxidase-like 3 [Source:MGI Symbol;Acc:MGI:1337004]
75	ENSMUSG00000000706	13.4196	15.0804	10.1906	4.70878	4.46604	5.15271	Btn1a1	13	23641162	23650071	3.08427	-1.42985	0.868602	-1.64616	0.0997316	NA	NA	butyrophilin, subfamily 1, member A1 [Source:MGI Symbol;Acc:MGI:103118]
76	ENSMUSG00000000708	310.716	331.769	315.06	273.109	267.962	241.319	Kat2b	17	53873889	53979748	214.991	-0.293638	0.133263	-2.20345	0.0275633	0.197609	unchanged	K(lysine) acetyltransferase 2B [Source:MGI Symbol;Acc:MGI:1343094]
77	ENSMUSG00000000711	206.456	247.151	225.043	210.011	252.331	165.746	Rab5b	10	128513044	128532133	240.971	-0.124977	0.127181	-0.98267	0.32577	0.696598	unchanged	RAB5B, member RAS oncogene family [Source:MGI Symbol;Acc:MGI:105938]
78	ENSMUSG00000000732	0	0	0	0	0	0	Icosl	10	77905136	77919747	1.87546	0	1.90685	0	1	NA	unchanged	icos ligand [Source:MGI Symbol;Acc:MGI:1354701]
79	ENSMUSG00000000738	353.04	352.714	394.038	365.401	362.866	414.793	Spg7	8	123789681	123824499	373.898	0.0568593	0.116187	0.489379	0.624574	0.872151	unchanged	SPG7, paraplegin matrix AAA peptidase subunit [Source:MGI Symbol;Acc:MGI:2385906]
80	ENSMUSG00000000740	5118.05	4349.86	4216.38	4823.67	3868.7	5041.07	Rpl13	8	123829089	123831983	4701.77	0.00609507	0.0960552	0.0634539	0.949405	0.989194	unchanged	ribosomal protein L13 [Source:MGI Symbol;Acc:MGI:105922]
81	ENSMUSG00000000743	559.496	516.085	442.443	533.034	368.448	449.145	Chmp1a	8	123931003	123939502	537.26	-0.16405	0.124656	-1.31602	0.188167	0.55457	unchanged	charged multivesicular body protein 1A [Source:MGI Symbol;Acc:MGI:1920159]
82	ENSMUSG00000000751	244.65	230.395	223.345	263.692	352.817	285.976	Rpa1	11	75188992	75239150	212.588	0.366784	0.12853	2.85368	0.00432163	0.0571791	unchanged	replication protein A1 [Source:MGI Symbol;Acc:MGI:1915525]
83	ENSMUSG00000000759	173.423	172.587	163.05	161.982	185.341	149.429	Tubgcp3	8	12664277	12722248	141.453	-0.0396468	0.150855	-0.262814	0.792694	0.942489	unchanged	tubulin, gamma complex component 3 [Source:MGI Symbol;Acc:MGI:2183752]
84	ENSMUSG00000000776	193.036	197.721	183.431	156.331	173.059	198.379	Polr3d	14	70676197	70680887	250.412	-0.118192	0.126988	-0.930729	0.351994	0.720152	unchanged	polymerase (RNA) III (DNA directed) polypeptide D [Source:MGI Symbol;Acc:MGI:1914315]
85	ENSMUSG00000000782	52.6463	42.7278	63.6915	31.0779	53.5924	45.5156	Tcf7	11	52143198	52174158	42.2252	-0.295253	0.285064	-1.03575	0.300321	0.673722	unchanged	transcription factor 7, T cell specific [Source:MGI Symbol;Acc:MGI:98507]
86	ENSMUSG00000000787	2006.75	2140.58	2137.49	2147.2	2292.19	2116.05	Ddx3x	X	13147209	13160291	2180.58	0.0590637	0.0578293	1.02135	0.307091	0.679124	unchanged	DEAD box helicase 3, X-linked [Source:MGI Symbol;Acc:MGI:103064]
87	ENSMUSG00000000791	8.25824	10.8914	3.39688	14.1263	17.8641	5.15271	Il12rb1	8	71261093	71274068	4.55211	0.707842	0.710538	0.996206	0.31915	NA	unchanged	interleukin 12 receptor, beta 1 [Source:MGI Symbol;Acc:MGI:104579]
88	ENSMUSG00000000794	0	0	0	0	0	0.858785	Kcnn3	3	89427471	89582439	39.3038	1.06115	1.68278	0.630593	0.528307	0.829714	unchanged	potassium intermediate/small conductance calcium-activated channel, subfamily N, member 3 [Source:MGI Symbol;Acc:MGI:2153183]
89	ENSMUSG00000000804	86.7115	81.2666	119.74	89.4668	97.1363	90.1725	Usp32	11	84875268	85030987	134.054	-0.0631764	0.15847	-0.398665	0.69014	0.902805	unchanged	ubiquitin specific peptidase 32 [Source:MGI Symbol;Acc:MGI:2144475]
90	ENSMUSG00000000811	89.8084	83.78	101.057	114.894	131.748	113.36	Txnrd3	6	89620970	89652511	154.283	0.385015	0.160539	2.39827	0.0164725	0.145078	unchanged	thioredoxin reductase 3 [Source:MGI Symbol;Acc:MGI:2386711]
91	ENSMUSG00000000823	62.9691	66.1862	63.6915	35.7867	43.5439	32.6338	Zfp512b	2	181223896	181234596	37.4216	-0.794567	0.256046	-3.10322	0.00191424	0.0311575	unchanged	zinc finger protein 512B [Source:MGI Symbol;Acc:MGI:2685478]
92	ENSMUSG00000000826	827.889	933.309	735.424	808.968	861.945	846.762	Dnajc5	2	181162278	181196926	750.888	0.0113083	0.0781054	0.144783	0.884882	0.972796	unchanged	DnaJ heat shock protein family (Hsp40) member C5 [Source:MGI Symbol;Acc:MGI:892995]
93	ENSMUSG00000000827	427.364	454.925	476.412	418.139	494.614	460.309	Tpd52l2	2	181138935	181159759	381.661	0.0105419	0.0852866	0.123606	0.901627	0.977402	unchanged	tumor protein D52-like 2 [Source:MGI Symbol;Acc:MGI:1913564]
94	ENSMUSG00000000838	289.038	296.581	322.703	235.439	318.205	294.563	Fmr1	X	67722147	67761569	392.112	-0.104271	0.10189	-1.02337	0.306133	0.678377	unchanged	fragile X messenger ribonucleoprotein 1 [Source:MGI Symbol;Acc:MGI:95564]
95	ENSMUSG00000000869	13.4196	12.567	20.3813	18.8351	15.6311	11.1642	Il4	11	53493809	53509496	14.4644	-0.0331154	0.462805	-0.0715535	0.942957	0.988237	unchanged	interleukin 4 [Source:MGI Symbol;Acc:MGI:96556]
96	ENSMUSG00000000876	180.649	154.993	135.875	126.195	87.0877	132.253	Pxmp4	2	154427678	154445628	120.036	-0.432354	0.159343	-2.71336	0.0066604	0.0781305	unchanged	peroxisomal membrane protein 4 [Source:MGI Symbol;Acc:MGI:1891701]
97	ENSMUSG00000000881	233.295	281.501	239.48	212.837	214.37	223.284	Dlg3	X	99811328	99862016	193.68	-0.214856	0.141331	-1.52023	0.128453	0.467416	unchanged	discs large MAGUK scaffold protein 3 [Source:MGI Symbol;Acc:MGI:1888986]
98	ENSMUSG00000000884	9.29052	20.1072	20.3813	17.8934	22.3302	23.1872	Gnb1l	16	18317463	18385429	18.2418	0.328729	0.387373	0.848612	0.396097	0.750965	unchanged	guanine nucleotide binding protein (G protein), beta polypeptide 1-like [Source:MGI Symbol;Acc:MGI:1338057]
99	ENSMUSG00000000901	108.389	104.725	101.906	133.729	109.418	95.3252	Mmp11	10	75759056	75772330	118.12	0.102952	0.157514	0.653605	0.513366	0.821365	unchanged	matrix metallopeptidase 11 [Source:MGI Symbol;Acc:MGI:97008]
100	ENSMUSG00000000902	357.169	326.742	386.395	363.518	425.39	373.572	Smarcb1	10	75732603	75757451	315.224	0.116445	0.107542	1.08278	0.278906	0.655727	unchanged	SWI/SNF related, matrix associated, actin dependent regulator of chromatin, subfamily b, member 1 [Source:MGI Symbol;Acc:MGI:1328366]
101	ENSMUSG00000000915	239.489	253.853	299.775	295.711	276.894	318.609	Hip1r	5	124111691	124143621	351.638	0.16823	0.0976561	1.72268	0.0849469	0.379728	unchanged	huntingtin interacting protein 1 related [Source:MGI Symbol;Acc:MGI:1352504]
102	ENSMUSG00000000916	199.23	211.126	231.837	226.963	208.787	222.425	Nsun5	5	135398807	135405659	213.246	0.034891	0.132935	0.262467	0.792962	0.942489	unchanged	NOL1/NOP2/Sun domain family, member 5 [Source:MGI Symbol;Acc:MGI:2140844]
103	ENSMUSG00000000934	32.0007	37.701	31.4211	36.7285	44.6604	34.3514	Top1mt	15	75528884	75550649	37.4709	0.184116	0.279627	0.658434	0.510259	0.819285	unchanged	DNA topoisomerase 1, mitochondrial [Source:MGI Symbol;Acc:MGI:1920210]
104	ENSMUSG00000000938	1.03228	8.378	5.94454	0	3.34953	5.15271	Hoxa10	6	52208177	52217834	8.91191	-0.882295	0.710628	-1.24157	0.214395	0.585738	unchanged	homeobox A10 [Source:MGI Symbol;Acc:MGI:96171]
105	ENSMUSG00000000942	42.3235	36.8632	39.9133	38.612	14.5146	43.7981	Hoxa4	6	52166651	52168733	13.6898	-0.282186	0.422137	-0.668469	0.503834	0.815531	unchanged	homeobox A4 [Source:MGI Symbol;Acc:MGI:96176]
106	ENSMUSG00000000957	876.406	908.175	951.975	791.075	745.828	833.022	Mmp14	14	54669069	54682821	923.327	-0.206477	0.0780841	-2.64428	0.00818639	0.090846	unchanged	matrix metallopeptidase 14 (membrane-inserted) [Source:MGI Symbol;Acc:MGI:101900]
107	ENSMUSG00000000958	59.8723	47.7546	58.5961	48.0295	75.9226	36.9278	Slc7a7	14	54606899	54655237	27.529	-0.0605641	0.273861	-0.221149	0.824976	0.952303	unchanged	solute carrier family 7 (cationic amino acid transporter, y+ system), member 7 [Source:MGI Symbol;Acc:MGI:1337120]
108	ENSMUSG00000000959	284.909	255.529	246.274	254.274	267.962	253.342	Oxa1l	14	54598291	54607130	210.566	-0.01914	0.120472	-0.158875	0.873767	0.968985	unchanged	oxidase assembly 1-like [Source:MGI Symbol;Acc:MGI:1916339]
109	ENSMUSG00000000976	269.425	253.853	289.584	268.4	215.486	236.166	Heatr6	11	83644522	83674580	298.191	-0.17213	0.122183	-1.40878	0.158899	0.515733	unchanged	HEAT repeat containing 6 [Source:MGI Symbol;Acc:MGI:1919790]
110	ENSMUSG00000001014	0	3.3512	8.4922	8.4758	2.23302	5.15271	Icam4	9	20940669	20941891	6.51942	0.395909	0.755198	0.524245	0.600108	NA	unchanged	intercellular adhesion molecule 4, Landsteiner-Wiener blood group [Source:MGI Symbol;Acc:MGI:1925619]
111	ENSMUSG00000001016	729.822	711.292	744.766	721.385	654.274	702.486	Ilf2	3	90383433	90395686	606.001	-0.0714417	0.0846949	-0.843518	0.398939	0.752387	unchanged	interleukin enhancer binding factor 2 [Source:MGI Symbol;Acc:MGI:1915031]
112	ENSMUSG00000001017	690.596	626.674	663.24	719.501	679.954	713.651	Chtop	3	90406263	90416805	666.161	0.0959551	0.079497	1.20703	0.227422	0.599867	unchanged	chromatin target of PRMT1 [Source:MGI Symbol;Acc:MGI:1913761]
113	ENSMUSG00000001018	477.946	485.086	493.397	466.169	427.623	453.439	Snapin	3	90395333	90398340	383.903	-0.111663	0.10863	-1.02792	0.303988	0.676827	unchanged	SNAP-associated protein [Source:MGI Symbol;Acc:MGI:1333745]
114	ENSMUSG00000001020	2917.22	3070.54	2644.47	1705.52	1771.9	1543.24	S100a4	3	90511078	90513352	2372.94	-0.78205	0.179774	-4.35018	1.36024e-05	0.000547362	unchanged	S100 calcium binding protein A4 [Source:MGI Symbol;Acc:MGI:1330282]
115	ENSMUSG00000001021	46.4526	38.5388	28.8735	37.6702	41.3108	30.9163	S100a3	3	90491966	90510009	21.967	-0.0503435	0.323591	-0.155577	0.876366	0.969658	unchanged	S100 calcium binding protein A3 [Source:MGI Symbol;Acc:MGI:1338849]
116	ENSMUSG00000001025	54850.2	51703.2	50461.5	46031.1	43154.2	45703.7	S100a6	3	90520189	90531488	48380.2	-0.219098	0.0886765	-2.47075	0.0134829	0.1268	unchanged	S100 calcium binding protein A6 (calcyclin) [Source:MGI Symbol;Acc:MGI:1339467]
117	ENSMUSG00000001034	126.97	144.939	158.804	142.205	157.428	110.783	Mapk7	11	61379638	61385232	162.242	-0.0819007	0.156143	-0.524524	0.599914	0.863399	unchanged	mitogen-activated protein kinase 7 [Source:MGI Symbol;Acc:MGI:1346347]
118	ENSMUSG00000001036	2626.12	2713.63	2686.08	2483.41	2203.99	2377.98	Epn2	11	61408075	61470513	1837.38	-0.183223	0.0604332	-3.03183	0.00243077	0.0374006	unchanged	epsin 2 [Source:MGI Symbol;Acc:MGI:1333766]
119	ENSMUSG00000001039	44.3881	36.0254	27.175	31.0779	37.9613	31.7751	B9d1	11	61395970	61403757	25.6329	-0.0900891	0.28587	-0.315141	0.752655	0.926705	unchanged	B9 protein domain 1 [Source:MGI Symbol;Acc:MGI:1351471]
120	ENSMUSG00000001052	306.587	308.31	331.196	323.964	360.633	315.174	Sec24b	3	129776408	129855202	291.638	0.0755659	0.107733	0.70142	0.483041	0.803193	unchanged	SEC24 homolog B, COPII coat complex component [Source:MGI Symbol;Acc:MGI:2139764]
121	ENSMUSG00000001053	19.6133	12.567	21.2305	32.9614	16.7476	27.4811	N4bp3	11	51533890	51541669	25.0697	0.553851	0.333581	1.66032	0.0968503	0.404567	unchanged	NEDD4 binding protein 3 [Source:MGI Symbol;Acc:MGI:2442218]
122	ENSMUSG00000001054	59.8723	45.2412	70.4852	48.0295	72.5731	82.4434	Rmnd5b	11	51514498	51526723	69.9279	0.213009	0.20782	1.02497	0.305379	0.677879	unchanged	required for meiotic nuclear division 5 homolog B [Source:MGI Symbol;Acc:MGI:1913339]
123	ENSMUSG00000001056	322.071	299.932	284.489	405.897	379.613	357.255	Nhp2	11	51510562	51514541	382.598	0.335955	0.0951511	3.53075	0.000414379	0.00932443	unchanged	NHP2 ribonucleoprotein [Source:MGI Symbol;Acc:MGI:1098547]
124	ENSMUSG00000001062	91.8729	112.265	95.9618	83.8162	66.9906	92.7488	Vps9d1	8	123969095	123981087	84.6792	-0.296384	0.210941	-1.40505	0.160006	0.51705	unchanged	VPS9 domain containing 1 [Source:MGI Symbol;Acc:MGI:1914143]
125	ENSMUSG00000001065	130.067	103.887	101.906	121.486	127.282	97.0427	Zfp276	8	123980934	123996484	100.439	0.0420683	0.172606	0.243724	0.807445	0.946942	unchanged	zinc finger protein (C2H2 type) 276 [Source:MGI Symbol;Acc:MGI:1888495]
126	ENSMUSG00000001082	354.072	305.797	336.291	332.44	334.953	271.376	Mfsd10	5	34790986	34794556	245.725	-0.0873166	0.115389	-0.756715	0.449221	0.785334	unchanged	major facilitator superfamily domain containing 10 [Source:MGI Symbol;Acc:MGI:1915544]
127	ENSMUSG00000001089	452.139	454.925	512.929	498.189	515.827	537.6	Luzp1	4	136197072	136282091	790.947	0.127138	0.0856195	1.48492	0.137565	0.482464	unchanged	leucine zipper protein 1 [Source:MGI Symbol;Acc:MGI:107629]
128	ENSMUSG00000001095	2.06456	5.0268	14.4367	2.82527	1.11651	3.43514	Slc13a2	11	78287913	78313043	2.28606	-1.53034	0.930232	-1.64511	0.0999467	NA	NA	solute carrier family 13 (sodium-dependent dicarboxylate transporter), member 2 [Source:MGI Symbol;Acc:MGI:1276558]
129	ENSMUSG00000001098	518.205	533.679	527.365	529.267	588.4	536.741	Kctd10	5	114501628	114518569	450.347	0.0645883	0.0900722	0.717072	0.47333	0.798993	unchanged	potassium channel tetramerisation domain containing 10 [Source:MGI Symbol;Acc:MGI:2141207]
130	ENSMUSG00000001100	340.653	295.743	370.26	345.624	292.525	319.468	Poldip2	11	78403019	78413562	254.519	-0.0694533	0.120154	-0.578036	0.56324	0.847996	unchanged	polymerase (DNA-directed), delta interacting protein 2 [Source:MGI Symbol;Acc:MGI:1915061]
131	ENSMUSG00000001105	682.337	710.454	750.71	820.269	735.78	736.838	Ift20	11	78427187	78432563	642.776	0.0964322	0.0782477	1.2324	0.217801	0.588773	unchanged	intraflagellar transport 20 [Source:MGI Symbol;Acc:MGI:1915585]
132	ENSMUSG00000001119	14.4519	19.2694	22.9289	7.53404	15.6311	3.43514	Col6a1	10	76544626	76562002	91.6061	-1.18988	0.358875	-3.31559	0.000914495	0.0176864	downregulated	collagen, type VI, alpha 1 [Source:MGI Symbol;Acc:MGI:88459]
133	ENSMUSG00000001120	112.519	100.536	62.8422	74.3987	84.8547	86.7373	Pcbp3	10	76597691	76797721	46.6394	-0.159796	0.223179	-0.716	0.473991	0.799196	unchanged	poly(rC) binding protein 3 [Source:MGI Symbol;Acc:MGI:1890470]
134	ENSMUSG00000001123	131.1	126.508	114.645	125.253	133.981	158.875	Lgals9	11	78853800	78875772	350.783	0.17322	0.159234	1.08783	0.276671	0.654461	unchanged	lectin, galactose binding, soluble 9 [Source:MGI Symbol;Acc:MGI:109496]
135	ENSMUSG00000001127	241.554	273.961	284.489	289.119	309.273	262.788	Araf	X	20664053	20726758	279.207	0.0999597	0.119164	0.838844	0.401557	0.754242	unchanged	Araf proto-oncogene, serine/threonine kinase [Source:MGI Symbol;Acc:MGI:88065]
136	ENSMUSG00000001128	28.9038	19.2694	14.4367	12.2428	8.93207	8.58785	Cfp	X	20791693	20797794	18.6151	-1.05288	0.395504	-2.66211	0.00776515	0.0872519	unchanged	complement factor properdin [Source:MGI Symbol;Acc:MGI:97545]
137	ENSMUSG00000001131	316.91	328.418	297.227	290.061	290.292	292.846	Timp1	X	20736405	20740974	241.005	-0.109923	0.113143	-0.97154	0.33128	0.701421	unchanged	tissue inhibitor of metalloproteinase 1 [Source:MGI Symbol;Acc:MGI:98752]
138	ENSMUSG00000001134	40.2589	36.0254	41.6118	42.379	40.1943	44.6568	Uxt	X	20807961	20828256	31.5502	0.113851	0.276524	0.411722	0.680543	0.89831	unchanged	ubiquitously expressed prefoldin like chaperone [Source:MGI Symbol;Acc:MGI:1277988]
139	ENSMUSG00000001138	100.131	108.914	84.0727	103.593	111.651	97.9015	Cnnm3	1	36550948	36567318	90.2539	0.091957	0.16144	0.569605	0.568946	0.849615	unchanged	cyclin M3 [Source:MGI Symbol;Acc:MGI:2151055]
140	ENSMUSG00000001143	173.423	134.886	140.121	144.089	175.292	123.665	Lman2l	1	36458952	36484352	202.17	-0.0213714	0.130384	-0.163912	0.8698	0.968148	unchanged	lectin, mannose-binding 2-like [Source:MGI Symbol;Acc:MGI:2443010]
141	ENSMUSG00000001150	211.617	176.776	184.281	174.225	154.078	161.452	Mcm3ap	10	76304761	76351691	152.697	-0.219998	0.137402	-1.60112	0.10935	0.43152	unchanged	minichromosome maintenance complex component 3 associated protein [Source:MGI Symbol;Acc:MGI:1930089]
142	ENSMUSG00000001151	394.331	337.633	399.982	385.178	380.73	378.724	Pcnt	10	76187097	76278620	286.027	0.0173774	0.111541	0.155794	0.876195	0.969658	unchanged	pericentrin (kendrin) [Source:MGI Symbol;Acc:MGI:102722]
143	ENSMUSG00000001156	105.293	116.454	99.3587	86.6415	126.166	131.394	Mxd1	6	86624024	86646143	188.297	0.0984675	0.162497	0.605966	0.544538	0.837257	unchanged	MAX dimerization protein 1 [Source:MGI Symbol;Acc:MGI:96908]
144	ENSMUSG00000001157	222.973	259.718	246.274	226.963	204.321	198.379	Gmcl1	6	86668750	86710365	249.718	-0.21488	0.11266	-1.90733	0.0564775	0.303526	unchanged	germ cell-less, spermatogenesis associated 1 [Source:MGI Symbol;Acc:MGI:1345156]
145	ENSMUSG00000001158	1504.03	1520.61	1347.71	1569.91	1433.6	1549.25	Snrnp27	6	86652133	86661504	1484.99	0.0597403	0.0721972	0.827461	0.407976	0.757473	unchanged	small nuclear ribonucleoprotein 27 (U4/U6.U5) [Source:MGI Symbol;Acc:MGI:1913868]
146	ENSMUSG00000001173	213.682	219.504	246.274	181.759	202.088	181.204	Ocrl	X	47001264	47054745	184.52	-0.271847	0.118337	-2.29722	0.0216061	0.17009	unchanged	OCRL, inositol polyphosphate-5-phosphatase [Source:MGI Symbol;Acc:MGI:109589]
147	ENSMUSG00000001175	12036.4	12355	11978.2	12818.2	13993.2	12905	Calm1	12	100165694	100176073	11002.2	0.126647	0.0442456	2.86237	0.00420485	0.0560994	unchanged	calmodulin 1 [Source:MGI Symbol;Acc:MGI:88251]
148	ENSMUSG00000001211	251.876	200.234	208.908	202.477	196.506	243.036	Agpat3	10	78105012	78188323	178.64	-0.032161	0.127097	-0.253042	0.800236	0.945053	unchanged	1-acylglycerol-3-phosphate O-acyltransferase 3 [Source:MGI Symbol;Acc:MGI:1336186]
149	ENSMUSG00000001227	51.614	41.89	61.993	50.8548	42.4274	30.9163	Sema6b	17	56430085	56447343	22.2377	-0.327882	0.325705	-1.00668	0.314087	0.686325	unchanged	sema domain, transmembrane domain (TM), and cytoplasmic domain, (semaphorin) 6B [Source:MGI Symbol;Acc:MGI:1202889]
150	ENSMUSG00000001228	111.486	95.5092	123.986	130.904	131.748	132.253	Uhrf1	17	56610321	56630486	82.0799	0.255604	0.161067	1.58694	0.112526	0.437387	unchanged	ubiquitin-like, containing PHD and RING finger domains, 1 [Source:MGI Symbol;Acc:MGI:1338889]
151	ENSMUSG00000001229	146.584	116.454	130.78	113.011	171.942	104.772	Dpp9	17	56493807	56525905	133.585	-0.0251719	0.15671	-0.160627	0.872387	0.968662	unchanged	dipeptidylpeptidase 9 [Source:MGI Symbol;Acc:MGI:2443967]
152	ENSMUSG00000001240	192.004	187.667	197.019	191.176	223.302	192.368	Ramp2	11	101136854	101150372	249.635	0.0687357	0.121397	0.566206	0.571254	0.850508	unchanged	receptor (calcitonin) activity modifying protein 2 [Source:MGI Symbol;Acc:MGI:1859650]
153	ENSMUSG00000001247	414.977	376.172	372.807	343.741	337.186	316.033	Lsr	7	30657195	30672889	636.802	-0.22275	0.119447	-1.86485	0.0622027	0.320881	unchanged	lipolysis stimulated lipoprotein receptor [Source:MGI Symbol;Acc:MGI:1927471]
154	ENSMUSG00000001248	168.262	181.803	168.145	150.681	142.913	137.406	Gramd1a	7	30829552	30855321	163.64	-0.267789	0.133611	-2.00423	0.0450449	0.268118	unchanged	GRAM domain containing 1A [Source:MGI Symbol;Acc:MGI:105490]
155	ENSMUSG00000001270	653.433	532.841	625.875	388.945	427.623	437.981	Ckb	12	111635795	111638772	205.129	-0.529328	0.125094	-4.23142	2.32216e-05	0.000856311	unchanged	creatine kinase, brain [Source:MGI Symbol;Acc:MGI:88407]
156	ENSMUSG00000001280	930.085	961.795	1041.14	995.436	1022.72	904.301	Sp1	15	102314578	102344839	1151.27	-0.00759365	0.0814932	-0.0931814	0.925759	0.984861	unchanged	trans-acting transcription factor 1 [Source:MGI Symbol;Acc:MGI:98372]
157	ENSMUSG00000001281	135.229	140.75	127.383	231.672	214.37	207.826	Itgb7	15	102124430	102140379	174.653	0.696832	0.148521	4.69182	2.70783e-06	0.000134207	unchanged	integrin beta 7 [Source:MGI Symbol;Acc:MGI:96616]
158	ENSMUSG00000001285	244.65	247.151	213.154	237.322	259.03	243.036	Myg1	15	102240144	102246574	245.256	0.0683023	0.119948	0.56943	0.569064	0.849627	unchanged	melanocyte proliferating gene 1 [Source:MGI Symbol;Acc:MGI:1929864]
159	ENSMUSG00000001288	701.951	714.643	603.795	665.821	541.507	680.158	Rarg	15	102143373	102165952	892.877	-0.0937592	0.0938341	-0.999201	0.317697	0.689425	unchanged	retinoic acid receptor, gamma [Source:MGI Symbol;Acc:MGI:97858]
160	ENSMUSG00000001289	731.887	691.185	759.202	734.569	682.187	741.991	Pfdn5	15	102234551	102240308	713.595	-0.0139995	0.085948	-0.162884	0.87061	0.968274	unchanged	prefoldin 5 [Source:MGI Symbol;Acc:MGI:1928753]
161	ENSMUSG00000001300	110.454	110.59	103.605	114.894	100.486	112.501	Efnb2	8	8667434	8711242	308.608	0.0193369	0.151582	0.127567	0.898492	0.976365	unchanged	ephrin B2 [Source:MGI Symbol;Acc:MGI:105097]
162	ENSMUSG00000001305	135.229	151.642	145.217	158.215	136.214	151.146	Rrp15	1	186453175	186481555	172.262	0.0450939	0.138809	0.324864	0.745284	0.923647	unchanged	ribosomal RNA processing 15 homolog [Source:MGI Symbol;Acc:MGI:1914473]
163	ENSMUSG00000001313	68.1305	69.5374	58.5961	64.9811	29.0292	69.5616	Rnd2	11	101355825	101362679	50.6423	-0.237614	0.220068	-1.07973	0.280263	0.656687	unchanged	Rho family GTPase 2 [Source:MGI Symbol;Acc:MGI:1338755]
164	ENSMUSG00000001323	166.197	203.585	166.447	168.574	209.904	196.662	Srr	11	74797185	74816774	185.395	0.0950865	0.129062	0.736749	0.461275	0.793101	unchanged	serine racemase [Source:MGI Symbol;Acc:MGI:1351636]
165	ENSMUSG00000001333	20.6456	23.4584	33.9688	41.4372	18.9807	32.6338	Sync	4	129181410	129202352	18.7519	0.258341	0.34778	0.74283	0.457585	0.791431	unchanged	syncoilin [Source:MGI Symbol;Acc:MGI:1916078]
166	ENSMUSG00000001348	36.1298	36.8632	38.2149	43.3208	34.6118	20.6108	Acp5	9	22038023	22047007	12.8158	-0.180925	0.373241	-0.484742	0.627859	0.873032	unchanged	acid phosphatase 5, tartrate resistant [Source:MGI Symbol;Acc:MGI:87883]
167	ENSMUSG00000001366	133.164	123.157	133.327	137.496	102.719	120.23	Fbxo9	9	77988781	78016347	93.0547	-0.106151	0.158291	-0.670608	0.502471	0.814654	unchanged	f-box protein 9 [Source:MGI Symbol;Acc:MGI:1918788]
168	ENSMUSG00000001376	105.293	110.59	112.946	106.418	136.214	115.077	Vps50	6	3498382	3603531	167.029	0.112302	0.144697	0.776118	0.437679	0.776339	unchanged	VPS50 EARP/GARPII complex subunit [Source:MGI Symbol;Acc:MGI:1920538]
169	ENSMUSG00000001380	248.78	250.502	236.932	216.604	250.098	205.25	Hars1	18	36899581	36916258	197.112	-0.1366	0.121716	-1.12229	0.261741	0.638516	unchanged	histidyl-tRNA synthetase 1 [Source:MGI Symbol;Acc:MGI:108087]
170	ENSMUSG00000001383	731.887	796.748	771.091	677.122	746.945	738.555	Zmat2	18	36926929	36932719	598.571	-0.0906556	0.0752304	-1.20504	0.228188	0.60063	unchanged	zinc finger, matrin type 2 [Source:MGI Symbol;Acc:MGI:1913742]
171	ENSMUSG00000001403	1757.97	1541.55	1734.11	1902.35	1631.22	1849.82	Ube2c	2	164611818	164620742	750.426	0.0982807	0.0882301	1.11391	0.265316	0.641504	unchanged	ubiquitin-conjugating enzyme E2C [Source:MGI Symbol;Acc:MGI:1915862]
172	ENSMUSG00000001415	168.262	149.128	146.915	176.108	171.942	145.135	Smg5	3	88243567	88269645	150.901	0.0868945	0.150968	0.575583	0.564897	0.848691	unchanged	SMG5 nonsense mediated mRNA decay factor [Source:MGI Symbol;Acc:MGI:2447364]
173	ENSMUSG00000001416	1670.23	1718.33	1649.18	2121.78	2199.52	1848.96	Cct3	3	88204423	88229074	1652.54	0.291238	0.0739537	3.93811	8.21259e-05	0.00255219	unchanged	chaperonin containing TCP1 subunit 3 [Source:MGI Symbol;Acc:MGI:104708]
174	ENSMUSG00000001418	475.881	508.545	437.348	388.003	524.759	407.064	Glmp	3	88232330	88238620	395.65	-0.11248	0.106885	-1.05235	0.292639	0.668753	unchanged	glycosylated lysosomal membrane protein [Source:MGI Symbol;Acc:MGI:1913318]
175	ENSMUSG00000001419	548.141	599.865	493.397	488.771	492.381	488.649	Mef2d	3	88049679	88079393	489.807	-0.159663	0.0829951	-1.92376	0.0543843	0.298214	unchanged	myocyte enhancer factor 2D [Source:MGI Symbol;Acc:MGI:99533]
176	ENSMUSG00000001420	52.6463	56.9704	50.104	57.4471	42.4274	48.9508	Tmem79	3	88235962	88243455	41.1217	-0.0967132	0.220553	-0.438503	0.661022	0.888394	unchanged	transmembrane protein 79 [Source:MGI Symbol;Acc:MGI:1919163]
177	ENSMUSG00000001424	650.337	532.841	575.771	662.996	558.255	600.291	Snd1	6	28475138	28935161	710.476	0.0547959	0.092926	0.589672	0.555411	0.842396	unchanged	staphylococcal nuclease and tudor domain containing 1 [Source:MGI Symbol;Acc:MGI:1929266]
178	ENSMUSG00000001435	583.238	615.783	551.993	479.354	503.546	436.263	Col18a1	10	76888012	77002382	1042.26	-0.30688	0.0811531	-3.78149	0.000155892	0.00431404	unchanged	collagen, type XVIII, alpha 1 [Source:MGI Symbol;Acc:MGI:88451]
179	ENSMUSG00000001436	50.5817	55.2948	51.8024	78.1657	84.8547	54.9623	Slc19a1	10	76868075	76896836	72.8865	0.453403	0.203901	2.22364	0.0261726	0.191833	unchanged	solute carrier family 19 (folate transporter), member 1 [Source:MGI Symbol;Acc:MGI:103182]
180	ENSMUSG00000001440	759.758	687.834	706.551	893.726	884.275	766.037	Kpnb1	11	97050540	97078707	852.253	0.239579	0.075907	3.15622	0.00159827	0.0271021	unchanged	karyopherin subunit beta 1 [Source:MGI Symbol;Acc:MGI:107532]
181	ENSMUSG00000001441	2071.79	1932.8	2083.98	2057.74	1917.05	1893.62	Npepps	11	97096668	97171464	2309.65	-0.0529298	0.0905494	-0.584541	0.558856	0.844204	unchanged	aminopeptidase puromycin sensitive [Source:MGI Symbol;Acc:MGI:1101358]
182	ENSMUSG00000001445	270.457	273.961	292.981	359.751	225.535	293.705	Mrpl10	11	96932386	96940039	295.864	0.0760179	0.110591	0.687376	0.491846	0.809971	unchanged	mitochondrial ribosomal protein L10 [Source:MGI Symbol;Acc:MGI:1333801]
183	ENSMUSG00000001467	324.136	298.257	341.386	415.314	410.875	400.194	Cyp51	5	4131145	4154746	1234.3	0.347675	0.111858	3.10819	0.00188239	0.0308343	unchanged	cytochrome P450, family 51 [Source:MGI Symbol;Acc:MGI:106040]
184	ENSMUSG00000001472	1497.84	1623.66	1535.39	1629.24	1867.92	1696.96	Tcf25	8	124100492	124130574	1760.35	0.155541	0.0668894	2.32535	0.0200533	0.1632	unchanged	transcription factor 25 (basic helix-loop-helix) [Source:MGI Symbol;Acc:MGI:1914105]
185	ENSMUSG00000001473	638.982	649.295	651.351	705.375	812.819	648.383	Tubb6	18	67523787	67535819	395.077	0.157215	0.111824	1.40592	0.159749	0.516655	unchanged	tubulin, beta 6 class V [Source:MGI Symbol;Acc:MGI:1915201]
186	ENSMUSG00000001482	138.326	104.725	113.795	164.807	93.7868	133.112	Def8	8	124150266	124190009	87.9954	0.146349	0.188551	0.77618	0.437643	0.776339	unchanged	differentially expressed in FDCP 8 [Source:MGI Symbol;Acc:MGI:1346331]
187	ENSMUSG00000001493	14.4519	3.3512	6.79376	4.70878	4.46604	9.44664	Meox1	11	101768336	101785200	1.20051	-0.401064	7.08066	-0.0566422	0.95483	NA	unchanged	mesenchyme homeobox 1 [Source:MGI Symbol;Acc:MGI:103220]
188	ENSMUSG00000001496	8.25824	7.5402	9.34142	2.82527	5.58255	3.43514	Nkx2-1	12	56578743	56583693	1.88399	-1.09803	1.03101	-1.06501	0.286873	NA	NA	NK2 homeobox 1 [Source:MGI Symbol;Acc:MGI:108067]
189	ENSMUSG00000001497	242.586	280.663	275.147	217.546	215.486	215.555	Pax9	12	56738552	56759607	202.229	-0.302885	0.117495	-2.57786	0.00994147	0.10382	unchanged	paired box 9 [Source:MGI Symbol;Acc:MGI:97493]
190	ENSMUSG00000001504	85.6793	68.6996	71.3344	105.477	98.2528	81.5846	Irx2	13	72776939	72782317	102.315	0.339822	0.233883	1.45296	0.146235	0.496972	unchanged	Iroquois homeobox 2 [Source:MGI Symbol;Acc:MGI:1197526]
191	ENSMUSG00000001506	14.4519	27.6474	19.532	9.41756	4.46604	2.57636	Col1a1	11	94827050	94843868	21.5937	-1.92587	0.474214	-4.06118	4.88253e-05	0.00164322	downregulated	collagen, type I, alpha 1 [Source:MGI Symbol;Acc:MGI:88467]
192	ENSMUSG00000001507	1719.78	1655.49	1614.37	1715.88	1234.86	1590.47	Itga3	11	94935300	94967627	1823.15	-0.133535	0.0885955	-1.50724	0.13175	0.472937	unchanged	integrin alpha 3 [Source:MGI Symbol;Acc:MGI:96602]
193	ENSMUSG00000001510	6.19368	4.189	3.39688	2.82527	8.93207	6.87028	Dlx3	11	95010945	95016122	23.5589	0.438345	0.555585	0.78898	0.430124	0.77137	unchanged	distal-less homeobox 3 [Source:MGI Symbol;Acc:MGI:94903]
194	ENSMUSG00000001517	249.812	164.209	146.066	198.71	186.457	230.154	Foxm1	6	128339930	128353109	101.376	0.144845	0.183495	0.789363	0.4299	0.771328	unchanged	forkhead box M1 [Source:MGI Symbol;Acc:MGI:1347487]
195	ENSMUSG00000001518	98.0666	129.021	122.288	132.788	113.884	118.512	Itfg2	6	128386407	128401894	87.2435	0.0597904	0.173638	0.344339	0.730592	0.916674	unchanged	integrin alpha FG-GAP repeat containing 2 [Source:MGI Symbol;Acc:MGI:1915450]
196	ENSMUSG00000001520	8.25824	10.0536	2.54766	6.59229	7.81557	6.87028	Nrip2	6	128376259	128393390	7.35806	0.0309853	0.614886	0.0503919	0.95981	NA	unchanged	nuclear receptor interacting protein 2 [Source:MGI Symbol;Acc:MGI:1891884]
197	ENSMUSG00000001521	140.39	114.779	144.367	130.904	165.243	139.123	Tulp3	6	128298124	128332814	134.28	0.120883	0.158235	0.763949	0.444898	0.781588	unchanged	TUB like protein 3 [Source:MGI Symbol;Acc:MGI:1329045]
198	ENSMUSG00000001524	153.81	145.777	163.899	174.225	174.175	168.322	Gtf2h4	17	35978622	35984631	125.121	0.156057	0.139064	1.12219	0.261781	0.638516	unchanged	general transcription factor II H, polypeptide 4 [Source:MGI Symbol;Acc:MGI:1338799]
199	ENSMUSG00000001525	15911.6	15453.2	15558.6	16266.9	15802	14829.5	Tubb5	17	36144813	36149198	10292.5	-0.000785968	0.080022	-0.00982191	0.992163	1	unchanged	tubulin, beta 5 class I [Source:MGI Symbol;Acc:MGI:107812]
200	ENSMUSG00000001542	189.94	182.64	205.511	226.021	241.166	257.636	Ell2	13	75854876	75920483	266.589	0.327094	0.120652	2.71106	0.00670679	0.0784954	unchanged	elongation factor for RNA polymerase II 2 [Source:MGI Symbol;Acc:MGI:2183438]
201	ENSMUSG00000001552	422.203	408.009	433.951	248.623	283.593	243.895	Jup	11	100259784	100288589	508.705	-0.706838	0.129477	-5.45918	4.78325e-08	3.63197e-06	unchanged	junction plakoglobin [Source:MGI Symbol;Acc:MGI:96650]
202	ENSMUSG00000001555	29.9361	32.6742	31.4211	37.6702	22.3302	24.046	Fkbp10	11	100306523	100315650	66.945	-0.15855	0.281657	-0.562918	0.573491	0.851847	unchanged	FK506 binding protein 10 [Source:MGI Symbol;Acc:MGI:104769]
203	ENSMUSG00000001569	221.94	195.207	236.083	249.565	200.972	200.097	Nom1	5	29639662	29662841	203.558	-0.00398486	0.133425	-0.0298659	0.976174	0.995235	unchanged	nucleolar protein with MIF4G domain 1 [Source:MGI Symbol;Acc:MGI:1861749]
204	ENSMUSG00000001576	675.111	619.134	570.676	645.103	637.527	716.227	Ergic1	17	26780463	26875908	813.554	0.104665	0.0811846	1.28923	0.197319	0.566025	unchanged	endoplasmic reticulum-golgi intermediate compartment 1 [Source:MGI Symbol;Acc:MGI:1914708]
205	ENSMUSG00000001583	192.004	211.126	243.726	213.779	136.214	244.754	Tnk1	11	69741831	69749556	224.018	-0.114256	0.160737	-0.710827	0.477192	0.799975	unchanged	tyrosine kinase, non-receptor, 1 [Source:MGI Symbol;Acc:MGI:1930958]
206	ENSMUSG00000001588	20.6456	36.0254	50.104	42.379	52.4759	27.4811	Acap1	11	69772393	69786365	13.9838	0.178387	0.386373	0.461695	0.6443	0.880353	unchanged	ArfGAP with coiled-coil, ankyrin repeat and PH domains 1 [Source:MGI Symbol;Acc:MGI:2388270]
207	ENSMUSG00000001604	32.0007	47.7546	34.818	32.0197	30.1458	36.069	Tcea3	4	135975040	136002209	37.7824	-0.223701	0.295059	-0.758157	0.448357	0.784357	unchanged	transcription elongation factor A (SII), 3 [Source:MGI Symbol;Acc:MGI:1196908]
208	ENSMUSG00000001622	11.3551	9.2158	18.6828	32.9614	58.0585	36.9278	Csn3	5	88073438	88080524	75.3569	1.67905	0.307848	5.45417	4.92019e-08	3.71764e-06	upregulated	casein kappa [Source:MGI Symbol;Acc:MGI:107461]
209	ENSMUSG00000001627	270.457	287.365	333.743	655.462	679.954	735.979	Ifrd1	12	40251566	40298503	1038.02	1.21455	0.12132	10.0111	1.36166e-23	3.68221e-21	upregulated	interferon-related developmental regulator 1 [Source:MGI Symbol;Acc:MGI:1316717]
210	ENSMUSG00000001630	97.0343	114.779	152.86	166.691	115	145.135	Stk38l	6	146626493	146680310	176.653	0.226049	0.169998	1.32971	0.183612	0.547958	unchanged	serine/threonine kinase 38 like [Source:MGI Symbol;Acc:MGI:1922250]
211	ENSMUSG00000001632	136.261	143.264	118.891	117.719	91.5538	111.642	Brpf1	6	113284098	113301821	177.766	-0.303503	0.14393	-2.10869	0.0349711	0.23023	unchanged	bromodomain and PHD finger containing, 1 [Source:MGI Symbol;Acc:MGI:1926033]
212	ENSMUSG00000001642	34.0653	34.3498	43.3102	67.8064	64.7575	68.7028	Akr1b1	6	34279369	34294413	36.3476	0.847161	0.269101	3.14812	0.00164326	0.0277428	unchanged	aldo-keto reductase family 1 member B [Source:MGI Symbol;Acc:MGI:1353494]
213	ENSMUSG00000001661	25.807	20.945	20.3813	8.4758	13.3981	12.023	Hoxc6	15	102906689	102920313	10.449	-0.987286	0.466746	-2.11526	0.0344082	0.228508	unchanged	homeobox C6 [Source:MGI Symbol;Acc:MGI:96197]
214	ENSMUSG00000001663	6.19368	4.189	3.39688	0.941756	4.46604	6.0115	Gstt1	10	75619647	75634418	34.3242	-0.232505	0.60858	-0.382045	0.702428	0.90634	unchanged	glutathione S-transferase, theta 1 [Source:MGI Symbol;Acc:MGI:107379]
215	ENSMUSG00000001665	26.8393	27.6474	33.1196	22.6021	27.9127	27.4811	Gstt3	10	75609949	75617248	101.549	-0.174433	0.267189	-0.652843	0.513857	0.821724	unchanged	glutathione S-transferase, theta 3 [Source:MGI Symbol;Acc:MGI:2143526]
216	ENSMUSG00000001666	216.779	268.096	234.385	268.4	236.7	270.517	Ddt	10	75607064	75609248	245.458	0.108635	0.149464	0.726831	0.467329	0.795457	unchanged	D-dopachrome tautomerase [Source:MGI Symbol;Acc:MGI:1298381]
217	ENSMUSG00000001672	0	0.8378	0	0	0	0	Marveld3	8	110674546	110688835	9.95822	-0.86244	1.72211	-0.500803	0.61651	0.868778	unchanged	MARVEL (membrane-associating) domain containing 3 [Source:MGI Symbol;Acc:MGI:1920858]
218	ENSMUSG00000001674	182.714	174.262	196.17	230.73	216.603	225.861	Ddx18	1	121481564	121495718	210.99	0.284441	0.122057	2.3304	0.0197849	0.161957	unchanged	DEAD box helicase 18 [Source:MGI Symbol;Acc:MGI:1914192]
219	ENSMUSG00000001687	537.818	562.164	579.168	747.754	799.421	827.01	Ubl3	5	148441445	148489599	595.598	0.499156	0.109146	4.57327	4.80161e-06	0.00022496	unchanged	ubiquitin-like 3 [Source:MGI Symbol;Acc:MGI:1344373]
220	ENSMUSG00000001700	28.9038	21.7828	18.6828	15.0681	29.0292	23.1872	Gramd2b	18	56533409	56636864	24.3145	-0.0437886	0.318921	-0.137302	0.890792	0.974286	unchanged	GRAM domain containing 2B [Source:MGI Symbol;Acc:MGI:1914815]
221	ENSMUSG00000001707	150.713	132.372	174.939	190.235	186.457	168.322	Eef1e1	13	38828183	38843034	206.373	0.249463	0.175722	1.41965	0.15571	0.51077	unchanged	eukaryotic translation elongation factor 1 epsilon 1 [Source:MGI Symbol;Acc:MGI:1913393]
222	ENSMUSG00000001729	1056.02	1027.98	1129.46	1228.99	1224.81	1163.65	Akt1	12	112620255	112641318	1025.49	0.170207	0.0834366	2.03996	0.0413545	0.256308	unchanged	thymoma viral proto-oncogene 1 [Source:MGI Symbol;Acc:MGI:87986]
223	ENSMUSG00000001741	2.06456	1.6756	0	1.88351	4.46604	0	Il16	7	83292033	83394934	3.47541	0.716742	1.09972	0.651752	0.514561	NA	unchanged	interleukin 16 [Source:MGI Symbol;Acc:MGI:1270855]
224	ENSMUSG00000001750	221.94	322.553	338.839	206.244	308.157	231.013	Tcirg1	19	3946050	3957133	188.962	-0.2551	0.149832	-1.70257	0.0886482	0.387574	unchanged	T cell, immune regulator 1, ATPase, H+ transporting, lysosomal V0 protein A3 [Source:MGI Symbol;Acc:MGI:1350931]
225	ENSMUSG00000001751	100.131	92.9958	79.8266	84.758	63.641	70.4204	Naglu	11	100960838	100968498	87.695	-0.310619	0.187336	-1.65808	0.0973006	0.405459	unchanged	alpha-N-acetylglucosaminidase (Sanfilippo disease IIIB) [Source:MGI Symbol;Acc:MGI:1351641]
226	ENSMUSG00000001755	215.747	192.694	200.416	179.875	184.224	225.861	Coasy	11	100973391	100977445	207.279	-0.0385974	0.130779	-0.295135	0.767891	0.931969	unchanged	Coenzyme A synthase [Source:MGI Symbol;Acc:MGI:1918993]
227	ENSMUSG00000001761	70.1951	87.969	97.6602	92.292	62.5245	76.4319	Smo	6	29735502	29761364	67.0603	-0.145684	0.211203	-0.689784	0.49033	0.808596	unchanged	smoothened, frizzled class receptor [Source:MGI Symbol;Acc:MGI:108075]
228	ENSMUSG00000001763	0	0	0	0.941756	2.23302	0	Tspan33	6	29694221	29718558	2.01538	2.58034	1.65371	1.56033	0.118682	NA	NA	tetraspanin 33 [Source:MGI Symbol;Acc:MGI:1919012]
229	ENSMUSG00000001767	459.365	390.415	470.468	499.13	376.264	552.199	Crnkl1	2	145759399	145776934	471.353	0.120952	0.100512	1.20336	0.228837	0.601112	unchanged	crooked neck pre-mRNA splicing factor 1 [Source:MGI Symbol;Acc:MGI:1914127]
230	ENSMUSG00000001768	346.846	431.467	485.754	448.276	575.002	468.038	Rin2	2	145517135	145729536	418.125	0.2323	0.122663	1.89381	0.0582505	0.308919	unchanged	Ras and Rab interactor 2 [Source:MGI Symbol;Acc:MGI:1921280]
231	ENSMUSG00000001774	401.557	359.416	416.967	430.382	381.846	474.908	Chordc1	9	18203421	18228738	473.363	0.1324	0.10732	1.23369	0.217317	0.58828	unchanged	cysteine and histidine rich domain containing 1 [Source:MGI Symbol;Acc:MGI:1914167]
232	ENSMUSG00000001783	485.172	491.789	441.594	503.839	505.779	517.848	Rtcb	10	85774501	85793687	561.195	0.107998	0.0850992	1.26909	0.204409	0.572424	unchanged	RNA 2',3'-cyclic phosphate and 5'-OH ligase [Source:MGI Symbol;Acc:MGI:106379]
233	ENSMUSG00000001785	226.069	153.317	197.868	216.604	213.253	212.979	Pwp1	10	85665358	85724960	229.65	0.162968	0.122795	1.32716	0.184457	0.548383	unchanged	PWP1 homolog, endonuclein [Source:MGI Symbol;Acc:MGI:1914735]
234	ENSMUSG00000001786	66.0659	46.079	64.5407	61.2141	46.8934	85.0198	Fbxo7	10	85857836	85887737	59.0035	0.147683	0.230743	0.640033	0.522151	0.825256	unchanged	F-box protein 7 [Source:MGI Symbol;Acc:MGI:1917004]
235	ENSMUSG00000001794	1989.2	2023.29	1919.24	2053.97	1875.74	1952.02	Capns1	7	29886361	29898236	1937.1	-0.0114728	0.0598114	-0.191816	0.847886	0.959991	unchanged	calpain, small subunit 1 [Source:MGI Symbol;Acc:MGI:88266]
236	ENSMUSG00000001829	135.229	170.073	136.724	162.924	179.758	156.299	Clpb	7	101312840	101444713	175.641	0.167834	0.146079	1.14893	0.250587	0.62733	unchanged	ClpB caseinolytic peptidase B [Source:MGI Symbol;Acc:MGI:1100517]
237	ENSMUSG00000001833	1379.13	1392.42	1534.54	1469.14	1506.17	1693.52	Septin7	9	25163735	25219867	1953.49	0.117078	0.0786983	1.48768	0.136834	0.480775	unchanged	septin 7 [Source:MGI Symbol;Acc:MGI:1335094]
238	ENSMUSG00000001844	199.23	192.694	183.431	153.506	167.476	167.463	Zdhhc4	5	143302244	143315011	179.581	-0.235071	0.119495	-1.96721	0.0491595	0.281921	unchanged	zinc finger, DHHC domain containing 4 [Source:MGI Symbol;Acc:MGI:1920131]
239	ENSMUSG00000001847	1604.16	1770.27	1732.41	1660.32	1838.89	1515.76	Rac1	5	143489389	143513791	1586.45	-0.0287636	0.0745073	-0.386051	0.699459	0.905531	unchanged	Rac family small GTPase 1 [Source:MGI Symbol;Acc:MGI:97845]
240	ENSMUSG00000001855	243.618	261.394	254.766	276.876	276.894	267.941	Nup214	2	31864448	31943987	256.534	0.111044	0.117843	0.942305	0.346037	0.715649	unchanged	nucleoporin 214 [Source:MGI Symbol;Acc:MGI:1095411]
241	ENSMUSG00000001864	112.519	121.481	118.042	158.215	135.098	149.429	Aif1l	2	31840151	31863454	44.2833	0.33145	0.195003	1.69972	0.0891837	0.388239	unchanged	allograft inflammatory factor 1-like [Source:MGI Symbol;Acc:MGI:1919598]
242	ENSMUSG00000001870	397.428	373.659	392.339	370.11	299.225	388.171	Ltbp1	17	75312563	75699507	677.117	-0.132767	0.120662	-1.10033	0.271189	0.64848	unchanged	latent transforming growth factor beta binding protein 1 [Source:MGI Symbol;Acc:MGI:109151]
243	ENSMUSG00000001891	256.006	299.095	292.132	501.956	442.138	433.687	Ugp2	11	21271138	21321201	378.371	0.69794	0.0997104	6.99967	2.56564e-12	3.11392e-10	unchanged	UDP-glucose pyrophosphorylase 2 [Source:MGI Symbol;Acc:MGI:2183447]
244	ENSMUSG00000001909	428.396	466.655	394.887	452.043	313.739	413.076	Trmt1	8	85412936	85426437	576.19	-0.124619	0.107271	-1.16173	0.245347	0.621803	unchanged	tRNA methyltransferase 1 [Source:MGI Symbol;Acc:MGI:1289155]
245	ENSMUSG00000001910	135.229	143.264	125.684	152.564	113.884	127.1	Nacc1	8	85397108	85414531	141.544	-0.0344594	0.154082	-0.223643	0.823035	0.952096	unchanged	nucleus accumbens associated 1, BEN and BTB (POZ) domain containing [Source:MGI Symbol;Acc:MGI:1914080]
246	ENSMUSG00000001911	584.271	563.002	552.842	525.5	464.468	534.164	Nfix	8	85426505	85526973	468.21	-0.15406	0.0929803	-1.65691	0.0975367	0.405925	unchanged	nuclear factor I/X [Source:MGI Symbol;Acc:MGI:97311]
247	ENSMUSG00000001918	180.649	184.316	199.567	291.002	330.487	357.255	Slc1a5	7	16515265	16532199	351.506	0.79328	0.121033	6.55422	5.5932e-11	5.94576e-09	unchanged	solute carrier family 1 (neutral amino acid transporter), member 5 [Source:MGI Symbol;Acc:MGI:105305]
248	ENSMUSG00000001924	2370.12	2083.61	1974.44	2526.73	2055.49	2347.06	Uba1	X	20524565	20549418	1867.31	0.11047	0.0743187	1.48644	0.137164	0.481501	unchanged	ubiquitin-like modifier activating enzyme 1 [Source:MGI Symbol;Acc:MGI:98890]
249	ENSMUSG00000001942	715.37	795.072	776.187	888.075	997.043	925.771	Siae	9	37466994	37560951	501.633	0.295399	0.0880353	3.35546	0.000792333	0.0157182	unchanged	sialic acid acetylesterase [Source:MGI Symbol;Acc:MGI:104803]
250	ENSMUSG00000001946	5.1614	2.5134	5.09532	11.3011	3.34953	3.43514	Esam	9	37439374	37449615	8.65438	0.526842	0.639995	0.823197	0.410396	0.759005	unchanged	endothelial cell-specific adhesion molecule [Source:MGI Symbol;Acc:MGI:1916774]
251	ENSMUSG00000001948	123.874	154.993	124.835	185.526	185.341	199.238	Spa17	9	37514586	37525018	54.3059	0.496529	0.18164	2.73359	0.00626482	0.0746843	unchanged	sperm autoantigenic protein 17 [Source:MGI Symbol;Acc:MGI:1333778]
252	ENSMUSG00000001962	222.973	229.557	220.797	242.973	226.651	207.826	Fam50a	X	73356639	73363755	261.135	0.00676553	0.114255	0.0592143	0.952781	0.989923	unchanged	family with sequence similarity 50, member A [Source:MGI Symbol;Acc:MGI:1351626]
253	ENSMUSG00000001964	682.337	689.509	680.225	662.054	721.265	688.746	Emd	X	73298293	73305154	539.655	0.0128355	0.0829695	0.154702	0.877056	0.969863	unchanged	emerin [Source:MGI Symbol;Acc:MGI:108117]
254	ENSMUSG00000001983	10.3228	10.0536	21.2305	18.8351	10.0486	10.3054	Taco1	11	105956887	105964438	13.7323	-0.0915231	0.462067	-0.198073	0.842988	0.958529	unchanged	translational activator of mitochondrially encoded cytochrome c oxidase I [Source:MGI Symbol;Acc:MGI:1917457]
255	ENSMUSG00000001995	62.9691	84.6178	81.5251	106.418	82.6217	113.36	Sipa1l2	8	126144802	126296547	58.7192	0.400556	0.213199	1.87879	0.0602728	0.315037	unchanged	signal-induced proliferation-associated 1 like 2 [Source:MGI Symbol;Acc:MGI:2676970]
256	ENSMUSG00000001998	72.2596	55.2948	56.0485	59.3306	46.8934	47.2332	Ap4e1	2	126850637	126909829	48.1695	-0.249779	0.229051	-1.0905	0.275493	0.653088	unchanged	adaptor-related protein complex AP-4, epsilon 1 [Source:MGI Symbol;Acc:MGI:1336993]
257	ENSMUSG00000001999	212.65	187.667	219.948	214.72	185.341	220.708	Blvra	2	126912585	126939004	145.56	0.00650299	0.132814	0.0489632	0.960949	0.991432	unchanged	biliverdin reductase A [Source:MGI Symbol;Acc:MGI:88170]
258	ENSMUSG00000002006	13.4196	3.3512	15.286	1.88351	3.34953	8.58785	Pdzd4	X	72836965	72868575	7.52584	-1.17369	0.681554	-1.72207	0.0850563	NA	NA	PDZ domain containing 4 [Source:MGI Symbol;Acc:MGI:2443483]
259	ENSMUSG00000002010	433.558	568.028	495.095	423.79	526.992	450.862	Idh3g	X	72822569	72830503	390.987	-0.101133	0.103053	-0.981366	0.326412	0.696859	unchanged	isocitrate dehydrogenase 3 (NAD+), gamma [Source:MGI Symbol;Acc:MGI:1099463]
260	ENSMUSG00000002014	995.118	961.795	906.966	970.008	921.12	964.416	Ssr4	X	72830634	72834436	1052.28	-0.00283473	0.0852199	-0.0332637	0.973464	0.994636	unchanged	signal sequence receptor, delta [Source:MGI Symbol;Acc:MGI:1099464]
261	ENSMUSG00000002015	902.213	945.876	887.434	869.24	959.082	972.145	Bcap31	X	72729784	72759781	738.905	0.0334415	0.0782911	0.427143	0.669275	0.892791	unchanged	B cell receptor associated protein 31 [Source:MGI Symbol;Acc:MGI:1350933]
262	ENSMUSG00000002017	53.6786	76.2398	91.7157	61.2141	87.0877	73.8555	Fam98a	17	75844081	75858941	65.7901	-0.0133709	0.205213	-0.065156	0.94805	0.988727	unchanged	family with sequence similarity 98, member A [Source:MGI Symbol;Acc:MGI:1919972]
263	ENSMUSG00000002028	1682.62	1514.74	1689.1	1471.96	1325.3	1550.11	Kmt2a	9	44714652	44792594	1612.09	-0.165883	0.0661593	-2.50733	0.0121647	0.119736	unchanged	lysine (K)-specific methyltransferase 2A [Source:MGI Symbol;Acc:MGI:96995]
264	ENSMUSG00000002031	325.168	342.66	321.854	277.818	272.428	279.105	Ift46	9	44679205	44704744	213.166	-0.254887	0.111134	-2.29351	0.0218188	0.170979	unchanged	intraflagellar transport 46 [Source:MGI Symbol;Acc:MGI:1923818]
265	ENSMUSG00000002043	155.874	195.207	178.336	166.691	125.049	158.017	Trappc6a	7	19242320	19250070	237.53	-0.233031	0.151401	-1.53916	0.123766	0.456783	unchanged	trafficking protein particle complex 6A [Source:MGI Symbol;Acc:MGI:1914341]
266	ENSMUSG00000002052	580.142	483.411	544.35	511.373	411.992	468.897	Supt6	11	78097572	78136813	653.396	-0.204374	0.120019	-1.70285	0.0885962	0.38757	unchanged	SPT6, histone chaperone and transcription elongation factor [Source:MGI Symbol;Acc:MGI:107726]
267	ENSMUSG00000002055	363.363	324.229	377.903	337.148	367.332	371.854	Spag5	11	78192355	78213283	207.24	0.0151797	0.118909	0.127659	0.898419	0.976365	unchanged	sperm associated antigen 5 [Source:MGI Symbol;Acc:MGI:1927470]
268	ENSMUSG00000002057	19.6133	15.0804	9.34142	12.2428	8.93207	12.8818	Foxn1	11	78248403	78277384	15.4718	-0.342455	0.439974	-0.778354	0.43636	0.775249	unchanged	forkhead box N1 [Source:MGI Symbol;Acc:MGI:102949]
269	ENSMUSG00000002058	183.746	201.91	185.13	178.934	156.311	175.192	Unc119	11	78234308	78239990	174.225	-0.159128	0.130858	-1.21603	0.223972	0.596357	unchanged	unc-119 lipid binding chaperone [Source:MGI Symbol;Acc:MGI:1328357]
270	ENSMUSG00000002059	665.821	760.723	727.781	602.724	663.207	637.219	Rab34	11	78079256	78083019	540.282	-0.182421	0.0757262	-2.40896	0.015998	0.141965	unchanged	RAB34, member RAS oncogene family [Source:MGI Symbol;Acc:MGI:104606]
271	ENSMUSG00000002064	462.462	552.11	480.658	451.101	486.798	453.439	Sdf2	11	78136572	78146322	369.454	-0.106484	0.114713	-0.928265	0.35327	0.720306	unchanged	stromal cell derived factor 2 [Source:MGI Symbol;Acc:MGI:108019]
272	ENSMUSG00000002068	35.0975	32.6742	37.3657	49.913	34.6118	36.9278	Ccne1	7	37797409	37806959	38.2808	0.21209	0.270552	0.783916	0.43309	0.773002	unchanged	cyclin E1 [Source:MGI Symbol;Acc:MGI:88316]
273	ENSMUSG00000002076	18.581	13.4048	22.0797	22.6021	8.93207	24.046	Hsf2bp	17	32163743	32255323	11.2873	0.0575026	0.494237	0.116346	0.907378	0.979023	unchanged	heat shock transcription factor 2 binding protein [Source:MGI Symbol;Acc:MGI:1921627]
274	ENSMUSG00000002083	75.3565	89.6446	98.5095	99.8261	99.3693	114.218	Bbc3	7	16042318	16052130	142.113	0.247167	0.160261	1.54228	0.123006	0.455224	unchanged	BCL2 binding component 3 [Source:MGI Symbol;Acc:MGI:2181667]
275	ENSMUSG00000002102	1888.04	1809.65	1621.16	1874.09	1768.55	1721.86	Psmc3	2	90884354	90896714	1357.11	0.0127662	0.0949699	0.134424	0.893067	0.974734	unchanged	proteasome (prosome, macropain) 26S subunit, ATPase 3 [Source:MGI Symbol;Acc:MGI:1098754]
276	ENSMUSG00000002103	278.716	305.797	309.965	230.73	259.03	260.212	Acp2	2	91033230	91044443	208.767	-0.256786	0.115094	-2.2311	0.0256746	0.189898	unchanged	acid phosphatase 2, lysosomal [Source:MGI Symbol;Acc:MGI:87882]
277	ENSMUSG00000002105	166.197	237.097	256.464	185.526	263.496	206.967	Slc39a13	2	90892136	90900762	133.172	-0.0186884	0.156787	-0.119196	0.90512	0.978319	unchanged	solute carrier family 39 (metal ion transporter), member 13 [Source:MGI Symbol;Acc:MGI:1915677]
278	ENSMUSG00000002107	243.618	220.341	220.797	293.828	307.04	272.235	Celf2	2	6544505	7514374	1102.18	0.350396	0.0960767	3.64704	0.000265279	0.00658456	unchanged	CUGBP, Elav-like family member 2 [Source:MGI Symbol;Acc:MGI:1338822]
279	ENSMUSG00000002108	5.1614	4.189	8.4922	1.88351	6.69906	10.3054	Nr1h3	2	91014406	91033179	9.04894	0.0894823	0.607243	0.147358	0.882849	0.972277	unchanged	nuclear receptor subfamily 1, group H, member 3 [Source:MGI Symbol;Acc:MGI:1352462]
280	ENSMUSG00000002109	82.5824	95.5092	90.8665	63.0976	92.6703	75.5731	Ddb2	2	91041917	91067327	62.8188	-0.227781	0.19809	-1.14989	0.25019	0.626709	unchanged	damage specific DNA binding protein 2 [Source:MGI Symbol;Acc:MGI:1355314]
281	ENSMUSG00000002129	456.268	344.336	390.641	418.139	348.351	412.217	Sf3a1	11	4110350	4132541	379.905	-0.00572055	0.0954535	-0.0599302	0.952211	0.989923	unchanged	splicing factor 3a, subunit 1 [Source:MGI Symbol;Acc:MGI:1914715]
282	ENSMUSG00000002147	307.62	267.258	298.076	222.254	284.71	234.448	Stat6	10	127478855	127496826	250.475	-0.239209	0.119714	-1.99816	0.0456988	0.27006	unchanged	signal transducer and activator of transcription 6 [Source:MGI Symbol;Acc:MGI:103034]
283	ENSMUSG00000002205	123.874	128.183	149.463	129.021	136.214	131.394	Vrk3	7	44397837	44426939	97.5957	-0.020856	0.17066	-0.122208	0.902734	0.978062	unchanged	vaccinia related kinase 3 [Source:MGI Symbol;Acc:MGI:2182465]
284	ENSMUSG00000002210	74.3242	45.2412	39.0641	58.3888	56.942	54.9623	Smg9	7	24099044	24122203	72.2501	0.122738	0.209719	0.58525	0.558379	0.844011	unchanged	SMG9 nonsense mediated mRNA decay factor [Source:MGI Symbol;Acc:MGI:1919247]
285	ENSMUSG00000002221	124.906	104.725	119.74	132.788	118.35	115.077	Paxip1	5	27945078	27996689	89.9896	0.0706435	0.173769	0.406538	0.684348	0.900148	unchanged	PAX interacting (with transcription-activation domain) protein 1 [Source:MGI Symbol;Acc:MGI:1890430]
286	ENSMUSG00000002222	136.261	121.481	152.86	113.952	128.399	92.7488	Rmnd5a	6	71365618	71417621	204.492	-0.299032	0.197018	-1.51779	0.129067	0.468435	unchanged	required for meiotic nuclear division 5 homolog A [Source:MGI Symbol;Acc:MGI:1915727]
287	ENSMUSG00000002227	123.874	142.426	143.518	112.069	131.748	137.406	Mov10	3	104702152	104725879	98.5908	-0.107105	0.171169	-0.625727	0.531494	0.83113	unchanged	Mov10 RISC complex RNA helicase [Source:MGI Symbol;Acc:MGI:97054]
288	ENSMUSG00000002228	0	2.5134	6.79376	3.76702	2.23302	2.57636	Ppm1j	3	104688372	104693334	40.1615	-0.18519	0.68134	-0.271802	0.785774	0.939627	unchanged	protein phosphatase 1J [Source:MGI Symbol;Acc:MGI:1919137]
289	ENSMUSG00000002233	2432.05	2182.47	1954.05	2187.7	1779.72	2317.86	Rhoc	3	104695691	104701775	2377.6	-0.0614435	0.0893888	-0.687374	0.491847	0.809971	unchanged	ras homolog family member C [Source:MGI Symbol;Acc:MGI:106028]
290	ENSMUSG00000002249	43.3558	56.9704	27.175	31.0779	30.1458	30.0575	Tead3	17	28550645	28569791	47.693	-0.48215	0.265424	-1.81653	0.069289	0.339162	unchanged	TEA domain family member 3 [Source:MGI Symbol;Acc:MGI:109241]
291	ENSMUSG00000002250	231.231	179.289	239.48	298.537	272.428	328.056	Ppard	17	28451674	28520448	311.223	0.475508	0.112407	4.23024	2.33437e-05	0.000858759	unchanged	peroxisome proliferator activator receptor delta [Source:MGI Symbol;Acc:MGI:101884]
292	ENSMUSG00000002257	14.4519	10.0536	8.4922	17.8934	7.81557	5.15271	Def6	17	28426752	28447582	6.00667	-0.0878405	0.622678	-0.141069	0.887816	NA	unchanged	differentially expressed in FDCP 6 [Source:MGI Symbol;Acc:MGI:1346328]
293	ENSMUSG00000002265	495.495	491.789	495.095	388.003	389.662	447.427	Peg3	7	6706891	6733430	178.573	-0.272927	0.111582	-2.44598	0.0144457	0.133076	unchanged	paternally expressed 3 [Source:MGI Symbol;Acc:MGI:104748]
294	ENSMUSG00000002274	201.295	142.426	139.272	197.769	113.884	139.123	Metrn	17	26012195	26016057	104.869	-0.08652	0.162365	-0.532875	0.59412	0.861457	unchanged	meteorin, glial cell differentiation regulator [Source:MGI Symbol;Acc:MGI:1917333]
295	ENSMUSG00000002279	52.6463	38.5388	45.0086	44.2625	58.0585	54.1035	Lmf1	17	25798059	25881800	60.5768	0.204546	0.222448	0.919524	0.357822	0.723532	unchanged	lipase maturation factor 1 [Source:MGI Symbol;Acc:MGI:1923733]
296	ENSMUSG00000002280	234.328	248.827	225.892	243.915	244.516	234.448	Ciao3	17	25992750	26002306	212.824	0.0263475	0.112727	0.233728	0.815196	0.949906	unchanged	cytosolic iron-sulfur assembly component 3 [Source:MGI Symbol;Acc:MGI:1914813]
297	ENSMUSG00000002289	232.263	253.853	210.606	216.604	254.564	249.907	Angptl4	17	33992724	34000804	330.926	0.048006	0.115083	0.417144	0.676573	0.896435	unchanged	angiopoietin-like 4 [Source:MGI Symbol;Acc:MGI:1888999]
298	ENSMUSG00000002297	568.786	516.085	571.525	741.162	687.77	692.181	Dbf4	5	8446973	8472716	432.183	0.358043	0.0888267	4.03081	5.55855e-05	0.00183468	unchanged	DBF4 zinc finger [Source:MGI Symbol;Acc:MGI:1351328]
299	ENSMUSG00000002307	222.973	194.37	212.305	224.138	250.098	219.849	Daxx	17	34128388	34134564	193.922	0.139743	0.13036	1.07198	0.283731	0.659741	unchanged	Fas death domain-associated protein [Source:MGI Symbol;Acc:MGI:1197015]
300	ENSMUSG00000002308	202.327	169.236	184.281	186.468	154.078	159.734	Cd320	17	34062065	34068748	146.005	-0.146844	0.139833	-1.05014	0.293653	0.6693	unchanged	CD320 antigen [Source:MGI Symbol;Acc:MGI:1860083]
301	ENSMUSG00000002319	173.423	161.695	160.502	210.011	168.593	182.062	Ipo4	14	55862857	55873414	186.875	0.183054	0.129582	1.41265	0.157759	0.514254	unchanged	importin 4 [Source:MGI Symbol;Acc:MGI:1923001]
302	ENSMUSG00000002320	128.003	150.804	129.081	127.137	139.564	106.489	Tm9sf1	14	55873422	55881263	97.7564	-0.132902	0.224756	-0.591317	0.554308	0.842166	unchanged	transmembrane 9 superfamily member 1 [Source:MGI Symbol;Acc:MGI:1921390]
303	ENSMUSG00000002325	165.165	178.451	127.383	107.36	122.816	130.535	Irf9	14	55841028	55847487	144.291	-0.382453	0.151506	-2.52435	0.0115913	0.115787	unchanged	interferon regulatory factor 9 [Source:MGI Symbol;Acc:MGI:107587]
304	ENSMUSG00000002326	156.907	143.264	123.986	168.574	163.01	169.181	Gmpr2	14	55909398	55916657	140.466	0.24611	0.128877	1.90965	0.0561781	0.302667	unchanged	guanosine monophosphate reductase 2 [Source:MGI Symbol;Acc:MGI:1917903]
305	ENSMUSG00000002329	162.068	139.075	121.438	132.788	161.894	168.322	Mdp1	14	55895336	55897965	164.844	0.137568	0.147974	0.929676	0.352539	0.720306	unchanged	magnesium-dependent phosphatase 1 [Source:MGI Symbol;Acc:MGI:1915131]
306	ENSMUSG00000002332	404.654	419.738	388.093	408.722	420.924	395.041	Dhrs1	14	55976477	55983147	387.28	0.0133486	0.110738	0.120543	0.904053	0.978317	unchanged	dehydrogenase/reductase 1 [Source:MGI Symbol;Acc:MGI:1196314]
307	ENSMUSG00000002342	197.166	205.261	201.265	191.176	233.35	164.028	Tmem161a	8	70625006	70636331	219.319	-0.0454068	0.138443	-0.327982	0.742925	0.922468	unchanged	transmembrane protein 161A [Source:MGI Symbol;Acc:MGI:2384577]
308	ENSMUSG00000002343	29.9361	20.1072	21.2305	28.2527	15.6311	18.8933	Armc6	8	70672822	70687116	22.0083	-0.161877	0.336616	-0.480894	0.630592	0.873853	unchanged	armadillo repeat containing 6 [Source:MGI Symbol;Acc:MGI:1924063]
309	ENSMUSG00000002345	119.745	120.643	113.795	104.535	111.651	92.7488	Borcs8	8	70592149	70599969	97.867	-0.200759	0.190912	-1.05158	0.292993	0.668888	unchanged	BLOC-1 related complex subunit 8 [Source:MGI Symbol;Acc:MGI:1919618]
310	ENSMUSG00000002346	10.3228	7.5402	5.94454	5.65053	2.23302	6.87028	Slc25a42	8	70636990	70664955	8.47787	-0.633821	0.585026	-1.08341	0.278628	0.655561	unchanged	solute carrier family 25, member 42 [Source:MGI Symbol;Acc:MGI:1920345]
311	ENSMUSG00000002365	184.778	191.018	219.099	164.807	215.486	161.452	Snx9	17	5891604	5982229	155.335	-0.140076	0.196067	-0.714432	0.47496	0.799676	unchanged	sorting nexin 9 [Source:MGI Symbol;Acc:MGI:1913866]
312	ENSMUSG00000002372	305.555	273.961	262.409	287.235	284.71	256.777	Ranbp3	17	56980294	57018764	282.486	-0.0216506	0.102165	-0.211919	0.832171	0.954359	unchanged	RAN binding protein 3 [Source:MGI Symbol;Acc:MGI:1919060]
313	ENSMUSG00000002379	635.885	543.732	521.421	549.985	616.313	544.47	Ndufa11	17	57024767	57029141	535.285	0.00916341	0.0812829	0.112735	0.910241	0.980191	unchanged	NADH:ubiquinone oxidoreductase subunit A11 [Source:MGI Symbol;Acc:MGI:1917125]
314	ENSMUSG00000002393	282.845	282.339	290.433	294.769	289.176	232.731	Nr2f6	8	71826767	71834604	250.415	-0.0717055	0.114347	-0.627085	0.530604	0.830581	unchanged	nuclear receptor subfamily 2, group F, member 6 [Source:MGI Symbol;Acc:MGI:1352453]
315	ENSMUSG00000002395	668.918	740.615	676.828	662.054	684.42	589.986	Use1	8	71819492	71822376	757.789	-0.109688	0.109613	-1.00069	0.316976	0.68924	unchanged	unconventional SNARE in the ER 1 homolog (S. cerevisiae) [Source:MGI Symbol;Acc:MGI:1914273]
316	ENSMUSG00000002396	269.425	276.474	279.393	282.527	283.593	226.719	Ocel1	8	71823942	71832005	237.618	-0.0626376	0.121762	-0.514425	0.606955	0.86634	unchanged	occludin/ELL domain containing 1 [Source:MGI Symbol;Acc:MGI:1924340]
317	ENSMUSG00000002409	49.5495	46.079	54.3501	42.379	39.0778	54.9623	Dyrk1b	7	27878894	27886719	37.4069	-0.127504	0.250448	-0.509102	0.61068	0.867606	unchanged	dual-specificity tyrosine phosphorylation regulated kinase 1b [Source:MGI Symbol;Acc:MGI:1330302]
318	ENSMUSG00000002413	135.229	161.695	173.241	146.914	131.748	138.264	Braf	6	39580171	39702397	245.726	-0.1773	0.135462	-1.30886	0.190582	0.557956	unchanged	Braf transforming gene [Source:MGI Symbol;Acc:MGI:88190]
319	ENSMUSG00000002416	513.043	512.734	495.944	446.392	435.439	444.851	Ndufb2	6	39569508	39580316	434.061	-0.197131	0.0975599	-2.02062	0.0433195	0.262677	unchanged	NADH:ubiquinone oxidoreductase subunit B2 [Source:MGI Symbol;Acc:MGI:1915448]
320	ENSMUSG00000002428	246.715	238.773	267.504	254.274	280.244	281.682	Hltf	3	20111975	20172654	298.2	0.115621	0.131632	0.878371	0.379742	0.739526	unchanged	helicase-like transcription factor [Source:MGI Symbol;Acc:MGI:1196437]
321	ENSMUSG00000002455	732.919	650.971	752.409	648.87	601.799	739.414	Prpf6	2	181233661	181297453	618.172	-0.0989981	0.097624	-1.01407	0.310547	0.682168	unchanged	pre-mRNA splicing factor 6 [Source:MGI Symbol;Acc:MGI:1922946]
322	ENSMUSG00000002458	60.9045	51.9436	67.9376	80.991	91.5538	68.7028	Rgs19	2	181330212	181335770	60.7612	0.41125	0.23424	1.75568	0.0791436	0.366012	unchanged	regulator of G-protein signaling 19 [Source:MGI Symbol;Acc:MGI:1915153]
323	ENSMUSG00000002459	35.0975	27.6474	39.9133	32.9614	33.4953	35.2102	Rgs20	1	4979799	5140508	12.3247	-0.0126012	0.413629	-0.0304651	0.975696	0.995063	unchanged	regulator of G-protein signaling 20 [Source:MGI Symbol;Acc:MGI:1929866]
324	ENSMUSG00000002477	1008.54	1051.44	1012.27	1129.16	1103.11	1097.53	Snrpd1	18	10617775	10642079	824.397	0.115824	0.0776749	1.49113	0.135927	0.479335	unchanged	small nuclear ribonucleoprotein D1 [Source:MGI Symbol;Acc:MGI:98344]
325	ENSMUSG00000002486	76.3887	70.3752	88.3188	80.991	98.2528	79.0083	Tchp	5	114845821	114860388	92.3998	0.127385	0.180141	0.707144	0.479477	0.801421	unchanged	trichoplein, keratin filament binding [Source:MGI Symbol;Acc:MGI:1925082]
326	ENSMUSG00000002489	55.7431	55.2948	73.0329	92.292	118.35	74.7143	Tiam1	16	89583999	89940657	32.409	0.625577	0.294231	2.12615	0.0334911	0.22484	unchanged	T cell lymphoma invasion and metastasis 1 [Source:MGI Symbol;Acc:MGI:103306]
327	ENSMUSG00000002496	315.878	300.77	279.393	285.352	327.137	272.235	Tsc2	17	24814790	24851604	288.922	-0.0206982	0.118273	-0.175003	0.861077	0.964201	unchanged	TSC complex subunit 2 [Source:MGI Symbol;Acc:MGI:102548]
328	ENSMUSG00000002504	151.745	117.292	106.152	87.5833	97.1363	72.138	Nherf2	17	24858260	24869301	115.777	-0.547553	0.161739	-3.38541	0.000710719	0.014283	unchanged	NHERF family PDZ scaffold protein 2 [Source:MGI Symbol;Acc:MGI:1890662]
329	ENSMUSG00000002524	1094.22	997.82	1003.78	1009.56	1106.46	1056.31	Puf60	15	75942031	75952773	858.345	0.035548	0.0839867	0.423258	0.672107	0.894739	unchanged	poly-U binding splicing factor 60 [Source:MGI Symbol;Acc:MGI:1915209]
330	ENSMUSG00000002546	531.624	564.677	586.811	554.694	544.857	505.825	Golga2	2	32177396	32197933	562.2	-0.0707386	0.0913924	-0.774009	0.438926	0.777212	unchanged	golgin A2 [Source:MGI Symbol;Acc:MGI:2139395]
331	ENSMUSG00000002550	220.908	186.829	219.099	232.614	187.574	175.192	Uck1	2	32145014	32150171	204.552	-0.0719815	0.120269	-0.598502	0.549505	0.840657	unchanged	uridine-cytidine kinase 1 [Source:MGI Symbol;Acc:MGI:98904]
332	ENSMUSG00000002565	0	0	2.54766	1.88351	2.23302	0	Scin	12	40109768	40184227	7.98791	0.531262	1.16426	0.456308	0.648168	0.881923	unchanged	scinderin [Source:MGI Symbol;Acc:MGI:1306794]
333	ENSMUSG00000002578	0	0	0	0.941756	0	0.858785	Ikzf4	10	128466712	128505227	5.55362	1.93974	1.6376	1.1845	0.236215	NA	NA	IKAROS family zinc finger 4 [Source:MGI Symbol;Acc:MGI:1343139]
334	ENSMUSG00000002580	332.394	393.766	314.211	299.478	289.176	304.01	Mien1	11	98328534	98329817	431.622	-0.221315	0.0994649	-2.22506	0.0260772	0.191375	unchanged	migration and invasion enhancer 1 [Source:MGI Symbol;Acc:MGI:1913678]
335	ENSMUSG00000002602	2002.62	2018.26	1917.54	1840.19	1977.34	1673.77	Axl	7	25456698	25488130	1309.54	-0.114335	0.0704098	-1.62385	0.104407	0.42041	unchanged	AXL receptor tyrosine kinase [Source:MGI Symbol;Acc:MGI:1347244]
336	ENSMUSG00000002603	215.747	204.423	191.074	183.642	152.962	151.146	Tgfb1	7	25386427	25404502	153.983	-0.323197	0.145158	-2.22653	0.025979	0.191198	unchanged	transforming growth factor, beta 1 [Source:MGI Symbol;Acc:MGI:98725]
337	ENSMUSG00000002608	236.392	209.45	218.249	177.05	223.302	203.532	Ccdc97	7	25410531	25418513	201.159	-0.137966	0.139597	-0.988318	0.322997	0.694792	unchanged	coiled-coil domain containing 97 [Source:MGI Symbol;Acc:MGI:1196455]
338	ENSMUSG00000002617	29.9361	36.0254	33.1196	32.0197	36.8448	31.7751	Zfp40	17	23392843	23412226	25.1724	0.0134684	0.292094	0.0461097	0.963223	0.992141	unchanged	zinc finger protein 40 [Source:MGI Symbol;Acc:MGI:99185]
339	ENSMUSG00000002625	347.878	380.361	325.251	266.517	278.011	282.54	Akap8l	17	32540398	32569581	338.617	-0.349347	0.120302	-2.90391	0.00368533	0.0507193	unchanged	A kinase anchor protein 8-like [Source:MGI Symbol;Acc:MGI:1860606]
340	ENSMUSG00000002635	128.003	96.347	111.248	75.3404	111.651	120.23	Pdcd2l	7	33883924	33896086	126.477	-0.121179	0.165698	-0.731323	0.464582	0.795274	unchanged	programmed cell death 2-like [Source:MGI Symbol;Acc:MGI:1915329]
341	ENSMUSG00000002658	359.234	392.928	306.568	340.916	301.458	334.068	Gtf2f1	17	57310405	57318288	348.096	-0.114049	0.110854	-1.02882	0.303565	0.676661	unchanged	general transcription factor IIF, polypeptide 1 [Source:MGI Symbol;Acc:MGI:1923848]
342	ENSMUSG00000002660	316.91	277.312	296.378	328.673	370.681	328.056	Clpp	17	57297305	57303188	330.404	0.205755	0.12088	1.70214	0.0887295	0.387664	unchanged	caseinolytic mitochondrial matrix peptidase proteolytic subunit [Source:MGI Symbol;Acc:MGI:1858213]
343	ENSMUSG00000002661	77.421	76.2398	95.1126	88.525	100.486	87.5961	Alkbh7	17	57304339	57306322	76.9423	0.144869	0.166409	0.870557	0.383996	0.743115	unchanged	alkB homolog 7 [Source:MGI Symbol;Acc:MGI:1913650]
344	ENSMUSG00000002668	0	0	0	0	0	0	Dennd1c	17	57372905	57385514	3.79728	0	1.78222	0	1	NA	unchanged	DENN domain containing 1C [Source:MGI Symbol;Acc:MGI:1918035]
345	ENSMUSG00000002679	126.97	117.292	132.478	120.545	147.379	120.23	Med6	12	81620331	81641782	126.522	0.0380595	0.165283	0.230269	0.817883	0.951012	unchanged	mediator complex subunit 6 [Source:MGI Symbol;Acc:MGI:1917042]
346	ENSMUSG00000002688	13.4196	16.756	18.6828	11.3011	18.9807	14.5994	Prkd1	12	50388014	50695881	5.90463	-0.13363	0.554099	-0.241167	0.809426	NA	unchanged	protein kinase D1 [Source:MGI Symbol;Acc:MGI:99879]
347	ENSMUSG00000002718	460.397	398.793	440.745	519.849	520.293	435.404	Cse1l	2	166747960	166788309	351.502	0.182125	0.109917	1.65692	0.0975347	0.405925	unchanged	chromosome segregation 1 like [Source:MGI Symbol;Acc:MGI:1339951]
348	ENSMUSG00000002728	137.293	148.291	145.217	145.972	111.651	126.241	Naa20	2	145744019	145758345	132.253	-0.163931	0.156125	-1.05	0.29372	0.6693	unchanged	N(alpha)-acetyltransferase 20, NatB catalytic subunit [Source:MGI Symbol;Acc:MGI:1915127]
349	ENSMUSG00000002731	327.233	343.498	309.116	308.896	260.147	291.987	Prkra	2	76460242	76478359	285.6	-0.183996	0.124061	-1.4831	0.138047	0.482945	unchanged	protein kinase, interferon inducible double stranded RNA dependent activator [Source:MGI Symbol;Acc:MGI:1344375]
350	ENSMUSG00000002732	161.036	120.643	140.97	122.428	119.466	156.299	Fkbp7	2	76493388	76503460	111.429	-0.0741923	0.156691	-0.473495	0.63586	0.875405	unchanged	FK506 binding protein 7 [Source:MGI Symbol;Acc:MGI:1336879]
351	ENSMUSG00000002733	252.909	173.425	267.504	258.983	273.545	297.14	Plekha3	2	76505625	76527172	346.69	0.263402	0.118024	2.23177	0.0256303	0.189753	unchanged	pleckstrin homology domain-containing, family A (phosphoinositide binding specific) member 3 [Source:MGI Symbol;Acc:MGI:1932515]
352	ENSMUSG00000002741	268.393	274.798	244.575	278.76	264.613	247.33	Ykt6	11	5905693	5917780	329.516	0.00471731	0.101442	0.0465025	0.96291	0.992031	unchanged	YKT6 v-SNARE homolog (S. cerevisiae) [Source:MGI Symbol;Acc:MGI:1927550]
353	ENSMUSG00000002748	949.698	880.528	1004.63	971.892	934.518	1039.99	Baz1b	5	135216118	135274983	1097.46	0.0573748	0.0775544	0.7398	0.459421	0.792002	unchanged	bromodomain adjacent to zinc finger domain, 1B [Source:MGI Symbol;Acc:MGI:1353499]
354	ENSMUSG00000002763	112.519	110.59	124.835	90.4085	128.399	101.337	Pex6	17	47022389	47036467	117.409	-0.129937	0.16281	-0.798087	0.42482	0.768025	unchanged	peroxisomal biogenesis factor 6 [Source:MGI Symbol;Acc:MGI:2385054]
355	ENSMUSG00000002767	369.556	329.255	335.442	388.945	345.001	402.77	Mrpl2	17	46957155	46961065	352.348	0.141486	0.109235	1.29525	0.195235	0.564183	unchanged	mitochondrial ribosomal protein L2 [Source:MGI Symbol;Acc:MGI:1351622]
356	ENSMUSG00000002768	235.36	213.639	186.828	204.361	227.768	239.601	Mea1	17	46989719	46994037	250.819	0.0824496	0.14958	0.551209	0.58149	0.85542	unchanged	male enhanced antigen 1 [Source:MGI Symbol;Acc:MGI:96957]
357	ENSMUSG00000002769	1.03228	0.8378	4.2461	2.82527	0	0.858785	Gnmt	17	47036590	47040094	3.33076	-0.709458	1.10659	-0.641121	0.521444	NA	unchanged	glycine N-methyltransferase [Source:MGI Symbol;Acc:MGI:1202304]
358	ENSMUSG00000002771	13.4196	16.756	13.5875	13.1846	15.6311	15.4581	Grin2d	7	45481307	45527802	13.6789	0.0112282	0.4219	0.0266135	0.978768	0.996069	unchanged	glutamate receptor, ionotropic, NMDA2D (epsilon 4) [Source:MGI Symbol;Acc:MGI:95823]
359	ENSMUSG00000002778	1530.87	1705.76	1636.45	1495.51	1369.96	1471.96	Kdelr1	7	45522196	45533156	1624.51	-0.167958	0.0672546	-2.49735	0.0125127	0.121608	unchanged	KDEL (Lys-Asp-Glu-Leu) endoplasmic reticulum protein retention receptor 1 [Source:MGI Symbol;Acc:MGI:1915387]
360	ENSMUSG00000002781	41.2912	50.268	45.8579	42.379	58.0585	41.2217	Tmem143	7	45546365	45566837	41.3267	0.027931	0.246396	0.113358	0.909747	0.979989	unchanged	transmembrane protein 143 [Source:MGI Symbol;Acc:MGI:1917459]
361	ENSMUSG00000002797	4.12912	10.8914	10.1906	8.4758	13.3981	13.7406	Ggct	6	54959565	54969935	23.1081	0.459355	0.416062	1.10406	0.269569	0.647016	unchanged	gamma-glutamyl cyclotransferase [Source:MGI Symbol;Acc:MGI:95700]
362	ENSMUSG00000002799	33.033	29.323	26.3258	34.845	52.4759	36.9278	Jag2	12	112871439	112893396	109.078	0.477153	0.236346	2.01887	0.0435007	0.263155	unchanged	jagged 2 [Source:MGI Symbol;Acc:MGI:1098270]
363	ENSMUSG00000002803	59.8723	50.268	44.1594	37.6702	37.9613	32.6338	Btbd6	12	112940102	112942565	51.944	-0.5092	0.261252	-1.94907	0.0512865	0.289694	unchanged	BTB domain containing 6 [Source:MGI Symbol;Acc:MGI:3026623]
364	ENSMUSG00000002804	164.133	139.913	136.724	129.962	120.583	155.44	Nudt14	12	112897911	112905744	128.73	-0.107159	0.147406	-0.726967	0.467246	0.795457	unchanged	nudix hydrolase 14 [Source:MGI Symbol;Acc:MGI:1913424]
365	ENSMUSG00000002808	132.132	139.075	140.121	143.147	176.408	151.146	Epdr1	13	19775876	19804097	103.092	0.188467	0.149457	1.26101	0.207304	0.576095	unchanged	ependymin related 1 [Source:MGI Symbol;Acc:MGI:2145369]
366	ENSMUSG00000002812	716.403	754.02	709.098	679.948	624.129	662.124	Flii	11	60604949	60618089	754.951	-0.147586	0.0770949	-1.91434	0.0555768	0.301344	unchanged	flightless I actin binding protein [Source:MGI Symbol;Acc:MGI:1342286]
367	ENSMUSG00000002814	42.3235	30.1608	29.7227	43.3208	31.2623	19.7521	Top3a	11	60630884	60668191	31.9321	-0.113044	0.307636	-0.367459	0.713277	0.911873	unchanged	topoisomerase (DNA) III alpha [Source:MGI Symbol;Acc:MGI:1197527]
368	ENSMUSG00000002820	132.132	106.401	112.097	149.739	147.379	113.36	Atg4d	9	21176589	21189068	163.54	0.227111	0.143597	1.58159	0.113744	0.439728	unchanged	autophagy related 4D, cysteine peptidase [Source:MGI Symbol;Acc:MGI:2444308]
369	ENSMUSG00000002825	82.5824	89.6446	93.4142	97.9426	79.2722	97.9015	Qtrt1	9	21323133	21331570	113.286	0.0540753	0.178993	0.302108	0.76257	0.929936	unchanged	queuine tRNA-ribosyltransferase catalytic subunit 1 [Source:MGI Symbol;Acc:MGI:1931441]
370	ENSMUSG00000002831	332.394	282.339	296.378	335.265	202.088	298.857	Plin4	17	56407591	56416803	340.021	-0.114414	0.132047	-0.86646	0.386238	0.744743	unchanged	perilipin 4 [Source:MGI Symbol;Acc:MGI:1929709]
371	ENSMUSG00000002833	497.559	423.089	473.015	496.305	352.817	417.37	Hdgfl2	17	56386634	56407607	478.356	-0.13225	0.103002	-1.28396	0.199155	0.567322	unchanged	HDGF like 2 [Source:MGI Symbol;Acc:MGI:1194492]
372	ENSMUSG00000002835	438.719	383.712	417.816	460.518	482.332	413.935	Chaf1a	17	56347439	56379289	388.59	0.128714	0.0999871	1.2873	0.197989	0.566336	unchanged	chromatin assembly factor 1, subunit A [Source:MGI Symbol;Acc:MGI:1351331]
373	ENSMUSG00000002844	167.229	189.343	222.496	208.128	253.448	206.967	Adprh	16	38264392	38273065	243.192	0.19644	0.124621	1.5763	0.114956	0.441658	unchanged	ADP-ribosylarginine hydrolase [Source:MGI Symbol;Acc:MGI:1098234]
374	ENSMUSG00000002845	85.6793	82.9422	85.7712	104.535	79.2722	77.2907	Tmem39a	16	38379060	38412524	88.9656	0.0390904	0.185621	0.210592	0.833205	0.954801	unchanged	transmembrane protein 39a [Source:MGI Symbol;Acc:MGI:1915096]
375	ENSMUSG00000002846	68.1305	77.0776	68.7868	64.9811	108.301	83.3022	Timmdc1	16	38318709	38343025	98.2668	0.248466	0.184247	1.34855	0.177482	0.54063	unchanged	translocase of inner mitochondrial membrane domain containing 1 [Source:MGI Symbol;Acc:MGI:1922139]
376	ENSMUSG00000002847	3.09684	8.378	11.0399	8.4758	10.0486	12.8818	Pla1a	16	38216479	38253507	5.66027	0.464897	0.683105	0.680565	0.496147	NA	unchanged	phospholipase A1 member A [Source:MGI Symbol;Acc:MGI:1934677]
377	ENSMUSG00000002870	315.878	275.636	286.187	380.469	382.963	328.915	Mcm2	6	88860456	88875762	249.335	0.315711	0.108769	2.90258	0.00370108	0.0508907	unchanged	minichromosome maintenance complex component 2 [Source:MGI Symbol;Acc:MGI:105380]
378	ENSMUSG00000002871	261.167	298.257	337.989	263.692	246.749	258.494	Tpra1	6	88879233	88889220	278.48	-0.22607	0.1056	-2.14082	0.0322884	0.219635	unchanged	transmembrane protein, adipocyte asscociated 1 [Source:MGI Symbol;Acc:MGI:1345190]
379	ENSMUSG00000002881	487.236	559.65	532.461	543.393	552.672	583.115	Nab1	1	52496453	52539838	469.762	0.0870382	0.0888706	0.979382	0.327391	0.698037	unchanged	Ngfi-A binding protein 1 [Source:MGI Symbol;Acc:MGI:107564]
380	ENSMUSG00000002885	404.654	439.007	439.896	345.624	352.817	379.583	Adgre5	8	84449880	84467955	339.422	-0.251968	0.0988884	-2.548	0.0108341	0.109813	unchanged	adhesion G protein-coupled receptor E5 [Source:MGI Symbol;Acc:MGI:1347095]
381	ENSMUSG00000002897	69.1628	61.1594	70.4852	53.6801	39.0778	78.1495	Il17ra	6	120440208	120464520	59.7418	-0.213743	0.231328	-0.923982	0.355496	0.722027	unchanged	interleukin 17 receptor A [Source:MGI Symbol;Acc:MGI:107399]
382	ENSMUSG00000002900	2452.7	2735.42	2643.62	2058.68	2301.13	2254.31	Lamb1	12	31315233	31379643	1919.64	-0.24496	0.0629406	-3.89192	9.94522e-05	0.00295937	unchanged	laminin B1 [Source:MGI Symbol;Acc:MGI:96743]
383	ENSMUSG00000002908	4.12912	9.2158	0.84922	2.82527	3.34953	6.0115	Kcnn1	8	71294693	71315902	6.87212	-0.208605	0.71307	-0.292544	0.769871	NA	unchanged	potassium intermediate/small conductance calcium-activated channel, subfamily N, member 1 [Source:MGI Symbol;Acc:MGI:1933993]
384	ENSMUSG00000002910	10.3228	20.1072	28.8735	20.7186	20.0972	21.4696	Arrdc2	8	71287773	71292364	24.1413	0.0540107	0.391041	0.13812	0.890145	0.974104	unchanged	arrestin domain containing 2 [Source:MGI Symbol;Acc:MGI:1918057]
385	ENSMUSG00000002948	314.845	305.797	361.768	320.197	377.38	336.644	Map2k7	8	4288740	4297897	465.863	0.0693426	0.0987254	0.702379	0.482443	0.803155	unchanged	mitogen-activated protein kinase kinase 7 [Source:MGI Symbol;Acc:MGI:1346871]
386	ENSMUSG00000002949	544.012	562.164	620.779	536.801	578.352	595.997	Timm44	8	4309731	4325913	602.221	-0.0141378	0.104569	-0.135201	0.892453	0.974734	unchanged	translocase of inner mitochondrial membrane 44 [Source:MGI Symbol;Acc:MGI:1343262]
387	ENSMUSG00000002957	489.301	511.896	539.254	577.296	513.594	493.802	Ap2a2	7	141142086	141212924	440.538	0.0396153	0.0991795	0.399431	0.689576	0.902609	unchanged	adaptor-related protein complex 2, alpha 2 subunit [Source:MGI Symbol;Acc:MGI:101920]
388	ENSMUSG00000002963	85.6793	86.2934	109.549	92.292	120.583	113.36	Pnkp	7	44506563	44512416	116.604	0.206381	0.174028	1.1859	0.235661	0.610604	unchanged	polynucleotide kinase 3'- phosphatase [Source:MGI Symbol;Acc:MGI:1891698]
389	ENSMUSG00000002968	270.457	241.286	265.806	270.284	185.341	203.532	Med25	7	44526189	44542136	198.357	-0.234671	0.150268	-1.56169	0.118362	0.446504	unchanged	mediator complex subunit 25 [Source:MGI Symbol;Acc:MGI:1922863]
390	ENSMUSG00000002980	32.0007	35.1876	26.3258	40.4955	25.6797	37.7866	Bcam	7	19490056	19504941	138.997	0.170772	0.238335	0.716523	0.473669	0.798993	unchanged	basal cell adhesion molecule [Source:MGI Symbol;Acc:MGI:1929940]
391	ENSMUSG00000002981	425.299	396.279	361.768	382.353	342.768	368.419	Clptm1	7	19365496	19398958	390.735	-0.109026	0.0947955	-1.15012	0.250095	0.626619	unchanged	cleft lip and palate associated transmembrane protein 1 [Source:MGI Symbol;Acc:MGI:1927155]
392	ENSMUSG00000002983	72.2596	73.7264	64.5407	50.8548	45.7769	67.844	Relb	7	19340142	19363363	98.7194	-0.339959	0.189078	-1.79798	0.0721798	0.346814	unchanged	avian reticuloendotheliosis viral (v-rel) oncogene related B [Source:MGI Symbol;Acc:MGI:103289]
393	ENSMUSG00000002984	458.332	464.141	425.459	566.937	403.06	533.306	Tomm40	7	19435238	19449363	442.58	0.159047	0.185506	0.857369	0.391241	0.748213	unchanged	translocase of outer mitochondrial membrane 40 [Source:MGI Symbol;Acc:MGI:1858259]
394	ENSMUSG00000002985	11.3551	0.8378	10.1906	10.3593	4.46604	4.29393	Apoe	7	19430034	19433113	19.6722	-0.184931	0.528668	-0.349807	0.726484	0.914899	unchanged	apolipoprotein E [Source:MGI Symbol;Acc:MGI:88057]
395	ENSMUSG00000002992	1.03228	0	0	0	0	0	Apoc2	7	19405504	19411866	10.9603	-0.86244	1.69703	-0.508205	0.61131	0.867734	unchanged	apolipoprotein C2 [Source:MGI Symbol;Acc:MGI:88054]
396	ENSMUSG00000002996	643.111	735.588	772.79	676.18	794.955	605.444	Hbp1	12	31976253	32000534	667.469	-0.0573505	0.0915697	-0.626304	0.531116	0.830876	unchanged	high mobility group box transcription factor 1 [Source:MGI Symbol;Acc:MGI:894659]
397	ENSMUSG00000002997	456.268	450.736	434.8	661.112	658.741	682.734	Prkar2b	12	32008475	32111295	191.271	0.578433	0.112745	5.13044	2.89067e-07	1.81865e-05	unchanged	protein kinase, cAMP dependent regulatory, type II beta [Source:MGI Symbol;Acc:MGI:97760]
398	ENSMUSG00000003031	977.569	1057.3	1005.48	970.95	935.635	986.744	Cdkn1b	6	134897364	134902476	829.405	-0.0714749	0.0906815	-0.788197	0.430581	0.771521	unchanged	cyclin dependent kinase inhibitor 1B [Source:MGI Symbol;Acc:MGI:104565]
399	ENSMUSG00000003032	218.843	218.666	195.32	267.459	257.914	303.151	Klf4	4	55527143	55532466	387.632	0.394402	0.109449	3.60354	0.000313917	0.00750189	unchanged	Kruppel-like transcription factor 4 (gut) [Source:MGI Symbol;Acc:MGI:1342287]
400	ENSMUSG00000003033	213.682	185.992	185.13	221.313	200.972	170.04	Ap1m1	8	72993862	73011229	160.813	0.019033	0.132244	0.143923	0.885562	0.972798	unchanged	adaptor-related protein complex AP-1, mu subunit 1 [Source:MGI Symbol;Acc:MGI:102776]
401	ENSMUSG00000003037	1024.02	1131.03	1001.23	1026.51	884.275	960.122	Rab8a	8	72915044	72937748	858.223	-0.135839	0.0781603	-1.73796	0.0822181	0.374127	unchanged	RAB8A, member RAS oncogene family [Source:MGI Symbol;Acc:MGI:96960]
402	ENSMUSG00000003038	6.19368	4.189	6.79376	7.53404	15.6311	7.72907	Hmgn2	4	133692049	133695961	4.18457	0.835361	0.716824	1.16536	0.243872	NA	unchanged	high mobility group nucleosomal binding domain 2 [Source:MGI Symbol;Acc:MGI:96136]
403	ENSMUSG00000003039	593.561	623.323	636.065	558.461	654.274	580.539	Fam32a	8	72973574	72978262	886.188	-0.0504983	0.092885	-0.543665	0.586672	0.857803	unchanged	family with sequence similarity 32, member A [Source:MGI Symbol;Acc:MGI:1915172]
404	ENSMUSG00000003051	23.7424	16.756	28.0242	25.4274	46.8934	10.3054	Elf3	1	135181313	135186306	97.2452	0.224044	0.301177	0.743896	0.456939	0.791275	unchanged	E74-like factor 3 [Source:MGI Symbol;Acc:MGI:1101781]
405	ENSMUSG00000003062	123.874	101.374	129.931	116.778	99.3693	103.913	Stard3nl	13	19541846	19579965	115.355	-0.146552	0.176367	-0.83095	0.406002	0.756063	unchanged	STARD3 N-terminal like [Source:MGI Symbol;Acc:MGI:1923455]
406	ENSMUSG00000003068	809.308	706.265	725.233	735.511	558.255	597.715	Stk11	10	79951637	79966516	561.169	-0.24052	0.0863519	-2.78534	0.00534708	0.0666828	unchanged	serine/threonine kinase 11 [Source:MGI Symbol;Acc:MGI:1341870]
407	ENSMUSG00000003070	40.2589	44.4034	37.3657	32.9614	32.3788	34.3514	Efna2	10	80015316	80025844	31.2459	-0.290609	0.284457	-1.02163	0.306958	0.678986	unchanged	ephrin A2 [Source:MGI Symbol;Acc:MGI:102707]
408	ENSMUSG00000003072	1482.35	1408.34	1309.5	1349.54	1417.97	1353.45	Atp5f1d	10	79974466	79981652	1330.71	-0.0271325	0.0722147	-0.375719	0.707126	0.909364	unchanged	ATP synthase F1 subunit delta [Source:MGI Symbol;Acc:MGI:1913293]
409	ENSMUSG00000003099	190.972	177.614	180.035	228.847	102.719	167.463	Ppp5c	7	16738565	16761849	166.379	-0.125766	0.161138	-0.780487	0.435104	0.774893	unchanged	protein phosphatase 5, catalytic subunit [Source:MGI Symbol;Acc:MGI:102666]
410	ENSMUSG00000003119	339.62	356.903	442.443	436.975	348.351	423.381	Cdk12	11	98093885	98169330	393.433	0.0866665	0.118759	0.729771	0.46553	0.795446	unchanged	cyclin dependent kinase 12 [Source:MGI Symbol;Acc:MGI:1098802]
411	ENSMUSG00000003123	118.712	123.157	140.97	82.8745	90.4373	102.195	Lipe	7	25078952	25098135	142.963	-0.474068	0.157126	-3.01711	0.00255194	0.0386022	unchanged	lipase, hormone sensitive [Source:MGI Symbol;Acc:MGI:96790]
412	ENSMUSG00000003131	581.174	626.674	673.431	645.103	701.168	620.902	Pafah1b2	9	45874157	45923988	626.784	0.0604502	0.0878696	0.687954	0.491482	0.809781	unchanged	platelet-activating factor acetylhydrolase, isoform 1b, subunit 2 [Source:MGI Symbol;Acc:MGI:108415]
413	ENSMUSG00000003134	126.97	83.78	91.7157	92.292	87.0877	76.4319	Tbc1d8	1	39410573	39517836	133.95	-0.232357	0.162343	-1.43127	0.152351	0.506097	unchanged	TBC1 domain family, member 8 [Source:MGI Symbol;Acc:MGI:1927225]
414	ENSMUSG00000003135	137.293	110.59	118.891	137.496	117.233	119.371	Cnot11	1	39574073	39585970	100.649	0.0343083	0.166683	0.20583	0.836924	0.956573	unchanged	CCR4-NOT transcription complex, subunit 11 [Source:MGI Symbol;Acc:MGI:106580]
415	ENSMUSG00000003154	105.293	110.59	123.137	115.836	80.3887	100.478	Foxj2	6	122796873	122822325	99.9327	-0.188053	0.178598	-1.05294	0.29237	0.668536	unchanged	forkhead box J2 [Source:MGI Symbol;Acc:MGI:1926805]
416	ENSMUSG00000003161	947.633	969.335	975.753	873.949	755.877	865.656	Sri	5	8096078	8119379	777.957	-0.211416	0.0865697	-2.44215	0.0146	0.13386	unchanged	sorcin [Source:MGI Symbol;Acc:MGI:98419]
417	ENSMUSG00000003166	157.939	191.018	176.638	171.4	183.108	143.417	Dgcr2	16	17657346	17716426	192.15	-0.087564	0.140106	-0.624984	0.531982	0.831303	unchanged	DiGeorge syndrome critical region gene 2 [Source:MGI Symbol;Acc:MGI:892866]
418	ENSMUSG00000003184	211.617	190.181	241.178	207.186	180.875	185.498	Irf3	7	44647072	44652272	172.807	-0.163676	0.126483	-1.29405	0.195647	0.564925	unchanged	interferon regulatory factor 3 [Source:MGI Symbol;Acc:MGI:1859179]
419	ENSMUSG00000003190	56.7754	79.591	86.6204	52.7383	62.5245	54.1035	Bcl2l12	7	44640646	44648136	44.4095	-0.406758	0.255767	-1.59034	0.111758	0.436348	unchanged	BCL2 like 12 [Source:MGI Symbol;Acc:MGI:1922986]
420	ENSMUSG00000003198	43.3558	46.079	27.175	30.1362	37.9613	44.6568	Zfp959	17	56199093	56205928	28.3532	-0.0413211	0.284028	-0.145482	0.88433	0.972536	unchanged	zinc finger protein 959 [Source:MGI Symbol;Acc:MGI:2385058]
421	ENSMUSG00000003199	588.4	547.083	575.771	582.947	514.711	557.352	Mpnd	17	56312711	56323790	553.776	-0.0451275	0.0838108	-0.538445	0.59027	0.860554	unchanged	MPN domain containing [Source:MGI Symbol;Acc:MGI:1915297]
422	ENSMUSG00000003200	469.688	446.547	509.532	479.354	455.536	456.015	Sh3gl1	17	56323750	56343635	522.011	-0.0356955	0.0878047	-0.406533	0.684351	0.900148	unchanged	SH3-domain GRB2-like 1 [Source:MGI Symbol;Acc:MGI:700010]
423	ENSMUSG00000003208	142.455	139.075	107.002	170.458	117.233	106.489	Yju2	17	56266099	56275285	124.125	0.0244333	0.162287	0.150556	0.880326	0.970903	unchanged	YJU2 splicing factor [Source:MGI Symbol;Acc:MGI:1920136]
424	ENSMUSG00000003226	307.62	307.473	292.981	298.537	320.438	312.598	Ranbp2	10	58282742	58330178	409.909	0.0363689	0.0888787	0.409198	0.682395	0.8991	unchanged	RAN binding protein 2 [Source:MGI Symbol;Acc:MGI:894323]
425	ENSMUSG00000003228	21.6779	34.3498	18.6828	23.5439	25.6797	30.0575	Grk5	19	60878187	61084406	30.3101	0.0825217	0.312648	0.263945	0.791823	0.941974	unchanged	G protein-coupled receptor kinase 5 [Source:MGI Symbol;Acc:MGI:109161]
426	ENSMUSG00000003233	100.131	94.6714	90.8665	89.4668	116.117	74.7143	Dvl3	16	20335732	20352760	131.059	-0.0410369	0.158085	-0.259588	0.795182	0.943408	unchanged	dishevelled segment polarity protein 3 [Source:MGI Symbol;Acc:MGI:108100]
427	ENSMUSG00000003234	72.2596	69.5374	81.5251	66.8646	102.719	51.5271	Abcf3	16	20367327	20380129	92.8958	-0.0370463	0.195836	-0.18917	0.84996	0.960391	unchanged	ATP-binding cassette, sub-family F member 3 [Source:MGI Symbol;Acc:MGI:1351656]
428	ENSMUSG00000003235	427.364	402.982	404.229	484.062	482.332	474.908	Eif2b5	16	20317567	20328073	417.824	0.224472	0.089884	2.49735	0.0125124	0.121608	unchanged	eukaryotic translation initiation factor 2B, subunit 5 epsilon [Source:MGI Symbol;Acc:MGI:2446176]
429	ENSMUSG00000003269	397.428	387.901	395.736	382.353	397.477	395.041	Cyth2	7	45456061	45464005	509.508	-0.00754117	0.0874371	-0.0862468	0.93127	0.985903	unchanged	cytohesin 2 [Source:MGI Symbol;Acc:MGI:1334255]
430	ENSMUSG00000003271	4.12912	16.756	22.9289	16.9516	17.8641	17.1757	Sult2b1	7	45379407	45434093	24.8526	0.207364	0.379991	0.545708	0.585267	0.857457	unchanged	sulfotransferase family, cytosolic, 2B, member 1 [Source:MGI Symbol;Acc:MGI:1926342]
431	ENSMUSG00000003273	5.1614	12.567	11.8891	4.70878	7.81557	5.15271	Car11	7	45349267	45354106	11.2084	-0.789512	0.543534	-1.45255	0.146348	0.496972	unchanged	carbonic anhydrase 11 [Source:MGI Symbol;Acc:MGI:1336193]
432	ENSMUSG00000003279	74.3242	59.4838	73.8821	61.2141	72.5731	85.8785	Dlgap1	17	70276068	71128408	120.196	0.0889112	0.19152	0.464239	0.642476	0.879653	unchanged	DLG associated protein 1 [Source:MGI Symbol;Acc:MGI:1346065]
433	ENSMUSG00000003282	9.29052	12.567	16.9844	3.76702	17.8641	12.8818	Plag1	4	3900996	3938423	30.6976	-0.209495	0.425282	-0.492602	0.622294	0.871368	unchanged	pleiomorphic adenoma gene 1 [Source:MGI Symbol;Acc:MGI:1891916]
434	ENSMUSG00000003299	228.134	231.233	220.797	254.274	185.341	208.685	Mrpl4	9	20914034	20920135	207.158	-0.0646739	0.119004	-0.543459	0.586814	0.857929	unchanged	mitochondrial ribosomal protein L4 [Source:MGI Symbol;Acc:MGI:2137210]
435	ENSMUSG00000003308	1030.22	1043.9	966.412	1212.04	1301.85	1195.43	Keap1	9	21141026	21150657	704.822	0.285926	0.0727684	3.92926	8.52061e-05	0.00262673	unchanged	kelch-like ECH-associated protein 1 [Source:MGI Symbol;Acc:MGI:1858732]
436	ENSMUSG00000003316	2191.53	2310.65	2268.27	2274.34	2193.94	2104.02	Glg1	8	111881053	111985848	2410.68	-0.0434728	0.0663575	-0.655131	0.512383	0.820736	unchanged	golgi apparatus protein 1 [Source:MGI Symbol;Acc:MGI:104967]
437	ENSMUSG00000003344	232.263	227.044	239.48	173.283	207.671	188.074	Btbd2	10	80478451	80492328	161.05	-0.29924	0.140386	-2.13155	0.0330435	0.223	unchanged	BTB domain containing 2 [Source:MGI Symbol;Acc:MGI:1933831]
438	ENSMUSG00000003345	558.464	640.079	678.526	611.199	625.245	570.233	Csnk1g2	10	80458672	80476583	647.746	-0.0593921	0.088364	-0.67213	0.501501	0.814127	unchanged	casein kinase 1, gamma 2 [Source:MGI Symbol;Acc:MGI:1920014]
439	ENSMUSG00000003346	227.102	268.934	239.48	211.895	236.7	211.261	Abhd17a	10	80419488	80426175	215.195	-0.16299	0.117018	-1.39286	0.163661	0.521537	unchanged	abhydrolase domain containing 17A [Source:MGI Symbol;Acc:MGI:106388]
440	ENSMUSG00000003348	60.9045	73.7264	71.3344	80.0492	62.5245	90.1725	Mob3a	10	80521087	80537811	76.0552	0.180846	0.211703	0.854243	0.392971	0.749139	unchanged	MOB kinase activator 3A [Source:MGI Symbol;Acc:MGI:3050117]
441	ENSMUSG00000003352	329.297	230.395	251.369	226.021	147.379	267.941	Cacnb3	15	98528721	98542410	207.133	-0.326077	0.161254	-2.02213	0.0431629	0.262475	unchanged	calcium channel, voltage-dependent, beta 3 subunit [Source:MGI Symbol;Acc:MGI:103307]
442	ENSMUSG00000003354	20.6456	9.2158	8.4922	25.4274	13.3981	9.44664	Ccdc65	15	98606088	98621217	20.4389	0.362551	0.416155	0.871192	0.383649	0.742836	unchanged	coiled-coil domain containing 65 [Source:MGI Symbol;Acc:MGI:2146001]
443	ENSMUSG00000003355	51.614	41.89	33.9688	35.7867	53.5924	62.6913	Fkbp11	15	98622247	98626079	97.9105	0.268324	0.232005	1.15654	0.247459	0.62346	unchanged	FK506 binding protein 11 [Source:MGI Symbol;Acc:MGI:1913370]
444	ENSMUSG00000003360	193.036	197.721	236.083	200.594	214.37	166.604	Ddx23	15	98543015	98560775	175.828	-0.114992	0.144976	-0.79318	0.427673	0.769939	unchanged	DEAD box helicase 23 [Source:MGI Symbol;Acc:MGI:1921601]
445	ENSMUSG00000003363	122.841	151.642	148.613	102.651	127.282	79.0083	Pld3	7	27231425	27252643	113.741	-0.470067	0.172211	-2.7296	0.00634121	0.0752451	unchanged	phospholipase D family member 3 [Source:MGI Symbol;Acc:MGI:1333782]
446	ENSMUSG00000003378	0	2.5134	2.54766	2.82527	1.11651	5.15271	Grik5	7	24709274	24771771	40.9889	0.831839	0.778101	1.06906	0.285041	0.661251	unchanged	glutamate receptor, ionotropic, kainate 5 (gamma 2) [Source:MGI Symbol;Acc:MGI:95818]
447	ENSMUSG00000003380	621.433	706.265	699.757	627.209	676.605	607.161	Rabac1	7	24669177	24672179	659.112	-0.0899574	0.0807412	-1.11414	0.265217	0.641504	unchanged	Rab acceptor 1 (prenylated) [Source:MGI Symbol;Acc:MGI:1201692]
448	ENSMUSG00000003382	98.0666	103.049	84.0727	101.71	85.9712	111.642	Etv3	3	87432714	87447463	183.972	0.0798701	0.157915	0.505778	0.613012	0.868107	unchanged	ets variant 3 [Source:MGI Symbol;Acc:MGI:1350926]
449	ENSMUSG00000003402	469.688	453.25	442.443	452.043	474.516	432.828	Prkcsh	9	21914102	21925518	516.047	-0.00731609	0.0946405	-0.0773041	0.938382	0.987802	unchanged	protein kinase C substrate 80K-H [Source:MGI Symbol;Acc:MGI:107877]
450	ENSMUSG00000003411	59.8723	53.6192	43.3102	48.9713	61.408	35.2102	Rab3b	4	108736260	108800521	114.667	-0.121435	0.198529	-0.611673	0.540754	0.835301	unchanged	RAB3B, member RAS oncogene family [Source:MGI Symbol;Acc:MGI:1917158]
451	ENSMUSG00000003418	0	0.8378	0.84922	0	2.23302	0	St8sia6	2	13655832	13798875	4.53053	0.14295	1.56129	0.0915591	0.927048	NA	unchanged	ST8 alpha-N-acetyl-neuraminide alpha-2,8-sialyltransferase 6 [Source:MGI Symbol;Acc:MGI:2386797]
452	ENSMUSG00000003420	4.12912	0	1.69844	0.941756	0	2.57636	Fcgrt	7	44742414	44753275	4.29224	-0.555945	1.10721	-0.502111	0.615589	NA	unchanged	Fc fragment of IgG receptor and transporter [Source:MGI Symbol;Acc:MGI:103017]
453	ENSMUSG00000003421	182.714	184.316	161.352	169.516	145.146	152.864	Nosip	7	44711853	44727634	153.688	-0.173212	0.13867	-1.24909	0.211632	0.58156	unchanged	nitric oxide synthase interacting protein [Source:MGI Symbol;Acc:MGI:1913644]
454	ENSMUSG00000003423	149.681	141.588	171.542	170.458	146.263	142.558	Pih1d1	7	44803727	44809489	110.967	-0.0115162	0.164022	-0.0702114	0.944025	0.988237	unchanged	PIH1 domain containing 1 [Source:MGI Symbol;Acc:MGI:1916095]
455	ENSMUSG00000003429	667.885	690.347	726.932	641.336	1008.21	629.49	Rps11	7	44771803	44773863	751.062	0.126371	0.19168	0.659284	0.509713	0.818835	unchanged	ribosomal protein S11 [Source:MGI Symbol;Acc:MGI:1351329]
456	ENSMUSG00000003435	449.042	377.848	388.943	394.596	342.768	401.912	Supt5	7	28014316	28038171	395.327	-0.0849086	0.0886976	-0.957282	0.338425	0.708377	unchanged	suppressor of Ty 5, DSIF elongation factor subunit [Source:MGI Symbol;Acc:MGI:1202400]
457	ENSMUSG00000003437	140.39	106.401	140.97	125.253	96.0198	132.253	Paf1	7	28092376	28098813	111.544	-0.120251	0.155854	-0.771563	0.440373	0.777795	unchanged	Paf1, RNA polymerase II complex component [Source:MGI Symbol;Acc:MGI:1923988]
458	ENSMUSG00000003438	243.618	253.853	227.591	222.254	248.982	239.601	Timm50	7	28004941	28011497	228.789	-0.0299525	0.115931	-0.258364	0.796126	0.943577	unchanged	translocase of inner mitochondrial membrane 50 [Source:MGI Symbol;Acc:MGI:1913775]
459	ENSMUSG00000003444	51.614	45.2412	38.2149	44.2625	25.6797	41.2217	Med29	7	28085571	28092133	34.1224	-0.261687	0.271957	-0.962237	0.33593	0.706239	unchanged	mediator complex subunit 29 [Source:MGI Symbol;Acc:MGI:1914474]
460	ENSMUSG00000003452	7.22596	17.5938	14.4367	8.4758	5.58255	7.72907	Bicd1	6	149310384	149464827	115.658	-0.866808	0.390748	-2.21833	0.0265321	0.193095	unchanged	BICD cargo adaptor 1 [Source:MGI Symbol;Acc:MGI:1101760]
461	ENSMUSG00000003458	141.422	158.344	123.137	119.603	128.399	139.982	Ncstn	1	171893580	171910362	139.6	-0.12303	0.170362	-0.722172	0.470189	0.79704	unchanged	nicastrin [Source:MGI Symbol;Acc:MGI:1891700]
462	ENSMUSG00000003464	286.974	276.474	279.393	307.012	255.681	257.636	Pex19	1	171954322	171964060	278.512	-0.0371531	0.110958	-0.334841	0.737745	0.920778	unchanged	peroxisomal biogenesis factor 19 [Source:MGI Symbol;Acc:MGI:1334458]
463	ENSMUSG00000003500	139.358	144.939	143.518	166.691	181.991	158.017	Impdh1	6	29200433	29216363	224.543	0.239092	0.136788	1.7479	0.0804807	0.369866	unchanged	inosine monophosphate dehydrogenase 1 [Source:MGI Symbol;Acc:MGI:96567]
464	ENSMUSG00000003518	101.163	66.1862	91.7157	112.069	115	139.982	Dusp3	11	101861969	101877839	121.044	0.513436	0.18673	2.74962	0.00596651	0.0720186	unchanged	dual specificity phosphatase 3 (vaccinia virus phosphatase VH1-related) [Source:MGI Symbol;Acc:MGI:1919599]
465	ENSMUSG00000003526	11.3551	5.0268	5.94454	11.3011	7.81557	11.1642	Prodh	16	17878221	17908067	16.3515	0.491327	0.469375	1.04677	0.295207	0.670205	unchanged	proline dehydrogenase [Source:MGI Symbol;Acc:MGI:97770]
466	ENSMUSG00000003527	55.7431	68.6996	61.993	72.5152	51.3594	48.9508	Ess2	16	17718573	17729212	60.2178	-0.113274	0.20671	-0.547983	0.583704	0.857203	unchanged	ess-2 splicing factor [Source:MGI Symbol;Acc:MGI:107854]
467	ENSMUSG00000003528	464.526	408.846	457.729	502.897	540.391	419.946	Slc25a1	16	17743087	17746083	737.978	0.13345	0.0947096	1.40904	0.158823	0.515714	unchanged	solute carrier family 25 (mitochondrial carrier, citrate transporter), member 1 [Source:MGI Symbol;Acc:MGI:1345283]
468	ENSMUSG00000003531	113.551	117.292	97.6602	126.195	140.68	118.512	Dgcr6	16	17870724	17889496	142.189	0.226567	0.150265	1.50779	0.131609	0.472773	unchanged	DiGeorge syndrome critical region gene 6 [Source:MGI Symbol;Acc:MGI:1202877]
469	ENSMUSG00000003534	618.336	699.563	836.481	553.752	634.177	476.626	Ddr1	17	35992459	36015513	610.531	-0.377598	0.110336	-3.42227	0.000621014	0.0129139	unchanged	discoidin domain receptor family, member 1 [Source:MGI Symbol;Acc:MGI:99216]
470	ENSMUSG00000003541	8973.61	8347.84	8280.74	8146.19	7270.71	8001.3	Ier3	17	36132576	36133815	5785.35	-0.128272	0.0731169	-1.75434	0.0793718	0.366408	unchanged	immediate early response 3 [Source:MGI Symbol;Acc:MGI:104814]
471	ENSMUSG00000003545	19.6133	20.945	27.175	21.6604	15.6311	22.3284	Fosb	7	19036621	19043976	24.5327	-0.177394	0.337188	-0.526098	0.59882	0.863357	unchanged	FBJ osteosarcoma oncogene B [Source:MGI Symbol;Acc:MGI:95575]
472	ENSMUSG00000003546	194.069	170.911	157.955	149.739	137.331	160.593	Klc4	17	46941550	46956948	177.505	-0.21598	0.142359	-1.51715	0.129229	0.4688	unchanged	kinesin light chain 4 [Source:MGI Symbol;Acc:MGI:1922014]
473	ENSMUSG00000003549	154.842	146.615	111.248	165.749	160.777	121.089	Ercc1	7	19078703	19090449	130.124	0.115892	0.150377	0.770673	0.440901	0.778024	unchanged	excision repair cross-complementing rodent repair deficiency, complementation group 1 [Source:MGI Symbol;Acc:MGI:95412]
474	ENSMUSG00000003559	0	1.6756	6.79376	2.82527	1.11651	0	As3mt	19	46695897	46729538	5.50439	-1.17697	1.04718	-1.12395	0.261035	NA	NA	arsenite methyltransferase [Source:MGI Symbol;Acc:MGI:1929882]
475	ENSMUSG00000003573	341.685	361.93	331.196	399.304	369.565	413.076	Homer3	8	70735477	70747011	385.132	0.193883	0.0994329	1.94989	0.0511894	0.289412	unchanged	homer scaffolding protein 3 [Source:MGI Symbol;Acc:MGI:1347359]
476	ENSMUSG00000003575	35.0975	41.0522	45.8579	48.0295	60.2915	37.7866	Crtc1	8	70835005	70892229	57.3081	0.236339	0.227254	1.03997	0.298352	0.672731	unchanged	CREB regulated transcription coactivator 1 [Source:MGI Symbol;Acc:MGI:2142523]
477	ENSMUSG00000003581	108.389	118.968	110.399	99.8261	81.5052	99.6191	Rnf215	11	4085202	4091172	94.5248	-0.261011	0.171037	-1.52605	0.126998	0.463872	unchanged	ring finger protein 215 [Source:MGI Symbol;Acc:MGI:1918923]
478	ENSMUSG00000003585	22.7102	15.0804	15.286	15.0681	16.7476	11.1642	Sec14l2	11	4047039	4073415	13.578	-0.304173	0.406425	-0.748412	0.454212	0.789409	unchanged	SEC14-like lipid binding 2 [Source:MGI Symbol;Acc:MGI:1915065]
479	ENSMUSG00000003604	113.551	103.887	132.478	115.836	123.933	126.241	Aven	2	112323309	112464918	64.6756	0.0643766	0.189431	0.339842	0.733975	0.918676	unchanged	apoptosis, caspase activation inhibitor [Source:MGI Symbol;Acc:MGI:1921518]
480	ENSMUSG00000003617	1305.83	1328.75	1204.19	670.53	681.071	666.417	Cp	3	20011218	20063309	614.092	-0.927825	0.0871192	-10.6501	1.74251e-26	5.26647e-24	unchanged	ceruloplasmin [Source:MGI Symbol;Acc:MGI:88476]
481	ENSMUSG00000003623	198.198	187.667	247.123	178.934	234.467	156.299	Crot	5	9016033	9047324	151.559	-0.160547	0.1607	-0.99905	0.31777	0.689487	unchanged	carnitine O-octanoyltransferase [Source:MGI Symbol;Acc:MGI:1921364]
482	ENSMUSG00000003644	99.0989	97.1848	88.3188	126.195	93.7868	92.7488	Rps6ka1	4	133574601	133615108	113.196	0.139745	0.158989	0.878962	0.379422	0.739369	unchanged	ribosomal protein S6 kinase polypeptide 1 [Source:MGI Symbol;Acc:MGI:104558]
483	ENSMUSG00000003660	738.08	741.453	756.655	696.899	695.585	692.181	Snrnp200	2	127050306	127082371	621.472	-0.101622	0.0714542	-1.4222	0.154968	0.509623	unchanged	small nuclear ribonucleoprotein 200 (U5) [Source:MGI Symbol;Acc:MGI:2444401]
484	ENSMUSG00000003662	248.78	235.422	263.258	238.264	212.137	257.636	Ciao1	2	127082858	127089736	177.065	-0.0740785	0.130801	-0.566344	0.57116	0.850508	unchanged	cytosolic iron-sulfur protein assembly 1 [Source:MGI Symbol;Acc:MGI:1346998]
485	ENSMUSG00000003665	59.8723	65.3484	57.7469	55.5636	72.5731	67.844	Has1	17	18063585	18075467	99.8747	0.0937424	0.189987	0.493414	0.62172	0.871215	unchanged	hyaluronan synthase 1 [Source:MGI Symbol;Acc:MGI:106590]
486	ENSMUSG00000003680	51.614	56.1326	55.1993	34.845	25.6797	51.5271	Taf6l	19	8751851	8763781	52.5532	-0.523253	0.271779	-1.92529	0.0541927	0.297705	unchanged	TATA-box binding protein associated factor 6 like [Source:MGI Symbol;Acc:MGI:2444957]
487	ENSMUSG00000003721	123.874	167.56	148.613	210.011	231.117	200.097	Insig2	1	121232082	121260318	207.243	0.534345	0.146554	3.64607	0.000266284	0.00659745	unchanged	insulin induced gene 2 [Source:MGI Symbol;Acc:MGI:1920249]
488	ENSMUSG00000003731	111.486	98.0226	111.248	115.836	117.233	112.501	Kpna6	4	129537773	129566560	109.076	0.108395	0.165322	0.65566	0.512043	0.820736	unchanged	karyopherin subunit alpha 6 [Source:MGI Symbol;Acc:MGI:1100836]
489	ENSMUSG00000003746	135.229	112.265	134.177	155.39	192.04	191.509	Man1a	10	53780881	53952705	313.445	0.499755	0.142357	3.51057	0.000447149	0.0099028	unchanged	mannosidase 1, alpha [Source:MGI Symbol;Acc:MGI:104677]
490	ENSMUSG00000003752	19.6133	20.1072	14.4367	15.0681	11.1651	8.58785	Itpkc	7	26906597	26928086	17.808	-0.638744	0.432122	-1.47816	0.139366	0.485302	unchanged	inositol 1,4,5-trisphosphate 3-kinase C [Source:MGI Symbol;Acc:MGI:2442554]
491	ENSMUSG00000003762	130.067	129.021	137.574	154.448	177.525	152.864	Coq8b	7	26932448	26957375	83.0225	0.284789	0.146336	1.94613	0.0516387	0.290073	unchanged	coenzyme Q8B [Source:MGI Symbol;Acc:MGI:1924139]
492	ENSMUSG00000003778	725.693	779.154	734.575	775.065	751.411	846.762	Brd8	18	34731668	34757654	658.76	0.0849464	0.0775092	1.09595	0.273099	0.650627	unchanged	bromodomain containing 8 [Source:MGI Symbol;Acc:MGI:1925906]
493	ENSMUSG00000003779	432.525	392.928	444.991	407.78	503.546	383.877	Kif20a	18	34757666	34766330	247.281	0.0234421	0.107343	0.218385	0.827129	0.95305	unchanged	kinesin family member 20A [Source:MGI Symbol;Acc:MGI:1201682]
494	ENSMUSG00000003808	875.374	748.155	768.544	925.746	784.906	839.033	Farsa	8	85583618	85595886	771.01	0.0955021	0.0847274	1.12717	0.259671	0.63621	unchanged	phenylalanyl-tRNA synthetase, alpha subunit [Source:MGI Symbol;Acc:MGI:1913840]
495	ENSMUSG00000003809	62.9691	74.5642	78.9774	63.0976	77.0391	65.2677	Gcdh	8	85613022	85620550	53.7386	-0.0860724	0.212262	-0.405501	0.685109	0.900279	unchanged	glutaryl-Coenzyme A dehydrogenase [Source:MGI Symbol;Acc:MGI:104541]
496	ENSMUSG00000003810	110.454	108.914	91.7157	94.1756	87.0877	84.161	Mast2	4	116163959	116321471	131.55	-0.226525	0.157521	-1.43806	0.150417	0.503044	unchanged	microtubule associated serine/threonine kinase 2 [Source:MGI Symbol;Acc:MGI:894676]
497	ENSMUSG00000003812	434.59	404.657	411.022	549.985	518.06	559.069	Dnase2a	8	85635189	85649544	478.117	0.383101	0.0915571	4.18428	2.86067e-05	0.00102784	unchanged	deoxyribonuclease II alpha [Source:MGI Symbol;Acc:MGI:1329019]
498	ENSMUSG00000003813	615.239	420.576	592.755	593.306	563.837	711.074	Rad23a	8	85560648	85567294	781.222	0.19931	0.224934	0.88608	0.375575	0.737159	unchanged	RAD23 homolog A, nucleotide excision repair protein [Source:MGI Symbol;Acc:MGI:105126]
499	ENSMUSG00000003814	2003.66	1967.15	1841.11	2020.07	1944.96	2000.97	Calr	8	85568479	85573563	2047.35	0.0384212	0.0723615	0.530963	0.595445	0.862113	unchanged	calreticulin [Source:MGI Symbol;Acc:MGI:88252]
500	ENSMUSG00000003824	66.0659	39.3766	53.5008	57.4471	63.641	44.6568	Syce2	8	85598740	85614850	67.8107	0.0622838	0.219716	0.283475	0.776813	0.935561	unchanged	synaptonemal complex central element protein 2 [Source:MGI Symbol;Acc:MGI:1919096]
501	ENSMUSG00000003847	775.243	704.59	836.481	632.86	616.313	668.135	Nfat5	8	108020102	108106149	815.989	-0.271106	0.0840647	-3.22497	0.00125986	0.0225023	unchanged	nuclear factor of activated T cells 5 [Source:MGI Symbol;Acc:MGI:1859333]
502	ENSMUSG00000003848	136.261	145.777	190.225	201.536	166.36	194.944	Nob1	8	108139118	108151683	194.462	0.252636	0.178849	1.41257	0.157783	0.514254	unchanged	NIN1/RPN12 binding protein 1 homolog [Source:MGI Symbol;Acc:MGI:1914869]
503	ENSMUSG00000003849	3.09684	5.0268	4.2461	71.5734	70.3401	85.8785	Nqo1	8	108114857	108129838	31.751	4.18528	0.447221	9.35842	8.09369e-21	1.83465e-18	upregulated	NAD(P)H dehydrogenase, quinone 1 [Source:MGI Symbol;Acc:MGI:103187]
504	ENSMUSG00000003863	23.7424	36.0254	12.7383	22.6021	16.7476	17.1757	Ppfia3	7	44988546	45016443	13.2631	-0.358656	0.443799	-0.808149	0.419005	0.765321	unchanged	protein tyrosine phosphatase, receptor type, f polypeptide (PTPRF), interacting protein (liprin), alpha 3 [Source:MGI Symbol;Acc:MGI:1924037]
505	ENSMUSG00000003865	643.111	494.302	501.04	632.86	582.818	544.47	Gys1	7	45084268	45106043	385.979	0.106316	0.108706	0.978017	0.328066	0.698744	unchanged	glycogen synthase 1, muscle [Source:MGI Symbol;Acc:MGI:101805]
506	ENSMUSG00000003868	237.424	191.856	180.035	202.477	256.797	236.166	Ruvbl2	7	45071184	45087520	191.099	0.193762	0.131778	1.47036	0.141463	0.489344	unchanged	RuvB-like AAA ATPase 2 [Source:MGI Symbol;Acc:MGI:1342299]
507	ENSMUSG00000003873	99.0989	57.8082	84.0727	125.253	94.9033	85.8785	Bax	7	45111121	45116322	79.0404	0.352507	0.214131	1.64622	0.0997178	0.410805	unchanged	BCL2-associated X protein [Source:MGI Symbol;Acc:MGI:99702]
508	ENSMUSG00000003923	187.875	143.264	208.908	160.098	184.224	171.757	Tfam	10	71061294	71074110	171.123	-0.065812	0.148859	-0.442109	0.65841	0.886817	unchanged	transcription factor A, mitochondrial [Source:MGI Symbol;Acc:MGI:107810]
509	ENSMUSG00000003929	101.163	88.8068	90.8665	109.244	109.418	99.6191	Zfp81	17	33548316	33577852	140.996	0.181972	0.162032	1.12306	0.261413	0.638272	unchanged	zinc finger protein 81 [Source:MGI Symbol;Acc:MGI:1890752]
510	ENSMUSG00000003934	6.19368	4.189	12.7383	7.53404	4.46604	6.87028	Efnb3	11	69444918	69451031	11.9848	-0.284307	0.547036	-0.519723	0.603257	0.865147	unchanged	ephrin B3 [Source:MGI Symbol;Acc:MGI:109196]
511	ENSMUSG00000003948	1062.22	1208.11	1329.88	923.862	963.548	930.923	Mmd	11	90140282	90169415	833.947	-0.356157	0.0727959	-4.89254	9.95442e-07	5.47991e-05	unchanged	monocyte to macrophage differentiation-associated [Source:MGI Symbol;Acc:MGI:1914718]
512	ENSMUSG00000003955	983.763	1085.79	924.8	1045.35	1158.94	1021.1	Fam162a	16	35864131	35891964	1118.28	0.105727	0.0945552	1.11816	0.263501	0.639421	unchanged	family with sequence similarity 162, member A [Source:MGI Symbol;Acc:MGI:1917436]
513	ENSMUSG00000003970	11470.7	10356	9812.73	10923.4	10193.7	11384.9	Rpl8	15	76788278	76790514	9162.97	0.0393512	0.0593416	0.663129	0.507248	0.817265	unchanged	ribosomal protein L8 [Source:MGI Symbol;Acc:MGI:1350927]
514	ENSMUSG00000003992	134.196	172.587	159.653	119.603	141.797	119.371	Ssbp2	13	91608402	91851548	86.7531	-0.301307	0.167805	-1.79558	0.0725621	0.347568	unchanged	single-stranded DNA binding protein 2 [Source:MGI Symbol;Acc:MGI:1914220]
515	ENSMUSG00000004018	161.036	151.642	162.201	189.293	171.942	161.452	Fancl	11	26336135	26421876	114.994	0.138338	0.148241	0.933194	0.35072	0.719178	unchanged	Fanconi anemia, complementation group L [Source:MGI Symbol;Acc:MGI:1914280]
516	ENSMUSG00000004032	401.557	395.442	412.721	372.935	334.953	414.793	Gstm5	3	107803137	107806002	244.955	-0.103958	0.110915	-0.937275	0.348617	0.717818	unchanged	glutathione S-transferase, mu 5 [Source:MGI Symbol;Acc:MGI:1309466]
517	ENSMUSG00000004035	20.6456	15.9182	33.9688	33.9032	24.5632	31.7751	Gstm7	3	107833650	107839133	7.60941	0.356526	0.545065	0.654099	0.513048	NA	unchanged	glutathione S-transferase, mu 7 [Source:MGI Symbol;Acc:MGI:1915562]
518	ENSMUSG00000004038	0	0	0	0.941756	1.11651	0	Gstm3	3	107871012	107876599	1.25088	1.99062	1.9617	1.01474	0.31023	NA	NA	glutathione S-transferase, mu 3 [Source:MGI Symbol;Acc:MGI:106026]
519	ENSMUSG00000004040	445.945	573.055	472.166	418.139	489.031	367.56	Stat3	11	100775924	100830366	860.085	-0.235446	0.0959314	-2.45431	0.0141154	0.130833	unchanged	signal transducer and activator of transcription 3 [Source:MGI Symbol;Acc:MGI:103038]
520	ENSMUSG00000004043	22.7102	30.1608	26.3258	19.7769	34.6118	14.5994	Stat5a	11	100750177	100775995	34.5397	-0.243811	0.296473	-0.82237	0.410866	0.759182	unchanged	signal transducer and activator of transcription 5A [Source:MGI Symbol;Acc:MGI:103036]
521	ENSMUSG00000004044	4532.74	4130.35	3981.14	4640.97	4155.65	4343.74	Cavin1	11	100847559	100861713	4775.24	0.0565644	0.0576199	0.981682	0.326256	0.696816	unchanged	caveolae associated 1 [Source:MGI Symbol;Acc:MGI:1277968]
522	ENSMUSG00000004054	110.454	81.2666	102.756	70.6317	64.7575	59.2562	Map3k11	19	5738770	5752893	110.999	-0.593235	0.172982	-3.42946	0.000604791	0.0126778	unchanged	mitogen-activated protein kinase kinase kinase 11 [Source:MGI Symbol;Acc:MGI:1346880]
523	ENSMUSG00000004056	72.2596	100.536	77.279	111.127	107.185	85.0198	Akt2	7	27290977	27340251	82.1589	0.266933	0.177332	1.50527	0.132254	0.473643	unchanged	thymoma viral proto-oncogene 2 [Source:MGI Symbol;Acc:MGI:104874]
524	ENSMUSG00000004069	86.7115	100.536	95.9618	117.719	130.632	87.5961	Dnaja3	16	4457853	4525559	146.475	0.232208	0.166494	1.39469	0.163109	0.520315	unchanged	DnaJ heat shock protein family (Hsp40) member A3 [Source:MGI Symbol;Acc:MGI:1933786]
525	ENSMUSG00000004070	308.652	244.638	326.95	261.808	225.535	287.693	Hmox2	16	4544225	4584606	246.004	-0.176624	0.121964	-1.44816	0.147572	0.498941	unchanged	heme oxygenase 2 [Source:MGI Symbol;Acc:MGI:109373]
526	ENSMUSG00000004071	464.526	453.25	496.793	386.12	372.914	442.274	Cdip1	16	4568212	4608156	443.709	-0.231973	0.0883568	-2.62541	0.0086544	0.0944083	unchanged	cell death inducing Trp53 target 1 [Source:MGI Symbol;Acc:MGI:1913876]
527	ENSMUSG00000004085	407.751	404.657	479.809	310.779	406.409	360.69	Map3k20	2	72115981	72272954	331.24	-0.267019	0.0992415	-2.6906	0.0071324	0.0820439	unchanged	mitogen-activated protein kinase kinase kinase 20 [Source:MGI Symbol;Acc:MGI:2443258]
528	ENSMUSG00000004096	1085.96	1067.36	1085.3	1059.48	1047.29	1084.65	Cwc15	9	14411913	14421873	878.134	-0.020415	0.0666401	-0.306346	0.759341	0.928771	unchanged	CWC15 spliceosome-associated protein [Source:MGI Symbol;Acc:MGI:1913320]
529	ENSMUSG00000004098	5.1614	4.189	6.79376	1.88351	6.69906	7.72907	Col5a3	9	20681346	20726363	6.56698	0.0135751	0.703333	0.019301	0.984601	NA	unchanged	collagen, type V, alpha 3 [Source:MGI Symbol;Acc:MGI:1858212]
530	ENSMUSG00000004099	474.849	384.55	433.951	500.072	486.798	457.733	Dnmt1	9	20818505	20871184	280.063	0.16115	0.1168	1.37971	0.167675	0.527739	unchanged	DNA methyltransferase 1 [Source:MGI Symbol;Acc:MGI:94912]
531	ENSMUSG00000004100	162.068	148.291	153.709	213.779	177.525	192.368	Ppan	9	20799471	20803474	214.358	0.336067	0.127361	2.6387	0.00832257	0.091894	unchanged	peter pan homolog [Source:MGI Symbol;Acc:MGI:2178445]
532	ENSMUSG00000004105	41.2912	41.0522	34.818	48.0295	35.7283	37.7866	Angptl2	2	33106081	33137729	33.52	0.0584486	0.265198	0.220397	0.825562	0.952303	unchanged	angiopoietin-like 2 [Source:MGI Symbol;Acc:MGI:1347002]
533	ENSMUSG00000004127	192.004	165.884	168.145	218.487	230.001	196.662	Trmt10a	3	137849209	137865582	167.031	0.294716	0.132458	2.22497	0.0260833	0.191375	unchanged	tRNA methyltransferase 10A [Source:MGI Symbol;Acc:MGI:1920421]
534	ENSMUSG00000004151	177.552	243.8	249.671	136.555	160.777	167.463	Etv1	12	38829379	38920483	89.4157	-0.534083	0.164996	-3.23695	0.00120813	0.0218058	unchanged	ets variant 1 [Source:MGI Symbol;Acc:MGI:99254]
535	ENSMUSG00000004187	19.6133	25.9718	22.9289	18.8351	20.0972	25.7636	Kifc2	15	76544058	76552396	20.3611	-0.0823186	0.370563	-0.222145	0.824201	0.952193	unchanged	kinesin family member C2 [Source:MGI Symbol;Acc:MGI:109187]
536	ENSMUSG00000004207	555.367	510.22	515.476	601.782	873.11	636.36	Psap	10	60113449	60138376	590.443	0.415955	0.167149	2.48853	0.0128272	0.123729	unchanged	prosaposin [Source:MGI Symbol;Acc:MGI:97783]
537	ENSMUSG00000004221	249.812	247.151	178.336	565.995	652.041	582.256	Ikbkg	X	73436896	73497460	280.86	1.41658	0.117162	12.0908	1.18186e-33	3.96026e-31	upregulated	inhibitor of kappaB kinase gamma [Source:MGI Symbol;Acc:MGI:1338074]
538	ENSMUSG00000004231	0	0	0	0	0	0	Pax2	19	44735057	44826310	6.81223	0	1.72353	0	1	NA	unchanged	paired box 2 [Source:MGI Symbol;Acc:MGI:97486]
539	ENSMUSG00000004233	67.0982	80.4288	46.7071	76.2822	53.5924	46.3744	Wars2	3	99048384	99146502	79.0824	-0.140418	0.208321	-0.674047	0.500281	0.813469	unchanged	tryptophanyl tRNA synthetase 2 (mitochondrial) [Source:MGI Symbol;Acc:MGI:1917810]
540	ENSMUSG00000004263	270.457	185.154	202.963	189.293	146.263	218.99	Atn1	6	124719507	124733487	176.509	-0.239249	0.18996	-1.25947	0.207859	0.576871	unchanged	atrophin 1 [Source:MGI Symbol;Acc:MGI:104725]
541	ENSMUSG00000004264	1379.13	1377.34	1284.87	1324.11	1406.8	1368.9	Phb2	6	124689299	124693913	1432.7	0.0206366	0.0631944	0.326558	0.744002	0.922759	unchanged	prohibitin 2 [Source:MGI Symbol;Acc:MGI:102520]
542	ENSMUSG00000004266	241.554	260.556	237.781	197.769	240.05	208.685	Ptpn6	6	124697670	124715677	94.8001	-0.197897	0.15605	-1.26816	0.204739	0.572646	unchanged	protein tyrosine phosphatase, non-receptor type 6 [Source:MGI Symbol;Acc:MGI:96055]
543	ENSMUSG00000004267	24.7747	11.7292	6.79376	9.41756	11.1651	21.4696	Eno2	6	124737016	124746636	23.9924	0.00642854	0.452978	0.0141917	0.988677	0.999484	unchanged	enolase 2, gamma neuronal [Source:MGI Symbol;Acc:MGI:95394]
544	ENSMUSG00000004268	658.595	648.457	661.542	623.442	665.44	593.421	Emg1	6	124681048	124689141	627.241	-0.06595	0.108038	-0.610434	0.541575	0.835715	unchanged	EMG1 N1-specific pseudouridine methyltransferase [Source:MGI Symbol;Acc:MGI:1315195]
545	ENSMUSG00000004270	572.916	650.133	612.287	609.316	607.381	523.859	Lpcat3	6	124639990	124681381	582.854	-0.0809221	0.0848971	-0.953178	0.3405	0.710788	unchanged	lysophosphatidylcholine acyltransferase 3 [Source:MGI Symbol;Acc:MGI:1315211]
546	ENSMUSG00000004285	1416.29	1544.9	1470.85	1584.97	1500.59	1325.11	Atp6v1f	6	29467717	29470511	1648.58	-0.00887676	0.0688649	-0.128901	0.897436	0.975956	unchanged	ATPase, H+ transporting, lysosomal V1 subunit F [Source:MGI Symbol;Acc:MGI:1913394]
547	ENSMUSG00000004317	327.233	338.471	348.18	369.168	319.322	353.82	Clcn5	X	7020049	7185597	596.699	0.0413055	0.111773	0.369549	0.711719	0.911249	unchanged	chloride channel, voltage-sensitive 5 [Source:MGI Symbol;Acc:MGI:99486]
548	ENSMUSG00000004319	981.699	1055.63	1046.24	1048.17	1205.83	1064.89	Clcn3	8	61363423	61436334	1208.78	0.103509	0.0801476	1.29148	0.196539	0.565983	unchanged	chloride channel, voltage-sensitive 3 [Source:MGI Symbol;Acc:MGI:103555]
549	ENSMUSG00000004328	0	0	1.69844	0.941756	0	0.858785	Hif3a	7	16765432	16796352	1.27554	0.0912365	2.02259	0.0451088	0.964021	NA	unchanged	hypoxia inducible factor 3, alpha subunit [Source:MGI Symbol;Acc:MGI:1859778]
550	ENSMUSG00000004356	161.036	163.371	150.312	167.632	171.942	180.345	Utp20	10	88582469	88662666	171.603	0.1326	0.148121	0.895219	0.37067	0.733372	unchanged	UTP20 small subunit processome component [Source:MGI Symbol;Acc:MGI:1917933]
551	ENSMUSG00000004360	1.03228	1.6756	0	0	0	0.858785	9330159F19Rik	10	29087602	29106775	1.57901	-1.3777	1.7648	-0.780657	0.435004	NA	NA	RIKEN cDNA 9330159F19 gene [Source:MGI Symbol;Acc:MGI:3036239]
552	ENSMUSG00000004364	482.075	465.817	476.412	465.227	443.254	456.874	Cul3	1	80242640	80318197	669.566	-0.0595433	0.087435	-0.681	0.495871	0.811254	unchanged	cullin 3 [Source:MGI Symbol;Acc:MGI:1347360]
553	ENSMUSG00000004371	48.5172	57.8082	69.636	53.6801	41.3108	79.0083	Il11	7	4775372	4785858	25.693	-0.0103842	0.307908	-0.0337248	0.973097	0.994455	unchanged	interleukin 11 [Source:MGI Symbol;Acc:MGI:107613]
554	ENSMUSG00000004383	129.035	98.0226	122.288	127.137	108.301	158.017	Large1	8	73541227	74080168	234.134	0.18972	0.140289	1.35235	0.176264	0.539263	unchanged	LARGE xylosyl- and glucuronyltransferase 1 [Source:MGI Symbol;Acc:MGI:1342270]
555	ENSMUSG00000004393	208.521	183.478	180.035	203.419	246.749	237.884	Ddx56	11	6208919	6217772	230.252	0.268081	0.135771	1.97451	0.0483241	0.278768	unchanged	DEAD box helicase 56 [Source:MGI Symbol;Acc:MGI:1277172]
556	ENSMUSG00000004394	439.751	468.33	484.055	475.587	521.41	450.862	Tmed4	11	6220369	6224870	562.364	0.052971	0.10515	0.503766	0.614426	0.868107	unchanged	transmembrane p24 trafficking protein 4 [Source:MGI Symbol;Acc:MGI:1915070]
557	ENSMUSG00000004415	0	0	0	0	0	0	Col26a1	5	136770613	136912063	2.6165	0	1.8418	0	1	NA	unchanged	collagen, type XXVI, alpha 1 [Source:MGI Symbol;Acc:MGI:2155345]
558	ENSMUSG00000004446	77.421	81.2666	56.0485	103.593	87.0877	58.3974	Bid	6	120868891	120893814	115.228	0.20969	0.194876	1.07602	0.28192	0.657606	unchanged	BH3 interacting domain death agonist [Source:MGI Symbol;Acc:MGI:108093]
559	ENSMUSG00000004451	172.391	173.425	192.773	190.235	168.593	182.062	Ralb	1	119398035	119432524	218.772	0.00734422	0.119501	0.0614575	0.950995	0.989713	unchanged	v-ral simian leukemia viral oncogene B [Source:MGI Symbol;Acc:MGI:1927244]
560	ENSMUSG00000004455	9.29052	8.378	15.286	6.59229	0	7.72907	Ppp1cc	5	122296341	122313336	5.85088	-1.14858	0.645913	-1.77822	0.0753677	NA	NA	protein phosphatase 1 catalytic subunit gamma [Source:MGI Symbol;Acc:MGI:104872]
561	ENSMUSG00000004460	117.68	85.4556	101.906	94.1756	82.6217	106.489	Dnajb11	16	22676595	22698384	132.474	-0.0940692	0.182344	-0.515889	0.605932	0.865521	unchanged	DnaJ heat shock protein family (Hsp40) member B11 [Source:MGI Symbol;Acc:MGI:1915088]
562	ENSMUSG00000004462	40.2589	44.4034	46.7071	45.2043	45.7769	31.7751	Tbccd1	16	22631964	22676419	48.8368	-0.113059	0.236449	-0.478154	0.63254	0.874327	unchanged	TBCC domain containing 1 [Source:MGI Symbol;Acc:MGI:1917823]
563	ENSMUSG00000004473	3.09684	7.5402	2.54766	0.941756	1.11651	2.57636	Clec11a	7	43952111	43956326	3.28965	-1.48698	1.00787	-1.47537	0.140112	NA	NA	C-type lectin domain family 11, member a [Source:MGI Symbol;Acc:MGI:1298219]
564	ENSMUSG00000004500	36.1298	27.6474	36.5164	35.7867	29.0292	40.3629	Zfp324	7	12699765	12708163	25.4642	0.0794208	0.321995	0.246652	0.805177	0.946459	unchanged	zinc finger protein 324 [Source:MGI Symbol;Acc:MGI:2444641]
565	ENSMUSG00000004508	101.163	123.157	91.7157	120.545	94.9033	125.383	Gab2	7	96730793	96958153	174.941	0.114863	0.162315	0.707656	0.479159	0.801232	unchanged	growth factor receptor bound protein 2-associated protein 2 [Source:MGI Symbol;Acc:MGI:1333854]
566	ENSMUSG00000004530	614.207	679.456	652.201	601.782	726.848	637.219	Coro1c	5	113980497	114046819	502.962	0.0122455	0.113004	0.108363	0.913707	0.981182	unchanged	coronin, actin binding protein 1C [Source:MGI Symbol;Acc:MGI:1345964]
567	ENSMUSG00000004535	1199.51	1115.11	1246.65	1285.5	1259.42	1388.66	Tax1bp1	6	52690714	52743765	1579.71	0.14481	0.0740081	1.95667	0.0503861	0.285901	unchanged	Tax1 (human T cell leukemia virus type I) binding protein 1 [Source:MGI Symbol;Acc:MGI:1289308]
568	ENSMUSG00000004540	10.3228	4.189	13.5875	14.1263	11.1651	13.7406	Psg17	7	18547862	18555532	4.01362	0.481544	0.661348	0.728125	0.466537	NA	unchanged	pregnancy specific beta-1-glycoprotein 17 [Source:MGI Symbol;Acc:MGI:1347250]
569	ENSMUSG00000004552	4.12912	0	3.39688	0	1.11651	0.858785	Ctse	1	131566044	131603243	58.1147	-1.9072	1.16007	-1.64404	0.100168	0.411378	unchanged	cathepsin E [Source:MGI Symbol;Acc:MGI:107361]
570	ENSMUSG00000004558	121.809	87.1312	78.9774	90.4085	108.301	75.5731	Ndrg2	14	52142728	52151615	268.947	-0.0696697	0.231745	-0.300631	0.763696	0.93069	unchanged	N-myc downstream regulated gene 2 [Source:MGI Symbol;Acc:MGI:1352498]
571	ENSMUSG00000004561	85.6793	88.8068	108.7	74.3987	106.068	78.1495	Mettl17	14	52122299	52130496	79.0928	-0.144454	0.185466	-0.778867	0.436058	0.775249	unchanged	methyltransferase like 17 [Source:MGI Symbol;Acc:MGI:1098577]
572	ENSMUSG00000004562	558.464	540.381	506.984	533.034	420.924	468.038	Arhgef40	14	52222176	52243708	531.853	-0.172379	0.10677	-1.61449	0.106421	0.424859	unchanged	Rho guanine nucleotide exchange factor 40 [Source:MGI Symbol;Acc:MGI:2685515]
573	ENSMUSG00000004565	266.328	235.422	215.702	191.176	150.729	166.604	Pnpla6	8	3565384	3594267	174.796	-0.491137	0.150957	-3.25349	0.00113996	0.0209433	unchanged	patatin-like phospholipase domain containing 6 [Source:MGI Symbol;Acc:MGI:1354723]
574	ENSMUSG00000004567	56.7754	57.8082	56.8977	50.8548	35.7283	51.5271	Mcoln1	8	3550457	3565232	59.5893	-0.300046	0.224897	-1.33415	0.182155	0.546783	unchanged	mucolipin 1 [Source:MGI Symbol;Acc:MGI:1890498]
575	ENSMUSG00000004568	205.424	189.343	247.123	244.856	212.137	228.437	Arhgef18	8	3403415	3506601	262.858	0.096002	0.112689	0.851921	0.394258	0.749638	unchanged	Rho/Rac guanine nucleotide exchange factor 18 [Source:MGI Symbol;Acc:MGI:2142567]
576	ENSMUSG00000004591	934.214	984.415	912.911	937.047	1010.44	1014.23	Pkn2	3	142496663	142587765	1284.66	0.0643143	0.0720228	0.892972	0.371872	0.734448	unchanged	protein kinase N2 [Source:MGI Symbol;Acc:MGI:109211]
577	ENSMUSG00000004609	5.1614	9.2158	13.5875	3.76702	6.69906	6.0115	Cd33	7	43173640	43193852	1.80954	-0.772419	1.00734	-0.766791	0.443206	NA	unchanged	CD33 molecule [Source:MGI Symbol;Acc:MGI:99440]
578	ENSMUSG00000004610	266.328	385.388	326.1	278.76	284.71	261.93	Etfb	7	43093507	43107224	369.781	-0.251872	0.114682	-2.19626	0.0280734	0.199965	unchanged	electron transferring flavoprotein, beta polypeptide [Source:MGI Symbol;Acc:MGI:106098]
579	ENSMUSG00000004626	563.625	558.813	626.724	543.393	511.361	486.073	Stxbp2	8	3680955	3693644	468.51	-0.184312	0.0917748	-2.00831	0.0446107	0.266281	unchanged	syntaxin binding protein 2 [Source:MGI Symbol;Acc:MGI:107370]
580	ENSMUSG00000004630	203.359	113.941	102.756	130.904	42.4274	121.089	Pcp2	8	3673371	3675545	80.6112	-0.501145	0.32061	-1.5631	0.118029	0.446345	unchanged	Purkinje cell protein 2 (L7) [Source:MGI Symbol;Acc:MGI:97508]
581	ENSMUSG00000004631	0	3.3512	1.69844	0	1.11651	2.57636	Sgce	6	4674350	4747207	133.777	-0.48652	0.94131	-0.516854	0.605258	0.865147	unchanged	sarcoglycan, epsilon [Source:MGI Symbol;Acc:MGI:1329042]
582	ENSMUSG00000004633	66.0659	34.3498	38.2149	50.8548	53.5924	44.6568	Chn2	6	54016539	54278795	221.641	0.127622	0.19387	0.658284	0.510355	0.819328	unchanged	chimerin 2 [Source:MGI Symbol;Acc:MGI:1917243]
583	ENSMUSG00000004637	130.067	94.6714	129.931	128.079	101.602	103.054	Wwox	8	115166395	116079447	118.314	-0.086701	0.173748	-0.499004	0.617777	0.86915	unchanged	WW domain-containing oxidoreductase [Source:MGI Symbol;Acc:MGI:1931237]
584	ENSMUSG00000004642	81.5501	50.268	62.8422	52.7383	54.709	56.6798	Slbp	5	33792296	33809918	49.0706	-0.237579	0.255915	-0.928351	0.353225	0.720306	unchanged	stem-loop binding protein [Source:MGI Symbol;Acc:MGI:108402]
585	ENSMUSG00000004655	2.06456	0.8378	0	0.941756	0	0	Aqp1	6	55313417	55325540	53.8697	-1.38923	1.51434	-0.917379	0.358944	0.724468	unchanged	aquaporin 1 [Source:MGI Symbol;Acc:MGI:103201]
586	ENSMUSG00000004661	67.0982	60.3216	57.7469	64.0394	71.4566	85.0198	Arid3b	9	57697636	57744076	77.7546	0.261101	0.192912	1.35347	0.175905	0.538778	unchanged	AT-rich interaction domain 3B [Source:MGI Symbol;Acc:MGI:1930768]
587	ENSMUSG00000004665	409.815	408.846	453.483	361.634	419.808	411.358	Cnn2	10	79824418	79831896	401.114	-0.0941859	0.124741	-0.755053	0.450217	0.786195	unchanged	calponin 2 [Source:MGI Symbol;Acc:MGI:105093]
588	ENSMUSG00000004667	940.407	989.442	822.045	909.736	845.198	975.58	Polr2e	10	79871783	79875629	1143.38	-0.0084479	0.0752678	-0.112238	0.910635	0.980323	unchanged	polymerase (RNA) II (DNA directed) polypeptide E [Source:MGI Symbol;Acc:MGI:1913670]
589	ENSMUSG00000004668	20.6456	14.2426	16.1352	3.76702	7.81557	3.43514	Abca13	11	9141942	9634259	3.14252	-1.78565	0.758358	-2.35462	0.0185416	NA	NA	ATP-binding cassette, sub-family A member 13 [Source:MGI Symbol;Acc:MGI:2388707]
590	ENSMUSG00000004677	117.68	88.8068	101.906	97.0008	117.233	91.0312	Myo9b	8	71725358	71813357	122.963	-0.0162788	0.163511	-0.0995579	0.920695	0.983479	unchanged	myosin IXb [Source:MGI Symbol;Acc:MGI:106624]
591	ENSMUSG00000004698	26.8393	39.3766	42.461	90.4085	53.5924	71.2792	Hdac9	12	34097579	34967094	28.0738	0.981911	0.287084	3.42029	0.000625554	0.0129775	unchanged	histone deacetylase 9 [Source:MGI Symbol;Acc:MGI:1931221]
592	ENSMUSG00000004748	14.4519	8.378	8.4922	5.65053	3.34953	5.15271	Mtfp1	11	4041480	4045445	6.86432	-1.11285	0.604401	-1.84125	0.0655846	NA	NA	mitochondrial fission process 1 [Source:MGI Symbol;Acc:MGI:1916686]
593	ENSMUSG00000004768	75.3565	35.1876	64.5407	50.8548	56.942	79.867	Rab23	1	33758968	33781645	51.0409	0.11512	0.266832	0.431431	0.666155	0.891252	unchanged	RAB23, member RAS oncogene family [Source:MGI Symbol;Acc:MGI:99833]
594	ENSMUSG00000004771	953.827	1034.68	1036.9	899.377	1176.8	924.912	Rab11a	9	64622581	64645040	1052.78	-0.0147978	0.099375	-0.148908	0.881626	0.971594	unchanged	RAB11A, member RAS oncogene family [Source:MGI Symbol;Acc:MGI:1858202]
595	ENSMUSG00000004788	448.01	439.007	439.047	475.587	457.769	406.205	Eif2b2	12	85266255	85273402	435.706	0.013168	0.098847	0.133216	0.894022	0.974934	unchanged	eukaryotic translation initiation factor 2B, subunit 2 beta [Source:MGI Symbol;Acc:MGI:2145118]
596	ENSMUSG00000004789	331.362	388.739	366.863	397.421	438.788	395.9	Dlst	12	85157607	85181619	472.297	0.173997	0.0880452	1.97622	0.0481297	0.277959	unchanged	dihydrolipoamide S-succinyltransferase [Source:MGI Symbol;Acc:MGI:1926170]
597	ENSMUSG00000004791	50.5817	57.8082	50.9532	41.4372	51.3594	49.8096	Pgf	12	85213409	85224564	65.1566	-0.165299	0.215891	-0.765657	0.44388	0.781136	unchanged	placental growth factor [Source:MGI Symbol;Acc:MGI:105095]
598	ENSMUSG00000004798	151.745	174.262	148.613	161.982	171.942	164.887	Ulk2	11	61666475	61745899	138.795	0.068519	0.138507	0.494697	0.620814	0.871038	unchanged	unc-51 like kinase 2 [Source:MGI Symbol;Acc:MGI:1352758]
599	ENSMUSG00000004815	87.7438	123.994	106.152	84.758	73.6896	78.1495	Dgkq	5	108794559	108817538	96.628	-0.430211	0.18576	-2.31595	0.0205607	0.164892	unchanged	diacylglycerol kinase, theta [Source:MGI Symbol;Acc:MGI:102918]
600	ENSMUSG00000004837	29.9361	46.079	39.0641	34.845	22.3302	36.9278	Grap	11	61544091	61563610	8.73053	-0.287381	0.442994	-0.648724	0.516517	0.823037	unchanged	GRB2-related adaptor protein [Source:MGI Symbol;Acc:MGI:1918770]
601	ENSMUSG00000004843	381.944	389.577	452.634	370.11	376.264	346.949	Chmp2b	16	65336014	65359612	579.498	-0.168113	0.0835274	-2.01267	0.0441493	0.264804	unchanged	charged multivesicular body protein 2B [Source:MGI Symbol;Acc:MGI:1916192]
602	ENSMUSG00000004846	267.361	248.827	313.362	274.993	309.273	296.281	Plod3	5	137015873	137025502	320.264	0.0832438	0.102194	0.814563	0.415322	0.762754	unchanged	procollagen-lysine, 2-oxoglutarate 5-dioxygenase 3 [Source:MGI Symbol;Acc:MGI:1347008]
603	ENSMUSG00000004849	449.042	454.925	428.856	546.218	544.857	510.977	Ap1s1	5	137063847	137074989	437.003	0.264449	0.0829819	3.18683	0.00143842	0.0250812	unchanged	adaptor protein complex AP-1, sigma 1 [Source:MGI Symbol;Acc:MGI:1098244]
604	ENSMUSG00000004864	10.3228	6.7024	5.94454	15.0681	5.58255	8.58785	Mapk13	17	28988271	28999207	20.907	0.390993	0.466443	0.838243	0.401894	0.754359	unchanged	mitogen-activated protein kinase 13 [Source:MGI Symbol;Acc:MGI:1346864]
605	ENSMUSG00000004865	564.657	550.435	546.897	619.675	692.236	624.337	Srpk1	17	28806622	28841683	755.359	0.21847	0.0785725	2.78049	0.00542774	0.0673617	unchanged	serine/arginine-rich protein specific kinase 1 [Source:MGI Symbol;Acc:MGI:106908]
606	ENSMUSG00000004872	145.552	175.938	149.463	182.701	168.593	157.158	Pax3	1	78077904	78173771	109.312	0.106957	0.152073	0.703329	0.481851	0.802848	unchanged	paired box 3 [Source:MGI Symbol;Acc:MGI:97487]
607	ENSMUSG00000004880	621.433	549.597	540.953	661.112	701.168	652.677	Lbr	1	181642900	181670611	496.663	0.236325	0.0848731	2.78445	0.0053619	0.0668135	unchanged	lamin B receptor [Source:MGI Symbol;Acc:MGI:2138281]
608	ENSMUSG00000004885	4.12912	0.8378	3.39688	2.82527	0	0.858785	Crabp2	3	87855973	87860683	4.47918	-1.09947	1.00388	-1.09522	0.273419	NA	NA	cellular retinoic acid binding protein II [Source:MGI Symbol;Acc:MGI:88491]
609	ENSMUSG00000004891	243.618	247.151	225.892	245.798	202.088	320.327	Nes	3	87878385	87887758	306.377	0.108417	0.138355	0.783617	0.433265	0.773226	unchanged	nestin [Source:MGI Symbol;Acc:MGI:101784]
610	ENSMUSG00000004895	43.3558	29.323	39.0641	45.2043	49.1264	47.2332	Prcc	3	87766210	87792915	37.9589	0.348708	0.244299	1.42738	0.153471	0.507095	unchanged	papillary renal cell carcinoma (translocation-associated) [Source:MGI Symbol;Acc:MGI:2137738]
611	ENSMUSG00000004896	620.4	654.322	634.367	509.49	602.915	574.527	Mettl25b	3	87829908	87838024	681.268	-0.181474	0.074914	-2.42243	0.015417	0.139132	unchanged	methyltransferase like 25B [Source:MGI Symbol;Acc:MGI:2387197]
612	ENSMUSG00000004897	3700.72	3518.76	3545.49	4204.94	3943.51	4226.08	Hdgf	3	87813628	87823439	3608.2	0.2016	0.0683327	2.95027	0.00317494	0.0453975	unchanged	heparin binding growth factor [Source:MGI Symbol;Acc:MGI:1194494]
613	ENSMUSG00000004929	135.229	106.401	97.6602	144.089	101.602	134.829	Thop1	10	80905869	80918393	145.256	0.180222	0.167196	1.07791	0.281073	0.657291	unchanged	thimet oligopeptidase 1 [Source:MGI Symbol;Acc:MGI:1354165]
614	ENSMUSG00000004931	167.229	196.883	203.813	179.875	194.273	164.887	Apba3	10	81102794	81109080	198.496	-0.0815186	0.156973	-0.519317	0.60354	0.865147	unchanged	amyloid beta precursor protein binding family A member 3 [Source:MGI Symbol;Acc:MGI:1888527]
615	ENSMUSG00000004933	1.03228	2.5134	4.2461	0.941756	0	0.858785	Matk	10	81088769	81099199	2.19115	-2.06307	1.34781	-1.53068	0.125847	NA	NA	megakaryocyte-associated tyrosine kinase [Source:MGI Symbol;Acc:MGI:99259]
616	ENSMUSG00000004934	326.201	255.529	267.504	227.905	246.749	244.754	Pias4	10	80989100	81003757	288.242	-0.233975	0.107809	-2.17027	0.0299865	0.20943	unchanged	protein inhibitor of activated STAT 4 [Source:MGI Symbol;Acc:MGI:2136940]
617	ENSMUSG00000004936	331.362	386.226	346.482	369.168	385.196	411.358	Map2k1	9	64093052	64160913	399.423	0.130798	0.124577	1.04994	0.293747	0.6693	unchanged	mitogen-activated protein kinase kinase 1 [Source:MGI Symbol;Acc:MGI:1346866]
618	ENSMUSG00000004937	440.784	427.278	346.482	392.712	372.914	438.839	Sgta	10	80879909	80896015	446.178	-0.00786249	0.118628	-0.0662785	0.947156	0.988652	unchanged	small glutamine-rich tetratricopeptide repeat (TPR)-containing, alpha [Source:MGI Symbol;Acc:MGI:1098703]
619	ENSMUSG00000004945	346.846	358.578	363.466	291.002	294.758	313.457	Tmem242	17	5461145	5490534	295.333	-0.248932	0.107308	-2.31978	0.020353	0.163823	unchanged	transmembrane protein 242 [Source:MGI Symbol;Acc:MGI:1917794]
620	ENSMUSG00000004947	70.1951	67.8618	69.636	62.1559	83.7382	69.5616	Dtx2	5	136023654	136061726	66.3532	0.0472654	0.212109	0.222835	0.823664	0.952096	unchanged	deltex 2, E3 ubiquitin ligase [Source:MGI Symbol;Acc:MGI:1921448]
621	ENSMUSG00000004951	87.7438	98.0226	90.8665	80.991	122.816	61.8325	Hspb1	5	135916773	135918417	120.776	-0.0774225	0.1994	-0.388277	0.697811	0.904891	unchanged	heat shock protein 1 [Source:MGI Symbol;Acc:MGI:96240]
622	ENSMUSG00000004952	23.7424	32.6742	25.4766	29.1944	31.2623	32.6338	Rasa4	5	136112770	136140714	74.6875	0.177548	0.266797	0.665479	0.505744	0.816458	unchanged	RAS p21 protein activator 4 [Source:MGI Symbol;Acc:MGI:1858600]
623	ENSMUSG00000004961	5.1614	1.6756	0.84922	1.88351	1.11651	0	Syt5	7	4542764	4550540	2.369	-1.35346	1.30836	-1.03447	0.300916	NA	NA	synaptotagmin V [Source:MGI Symbol;Acc:MGI:1926368]
624	ENSMUSG00000004980	2252.44	2298.09	2381.21	2307.3	2560.16	2297.25	Hnrnpa2b1	6	51437912	51446874	1772.13	0.047465	0.158535	0.299398	0.764637	0.93069	unchanged	heterogeneous nuclear ribonucleoprotein A2/B1 [Source:MGI Symbol;Acc:MGI:104819]
625	ENSMUSG00000004994	50.5817	50.268	50.9532	49.913	80.3887	42.0805	Yju2b	8	84984424	84997009	59.6825	0.170194	0.284892	0.5974	0.55024	0.840731	unchanged	YJU2 splicing factor homolog B [Source:MGI Symbol;Acc:MGI:1914986]
626	ENSMUSG00000004996	338.588	305.797	309.116	349.391	352.817	327.197	Mri1	8	84976535	84983955	369.168	0.111287	0.1026	1.08467	0.278069	0.655451	unchanged	methylthioribose-1-phosphate isomerase 1 [Source:MGI Symbol;Acc:MGI:1915123]
627	ENSMUSG00000005034	443.881	450.736	419.514	417.198	411.992	351.243	Prkacb	3	146435329	146518745	509.909	-0.157678	0.0935603	-1.68531	0.0919283	0.393502	unchanged	protein kinase, cAMP dependent, catalytic, beta [Source:MGI Symbol;Acc:MGI:97594]
628	ENSMUSG00000005043	7.22596	9.2158	11.0399	15.0681	5.58255	6.87028	Sgsh	11	119234251	119246362	16.4428	0.00277358	0.493125	0.00562449	0.995512	1	unchanged	N-sulfoglucosamine sulfohydrolase (sulfamidase) [Source:MGI Symbol;Acc:MGI:1350341]
629	ENSMUSG00000005045	13.4196	13.4048	22.0797	19.7769	22.3302	20.6108	Chd5	4	152423108	152474651	43.9676	0.344757	0.326123	1.05714	0.290449	0.666613	unchanged	chromodomain helicase DNA binding protein 5 [Source:MGI Symbol;Acc:MGI:3036258]
630	ENSMUSG00000005054	1313.06	1371.48	1425.84	1611.34	1729.47	1559.55	Cstb	10	78261503	78263456	1482.54	0.252042	0.0771443	3.26715	0.00108636	0.0202971	unchanged	cystatin B [Source:MGI Symbol;Acc:MGI:109514]
631	ENSMUSG00000005057	81.5501	97.1848	79.8266	91.3503	65.8741	99.6191	Sh2b2	5	136247001	136275410	53.3858	-0.00214259	0.205519	-0.0104253	0.991682	1	unchanged	SH2B adaptor protein 2 [Source:MGI Symbol;Acc:MGI:1345171]
632	ENSMUSG00000005069	109.422	93.8336	105.303	107.36	77.0391	77.2907	Pex5	6	124373775	124392026	94.3422	-0.232885	0.177696	-1.31058	0.19	0.557204	unchanged	peroxisomal biogenesis factor 5 [Source:MGI Symbol;Acc:MGI:1098808]
633	ENSMUSG00000005078	393.299	392.09	393.189	323.022	327.137	331.491	Jkamp	12	72132363	72148235	329.776	-0.263508	0.10244	-2.57231	0.0101021	0.104601	unchanged	JNK1/MAPK8-associated membrane protein [Source:MGI Symbol;Acc:MGI:1915057]
634	ENSMUSG00000005087	5680.64	5966.81	6469.35	5961.31	6934.64	6105.11	Cd44	2	102641486	102732010	2999.69	0.0683964	0.0955971	0.715465	0.474322	0.799285	unchanged	CD44 antigen [Source:MGI Symbol;Acc:MGI:88338]
635	ENSMUSG00000005102	193.036	151.642	174.09	148.797	165.243	141.7	Eif2ak4	2	118219099	118305715	173.052	-0.186741	0.13966	-1.33711	0.181187	0.545031	unchanged	eukaryotic translation initiation factor 2 alpha kinase 4 [Source:MGI Symbol;Acc:MGI:1353427]
636	ENSMUSG00000005103	618.336	716.319	701.455	605.549	658.741	577.104	Wdr1	5	38684156	38720564	523.101	-0.150276	0.0819353	-1.83408	0.066642	0.33144	unchanged	WD repeat domain 1 [Source:MGI Symbol;Acc:MGI:1337100]
637	ENSMUSG00000005107	11.3551	23.4584	22.9289	3.76702	13.3981	11.1642	Slc2a9	5	38506616	38660486	4.88625	-1.04425	0.617402	-1.69137	0.0907664	NA	NA	solute carrier family 2 (facilitated glucose transporter), member 9 [Source:MGI Symbol;Acc:MGI:2152844]
638	ENSMUSG00000005124	2.06456	5.8646	2.54766	5.65053	6.69906	7.72907	Ccn4	15	66763169	66795050	23.4431	0.909233	0.588705	1.54446	0.122476	0.454575	unchanged	cellular communication network factor 4 [Source:MGI Symbol;Acc:MGI:1197008]
639	ENSMUSG00000005125	1485.45	1731.73	1647.49	1706.46	1911.46	1721.86	Ndrg1	15	66801167	66841489	1913.69	0.132326	0.0765178	1.72935	0.0837465	0.377006	unchanged	N-myc downstream regulated gene 1 [Source:MGI Symbol;Acc:MGI:1341799]
640	ENSMUSG00000005131	16.5165	8.378	11.8891	15.0681	15.6311	8.58785	4930550C14Rik	9	53313625	53345702	16.8404	0.096877	0.434315	0.223057	0.823491	0.952096	unchanged	RIKEN cDNA 4930550C14 gene [Source:MGI Symbol;Acc:MGI:1922561]
641	ENSMUSG00000005142	263.231	272.285	275.147	185.526	246.749	212.12	Man2b1	8	85809899	85824911	212.94	-0.337011	0.123296	-2.73335	0.00626945	0.0746843	unchanged	mannosidase 2, alpha B1 [Source:MGI Symbol;Acc:MGI:107286]
642	ENSMUSG00000005148	2707.67	2581.26	2454.24	3371.48	3103.9	3298.59	Klf5	14	99536127	99552472	3807.72	0.337159	0.0605754	5.56594	2.60749e-08	2.0506e-06	unchanged	Kruppel-like transcription factor 5 [Source:MGI Symbol;Acc:MGI:1338056]
643	ENSMUSG00000005150	173.423	135.724	132.478	163.865	151.845	143.417	Wdr83	8	85801664	85807935	150.504	0.060603	0.170776	0.354869	0.722688	0.913396	unchanged	WD repeat domain containing 83 [Source:MGI Symbol;Acc:MGI:1915086]
644	ENSMUSG00000005161	2442.38	2540.21	2438.11	2021.01	2161.56	1968.34	Prdx2	8	85696216	85701463	1796.41	-0.272168	0.0580339	-4.68981	2.73457e-06	0.000135098	unchanged	peroxiredoxin 2 [Source:MGI Symbol;Acc:MGI:109486]
645	ENSMUSG00000005198	856.793	742.291	786.377	709.142	751.411	580.539	Polr2a	11	69624823	69649463	461.2	-0.226553	0.101032	-2.2424	0.0249358	0.186583	unchanged	polymerase (RNA) II (DNA directed) polypeptide A [Source:MGI Symbol;Acc:MGI:98086]
646	ENSMUSG00000005202	11.3551	11.7292	6.79376	13.1846	8.93207	13.7406	Shbg	11	69505630	69508731	9.76808	0.282142	0.492062	0.573387	0.566383	0.849047	unchanged	sex hormone binding globulin [Source:MGI Symbol;Acc:MGI:98295]
647	ENSMUSG00000005204	276.651	158.344	353.275	227.905	262.38	300.575	Senp3	11	69563941	69572910	232.704	0.00522617	0.369661	0.0141377	0.98872	0.999484	unchanged	SUMO/sentrin specific peptidase 3 [Source:MGI Symbol;Acc:MGI:2158736]
648	ENSMUSG00000005225	47.4849	45.2412	37.3657	31.0779	51.3594	30.9163	Plekha8	6	54572096	54622824	49.6327	-0.215587	0.244588	-0.881431	0.378085	0.739091	unchanged	pleckstrin homology domain containing, family A (phosphoinositide binding specific) member 8 [Source:MGI Symbol;Acc:MGI:2681164]
649	ENSMUSG00000005233	280.78	276.474	342.235	356.925	300.341	366.701	Spc25	2	69024239	69036538	160.285	0.188229	0.153999	1.22228	0.221602	0.59348	unchanged	SPC25, NDC80 kinetochore complex component, homolog (S. cerevisiae) [Source:MGI Symbol;Acc:MGI:1913692]
650	ENSMUSG00000005251	144.519	122.319	126.534	126.195	122.816	115.936	Ripk4	16	97543133	97564987	128.176	-0.104879	0.144199	-0.727322	0.467029	0.795457	unchanged	receptor-interacting serine-threonine kinase 4 [Source:MGI Symbol;Acc:MGI:1919638]
651	ENSMUSG00000005262	417.041	383.712	354.125	416.256	371.798	413.935	Ufd1	16	18630529	18654011	379.071	0.0629228	0.0984005	0.639457	0.522526	0.825256	unchanged	ubiquitin recognition factor in ER-associated degradation 1 [Source:MGI Symbol;Acc:MGI:109353]
652	ENSMUSG00000005267	0	0.8378	2.54766	1.88351	1.11651	0	Zfp287	11	62591182	62622731	5.66422	-0.292252	1.21546	-0.240445	0.809985	NA	unchanged	zinc finger protein 287 [Source:MGI Symbol;Acc:MGI:2176561]
653	ENSMUSG00000005299	128.003	99.6982	118.891	135.613	179.758	133.112	Letm1	5	33897017	33940161	154.852	0.368176	0.154623	2.38112	0.0172602	0.149634	unchanged	leucine zipper-EF-hand containing transmembrane protein 1 [Source:MGI Symbol;Acc:MGI:1932557]
654	ENSMUSG00000005312	747.371	691.185	671.733	706.317	672.139	685.311	Ubqln1	13	58323970	58363467	761.947	-0.0296541	0.0755844	-0.39233	0.694814	0.903896	unchanged	ubiquilin 1 [Source:MGI Symbol;Acc:MGI:1860276]
655	ENSMUSG00000005354	501.688	470.844	417.816	540.568	481.216	486.931	Txn2	15	77799247	77813206	557.455	0.121183	0.090112	1.3448	0.178689	0.542079	unchanged	thioredoxin 2 [Source:MGI Symbol;Acc:MGI:1929468]
656	ENSMUSG00000005360	1.03228	0	0.84922	0	0	0	Slc1a3	15	8663608	8740248	2.80894	-1.76414	1.70289	-1.03597	0.300217	NA	NA	solute carrier family 1 (glial high affinity glutamate transporter), member 3 [Source:MGI Symbol;Acc:MGI:99917]
657	ENSMUSG00000005362	193.036	194.37	228.44	184.584	209.904	251.624	Crbn	6	106757162	106777038	278.592	0.0712201	0.114889	0.619904	0.535321	0.832611	unchanged	cereblon [Source:MGI Symbol;Acc:MGI:1913277]
658	ENSMUSG00000005364	211.617	170.911	179.185	264.633	257.914	255.059	Il5ra	6	106687318	106725998	315.045	0.475384	0.113482	4.18908	2.80088e-05	0.00101107	unchanged	interleukin 5 receptor, alpha [Source:MGI Symbol;Acc:MGI:96558]
659	ENSMUSG00000005370	492.398	428.116	428.856	489.713	484.565	457.733	Msh6	17	88282490	88298320	402.441	0.0877618	0.0934622	0.939008	0.347727	0.717134	unchanged	mutS homolog 6 [Source:MGI Symbol;Acc:MGI:1343961]
660	ENSMUSG00000005371	427.364	462.466	451.785	472.761	500.196	562.504	Fbxo11	17	88298287	88372719	545.413	0.195309	0.0835685	2.33712	0.0194332	0.159824	unchanged	F-box protein 11 [Source:MGI Symbol;Acc:MGI:2147134]
661	ENSMUSG00000005374	128.003	125.67	123.137	113.952	117.233	117.654	Tbl2	5	135178511	135194614	107.646	-0.110588	0.156763	-0.705447	0.480532	0.802135	unchanged	transducin (beta)-like 2 [Source:MGI Symbol;Acc:MGI:1351652]
662	ENSMUSG00000005378	102.196	135.724	142.669	145.972	164.127	144.276	Bud23	5	135081811	135093813	143.206	0.244983	0.156932	1.56108	0.118506	0.446504	unchanged	BUD23, rRNA methyltransferase and ribosome maturation factor [Source:MGI Symbol;Acc:MGI:1913388]
663	ENSMUSG00000005397	581.174	725.535	647.955	1120.69	1151.12	1231.5	Nid1	13	13612136	13686854	943.996	0.840189	0.100692	8.34414	7.1732e-17	1.1889e-14	unchanged	nidogen 1 [Source:MGI Symbol;Acc:MGI:97342]
664	ENSMUSG00000005410	212.65	189.343	160.502	221.313	198.739	246.471	Mcm5	8	75836197	75855067	108.609	0.251832	0.15428	1.63231	0.102615	0.416788	unchanged	minichromosome maintenance complex component 5 [Source:MGI Symbol;Acc:MGI:103197]
665	ENSMUSG00000005413	80.5179	87.1312	77.279	484.062	332.72	425.099	Hmox1	8	75820249	75827217	415.001	2.34463	0.150597	15.5689	1.1841e-54	6.29372e-52	upregulated	heme oxygenase 1 [Source:MGI Symbol;Acc:MGI:96163]
666	ENSMUSG00000005417	2005.72	1887.56	1993.12	2231.96	1952.77	2079.98	Mprip	11	59552131	59671686	1892.96	0.0908549	0.0708156	1.28298	0.199499	0.567556	unchanged	myosin phosphatase Rho interacting protein [Source:MGI Symbol;Acc:MGI:1349438]
667	ENSMUSG00000005442	282.845	259.718	273.449	240.148	203.205	214.696	Cic	7	24967129	24993584	264.338	-0.307342	0.128126	-2.39875	0.0164513	0.145069	unchanged	capicua transcriptional repressor [Source:MGI Symbol;Acc:MGI:1918972]
668	ENSMUSG00000005447	806.211	875.501	784.679	695.957	895.44	746.284	Pafah1b3	7	24994474	24997411	686.71	-0.0793801	0.117491	-0.675627	0.499278	0.812586	unchanged	platelet-activating factor acetylhydrolase, isoform 1b, subunit 3 [Source:MGI Symbol;Acc:MGI:108414]
669	ENSMUSG00000005465	0	0	0	0	0	0	Il27ra	8	84756923	84769218	1.96294	0	1.88806	0	1	NA	unchanged	interleukin 27 receptor, alpha [Source:MGI Symbol;Acc:MGI:1355318]
670	ENSMUSG00000005469	614.207	583.109	551.143	650.753	581.701	529.871	Prkaca	8	84699622	84723072	541.042	0.0118161	0.0910453	0.129783	0.896738	0.975956	unchanged	protein kinase, cAMP dependent, catalytic, alpha [Source:MGI Symbol;Acc:MGI:97592]
671	ENSMUSG00000005470	111.486	124.832	108.7	77.224	103.835	92.7488	Asf1b	8	84682136	84696826	64.5184	-0.339011	0.185355	-1.82898	0.0674028	0.33344	unchanged	anti-silencing function 1B histone chaperone [Source:MGI Symbol;Acc:MGI:1914179]
672	ENSMUSG00000005481	519.237	518.598	550.294	510.432	685.537	510.977	Ddx39a	8	84441806	84453521	490.906	0.0997157	0.112677	0.884968	0.376174	0.737442	unchanged	DEAD box helicase 39a [Source:MGI Symbol;Acc:MGI:1915528]
673	ENSMUSG00000005483	305.555	264.745	279.393	291.944	310.39	237.025	Dnajb1	8	84334822	84339282	228.531	-0.0204647	0.118286	-0.173009	0.862644	0.964794	unchanged	DnaJ heat shock protein family (Hsp40) member B1 [Source:MGI Symbol;Acc:MGI:1931874]
674	ENSMUSG00000005501	256.006	303.284	288.735	348.45	381.846	338.361	Usp40	1	87872841	87936273	303.821	0.32534	0.0929189	3.50133	0.000462937	0.0102085	unchanged	ubiquitin specific peptidase 40 [Source:MGI Symbol;Acc:MGI:2443184]
675	ENSMUSG00000005505	93.9375	98.0226	92.5649	93.2338	91.5538	108.207	Kbtbd4	2	90735084	90741970	73.5108	0.0454415	0.195738	0.232154	0.816418	0.95033	unchanged	kelch repeat and BTB (POZ) domain containing 4 [Source:MGI Symbol;Acc:MGI:1914386]
676	ENSMUSG00000005506	1762.1	1772.79	1841.96	1808.17	1798.7	1769.1	Celf1	2	90770727	90849842	1875.38	-0.000699268	0.061122	-0.0114405	0.990872	0.999848	unchanged	CUGBP, Elav-like family member 1 [Source:MGI Symbol;Acc:MGI:1342295]
677	ENSMUSG00000005510	143.487	99.6982	116.343	134.671	113.884	139.982	Ndufs3	2	90724978	90735171	109.555	0.120632	0.200691	0.601084	0.547784	0.839128	unchanged	NADH:ubiquinone oxidoreductase core subunit S3 [Source:MGI Symbol;Acc:MGI:1915599]
678	ENSMUSG00000005514	454.203	464.979	542.651	473.703	510.245	453.439	Por	5	135698887	135764180	745.766	-0.0284205	0.0958408	-0.296538	0.766819	0.931761	unchanged	cytochrome p450 oxidoreductase [Source:MGI Symbol;Acc:MGI:97744]
679	ENSMUSG00000005533	1476.16	1530.66	1629.65	1422.99	1250.49	1475.39	Igf1r	7	67602575	67883416	1322.84	-0.159468	0.0917896	-1.73732	0.0823302	0.374127	unchanged	insulin-like growth factor I receptor [Source:MGI Symbol;Acc:MGI:96433]
680	ENSMUSG00000005534	128.003	141.588	158.804	140.322	144.03	156.299	Insr	8	3172061	3329617	140.981	0.0387826	0.155483	0.249433	0.803026	0.945823	unchanged	insulin receptor [Source:MGI Symbol;Acc:MGI:96575]
681	ENSMUSG00000005566	1384.29	1451.91	1331.58	1395.68	1248.26	1336.27	Trim28	7	12733041	12764962	1210.11	-0.0655493	0.0734612	-0.892298	0.372233	0.734631	unchanged	tripartite motif-containing 28 [Source:MGI Symbol;Acc:MGI:109274]
682	ENSMUSG00000005575	221.94	248.827	232.686	263.692	222.185	211.261	Ube2m	7	12769047	12772202	238.827	-0.014809	0.131522	-0.112597	0.91035	0.98024	unchanged	ubiquitin-conjugating enzyme E2M [Source:MGI Symbol;Acc:MGI:108278]
683	ENSMUSG00000005580	9.29052	20.1072	10.1906	17.8934	13.3981	11.1642	Adcy9	16	4105393	4238362	28.7178	0.0770177	0.376391	0.204621	0.837868	0.956878	unchanged	adenylate cyclase 9 [Source:MGI Symbol;Acc:MGI:108450]
684	ENSMUSG00000005583	2.06456	0.8378	1.69844	3.76702	0	0.858785	Mef2c	13	83652153	83815199	20.2451	0.091136	0.952932	0.0956375	0.923808	0.984361	unchanged	myocyte enhancer factor 2C [Source:MGI Symbol;Acc:MGI:99458]
685	ENSMUSG00000005609	555.367	530.327	454.332	575.413	576.119	589.127	Ctr9	7	110628158	110655584	486.447	0.179383	0.0887731	2.02069	0.043312	0.262677	unchanged	CTR9 homolog, Paf1/RNA polymerase II complex component [Source:MGI Symbol;Acc:MGI:109345]
686	ENSMUSG00000005610	3850.41	4084.28	4376.03	4309.47	4537.49	4106.71	Eif4g2	7	110666957	110682237	3936.16	0.0729625	0.0887071	0.822511	0.410786	0.759182	unchanged	eukaryotic translation initiation factor 4, gamma 2 [Source:MGI Symbol;Acc:MGI:109207]
687	ENSMUSG00000005615	75.3565	134.048	109.549	126.195	139.564	106.489	Pcyt1a	16	32249739	32293888	178.026	0.203763	0.164196	1.24097	0.214617	0.585821	unchanged	phosphate cytidylyltransferase 1, choline, alpha isoform [Source:MGI Symbol;Acc:MGI:88557]
688	ENSMUSG00000005621	49.5495	50.268	73.8821	47.0878	64.7575	49.8096	Zfp592	7	80643429	80694912	64.9213	-0.11703	0.240277	-0.487064	0.626213	0.872607	unchanged	zinc finger protein 592 [Source:MGI Symbol;Acc:MGI:2443541]
689	ENSMUSG00000005625	2184.31	1916.05	1892.06	2368.52	1783.07	2204.5	Psmd4	3	94940005	94949925	2011.85	0.0868016	0.0929127	0.934227	0.350187	0.719178	unchanged	proteasome (prosome, macropain) 26S subunit, non-ATPase, 4 [Source:MGI Symbol;Acc:MGI:1201670]
690	ENSMUSG00000005656	950.73	991.118	1009.72	860.765	991.46	963.557	Snx6	12	54793134	54842488	928.631	-0.0698142	0.0704612	-0.990817	0.321775	0.693199	unchanged	sorting nexin 6 [Source:MGI Symbol;Acc:MGI:1919433]
691	ENSMUSG00000005667	429.429	547.921	578.319	1201.68	1375.54	1422.15	Mthfd2	6	83282673	83302890	1558	1.35774	0.0907546	14.9605	1.32923e-50	6.20873e-48	upregulated	methylenetetrahydrofolate dehydrogenase (NAD+ dependent), methenyltetrahydrofolate cyclohydrolase [Source:MGI Symbol;Acc:MGI:1338850]
692	ENSMUSG00000005672	5.1614	25.134	12.7383	13.1846	18.9807	10.3054	Kit	5	75735576	75817382	13.2636	-0.0605649	0.477262	-0.126901	0.899019	0.976544	unchanged	KIT proto-oncogene receptor tyrosine kinase [Source:MGI Symbol;Acc:MGI:96677]
693	ENSMUSG00000005674	87.7438	92.9958	77.279	70.6317	96.0198	72.138	Tomm40l	1	171043580	171050083	82.2556	-0.119979	0.19958	-0.601154	0.547737	0.839128	unchanged	translocase of outer mitochondrial membrane 40-like [Source:MGI Symbol;Acc:MGI:3589112]
694	ENSMUSG00000005677	86.7115	89.6446	75.5805	70.6317	94.9033	72.138	Nr1i3	1	171041539	171048270	80.9659	-0.091314	0.202709	-0.450467	0.652373	0.884706	unchanged	nuclear receptor subfamily 1, group I, member 3 [Source:MGI Symbol;Acc:MGI:1346307]
695	ENSMUSG00000005681	6.19368	8.378	5.94454	4.70878	2.23302	6.0115	Apoa2	1	171052623	171053948	3.91955	-0.637729	0.714407	-0.892668	0.372035	NA	unchanged	apolipoprotein A-II [Source:MGI Symbol;Acc:MGI:88050]
696	ENSMUSG00000005682	116.648	135.724	136.724	107.36	107.185	110.783	Pan2	10	128139204	128157227	154.625	-0.261403	0.156215	-1.67335	0.0942579	0.398178	unchanged	PAN2 poly(A) specific ribonuclease subunit [Source:MGI Symbol;Acc:MGI:1918984]
697	ENSMUSG00000005683	476.914	474.195	556.239	644.161	552.672	630.348	Cs	10	128173603	128198348	639.124	0.278823	0.0898299	3.1039	0.00190989	0.0311196	unchanged	citrate synthase [Source:MGI Symbol;Acc:MGI:88529]
698	ENSMUSG00000005686	4.12912	9.2158	2.54766	15.0681	21.2137	18.8933	Ampd3	7	110367413	110411612	22.4716	1.77001	0.465951	3.7987	0.000145459	0.00409143	upregulated	adenosine monophosphate deaminase 3 [Source:MGI Symbol;Acc:MGI:1096344]
699	ENSMUSG00000005687	365.427	389.577	354.125	390.829	445.487	450.862	Bcas2	3	103078971	103086482	426.072	0.214331	0.135761	1.57874	0.114396	0.440999	unchanged	BCAS2 pre-mRNA processing factor [Source:MGI Symbol;Acc:MGI:1915433]
700	ENSMUSG00000005698	755.629	621.648	716.741	751.521	579.468	684.452	Ctcf	8	106363200	106409554	636.534	-0.0502557	0.0902058	-0.557123	0.577443	0.853458	unchanged	CCCTC-binding factor [Source:MGI Symbol;Acc:MGI:109447]
701	ENSMUSG00000005699	39.2267	42.7278	50.9532	48.0295	53.5924	63.5501	Pard6a	8	106427780	106430128	50.0289	0.312455	0.233839	1.3362	0.181484	0.545565	unchanged	par-6 family cell polarity regulator alpha [Source:MGI Symbol;Acc:MGI:1927223]
702	ENSMUSG00000005718	46.4526	37.701	39.9133	53.6801	39.0778	57.5386	Tfap4	16	4362525	4377718	50.0095	0.294416	0.241119	1.22104	0.222071	0.593568	unchanged	transcription factor AP4 [Source:MGI Symbol;Acc:MGI:103239]
703	ENSMUSG00000005732	1105.57	944.201	923.951	1182.84	1056.22	1307.93	Ranbp1	16	18057648	18066596	1032.45	0.256808	0.10979	2.33909	0.0193308	0.159339	unchanged	RAN binding protein 1 [Source:MGI Symbol;Acc:MGI:96269]
704	ENSMUSG00000005763	43.3558	33.512	39.9133	43.3208	35.7283	38.6453	Cd247	1	165616250	165704846	42.9581	0.0211839	0.245601	0.0862534	0.931265	0.985903	unchanged	CD247 antigen [Source:MGI Symbol;Acc:MGI:88334]
705	ENSMUSG00000005774	108.389	107.238	109.549	71.5734	84.8547	87.5961	Rfx5	3	94861386	94868872	91.2786	-0.414244	0.17827	-2.32368	0.0201424	0.163408	unchanged	regulatory factor X, 5 (influences HLA class II expression) [Source:MGI Symbol;Acc:MGI:1858421]
706	ENSMUSG00000005779	2077.98	2272.11	2206.27	2317.66	2700.84	2228.55	Psmb4	3	94791404	94794272	1991.31	0.14312	0.086618	1.65231	0.0984716	0.408241	unchanged	proteasome (prosome, macropain) subunit, beta type 4 [Source:MGI Symbol;Acc:MGI:1098257]
707	ENSMUSG00000005802	266.328	247.989	258.163	210.011	269.079	270.517	Slc30a4	2	122523153	122544583	325.618	-0.0431939	0.121511	-0.355474	0.722235	0.913396	unchanged	solute carrier family 30 (zinc transporter), member 4 [Source:MGI Symbol;Acc:MGI:1345282]
708	ENSMUSG00000005803	267.361	300.77	324.402	424.732	575.002	547.905	Sqor	2	122607157	122651489	338.373	0.790791	0.133514	5.92291	3.16301e-09	2.83457e-07	unchanged	sulfide quinone oxidoreductase [Source:MGI Symbol;Acc:MGI:1929899]
709	ENSMUSG00000005804	144.519	129.021	154.558	146.914	145.146	116.795	Bloc1s6	2	122580423	122591395	115.724	-0.0703906	0.154274	-0.456269	0.648197	0.881923	unchanged	biogenesis of lysosomal organelles complex-1, subunit 6, pallidin [Source:MGI Symbol;Acc:MGI:1927580]
710	ENSMUSG00000005813	399.492	407.171	461.975	483.121	461.118	480.061	Metap1	3	138164717	138195276	450.029	0.166361	0.103945	1.60047	0.109495	0.431762	unchanged	methionyl aminopeptidase 1 [Source:MGI Symbol;Acc:MGI:1922874]
711	ENSMUSG00000005823	168.262	165.884	197.868	146.914	174.175	177.769	Gpr108	17	57541635	57555446	173.541	-0.0947539	0.143363	-0.660936	0.508653	0.81789	unchanged	G protein-coupled receptor 108 [Source:MGI Symbol;Acc:MGI:1925558]
712	ENSMUSG00000005836	123.874	126.508	167.296	150.681	160.777	121.948	Gata6	18	11052064	11085635	418.219	0.0399585	0.133269	0.299834	0.764304	0.93069	unchanged	GATA binding protein 6 [Source:MGI Symbol;Acc:MGI:107516]
713	ENSMUSG00000005846	1399.77	1368.97	1385.08	1712.11	1649.08	1596.48	Rsl1d1	16	11010834	11021195	1873.77	0.255224	0.0713685	3.57614	0.000348702	0.00818096	unchanged	ribosomal L1 domain containing 1 [Source:MGI Symbol;Acc:MGI:1913659]
714	ENSMUSG00000005871	310.716	367.794	343.934	374.819	387.429	319.468	Apc	18	34353977	34455605	427.859	0.0726874	0.0926804	0.78428	0.432876	0.773002	unchanged	APC, WNT signaling pathway regulator [Source:MGI Symbol;Acc:MGI:88039]
715	ENSMUSG00000005873	378.847	368.632	377.053	354.1	295.875	358.972	Reep5	18	34477938	34507123	409.739	-0.150757	0.0965567	-1.56133	0.118445	0.446504	unchanged	receptor accessory protein 5 [Source:MGI Symbol;Acc:MGI:1270152]
716	ENSMUSG00000005881	709.177	627.512	602.097	643.219	430.973	586.55	Ergic3	2	155849965	155860199	550.253	-0.218724	0.123147	-1.77612	0.0757137	0.356051	unchanged	ERGIC and golgi 3 [Source:MGI Symbol;Acc:MGI:1913616]
717	ENSMUSG00000005882	154.842	132.372	147.764	173.283	159.661	142.558	Uqcc1	2	155688814	155772230	146.283	0.129377	0.141303	0.915599	0.359877	0.725503	unchanged	ubiquinol-cytochrome c reductase complex assembly factor 1 [Source:MGI Symbol;Acc:MGI:1929472]
718	ENSMUSG00000005886	114.583	105.563	129.081	117.719	121.7	105.631	Ncoa2	1	13209329	13444307	143.381	-0.0218783	0.152906	-0.143083	0.886224	0.972798	unchanged	nuclear receptor coactivator 2 [Source:MGI Symbol;Acc:MGI:1276533]
719	ENSMUSG00000005893	689.563	622.485	632.669	594.248	571.653	559.928	Nr2c2	6	92068371	92151275	622.732	-0.170638	0.0827996	-2.06086	0.0393162	0.246751	unchanged	nuclear receptor subfamily 2, group C, member 2 [Source:MGI Symbol;Acc:MGI:1352466]
720	ENSMUSG00000005897	59.8723	60.3216	55.1993	80.991	64.7575	66.1265	Nr2c1	10	93983885	94033073	64.3706	0.274941	0.230975	1.19035	0.233908	0.608153	unchanged	nuclear receptor subfamily 2, group C, member 1 [Source:MGI Symbol;Acc:MGI:1352465]
721	ENSMUSG00000005899	66.0659	67.8618	75.5805	64.9811	91.5538	79.867	Smpd4	16	17437218	17462692	72.1739	0.166343	0.197202	0.843516	0.39894	0.752387	unchanged	sphingomyelin phosphodiesterase 4 [Source:MGI Symbol;Acc:MGI:1924876]
722	ENSMUSG00000005907	92.9052	77.9154	60.2946	49.913	60.2915	64.4089	Pex1	5	3646066	3687232	88.5859	-0.394345	0.195387	-2.01828	0.043562	0.26332	unchanged	peroxisomal biogenesis factor 1 [Source:MGI Symbol;Acc:MGI:1918632]
723	ENSMUSG00000005917	22.7102	30.1608	33.1196	45.2043	35.7283	14.5994	Otx1	11	21944764	21952897	16.2736	0.139262	0.428232	0.325202	0.745028	0.923647	unchanged	orthodenticle homeobox 1 [Source:MGI Symbol;Acc:MGI:97450]
724	ENSMUSG00000005936	161.036	197.721	174.939	174.225	212.137	158.017	Kctd20	17	29170924	29188523	174.088	0.0163141	0.131754	0.123822	0.901456	0.977363	unchanged	potassium channel tetramerisation domain containing 20 [Source:MGI Symbol;Acc:MGI:1914239]
725	ENSMUSG00000005947	8.25824	10.8914	3.39688	0.941756	0	6.87028	Itgae	11	72981409	73038272	3.30984	-1.45782	0.947022	-1.53937	0.123715	NA	NA	integrin alpha E, epithelial-associated [Source:MGI Symbol;Acc:MGI:1298377]
726	ENSMUSG00000005949	116.648	98.8604	81.5251	81.9327	78.1557	104.772	Ctns	11	73074422	73089868	80.7934	-0.154241	0.207797	-0.742268	0.457925	0.791431	unchanged	cystinosis, nephropathic [Source:MGI Symbol;Acc:MGI:1932872]
727	ENSMUSG00000005951	3.09684	0	2.54766	3.76702	4.46604	6.0115	Shpk	11	73090286	73115337	3.3241	1.38509	0.938334	1.47611	0.139914	NA	NA	sedoheptulokinase [Source:MGI Symbol;Acc:MGI:1921887]
728	ENSMUSG00000005958	131.1	127.346	146.066	114.894	154.078	133.971	Ephb3	16	21023505	21042055	77.4101	-0.00935496	0.197137	-0.0474541	0.962151	0.991657	unchanged	Eph receptor B3 [Source:MGI Symbol;Acc:MGI:104770]
729	ENSMUSG00000005968	171.359	208.612	174.939	222.254	164.127	211.261	Tuft1	3	94520064	94566179	430.884	0.11139	0.11963	0.931117	0.351793	0.719933	unchanged	tuftelin 1 [Source:MGI Symbol;Acc:MGI:109572]
730	ENSMUSG00000005973	129.035	182.64	141.82	168.574	138.447	135.688	Rcn1	2	105216636	105229664	60.041	-0.0378055	0.190827	-0.198114	0.842956	0.958529	unchanged	reticulocalbin 1 [Source:MGI Symbol;Acc:MGI:104559]
731	ENSMUSG00000005980	80.5179	81.2666	77.279	90.4085	74.8061	109.925	Dnase1	16	3854806	3857888	85.2737	0.212183	0.197059	1.07675	0.281592	0.657546	unchanged	deoxyribonuclease I [Source:MGI Symbol;Acc:MGI:103157]
732	ENSMUSG00000005981	225.037	220.341	191.074	208.128	241.166	217.273	Trap1	16	3857835	3895691	202.898	0.0657272	0.128012	0.513445	0.60764	0.866599	unchanged	TNF receptor-associated protein 1 [Source:MGI Symbol;Acc:MGI:1915265]
733	ENSMUSG00000005982	98.0666	94.6714	112.097	96.0591	59.175	92.7488	Naa60	16	3690239	3722634	109.166	-0.284439	0.171412	-1.65939	0.0970371	0.404798	unchanged	N(alpha)-acetyltransferase 60, NatF catalytic subunit [Source:MGI Symbol;Acc:MGI:1922013]
734	ENSMUSG00000005983	110.454	107.238	117.192	103.593	68.1071	114.218	1700037C18Rik	16	3713043	3726553	114.2	-0.21312	0.166875	-1.27712	0.201559	0.569371	unchanged	RIKEN cDNA 1700037C18 gene [Source:MGI Symbol;Acc:MGI:1920511]
735	ENSMUSG00000005986	12.3874	9.2158	12.7383	4.70878	4.46604	4.29393	Ankrd13d	19	4320208	4333165	21.6682	-1.34605	0.518579	-2.59565	0.00944119	0.100294	unchanged	ankyrin repeat domain 13 family, member D [Source:MGI Symbol;Acc:MGI:1915673]
736	ENSMUSG00000006005	2431.02	2379.35	2464.44	2413.72	2200.64	2523.11	Tpr	1	150268589	150325686	3062.94	-0.0264716	0.0713669	-0.370923	0.710695	0.910905	unchanged	translocated promoter region, nuclear basket protein [Source:MGI Symbol;Acc:MGI:1922066]
737	ENSMUSG00000006010	297.297	317.526	270.052	352.217	401.943	319.468	Odr4	1	150237056	150268831	290.295	0.273762	0.104262	2.62571	0.00864693	0.0944083	unchanged	odr4 GPCR localization factor homolog [Source:MGI Symbol;Acc:MGI:2385108]
738	ENSMUSG00000006014	173.423	159.182	182.582	141.263	135.098	167.463	Prg4	1	150325163	150341916	192.555	-0.20755	0.126665	-1.63858	0.101301	0.41354	unchanged	proteoglycan 4 (megakaryocyte stimulating factor, articular superficial zone protein) [Source:MGI Symbol;Acc:MGI:1891344]
739	ENSMUSG00000006019	39.2267	47.7546	33.1196	53.6801	35.7283	44.6568	Dhx34	7	15931072	15955962	38.3404	0.164209	0.269226	0.60993	0.541908	0.835715	unchanged	DExH-box helicase 34 [Source:MGI Symbol;Acc:MGI:1918973]
740	ENSMUSG00000006021	41.2912	46.079	41.6118	35.7867	49.1264	31.7751	Kptn	7	15853820	15861441	38.5911	-0.159494	0.2743	-0.581457	0.560932	0.84629	unchanged	kaptin [Source:MGI Symbol;Acc:MGI:1890380]
741	ENSMUSG00000006024	291.103	333.444	326.95	374.819	422.041	338.361	Napa	7	15832383	15851900	434.904	0.247298	0.105861	2.33606	0.0194882	0.160068	unchanged	N-ethylmaleimide sensitive fusion protein attachment protein alpha [Source:MGI Symbol;Acc:MGI:104563]
742	ENSMUSG00000006050	270.457	294.906	290.433	298.537	343.885	268.8	Sra1	18	36799734	36803868	318.977	0.0828753	0.11047	0.75021	0.453128	0.788677	unchanged	steroid receptor RNA activator 1 [Source:MGI Symbol;Acc:MGI:1344414]
743	ENSMUSG00000006057	98.0666	82.1044	96.811	107.36	73.6896	91.89	Atp5mc1	11	95959678	95966496	109.051	-0.0114217	0.181582	-0.0629008	0.949846	0.989316	unchanged	ATP synthase membrane subunit c locus 1 [Source:MGI Symbol;Acc:MGI:107653]
744	ENSMUSG00000006058	206.456	185.154	219.099	166.691	196.506	184.639	Snf8	11	95925711	95938256	241.628	-0.158645	0.122151	-1.29876	0.194026	0.562475	unchanged	SNF8, ESCRT-II complex subunit, homolog (S. cerevisiae) [Source:MGI Symbol;Acc:MGI:1343161]
745	ENSMUSG00000006095	405.686	291.554	332.894	368.226	305.924	366.701	Tbcb	7	29923556	29931697	331.508	0.0232325	0.117648	0.197475	0.843456	0.958684	unchanged	tubulin folding cofactor B [Source:MGI Symbol;Acc:MGI:1913661]
746	ENSMUSG00000006127	208.521	192.694	205.511	151.623	151.845	149.429	Inpp5k	11	75521814	75539697	158.056	-0.420995	0.128073	-3.28715	0.00101208	0.0192833	unchanged	inositol polyphosphate 5-phosphatase K [Source:MGI Symbol;Acc:MGI:1194899]
747	ENSMUSG00000006134	142.455	169.236	175.788	188.351	185.341	127.959	Crkl	16	17269851	17305298	220.612	0.0282312	0.137051	0.205991	0.836798	0.956512	unchanged	v-crk avian sarcoma virus CT10 oncogene homolog-like [Source:MGI Symbol;Acc:MGI:104686]
748	ENSMUSG00000006143	46.4526	54.457	38.2149	53.6801	54.709	64.4089	Upk3bl	5	136083346	136093180	36.3969	0.315395	0.27058	1.16562	0.243766	0.619524	unchanged	uroplakin 3B-like [Source:MGI Symbol;Acc:MGI:1916915]
749	ENSMUSG00000006154	6.19368	0.8378	4.2461	4.70878	7.81557	5.15271	Eps8l1	7	4463673	4483486	21.2343	0.679334	0.58624	1.1588	0.246539	0.623027	unchanged	EPS8-like 1 [Source:MGI Symbol;Acc:MGI:1914675]
750	ENSMUSG00000006169	588.4	631.701	731.178	633.801	730.197	717.945	Clint1	11	45742791	45801452	675.296	0.0908112	0.0921254	0.985734	0.324263	0.695387	unchanged	clathrin interactor 1 [Source:MGI Symbol;Acc:MGI:2144243]
751	ENSMUSG00000006179	15.4842	19.2694	12.7383	19.7769	30.1458	24.9048	Prss16	13	22186343	22193912	10.7204	0.647879	0.399199	1.62295	0.104601	0.420751	unchanged	serine protease 16 (thymus) [Source:MGI Symbol;Acc:MGI:1859181]
752	ENSMUSG00000006191	151.745	154.155	146.915	142.205	140.68	165.746	Cdkal1	13	29375729	30039657	158.648	-0.00882259	0.138537	-0.0636841	0.949222	0.989136	unchanged	CDK5 regulatory subunit associated protein 1-like 1 [Source:MGI Symbol;Acc:MGI:1921765]
753	ENSMUSG00000006205	232.263	212.801	219.948	265.575	267.962	237.025	Htra1	7	130537841	130587390	477.249	0.211933	0.129661	1.63451	0.102152	0.415565	unchanged	HtrA serine peptidase 1 [Source:MGI Symbol;Acc:MGI:1929076]
754	ENSMUSG00000006215	109.422	126.508	95.1126	129.962	125.049	131.394	Zbtb17	4	141171965	141195241	134.814	0.223602	0.176056	1.27006	0.204062	0.57235	unchanged	zinc finger and BTB domain containing 17 [Source:MGI Symbol;Acc:MGI:107410]
755	ENSMUSG00000006218	1.03228	1.6756	3.39688	1.88351	8.93207	2.57636	Fam131c	4	141095531	141111486	8.59268	1.03691	0.804558	1.2888	0.197468	0.566025	unchanged	family with sequence similarity 131, member C [Source:MGI Symbol;Acc:MGI:2685539]
756	ENSMUSG00000006219	941.44	1001.17	952.824	789.191	815.052	827.01	Fblim1	4	141303373	141333407	707.524	-0.252541	0.0782201	-3.2286	0.00124398	0.0222963	unchanged	filamin binding LIM protein 1 [Source:MGI Symbol;Acc:MGI:1921452]
757	ENSMUSG00000006235	10.3228	5.8646	11.0399	3.76702	4.46604	7.72907	Epor	9	21870193	21874802	9.30976	-0.74301	0.592316	-1.25442	0.209691	0.579346	unchanged	erythropoietin receptor [Source:MGI Symbol;Acc:MGI:95408]
758	ENSMUSG00000006241	11.3551	13.4048	21.2305	11.3011	14.5146	17.1757	Ccdc159	9	21838767	21847168	14.8701	-0.104159	0.430428	-0.24199	0.808788	0.947214	unchanged	coiled-coil domain containing 159 [Source:MGI Symbol;Acc:MGI:1914369]
759	ENSMUSG00000006262	195.101	185.154	212.305	218.487	214.37	215.555	Mob1b	5	88868714	88912079	232.28	0.129884	0.140515	0.924342	0.355308	0.722027	unchanged	MOB kinase activator 1B [Source:MGI Symbol;Acc:MGI:1915723]
760	ENSMUSG00000006273	430.461	487.6	458.579	562.228	473.4	539.317	Atp6v1b2	8	69541298	69566363	514.596	0.194966	0.0944245	2.06478	0.038944	0.245214	unchanged	ATPase, H+ transporting, lysosomal V1 subunit B2 [Source:MGI Symbol;Acc:MGI:109618]
761	ENSMUSG00000006276	247.747	256.367	231.837	278.76	244.516	245.613	Eps15l1	8	73094839	73175304	318.485	0.0643366	0.106862	0.602055	0.547138	0.83887	unchanged	epidermal growth factor receptor pathway substrate 15-like 1 [Source:MGI Symbol;Acc:MGI:104582]
762	ENSMUSG00000006281	153.81	144.939	189.376	161.04	160.777	159.734	Tep1	14	51061516	51108017	157.346	-0.0216143	0.135503	-0.159512	0.873266	0.968814	unchanged	telomerase associated protein 1 [Source:MGI Symbol;Acc:MGI:109573]
763	ENSMUSG00000006288	53.6786	67.024	72.1837	54.6218	45.7769	55.821	Ttc5	14	51002872	51022976	49.8919	-0.304323	0.235899	-1.29006	0.19703	0.565987	unchanged	tetratricopeptide repeat domain 5 [Source:MGI Symbol;Acc:MGI:2683584]
764	ENSMUSG00000006289	106.325	115.616	146.066	117.719	131.748	115.077	Osgep	14	51143935	51162350	116.338	-0.0233653	0.152628	-0.153087	0.87833	0.970278	unchanged	O-sialoglycoprotein endopeptidase [Source:MGI Symbol;Acc:MGI:1913496]
765	ENSMUSG00000006299	1571.13	1843.16	1739.2	1682.92	1698.21	1629.12	Aamp	1	74318999	74323897	1612.46	-0.04244	0.0686547	-0.618165	0.536466	0.8332	unchanged	angio-associated migratory protein [Source:MGI Symbol;Acc:MGI:107809]
766	ENSMUSG00000006301	292.135	275.636	294.679	328.673	311.506	245.613	Tmbim1	1	74327406	74344781	427.812	0.0354648	0.122346	0.289874	0.771913	0.93349	unchanged	transmembrane BAX inhibitor motif containing 1 [Source:MGI Symbol;Acc:MGI:1916910]
767	ENSMUSG00000006304	3225.88	3284.18	3201.56	3523.11	3407.59	3337.24	Arpc2	1	74275243	74307368	4521.72	0.0802196	0.0546167	1.46877	0.141894	0.489993	unchanged	actin related protein 2/3 complex, subunit 2 [Source:MGI Symbol;Acc:MGI:1923959]
768	ENSMUSG00000006307	115.615	98.0226	131.629	94.1756	112.767	93.6076	Kmt2b	7	30268283	30288151	113.566	-0.204585	0.187234	-1.09267	0.27454	0.652445	unchanged	lysine (K)-specific methyltransferase 2B [Source:MGI Symbol;Acc:MGI:109565]
769	ENSMUSG00000006310	0	1.6756	1.69844	0	0	0	Zbtb32	7	30289106	30298334	3.7035	-2.73028	1.51213	-1.80558	0.0709833	NA	NA	zinc finger and BTB domain containing 32 [Source:MGI Symbol;Acc:MGI:1891838]
770	ENSMUSG00000006313	0	1.6756	0	5.65053	4.46604	0.858785	Upk1a	7	30302517	30312272	4.58613	2.58996	1.22233	2.11888	0.0341009	NA	NA	uroplakin 1A [Source:MGI Symbol;Acc:MGI:98911]
771	ENSMUSG00000006315	312.781	334.282	281.941	349.391	357.283	346.949	Tmem147	7	30427126	30428965	356.212	0.181124	0.110006	1.64648	0.0996646	0.410757	unchanged	transmembrane protein 147 [Source:MGI Symbol;Acc:MGI:1915011]
772	ENSMUSG00000006333	2321.6	1896.78	2089.93	2055.85	1867.92	2347.92	Rps9	7	3706992	3709896	2395.95	-0.00580621	0.077375	-0.0750399	0.940183	0.988042	unchanged	ribosomal protein S9 [Source:MGI Symbol;Acc:MGI:1924096]
773	ENSMUSG00000006335	36.1298	42.7278	40.7625	39.5537	29.0292	23.1872	Tfpt	7	3623323	3632928	35.9614	-0.388341	0.31095	-1.24889	0.211707	0.58156	unchanged	TCF3 (E2A) fusion partner [Source:MGI Symbol;Acc:MGI:1916964]
774	ENSMUSG00000006345	23.7424	27.6474	50.104	44.2625	24.5632	28.3399	Ggt1	10	75397438	75422034	12.6109	-0.0654188	0.402012	-0.162729	0.870732	0.968274	unchanged	gamma-glutamyltransferase 1 [Source:MGI Symbol;Acc:MGI:95706]
775	ENSMUSG00000006356	48.5172	60.3216	63.6915	56.5053	36.8448	54.9623	Crip2	12	113103856	113109126	149.124	-0.210781	0.199355	-1.05732	0.290367	0.666613	unchanged	cysteine rich protein 2 [Source:MGI Symbol;Acc:MGI:1915587]
776	ENSMUSG00000006360	11.3551	17.5938	12.7383	7.53404	8.93207	15.4581	Crip1	12	113109936	113117499	78.8282	-0.372096	0.369747	-1.00635	0.314245	0.686416	unchanged	cysteine-rich protein 1 [Source:MGI Symbol;Acc:MGI:88501]
777	ENSMUSG00000006362	0	0	0	0.941756	2.23302	0	Cbfa2t3	8	123351880	123425848	11.6756	2.54592	1.48595	1.71333	0.086652	0.383258	unchanged	CBFA2/RUNX1 translocation partner 3 [Source:MGI Symbol;Acc:MGI:1338013]
778	ENSMUSG00000006369	262.199	200.234	217.4	215.662	189.807	182.062	Fbln1	15	85090150	85170736	74.8268	-0.20696	0.156465	-1.32272	0.185929	0.551231	unchanged	fibulin 1 [Source:MGI Symbol;Acc:MGI:95487]
779	ENSMUSG00000006373	156.907	175.1	186.828	219.429	263.496	221.567	Pgrmc1	X	35861859	35869732	180.671	0.435632	0.155781	2.79643	0.00516698	0.0652284	unchanged	progesterone receptor membrane component 1 [Source:MGI Symbol;Acc:MGI:1858305]
780	ENSMUSG00000006378	246.715	234.584	224.194	296.653	300.341	258.494	Gcat	15	78915074	78922553	161.136	0.277144	0.1292	2.14508	0.0319463	0.218175	unchanged	glycine C-acetyltransferase (2-amino-3-ketobutyrate-coenzyme A ligase) [Source:MGI Symbol;Acc:MGI:1349389]
781	ENSMUSG00000006390	750.468	591.487	613.986	678.064	637.527	636.36	Elovl1	4	118285290	118290150	435.045	3.17363e-05	0.101848	0.000311604	0.999751	1	unchanged	ELOVL fatty acid elongase 1 [Source:MGI Symbol;Acc:MGI:1858959]
782	ENSMUSG00000006392	200.262	210.288	205.511	252.39	203.205	243.036	Med8	4	118266534	118272979	265.222	0.185727	0.115651	1.60593	0.10829	0.429109	unchanged	mediator complex subunit 8 [Source:MGI Symbol;Acc:MGI:1915269]
783	ENSMUSG00000006395	171.359	197.721	175.788	195.885	216.603	202.673	Hyi	4	118217187	118219941	288.148	0.170252	0.124303	1.36965	0.170797	0.53239	unchanged	hydroxypyruvate isomerase (putative) [Source:MGI Symbol;Acc:MGI:1915430]
784	ENSMUSG00000006398	741.177	618.296	622.478	629.093	688.886	578.821	Cdc20	4	118290098	118294549	333.784	-0.0633791	0.119401	-0.530809	0.595551	0.862113	unchanged	cell division cycle 20 [Source:MGI Symbol;Acc:MGI:1859866]
785	ENSMUSG00000006403	36.1298	55.2948	31.4211	27.3109	40.1943	27.4811	Adamts4	1	171077990	171088206	11.3386	-0.382189	0.377822	-1.01156	0.31175	0.683461	unchanged	ADAM metallopeptidase with thrombospondin type 1 motif 4 [Source:MGI Symbol;Acc:MGI:1339949]
786	ENSMUSG00000006412	412.912	335.12	355.823	366.343	308.157	451.721	Pfdn2	1	171173238	171186822	462.842	0.0369254	0.125787	0.293556	0.769097	0.932177	unchanged	prefoldin 2 [Source:MGI Symbol;Acc:MGI:1276111]
787	ENSMUSG00000006418	244.65	319.202	315.06	281.585	282.477	252.483	Rnf114	2	167334565	167358093	280.945	-0.112518	0.126522	-0.889321	0.373831	0.736201	unchanged	ring finger protein 114 [Source:MGI Symbol;Acc:MGI:1933159]
788	ENSMUSG00000006423	71.2273	59.4838	53.5008	80.991	81.5052	81.5846	Steep1	X	36087390	36137764	71.7487	0.414266	0.18865	2.19595	0.0280954	0.199987	unchanged	STING1 ER exit protein 1 [Source:MGI Symbol;Acc:MGI:1924894]
789	ENSMUSG00000006435	4.12912	5.0268	3.39688	13.1846	13.3981	10.3054	Neurl1a	19	47167259	47247880	14.6453	1.54444	0.527827	2.92604	0.00343306	0.0481942	upregulated	neuralized E3 ubiquitin protein ligase 1A [Source:MGI Symbol;Acc:MGI:1334263]
790	ENSMUSG00000006442	154.842	104.725	141.82	247.682	213.253	198.379	Srm	4	148675960	148679450	229.915	0.721944	0.148306	4.86795	1.12761e-06	6.12008e-05	unchanged	spermidine synthase [Source:MGI Symbol;Acc:MGI:102690]
791	ENSMUSG00000006445	226.069	239.611	273.449	284.41	308.157	339.22	Epha2	4	141028551	141056695	638.901	0.33385	0.247232	1.35035	0.176904	0.53996	unchanged	Eph receptor A2 [Source:MGI Symbol;Acc:MGI:95278]
792	ENSMUSG00000006456	198.198	179.289	213.154	191.176	264.613	178.627	Rbm14	19	4850597	4861662	189.51	0.0935653	0.132968	0.703668	0.481639	0.802599	unchanged	RNA binding motif protein 14 [Source:MGI Symbol;Acc:MGI:1929092]
793	ENSMUSG00000006462	12.3874	14.2426	9.34142	23.5439	7.81557	12.8818	A530013C23Rik	2	167532548	167584184	4.5031	0.306112	0.666966	0.458962	0.646261	NA	unchanged	RIKEN cDNA A530013C23 gene [Source:MGI Symbol;Acc:MGI:3041178]
794	ENSMUSG00000006463	24.7747	15.0804	7.64298	28.2527	21.2137	15.4581	Zdhhc24	19	4928696	4935425	22.1356	0.470861	0.413005	1.14009	0.25425	0.63104	unchanged	zinc finger, DHHC domain containing 24 [Source:MGI Symbol;Acc:MGI:1917855]
795	ENSMUSG00000006464	6.19368	5.0268	6.79376	5.65053	3.34953	8.58785	Bbs1	19	4936906	4956656	17.052	0.00876341	0.54111	0.0161952	0.987079	0.998742	unchanged	Bardet-Biedl syndrome 1 [Source:MGI Symbol;Acc:MGI:1277215]
796	ENSMUSG00000006471	92.9052	69.5374	62.8422	74.3987	56.942	80.7258	Ndor1	2	25134833	25146034	77.029	-0.0704473	0.219083	-0.321556	0.747789	0.925	unchanged	NADPH dependent diflavin oxidoreductase 1 [Source:MGI Symbol;Acc:MGI:1926047]
797	ENSMUSG00000006476	126.97	162.533	162.201	123.37	139.564	109.925	Nsmf	2	24944367	24952893	198.022	-0.291325	0.140998	-2.06617	0.0388127	0.244791	unchanged	NMDA receptor synaptonuclear signaling and neuronal migration factor [Source:MGI Symbol;Acc:MGI:1861755]
798	ENSMUSG00000006494	762.855	855.394	835.632	870.182	1009.32	781.495	Pdk1	2	71703568	71734202	648.381	0.112473	0.089871	1.25149	0.210756	0.58104	unchanged	pyruvate dehydrogenase kinase, isoenzyme 1 [Source:MGI Symbol;Acc:MGI:1926119]
799	ENSMUSG00000006498	849.567	711.292	612.287	808.968	612.964	653.536	Ptbp1	10	79690261	79700605	747.163	-0.0624567	0.105676	-0.591022	0.554506	0.842167	unchanged	polypyrimidine tract binding protein 1 [Source:MGI Symbol;Acc:MGI:97791]
800	ENSMUSG00000006517	192.004	161.695	146.915	226.963	186.457	182.062	Mvd	8	123160340	123170161	353.229	0.25483	0.163121	1.56222	0.118237	0.446408	unchanged	mevalonate (diphospho) decarboxylase [Source:MGI Symbol;Acc:MGI:2179327]
801	ENSMUSG00000006519	376.782	338.471	399.982	339.974	315.972	377.866	Cyba	8	123151515	123159669	372.381	-0.104828	0.103229	-1.01549	0.309872	0.681365	unchanged	cytochrome b-245, alpha polypeptide [Source:MGI Symbol;Acc:MGI:1316658]
802	ENSMUSG00000006526	68.1305	82.9422	78.9774	66.8646	71.4566	74.7143	Stimate	14	30547547	30599167	77.8448	-0.114985	0.19236	-0.597758	0.550002	0.840731	unchanged	STIM activating enhancer [Source:MGI Symbol;Acc:MGI:1921500]
803	ENSMUSG00000006527	47.4849	47.7546	49.2547	38.612	48.0099	58.3974	Sfmbt1	14	30436806	30544678	59.1145	0.0103736	0.213505	0.0485873	0.961248	0.991432	unchanged	Scm-like with four mbt domains 1 [Source:MGI Symbol;Acc:MGI:1859609]
804	ENSMUSG00000006567	11.3551	14.2426	5.09532	3.76702	8.93207	7.72907	Atp7b	8	22482801	22550321	33.9255	-0.596819	0.453464	-1.31613	0.18813	0.554567	unchanged	ATPase, copper transporting, beta polypeptide [Source:MGI Symbol;Acc:MGI:103297]
805	ENSMUSG00000006575	7.22596	16.756	11.8891	7.53404	8.93207	19.7521	Rundc3a	11	102284229	102293381	15.0645	0.0176388	0.5516	0.0319775	0.97449	0.994636	unchanged	RUN domain containing 3A [Source:MGI Symbol;Acc:MGI:1858752]
806	ENSMUSG00000006576	73.2919	94.6714	83.2235	54.6218	53.5924	70.4204	Slc4a3	1	75522910	75538816	40.8951	-0.488885	0.21343	-2.29061	0.0219862	0.171895	unchanged	solute carrier family 4 (anion exchanger), member 3 [Source:MGI Symbol;Acc:MGI:109350]
807	ENSMUSG00000006585	291.103	284.014	298.076	344.683	321.555	327.197	Cdt1	8	123294754	123300293	286.054	0.186837	0.108963	1.71468	0.0864041	0.382931	unchanged	chromatin licensing and DNA replication factor 1 [Source:MGI Symbol;Acc:MGI:1914427]
808	ENSMUSG00000006587	0	3.3512	1.69844	0.941756	0	2.57636	Snai3	8	123180947	123187472	4.06999	-0.488508	1.10203	-0.443279	0.657564	NA	unchanged	snail family zinc finger 3 [Source:MGI Symbol;Acc:MGI:1353563]
809	ENSMUSG00000006589	1608.29	1576.74	1479.34	1733.77	1822.14	1661.75	Aprt	8	123301374	123303648	1518.33	0.16133	0.0717907	2.24723	0.0246255	0.185455	unchanged	adenine phosphoribosyl transferase [Source:MGI Symbol;Acc:MGI:88061]
810	ENSMUSG00000006599	204.392	252.178	211.456	261.808	272.428	246.471	Gtf2h1	7	46445527	46473224	354.63	0.221201	0.148077	1.49382	0.135222	0.478273	unchanged	general transcription factor II H, polypeptide 1 [Source:MGI Symbol;Acc:MGI:1277216]
811	ENSMUSG00000006611	6.19368	11.7292	15.286	11.3011	16.7476	21.4696	Hfe	13	23886017	23894837	16.9472	0.55983	0.439951	1.27248	0.203202	0.571314	unchanged	homeostatic iron regulator [Source:MGI Symbol;Acc:MGI:109191]
812	ENSMUSG00000006638	123.874	105.563	68.7868	111.127	90.4373	103.913	Abhd1	5	31107410	31112435	103.634	0.0453752	0.19987	0.227024	0.820405	0.951737	unchanged	abhydrolase domain containing 1 [Source:MGI Symbol;Acc:MGI:1931013]
813	ENSMUSG00000006641	16.5165	12.567	16.9844	15.0681	24.5632	13.7406	Slc5a6	5	31193380	31206268	16.1601	0.195578	0.391322	0.499788	0.617224	0.869007	unchanged	solute carrier family 5 (sodium-dependent vitamin transporter), member 6 [Source:MGI Symbol;Acc:MGI:2660847]
814	ENSMUSG00000006642	0	0	0.84922	1.88351	0	0.858785	Tcf23	5	31126006	31134362	7.1358	1.56314	1.52145	1.0274	0.304233	NA	NA	transcription factor 23 [Source:MGI Symbol;Acc:MGI:1934960]
815	ENSMUSG00000006651	9.29052	4.189	14.4367	1.88351	1.11651	9.44664	Aplp1	7	30134407	30144960	6.54756	-1.09798	0.666293	-1.64789	0.0993744	NA	NA	amyloid beta precursor like protein 1 [Source:MGI Symbol;Acc:MGI:88046]
816	ENSMUSG00000006673	332.394	270.609	321.854	304.187	276.894	269.659	Qrich1	9	108394005	108437362	308.937	-0.117396	0.103561	-1.13359	0.256968	0.633643	unchanged	glutamine-rich 1 [Source:MGI Symbol;Acc:MGI:1916482]
817	ENSMUSG00000006676	416.009	512.734	458.579	446.392	483.449	405.347	Usp19	9	108367801	108379536	477.728	-0.0593621	0.122386	-0.485041	0.627647	0.872957	unchanged	ubiquitin specific peptidase 19 [Source:MGI Symbol;Acc:MGI:1918722]
818	ENSMUSG00000006678	358.201	304.121	326.1	334.323	288.059	346.09	Pola1	X	92348373	92675761	209.634	-0.0252218	0.141639	-0.178071	0.858667	0.963212	unchanged	polymerase (DNA directed), alpha 1 [Source:MGI Symbol;Acc:MGI:99660]
819	ENSMUSG00000006699	2854.26	2933.98	2758.27	2893.07	3006.76	2777.31	Cdc42	4	137047007	137085031	2653.31	0.0213841	0.0682437	0.31335	0.754015	0.926899	unchanged	cell division cycle 42 [Source:MGI Symbol;Acc:MGI:106211]
820	ENSMUSG00000006705	240.521	200.234	173.241	221.313	217.719	228.437	Pknox1	17	31783708	31826667	204.79	0.128071	0.125844	1.01769	0.308823	0.680904	unchanged	Pbx/knotted 1 homeobox [Source:MGI Symbol;Acc:MGI:1201409]
821	ENSMUSG00000006715	139.358	154.993	167.296	186.468	226.651	152.864	Gmnn	13	24935828	24945906	102.338	0.284205	0.16161	1.75858	0.0786483	0.364487	unchanged	geminin [Source:MGI Symbol;Acc:MGI:1927344]
822	ENSMUSG00000006717	345.814	357.741	367.712	318.313	328.254	372.713	Acot13	13	25001931	25015523	449.28	-0.0701719	0.101245	-0.693088	0.488254	0.807159	unchanged	acyl-CoA thioesterase 13 [Source:MGI Symbol;Acc:MGI:1914084]
823	ENSMUSG00000006720	2.06456	14.2426	18.6828	16.0098	5.58255	9.44664	Zfp184	13	22129264	22144949	11.6592	-0.190713	0.499826	-0.38156	0.702788	0.90666	unchanged	zinc finger protein 184 (Kruppel-like) [Source:MGI Symbol;Acc:MGI:1922244]
824	ENSMUSG00000006724	1.03228	0	0	0.941756	0	2.57636	Cyp27b1	10	126884119	126888875	1.49751	1.91999	1.7942	1.07011	0.284569	NA	NA	cytochrome P450, family 27, subfamily b, polypeptide 1 [Source:MGI Symbol;Acc:MGI:1098274]
825	ENSMUSG00000006728	1229.45	1311.16	1369.79	1293.97	1261.66	1118.14	Cdk4	10	126899403	126903789	1075.12	-0.0920715	0.0775537	-1.1872	0.23515	0.610274	unchanged	cyclin dependent kinase 4 [Source:MGI Symbol;Acc:MGI:88357]
826	ENSMUSG00000006731	97.0343	82.1044	92.5649	78.1657	83.7382	88.4549	B4galnt1	10	127001094	127008199	139.076	-0.113868	0.184472	-0.617265	0.53706	0.833408	unchanged	beta-1,4-N-acetyl-galactosaminyl transferase 1 [Source:MGI Symbol;Acc:MGI:1342057]
827	ENSMUSG00000006732	157.939	91.3202	83.2235	120.545	93.7868	129.677	Mettl1	10	126877283	126882234	110.397	0.0690661	0.190144	0.363231	0.716432	0.912412	unchanged	methyltransferase 1, tRNA methylguanosine [Source:MGI Symbol;Acc:MGI:1339986]
828	ENSMUSG00000006736	348.911	357.741	398.284	353.158	289.176	330.632	Tspan31	10	126903149	126906133	304.928	-0.181308	0.100424	-1.80543	0.0710068	0.344399	unchanged	tetraspanin 31 [Source:MGI Symbol;Acc:MGI:1914375]
829	ENSMUSG00000006740	1071.51	1132.71	1204.19	1343.89	1381.12	1368.9	Kif5b	18	6201002	6242174	1795.53	0.262902	0.067705	3.88305	0.000103153	0.00305182	unchanged	kinesin family member 5B [Source:MGI Symbol;Acc:MGI:1098268]
830	ENSMUSG00000006763	90.8407	83.78	108.7	98.8843	115	77.2907	Saal1	7	46335532	46360104	71.2364	0.0284116	0.183812	0.154569	0.877161	0.969863	unchanged	serum amyloid A-like 1 [Source:MGI Symbol;Acc:MGI:1926185]
831	ENSMUSG00000006777	11.3551	20.1072	32.2703	30.1362	24.5632	29.1987	Krt23	11	99368800	99383963	229.043	0.371811	0.256728	1.44827	0.147542	0.498941	unchanged	keratin 23 [Source:MGI Symbol;Acc:MGI:2148866]
832	ENSMUSG00000006782	132.132	129.859	142.669	116.778	88.2042	108.207	Cnp	11	100465730	100482555	74.451	-0.365162	0.188241	-1.93986	0.0523966	0.291672	unchanged	2',3'-cyclic nucleotide 3' phosphodiesterase [Source:MGI Symbol;Acc:MGI:88437]
833	ENSMUSG00000006800	79.4856	106.401	81.5251	110.185	111.651	110.783	Sulf2	2	165915009	165997583	80.3399	0.310378	0.192612	1.61141	0.10709	0.426752	unchanged	sulfatase 2 [Source:MGI Symbol;Acc:MGI:1919293]
834	ENSMUSG00000006818	176.52	181.803	211.456	241.089	211.02	226.719	Sod2	17	13225733	13258950	218.479	0.252191	0.121784	2.07081	0.0383767	0.243532	unchanged	superoxide dismutase 2, mitochondrial [Source:MGI Symbol;Acc:MGI:98352]
835	ENSMUSG00000006850	185.81	187.667	172.392	156.331	133.981	177.769	Tmco6	18	36868092	36875450	146.14	-0.216014	0.16691	-1.2942	0.195598	0.564914	unchanged	transmembrane and coiled-coil domains 6 [Source:MGI Symbol;Acc:MGI:1919233]
836	ENSMUSG00000006906	160.003	173.425	167.296	168.574	222.185	186.356	Stambp	6	83520193	83549711	186.123	0.199038	0.151019	1.31796	0.187517	0.554032	unchanged	STAM binding protein [Source:MGI Symbol;Acc:MGI:1917777]
837	ENSMUSG00000006920	167.229	118.13	141.82	130.904	136.214	128.818	Ezh1	11	101081941	101117289	177.867	-0.103575	0.143894	-0.7198	0.471648	0.79776	unchanged	enhancer of zeste 1 polycomb repressive complex 2 subunit [Source:MGI Symbol;Acc:MGI:1097695]
838	ENSMUSG00000006930	29.9361	11.7292	12.7383	19.7769	20.0972	12.023	Hap1	11	100238153	100246954	16.3331	-0.0547575	0.439428	-0.124611	0.900832	0.977344	unchanged	huntingtin-associated protein 1 [Source:MGI Symbol;Acc:MGI:1261831]
839	ENSMUSG00000006931	73.2919	57.8082	58.5961	36.7285	56.942	68.7028	P3h4	11	100299282	100305662	243.064	-0.209047	0.183307	-1.14042	0.254111	0.63104	unchanged	prolyl 3-hydroxylase family member 4 (non-enzymatic) [Source:MGI Symbol;Acc:MGI:1913430]
840	ENSMUSG00000006932	8908.58	9039.03	9125.71	9282.88	10257.4	9666.49	Ctnnb1	9	120758282	120789573	5835.45	0.109191	0.0597808	1.82652	0.0677724	0.334574	unchanged	catenin beta 1 [Source:MGI Symbol;Acc:MGI:88276]
841	ENSMUSG00000006941	316.91	291.554	287.036	278.76	278.011	252.483	Eif1b	9	120321298	120324396	211.451	-0.14609	0.119273	-1.22483	0.220639	0.592188	unchanged	eukaryotic translation initiation factor 1B [Source:MGI Symbol;Acc:MGI:1916219]
842	ENSMUSG00000006958	26.8393	30.9986	38.2149	43.3208	33.4953	26.6223	Chrd	16	20551877	20561134	15.5245	0.0995903	0.347995	0.286183	0.774738	0.934575	unchanged	chordin [Source:MGI Symbol;Acc:MGI:1313268]
843	ENSMUSG00000006998	1507.13	1464.47	1531.14	1529.41	1636.8	1612.8	Psmd2	16	20470402	20482164	1372.78	0.0856439	0.0633655	1.35159	0.176508	0.539498	unchanged	proteasome (prosome, macropain) 26S subunit, non-ATPase, 2 [Source:MGI Symbol;Acc:MGI:1096584]
844	ENSMUSG00000007029	529.56	382.037	439.047	577.296	428.74	638.078	Vars1	17	35219963	35235298	470.237	0.291942	0.116382	2.50848	0.0121253	0.119501	unchanged	valyl-tRNA synthetase 1 [Source:MGI Symbol;Acc:MGI:90675]
845	ENSMUSG00000007030	7.22596	11.7292	12.7383	16.0098	14.5146	8.58785	Vwa7	17	35235555	35245717	11.7451	0.278861	0.49656	0.561585	0.574399	0.852226	unchanged	von Willebrand factor A domain containing 7 [Source:MGI Symbol;Acc:MGI:1306798]
846	ENSMUSG00000007033	7.22596	24.2962	14.4367	9.41756	16.7476	19.7521	Hspa1l	17	35191679	35198261	13.6825	-0.0183806	0.482061	-0.0381293	0.969585	0.993233	unchanged	heat shock protein 1-like [Source:MGI Symbol;Acc:MGI:96231]
847	ENSMUSG00000007034	0	0.8378	0	0.941756	0	0.858785	Slc44a4	17	35133442	35149412	2.89449	0.966851	1.75615	0.550552	0.581941	NA	unchanged	solute carrier family 44, member 4 [Source:MGI Symbol;Acc:MGI:1917379]
848	ENSMUSG00000007035	51.614	28.4852	39.9133	46.146	53.5924	37.7866	Msh5	17	35247581	35265721	30.1292	0.199191	0.319872	0.62272	0.533469	0.831657	unchanged	mutS homolog 5 [Source:MGI Symbol;Acc:MGI:1329021]
849	ENSMUSG00000007036	231.231	219.504	236.932	207.186	203.205	171.757	Abhd16a	17	35308239	35321963	159.557	-0.242817	0.146442	-1.6581	0.0972965	0.405459	unchanged	abhydrolase domain containing 16A [Source:MGI Symbol;Acc:MGI:99476]
850	ENSMUSG00000007038	146.584	153.317	150.312	179.875	174.175	155.44	Neu1	17	35150229	35154929	465.264	0.17456	0.130206	1.34064	0.180037	0.544135	unchanged	neuraminidase 1 [Source:MGI Symbol;Acc:MGI:97305]
851	ENSMUSG00000007039	102.196	123.994	102.756	91.3503	90.4373	103.913	Ddah2	17	35278011	35281071	295.571	-0.202445	0.153479	-1.31904	0.187157	0.55318	unchanged	DDAH family member 2, ADMA independent [Source:MGI Symbol;Acc:MGI:1859016]
852	ENSMUSG00000007041	2788.19	2017.42	1982.08	2391.12	1372.19	2387.42	Clic1	17	35268942	35277725	1889.49	-0.140881	0.16772	-0.839977	0.400921	0.753787	unchanged	chloride intracellular channel 1 [Source:MGI Symbol;Acc:MGI:2148924]
853	ENSMUSG00000007050	230.199	241.286	247.972	276.876	300.341	304.01	Lsm2	17	35200838	35204867	209.918	0.291057	0.117126	2.485	0.0129551	0.124267	unchanged	LSM2 homolog, U6 small nuclear RNA and mRNA degradation associated [Source:MGI Symbol;Acc:MGI:90676]
854	ENSMUSG00000007080	106.325	98.8604	102.756	132.788	107.185	125.383	Pole	5	110434172	110485340	53.4078	0.251057	0.19644	1.27803	0.201237	0.568942	unchanged	polymerase (DNA directed), epsilon [Source:MGI Symbol;Acc:MGI:1196391]
855	ENSMUSG00000007207	67.0982	70.3752	67.0883	65.9229	75.9226	50.6683	Stx1a	5	135052336	135079954	53.0325	-0.0963761	0.246682	-0.390689	0.696027	0.904219	unchanged	syntaxin 1A (brain) [Source:MGI Symbol;Acc:MGI:109355]
856	ENSMUSG00000007216	43.3558	42.7278	33.1196	41.4372	46.8934	66.1265	Zfp775	6	48578997	48600161	28.0222	0.380762	0.333669	1.14114	0.253813	0.63104	unchanged	zinc finger protein 775 [Source:MGI Symbol;Acc:MGI:2683557]
857	ENSMUSG00000007338	323.104	299.932	309.965	363.518	300.341	290.269	Mrpl49	19	6103652	6107815	370.585	0.0340562	0.105035	0.324236	0.745759	0.923823	unchanged	mitochondrial ribosomal protein L49 [Source:MGI Symbol;Acc:MGI:108180]
858	ENSMUSG00000007379	35.0975	22.6206	18.6828	21.6604	33.4953	13.7406	Dennd2c	3	103009920	103077085	23.3739	-0.159704	0.351337	-0.454561	0.649425	0.882426	unchanged	DENN domain containing 2C [Source:MGI Symbol;Acc:MGI:3036254]
859	ENSMUSG00000007411	398.46	450.736	360.918	383.295	349.467	435.404	Mark3	12	111540957	111622655	523.117	-0.046733	0.0980429	-0.476659	0.633605	0.874327	unchanged	MAP/microtubule affinity regulating kinase 3 [Source:MGI Symbol;Acc:MGI:1341865]
860	ENSMUSG00000007415	576.012	556.299	601.247	614.025	552.672	617.467	Gatad1	5	3682932	3707185	728.204	0.0442418	0.0782068	0.565702	0.571596	0.850607	unchanged	GATA zinc finger domain containing 1 [Source:MGI Symbol;Acc:MGI:1914460]
861	ENSMUSG00000007458	246.715	301.608	270.901	270.284	284.71	302.292	M6pr	6	122285679	122294639	340.144	0.0647729	0.210207	0.308138	0.757977	0.928432	unchanged	mannose-6-phosphate receptor, cation dependent [Source:MGI Symbol;Acc:MGI:96904]
862	ENSMUSG00000007476	186.843	221.179	277.695	221.313	264.613	285.117	Lrrc8a	2	30127727	30153802	272.434	0.164245	0.127787	1.2853	0.198687	0.566932	unchanged	leucine rich repeat containing 8A VRAC subunit A [Source:MGI Symbol;Acc:MGI:2652847]
863	ENSMUSG00000007564	1567	1544.9	1667.87	1684.8	1460.39	1455.64	Ppp2r1a	17	21165573	21186178	1355.67	-0.0549656	0.08565	-0.641747	0.521038	0.825153	unchanged	protein phosphatase 2, regulatory subunit A, alpha [Source:MGI Symbol;Acc:MGI:1926334]
864	ENSMUSG00000007570	137.293	165.047	138.423	131.846	125.049	127.1	Fance	17	28532493	28545546	165.368	-0.201814	0.127727	-1.58004	0.114098	0.440569	unchanged	Fanconi anemia, complementation group E [Source:MGI Symbol;Acc:MGI:1920025]
865	ENSMUSG00000007589	176.52	160.02	146.915	194.002	186.457	200.097	Tinf2	14	55912146	55919277	163.344	0.270981	0.120134	2.25565	0.0240928	0.182992	unchanged	Terf1 (TRF1)-interacting nuclear factor 2 [Source:MGI Symbol;Acc:MGI:107246]
866	ENSMUSG00000007594	10.3228	13.4048	5.09532	18.8351	17.8641	13.7406	Hapln4	8	70536107	70543512	12.5055	0.803665	0.44099	1.82241	0.0683926	0.336376	unchanged	hyaluronan and proteoglycan link protein 4 [Source:MGI Symbol;Acc:MGI:2679531]
867	ENSMUSG00000007603	65.0337	88.8068	89.1681	72.5152	85.9712	77.2907	Dus3l	17	57071757	57077093	57.0812	-0.0535154	0.21181	-0.252658	0.800533	0.945192	unchanged	dihydrouridine synthase 3 like [Source:MGI Symbol;Acc:MGI:2147092]
868	ENSMUSG00000007610	98.0666	79.591	95.9618	93.2338	104.952	91.0312	Gtpbp3	8	71940747	71952227	124.771	0.079074	0.1706	0.463506	0.643001	0.880122	unchanged	GTP binding protein 3 [Source:MGI Symbol;Acc:MGI:1917609]
869	ENSMUSG00000007613	217.811	221.179	221.646	179.875	169.709	162.31	Tgfbr1	4	47353222	47414931	123.359	-0.368989	0.138897	-2.65658	0.00789388	0.0884275	unchanged	transforming growth factor, beta receptor I [Source:MGI Symbol;Acc:MGI:98728]
870	ENSMUSG00000007617	131.1	106.401	102.756	162.924	159.661	170.898	Homer1	13	93436143	93541637	133.566	0.54413	0.158399	3.43519	0.000592146	0.0125375	unchanged	homer scaffolding protein 1 [Source:MGI Symbol;Acc:MGI:1347345]
871	ENSMUSG00000007646	36.1298	35.1876	28.8735	34.845	23.4467	39.5041	Rad51c	11	87267471	87295780	33.0489	-0.0163909	0.291122	-0.0563024	0.955101	0.99025	unchanged	RAD51 paralog C [Source:MGI Symbol;Acc:MGI:2150020]
872	ENSMUSG00000007655	387.105	473.357	482.357	341.857	378.497	316.033	Cav1	6	17306334	17341451	451.573	-0.378341	0.133627	-2.83133	0.00463551	0.0599428	unchanged	caveolin 1, caveolae protein [Source:MGI Symbol;Acc:MGI:102709]
873	ENSMUSG00000007656	1075.64	987.766	930.745	1023.69	979.179	1078.63	Arpp19	9	74944896	74967595	942.463	0.0445012	0.0759946	0.585584	0.558155	0.844011	unchanged	cAMP-regulated phosphoprotein 19 [Source:MGI Symbol;Acc:MGI:1891691]
874	ENSMUSG00000007659	469.688	439.845	405.078	490.655	476.749	445.71	Bcl2l1	2	152622588	152673648	462.962	0.105159	0.104969	1.00181	0.316435	0.689049	unchanged	BCL2-like 1 [Source:MGI Symbol;Acc:MGI:88139]
875	ENSMUSG00000007670	1130.35	1066.52	1178.72	1281.73	1315.25	1195.43	Khsrp	17	57328051	57338522	1177.99	0.166813	0.0673684	2.47613	0.0132815	0.125667	unchanged	KH-type splicing regulatory protein [Source:MGI Symbol;Acc:MGI:1336214]
876	ENSMUSG00000007721	190.972	206.099	164.749	209.07	223.302	183.78	Ccdc124	8	71320871	71326579	181.129	0.129101	0.130756	0.987345	0.323474	0.695192	unchanged	coiled-coil domain containing 124 [Source:MGI Symbol;Acc:MGI:1916403]
877	ENSMUSG00000007739	1131.38	1327.08	1345.16	1243.12	1807.63	1325.96	Cct4	11	22940519	22953780	1384.43	0.199084	0.0987411	2.01622	0.0437768	0.263971	unchanged	chaperonin containing TCP1 subunit 4 [Source:MGI Symbol;Acc:MGI:104689]
878	ENSMUSG00000007777	141.422	121.481	150.312	117.719	113.884	109.925	Trappc2b	11	51576213	51579701	84.2759	-0.274638	0.232837	-1.17953	0.238188	0.613619	unchanged	trafficking protein particle complex 2B [Source:MGI Symbol;Acc:MGI:1913300]
879	ENSMUSG00000007783	2.06456	1.6756	9.34142	2.82527	2.23302	3.43514	Cpt1c	7	44608796	44624275	5.72742	-0.630048	0.778174	-0.80965	0.418142	NA	unchanged	carnitine palmitoyltransferase 1c [Source:MGI Symbol;Acc:MGI:2446526]
880	ENSMUSG00000007805	92.9052	107.238	107.002	73.4569	74.8061	79.867	Twist2	1	91729183	91775750	67.1172	-0.430975	0.180714	-2.38485	0.0170862	0.148543	unchanged	twist basic helix-loop-helix transcription factor 2 [Source:MGI Symbol;Acc:MGI:104685]
881	ENSMUSG00000007812	72.2596	92.158	104.454	108.302	139.564	97.9015	Zfp655	5	145168525	145213723	138.688	0.344633	0.171896	2.00489	0.0449749	0.267868	unchanged	zinc finger protein 655 [Source:MGI Symbol;Acc:MGI:1919861]
882	ENSMUSG00000007815	2008.82	2029.15	2067	2051.14	1515.1	1987.23	Rhoa	9	108183328	108215133	2180.35	-0.134855	0.0852957	-1.58103	0.113871	0.440012	unchanged	ras homolog family member A [Source:MGI Symbol;Acc:MGI:1096342]
883	ENSMUSG00000007817	787.63	838.638	904.419	730.802	821.751	802.964	Zmiz1	14	25459609	25667167	860.681	-0.10629	0.071636	-1.48374	0.137877	0.482803	unchanged	zinc finger, MIZ-type containing 1 [Source:MGI Symbol;Acc:MGI:3040693]
884	ENSMUSG00000007827	299.361	254.691	324.402	315.488	278.011	332.35	Ankrd26	6	118478269	118539187	282.041	0.0806928	0.113396	0.711603	0.476711	0.799975	unchanged	ankyrin repeat domain 26 [Source:MGI Symbol;Acc:MGI:1917887]
885	ENSMUSG00000007833	141.422	152.48	143.518	140.322	155.195	121.948	Aldh16a1	7	44790108	44804008	111.89	-0.0748162	0.150664	-0.496576	0.619488	0.870238	unchanged	aldehyde dehydrogenase 16 family, member A1 [Source:MGI Symbol;Acc:MGI:1916998]
886	ENSMUSG00000007836	2803.67	2763.06	2861.02	2829.98	3067.05	2748.11	Hnrnpa0	13	58273693	58276370	2397.49	0.035482	0.0527048	0.673221	0.500807	0.813763	unchanged	heterogeneous nuclear ribonucleoprotein A0 [Source:MGI Symbol;Acc:MGI:1924384]
887	ENSMUSG00000007837	167.229	149.966	157.106	149.739	154.078	161.452	Prrg2	7	44703008	44712101	150.243	-0.0242646	0.138463	-0.175243	0.860889	0.964201	unchanged	proline-rich Gla (G-carboxyglutamic acid) polypeptide 2 [Source:MGI Symbol;Acc:MGI:1929596]
888	ENSMUSG00000007850	521.302	382.037	413.57	460.518	404.176	435.404	Hnrnph1	11	50267817	50277355	362.363	-0.013943	0.125704	-0.110919	0.91168	0.980508	unchanged	heterogeneous nuclear ribonucleoprotein H1 [Source:MGI Symbol;Acc:MGI:1891925]
889	ENSMUSG00000007867	166.197	183.478	150.312	129.021	198.739	171.757	Ift43	12	86129315	86209233	239.954	-0.00880876	0.128122	-0.0687531	0.945186	0.988339	unchanged	intraflagellar transport 43 [Source:MGI Symbol;Acc:MGI:1923661]
890	ENSMUSG00000007872	1272.8	1280.16	1365.55	856.998	927.819	891.419	Id3	4	135870808	135873066	749.479	-0.550637	0.117351	-4.6922	2.70279e-06	0.000134207	unchanged	inhibitor of DNA binding 3 [Source:MGI Symbol;Acc:MGI:96398]
891	ENSMUSG00000007880	555.367	578.92	521.421	460.518	620.779	431.11	Arid1a	4	133406319	133484080	508.14	-0.135922	0.11238	-1.20948	0.22648	0.598994	unchanged	AT-rich interaction domain 1A [Source:MGI Symbol;Acc:MGI:1935147]
892	ENSMUSG00000007888	70.1951	68.6996	69.636	81.9327	54.709	58.3974	Crlf1	8	70945808	70956731	384.501	-0.0902311	0.167351	-0.539172	0.589768	0.86046	unchanged	cytokine receptor-like factor 1 [Source:MGI Symbol;Acc:MGI:1340030]
893	ENSMUSG00000007891	1506.1	1630.36	1547.28	1897.64	2009.72	1834.37	Ctsd	7	141929648	141941775	2392.88	0.29268	0.0793415	3.68886	0.000225259	0.00580625	unchanged	cathepsin D [Source:MGI Symbol;Acc:MGI:88562]
894	ENSMUSG00000007892	12792	12280.5	11207.2	13181.8	12512.7	13155.7	Rplp1	9	61820566	61821824	12120.8	0.0990042	0.0624342	1.58574	0.112799	0.437845	unchanged	ribosomal protein lateral stalk subunit P1 [Source:MGI Symbol;Acc:MGI:1927099]
895	ENSMUSG00000007908	260.135	263.907	298.925	221.313	237.816	269.659	Hmgcll1	9	75922137	76043632	186.079	-0.174717	0.144528	-1.20888	0.226709	0.59905	unchanged	3-hydroxymethyl-3-methylglutaryl-Coenzyme A lyase-like 1 [Source:MGI Symbol;Acc:MGI:2446108]
896	ENSMUSG00000007944	19.6133	19.2694	22.9289	18.8351	5.58255	17.1757	Ttc9b	7	27353340	27356771	24.161	-0.53453	0.348453	-1.53401	0.125027	0.45985	unchanged	tetratricopeptide repeat domain 9B [Source:MGI Symbol;Acc:MGI:1920282]
897	ENSMUSG00000007946	602.852	615.783	540.104	596.131	476.749	537.6	Phox2a	7	101467520	101471933	552.965	-0.124538	0.106787	-1.16622	0.243524	0.619389	unchanged	paired-like homeobox 2a [Source:MGI Symbol;Acc:MGI:106633]
898	ENSMUSG00000007950	140.39	110.59	122.288	129.962	73.6896	92.7488	Abhd8	8	71909349	71916299	98.1265	-0.319964	0.170813	-1.87319	0.0610424	0.317124	unchanged	abhydrolase domain containing 8 [Source:MGI Symbol;Acc:MGI:1918946]
899	ENSMUSG00000007987	65.0337	61.1594	59.4454	43.3208	48.0099	43.7981	Ift22	5	136937004	136944258	51.0077	-0.459459	0.238743	-1.92449	0.0542932	0.297926	unchanged	intraflagellar transport 22 [Source:MGI Symbol;Acc:MGI:1914536]
900	ENSMUSG00000007989	4.12912	10.0536	12.7383	14.1263	17.8641	3.43514	Fzd3	14	65429898	65499912	6.82834	0.351305	0.592771	0.592649	0.553416	NA	unchanged	frizzled class receptor 3 [Source:MGI Symbol;Acc:MGI:108476]
901	ENSMUSG00000008035	132.132	154.993	176.638	145.03	177.525	227.578	Mid1ip1	X	10581252	10585929	287.324	0.245845	0.132519	1.85517	0.0635724	0.324365	unchanged	Mid1 interacting protein 1 (gastrulation specific G12-like (zebrafish)) [Source:MGI Symbol;Acc:MGI:1915291]
902	ENSMUSG00000008036	644.143	471.681	514.627	534.917	380.73	461.168	Ap2s1	7	16472335	16483219	453.392	-0.238363	0.124231	-1.91871	0.0550215	0.300306	unchanged	adaptor-related protein complex 2, sigma 1 subunit [Source:MGI Symbol;Acc:MGI:2141861]
903	ENSMUSG00000008090	143.487	144.939	165.598	172.341	169.709	176.91	Fgfrl1	5	108840248	108854790	176.044	0.191909	0.135973	1.41138	0.158134	0.514778	unchanged	fibroblast growth factor receptor-like 1 [Source:MGI Symbol;Acc:MGI:2150920]
904	ENSMUSG00000008129	11.3551	18.4316	10.1906	8.4758	5.58255	10.3054	Brme1	8	84874654	84899219	14.2019	-0.699098	0.46951	-1.489	0.136489	0.480108	unchanged	break repair meiotic recombinase recruitment factor 1 [Source:MGI Symbol;Acc:MGI:1921916]
905	ENSMUSG00000008136	233.295	318.364	281.941	224.138	282.477	188.933	Fhl2	1	43162234	43236144	362.984	-0.275074	0.126799	-2.16936	0.0300551	0.209814	unchanged	four and a half LIM domains 2 [Source:MGI Symbol;Acc:MGI:1338762]
906	ENSMUSG00000008140	464.526	526.138	501.04	475.587	548.206	451.721	Emc10	7	44139361	44145953	416.251	-0.0203385	0.107023	-0.190038	0.84928	0.960308	unchanged	ER membrane protein complex subunit 10 [Source:MGI Symbol;Acc:MGI:1916933]
907	ENSMUSG00000008167	78.4533	81.2666	94.2634	72.5152	65.8741	91.89	Fbxw9	8	85786684	85793753	71.3638	-0.135385	0.200346	-0.675759	0.499194	0.812586	unchanged	F-box and WD-40 domain protein 9 [Source:MGI Symbol;Acc:MGI:1915878]
908	ENSMUSG00000008200	437.687	437.332	426.308	473.703	433.206	486.931	Fnbp4	2	90575714	90611365	554.655	0.101767	0.0956973	1.06343	0.287588	0.664102	unchanged	formin binding protein 4 [Source:MGI Symbol;Acc:MGI:1860513]
909	ENSMUSG00000008206	1.03228	3.3512	3.39688	3.76702	0	0	Cers4	8	4543026	4581680	12.7542	-1.06587	0.915052	-1.16482	0.24409	0.619734	unchanged	ceramide synthase 4 [Source:MGI Symbol;Acc:MGI:1914510]
910	ENSMUSG00000008226	58.84	77.9154	69.636	79.1075	77.0391	63.5501	Scrn3	2	73142945	73168162	67.0856	0.078699	0.197863	0.397745	0.690818	0.903008	unchanged	secernin 3 [Source:MGI Symbol;Acc:MGI:1921866]
911	ENSMUSG00000008301	366.46	265.583	311.664	278.76	251.215	398.476	Phax	18	56695515	56720784	333.601	-0.0135245	0.137223	-0.0985584	0.921489	0.983917	unchanged	phosphorylated adaptor for RNA export [Source:MGI Symbol;Acc:MGI:1891839]
912	ENSMUSG00000008305	193.036	170.073	172.392	132.788	169.709	143.417	Tle1	4	72036042	72119130	199.702	-0.266853	0.141907	-1.88048	0.060043	0.31469	unchanged	transducin-like enhancer of split 1 [Source:MGI Symbol;Acc:MGI:104636]
913	ENSMUSG00000008307	21.6779	16.756	11.0399	16.0098	17.8641	14.5994	1700109H08Rik	5	3621566	3634356	32.2549	-0.0192884	0.35225	-0.0547577	0.956331	0.990625	unchanged	RIKEN cDNA 1700109H08 gene [Source:MGI Symbol;Acc:MGI:1924286]
914	ENSMUSG00000008318	17.5488	25.134	23.7781	15.0681	18.9807	18.0345	Relt	7	100495054	100512653	9.02243	-0.360669	0.431204	-0.836422	0.402917	0.754523	unchanged	RELT tumor necrosis factor receptor [Source:MGI Symbol;Acc:MGI:2443373]
915	ENSMUSG00000008333	2740.7	2761.39	2642.77	2797.96	2777.88	2937.9	Snrpb2	2	142904959	142914773	2043.66	0.0645754	0.053459	1.20794	0.22707	0.599632	unchanged	U2 small nuclear ribonucleoprotein B [Source:MGI Symbol;Acc:MGI:104805]
916	ENSMUSG00000008348	5597.02	6015.4	5637.97	6494.35	5817.01	5603.57	Ubc	5	125463029	125467266	6375.03	0.0544182	0.077862	0.698906	0.484611	0.804414	unchanged	ubiquitin C [Source:MGI Symbol;Acc:MGI:98889]
917	ENSMUSG00000008373	121.809	147.453	118.042	130.904	142.913	152.005	Prpf31	7	3632984	3645485	137.303	0.13544	0.16488	0.821446	0.411392	0.759607	unchanged	pre-mRNA processing factor 31 [Source:MGI Symbol;Acc:MGI:1916238]
918	ENSMUSG00000008384	233.295	247.989	215.702	252.39	348.351	242.177	Sertad1	7	27186335	27189741	264.396	0.267691	0.139385	1.92051	0.0547935	0.299784	unchanged	SERTA domain containing 1 [Source:MGI Symbol;Acc:MGI:1913438]
919	ENSMUSG00000008393	293.168	275.636	291.282	287.235	406.409	295.422	Carhsp1	16	8476444	8490019	275.297	0.194315	0.110586	1.75714	0.0788945	0.365339	unchanged	calcium regulated heat stable protein 1 [Source:MGI Symbol;Acc:MGI:1196368]
920	ENSMUSG00000008398	464.526	402.982	474.714	421.906	409.759	460.309	Elk3	10	93083276	93146997	363.566	-0.0516636	0.0998293	-0.517519	0.604794	0.865147	unchanged	ELK3, member of ETS oncogene family [Source:MGI Symbol;Acc:MGI:101762]
921	ENSMUSG00000008429	96.0021	98.8604	152.86	136.555	129.515	141.7	Herpud2	9	25019428	25063116	170.685	0.226125	0.167993	1.34604	0.178289	0.541508	unchanged	HERPUD family member 2 [Source:MGI Symbol;Acc:MGI:1915393]
922	ENSMUSG00000008435	49.5495	56.1326	45.8579	51.7966	52.4759	54.1035	Rdh13	7	4427769	4448648	63.2642	0.0631861	0.218533	0.289137	0.772476	0.933659	unchanged	retinol dehydrogenase 13 (all-trans and 9-cis) [Source:MGI Symbol;Acc:MGI:1918732]
923	ENSMUSG00000008475	655.498	664.375	625.875	552.811	721.265	541.894	Arpc5	1	152642293	152651348	664.586	-0.104606	0.0930866	-1.12375	0.261119	0.637961	unchanged	actin related protein 2/3 complex, subunit 5 [Source:MGI Symbol;Acc:MGI:1915021]
924	ENSMUSG00000008496	2.06456	0	2.54766	3.76702	3.34953	2.57636	Pou2f2	7	24786769	24879151	6.36823	1.09492	0.886799	1.23469	0.216947	NA	NA	POU domain, class 2, transcription factor 2 [Source:MGI Symbol;Acc:MGI:101897]
925	ENSMUSG00000008540	425.299	440.683	485.754	623.442	1013.79	722.238	Mgst1	6	138117314	138133753	371.397	0.802676	0.255444	3.14227	0.00167642	0.0281792	unchanged	microsomal glutathione S-transferase 1 [Source:MGI Symbol;Acc:MGI:1913850]
926	ENSMUSG00000008575	2132.69	2206.77	2210.52	2099.17	2208.46	2138.38	Nfib	4	82208410	82623987	1959.64	-0.0239514	0.0580404	-0.412668	0.67985	0.897961	unchanged	nuclear factor I/B [Source:MGI Symbol;Acc:MGI:103188]
927	ENSMUSG00000008604	261.167	237.935	221.646	255.216	251.215	231.013	Ubqln4	3	88461065	88477032	259.379	0.0344512	0.118039	0.291862	0.770392	0.932713	unchanged	ubiquilin 4 [Source:MGI Symbol;Acc:MGI:2150152]
928	ENSMUSG00000008658	0	0	0	0	0	0	Rbfox1	16	5124665	7229391	10.9343	0	1.6989	0	1	1	unchanged	RNA binding protein, fox-1 homolog (C. elegans) 1 [Source:MGI Symbol;Acc:MGI:1926224]
929	ENSMUSG00000008668	1282.09	1517.26	1340.92	1332.58	1752.92	1522.63	Rps18	17	34170973	34174975	1453.43	0.153083	0.113674	1.34668	0.178083	0.541279	unchanged	ribosomal protein S18 [Source:MGI Symbol;Acc:MGI:98146]
930	ENSMUSG00000008682	35.0975	32.6742	31.4211	30.1362	37.9613	47.2332	Rpl10	X	73314418	73316741	32.1897	0.225216	0.280777	0.802117	0.422485	0.76623	unchanged	ribosomal protein L10 [Source:MGI Symbol;Acc:MGI:105943]
931	ENSMUSG00000008683	3434.4	3355.39	3208.35	3671.9	3189.87	3711.67	Rps15a	7	117703595	117715411	3293.79	0.0815786	0.0764392	1.06724	0.285865	0.662207	unchanged	ribosomal protein S15A [Source:MGI Symbol;Acc:MGI:2389091]
932	ENSMUSG00000008690	1007.51	1058.14	997.833	958.707	1126.56	911.171	Ncaph2	15	89239922	89257029	740.551	-0.0351875	0.080845	-0.435247	0.663383	0.889906	unchanged	non-SMC condensin II complex, subunit H2 [Source:MGI Symbol;Acc:MGI:1289164]
933	ENSMUSG00000008730	568.786	558.813	637.764	595.19	637.527	579.68	Hipk1	3	103647131	103698879	630.851	0.0350891	0.0843085	0.416199	0.677265	0.896789	unchanged	homeodomain interacting protein kinase 1 [Source:MGI Symbol;Acc:MGI:1314873]
934	ENSMUSG00000008734	168.262	174.262	143.518	200.594	176.408	168.322	Gprc5b	7	118571270	118594434	174.046	0.167037	0.134685	1.2402	0.214902	0.585887	unchanged	G protein-coupled receptor, family C, group 5, member B [Source:MGI Symbol;Acc:MGI:1927596]
935	ENSMUSG00000008763	499.624	530.327	439.896	485.946	400.827	578.821	Man1a2	3	100469524	100592819	562.437	0.00237185	0.10023	0.0236641	0.981121	0.996619	unchanged	mannosidase, alpha, class 1A, member 2 [Source:MGI Symbol;Acc:MGI:104676]
936	ENSMUSG00000008822	92.9052	123.994	142.669	92.292	142.913	103.913	Acyp1	12	85319172	85335212	98.3755	-0.0940397	0.236426	-0.397755	0.690811	0.903008	unchanged	acylphosphatase 1 [Source:MGI Symbol;Acc:MGI:1913454]
937	ENSMUSG00000008855	270.457	286.528	272.599	259.925	228.884	240.46	Hdac5	11	102085258	102120992	246.113	-0.185052	0.118458	-1.56217	0.118249	0.446408	unchanged	histone deacetylase 5 [Source:MGI Symbol;Acc:MGI:1333784]
938	ENSMUSG00000008859	1328.54	1312.83	1205.89	1232.76	1070.73	1268.43	Rala	13	18055156	18118824	1494.43	-0.103808	0.0688539	-1.50765	0.131643	0.472773	unchanged	v-ral simian leukemia viral oncogene A (ras related) [Source:MGI Symbol;Acc:MGI:1927243]
939	ENSMUSG00000008892	301.426	299.932	270.052	275.934	319.322	297.14	Vdac3	8	23067102	23083774	319.225	0.0331849	0.105757	0.313784	0.753685	0.926878	unchanged	voltage-dependent anion channel 3 [Source:MGI Symbol;Acc:MGI:106922]
940	ENSMUSG00000008958	1178.86	1228.21	1099.74	1171.54	1098.65	1094.09	Vps72	3	95018333	95030362	1152.94	-0.0596559	0.080991	-0.736574	0.461381	0.793101	unchanged	vacuolar protein sorting 72 [Source:MGI Symbol;Acc:MGI:1202305]
941	ENSMUSG00000008976	130.067	126.508	132.478	147.856	156.311	168.322	Gabpa	16	84631813	84660667	118.298	0.282132	0.140583	2.00687	0.0447638	0.266851	unchanged	GA repeat binding protein, alpha [Source:MGI Symbol;Acc:MGI:95610]
942	ENSMUSG00000008999	7.22596	6.7024	1.69844	5.65053	1.11651	0.858785	Bmp7	2	172709805	172782114	36.8508	-0.99479	0.651147	-1.52775	0.126575	0.463097	unchanged	bone morphogenetic protein 7 [Source:MGI Symbol;Acc:MGI:103302]
943	ENSMUSG00000009013	700.918	829.422	752.409	690.307	773.741	725.674	Dynll1	5	115435169	115439058	571.629	-0.0635398	0.081114	-0.783339	0.433428	0.773248	unchanged	dynein light chain LC8-type 1 [Source:MGI Symbol;Acc:MGI:1861457]
944	ENSMUSG00000009030	131.1	104.725	145.217	134.671	147.379	134.829	Pdcl	2	37240086	37249344	98.1479	0.128985	0.171438	0.752372	0.451827	0.787674	unchanged	phosducin-like [Source:MGI Symbol;Acc:MGI:1914716]
945	ENSMUSG00000009035	294.2	315.851	292.132	307.012	351.7	380.442	Tmem184b	15	79244884	79287769	351.595	0.204043	0.116649	1.74921	0.0802545	0.369377	unchanged	transmembrane protein 184b [Source:MGI Symbol;Acc:MGI:2445179]
946	ENSMUSG00000009073	313.813	217.828	254.766	257.099	203.205	261.93	Nf2	11	4715845	4799536	256.548	-0.111739	0.130644	-0.855294	0.392388	0.749022	unchanged	neurofibromin 2 [Source:MGI Symbol;Acc:MGI:97307]
947	ENSMUSG00000009075	107.357	76.2398	85.7712	83.8162	43.5439	73.8555	Cabp7	11	4686892	4696778	67.6384	-0.40422	0.235608	-1.71564	0.0862276	0.382588	unchanged	calcium binding protein 7 [Source:MGI Symbol;Acc:MGI:2183437]
948	ENSMUSG00000009076	110.454	80.4288	88.3188	84.758	50.2429	76.4319	Zmat5	11	4654678	4687669	69.7632	-0.386192	0.225789	-1.71041	0.0871897	0.384102	unchanged	zinc finger, matrin type 5 [Source:MGI Symbol;Acc:MGI:1914428]
949	ENSMUSG00000009079	502.721	552.948	545.199	497.247	530.342	553.917	Ewsr1	11	5019689	5049266	509.746	-0.0183778	0.107573	-0.170841	0.864349	0.96537	unchanged	Ewing sarcoma breakpoint region 1 [Source:MGI Symbol;Acc:MGI:99960]
950	ENSMUSG00000009090	266.328	246.313	286.187	226.021	275.778	274.811	Ap1b1	11	4936824	4992791	257.795	-0.0415756	0.114269	-0.36384	0.715977	0.912142	unchanged	adaptor protein complex AP-1, beta 1 subunit [Source:MGI Symbol;Acc:MGI:1096368]
951	ENSMUSG00000009108	7.22596	5.0268	11.8891	10.3593	4.46604	7.72907	Gnat2	3	108000105	108008748	8.35091	-0.0827	0.548073	-0.150892	0.880061	0.970903	unchanged	G protein subunit alpha transducin 2 [Source:MGI Symbol;Acc:MGI:95779]
952	ENSMUSG00000009112	168.262	154.155	142.669	202.477	222.185	188.074	Bcl2l13	6	120813173	120869803	214.943	0.397087	0.129671	3.06226	0.00219672	0.0345161	unchanged	BCL2 like 13 [Source:MGI Symbol;Acc:MGI:2136959]
953	ENSMUSG00000009145	8.25824	25.134	14.4367	10.3593	29.0292	12.8818	Dqx1	6	83034825	83044299	29.9676	0.0705718	0.395515	0.17843	0.858385	0.963212	unchanged	DEAQ RNA-dependent ATPase [Source:MGI Symbol;Acc:MGI:2136388]
954	ENSMUSG00000009207	109.422	105.563	116.343	155.39	102.719	128.818	Lnpk	2	74350635	74409779	132.519	0.230379	0.160806	1.43266	0.151956	0.505692	unchanged	lunapark, ER junction formation factor [Source:MGI Symbol;Acc:MGI:1918115]
955	ENSMUSG00000009246	16.5165	9.2158	13.5875	15.0681	7.81557	11.1642	Trpm5	7	142622890	142648379	11.4832	-0.182617	0.465212	-0.392546	0.694655	0.903896	unchanged	transient receptor potential cation channel, subfamily M, member 5 [Source:MGI Symbol;Acc:MGI:1861718]
956	ENSMUSG00000009281	19.6133	12.567	11.0399	23.5439	6.69906	15.4581	Rarres2	6	48546630	48549723	13.8262	0.11837	0.433003	0.273369	0.78457	0.939509	unchanged	retinoic acid receptor responder (tazarotene induced) 2 [Source:MGI Symbol;Acc:MGI:1918910]
957	ENSMUSG00000009291	878.471	797.586	802.512	1028.4	841.848	1000.48	Pttg1ip	10	77417554	77434566	1135.95	0.215774	0.082934	2.60175	0.00927486	0.0994046	unchanged	pituitary tumor-transforming 1 interacting protein [Source:MGI Symbol;Acc:MGI:2652132]
958	ENSMUSG00000009293	150.713	153.317	141.82	151.623	152.962	149.429	Ube2g2	10	77458109	77481827	240.697	0.0260367	0.147156	0.176932	0.859562	0.963789	unchanged	ubiquitin-conjugating enzyme E2G 2 [Source:MGI Symbol;Acc:MGI:1343188]
959	ENSMUSG00000009376	212.65	225.368	172.392	217.546	276.894	194.944	Met	6	17463799	17573979	212.046	0.169207	0.136865	1.23631	0.216343	0.587202	unchanged	met proto-oncogene [Source:MGI Symbol;Acc:MGI:96969]
960	ENSMUSG00000009394	6.19368	2.5134	1.69844	1.88351	2.23302	0.858785	Syn2	6	115111863	115258967	3.01624	-1.06142	0.996419	-1.06523	0.286772	NA	NA	synapsin II [Source:MGI Symbol;Acc:MGI:103020]
961	ENSMUSG00000009406	161.036	145.777	143.518	131.846	117.233	114.218	Elk1	X	20799634	20816847	136.865	-0.306359	0.135642	-2.25859	0.0239089	0.182081	unchanged	ELK1, member of ETS oncogene family [Source:MGI Symbol;Acc:MGI:101833]
962	ENSMUSG00000009418	245.683	255.529	273.449	270.284	283.593	215.555	Nav1	1	135362318	135615843	467.072	-0.0196718	0.102177	-0.192527	0.84733	0.959802	unchanged	neuron navigator 1 [Source:MGI Symbol;Acc:MGI:2183683]
963	ENSMUSG00000009470	439.751	426.44	490.849	437.916	482.332	495.519	Tnpo1	13	98975527	99062892	512.073	0.0606209	0.105881	0.572536	0.566959	0.849047	unchanged	transportin 1 [Source:MGI Symbol;Acc:MGI:2681523]
964	ENSMUSG00000009535	318.975	325.066	353.275	339.974	350.584	378.724	Rnmt	18	68433426	68457923	401.021	0.100624	0.111937	0.898929	0.368691	0.731968	unchanged	RNA (guanine-7-) methyltransferase [Source:MGI Symbol;Acc:MGI:1915147]
965	ENSMUSG00000009545	0	0	0	0	0	0	Kcnq1	7	142660099	142980779	4.25848	0	1.75701	0	1	NA	unchanged	potassium voltage-gated channel, subfamily Q, member 1 [Source:MGI Symbol;Acc:MGI:108083]
966	ENSMUSG00000009549	834.082	965.146	897.625	794.842	1072.97	838.175	Srp14	2	118306331	118310192	801.834	0.00108924	0.101294	0.0107532	0.99142	0.999921	unchanged	signal recognition particle 14 [Source:MGI Symbol;Acc:MGI:107169]
967	ENSMUSG00000009551	0	0.8378	0	0	0	0	6330409D20Rik	2	32622629	32632457	2.31331	-0.862439	1.86981	-0.461245	0.644623	NA	unchanged	RIKEN cDNA 6330409D20 gene [Source:MGI Symbol;Acc:MGI:1917980]
968	ENSMUSG00000009555	177.552	130.697	158.804	130.904	91.5538	120.23	Cdk9	2	32595796	32603088	128.077	-0.436361	0.179089	-2.43656	0.0148277	0.135399	unchanged	cyclin dependent kinase 9 [Source:MGI Symbol;Acc:MGI:1328368]
969	ENSMUSG00000009563	83.6147	58.646	96.811	100.768	75.9226	90.1725	Tor2a	2	32647246	32652256	96.1272	0.166863	0.188329	0.886015	0.375609	0.737159	unchanged	torsin family 2, member A [Source:MGI Symbol;Acc:MGI:1353596]
970	ENSMUSG00000009566	116.648	126.508	107.002	150.681	148.496	125.383	Fpgs	2	32572621	32594157	118.198	0.274229	0.159121	1.72339	0.0848173	0.379719	unchanged	folylpolyglutamyl synthetase [Source:MGI Symbol;Acc:MGI:95576]
971	ENSMUSG00000009569	175.488	208.612	197.019	174.225	177.525	123.665	Mrtfb	16	13074345	13235393	177.172	-0.300446	0.143636	-2.09171	0.0364641	0.235171	unchanged	myocardin related transcription factor B [Source:MGI Symbol;Acc:MGI:3050795]
972	ENSMUSG00000009575	2484.7	2328.25	2518.79	2628.44	2705.3	2676.83	Cbx5	15	103099971	103148243	2095.98	0.127878	0.0606141	2.1097	0.0348838	0.229884	unchanged	chromobox 5 [Source:MGI Symbol;Acc:MGI:109372]
973	ENSMUSG00000009585	1033.31	988.604	1163.43	797.667	736.896	761.743	Apobec3	15	79775860	79800107	608.762	-0.471867	0.0944157	-4.99776	5.79989e-07	3.41219e-05	unchanged	apolipoprotein B mRNA editing enzyme, catalytic polypeptide 3 [Source:MGI Symbol;Acc:MGI:1933111]
974	ENSMUSG00000009614	51.614	49.4302	47.5563	43.3208	23.4467	37.7866	Sardh	2	27078405	27138349	28.3516	-0.491761	0.2767	-1.77724	0.0755291	0.355706	unchanged	sarcosine dehydrogenase [Source:MGI Symbol;Acc:MGI:2183102]
975	ENSMUSG00000009621	90.8407	144.939	103.605	103.593	87.0877	72.9968	Vav2	2	27152116	27317045	81.0406	-0.373164	0.192913	-1.93436	0.0530685	0.294196	unchanged	vav 2 oncogene [Source:MGI Symbol;Acc:MGI:102718]
976	ENSMUSG00000009630	363.363	326.742	337.989	328.673	409.759	377.866	Ppp2cb	8	34089653	34109469	326.583	0.118686	0.329856	0.359812	0.718988	0.913243	unchanged	protein phosphatase 2 (formerly 2A), catalytic subunit, beta isoform [Source:MGI Symbol;Acc:MGI:1321161]
977	ENSMUSG00000009633	0	0	0	0	0	0	G0s2	1	192954469	192955525	7.17998	0	1.71965	0	1	NA	unchanged	G0/G1 switch gene 2 [Source:MGI Symbol;Acc:MGI:1316737]
978	ENSMUSG00000009640	92.9052	75.402	80.6759	80.0492	73.6896	81.5846	Dmap1	4	117531878	117539470	68.353	-0.0742046	0.203239	-0.365109	0.71503	0.911997	unchanged	DNA methyltransferase 1-associated protein 1 [Source:MGI Symbol;Acc:MGI:1913483]
979	ENSMUSG00000009647	788.662	920.742	790.623	1358.01	1164.52	1202.3	Mcu	10	59282806	59452514	1800.36	0.574628	0.0818394	7.02142	2.1963e-12	2.70831e-10	unchanged	mitochondrial calcium uniporter [Source:MGI Symbol;Acc:MGI:3026965]
980	ENSMUSG00000009654	8.25824	2.5134	1.69844	3.76702	5.58255	8.58785	Oit3	10	59258780	59277600	8.36686	0.593462	0.698495	0.849629	0.395531	0.750643	unchanged	oncoprotein induced transcript 3 [Source:MGI Symbol;Acc:MGI:1201782]
981	ENSMUSG00000009681	196.133	181.803	186.828	189.293	208.787	187.215	Bcr	10	74896424	75020753	249.78	0.0499158	0.121683	0.410213	0.68165	0.898986	unchanged	BCR activator of RhoGEF and GTPase [Source:MGI Symbol;Acc:MGI:88141]
982	ENSMUSG00000009687	166.197	152.48	140.121	144.089	185.341	130.535	Fxyd5	7	30732147	30741906	179.729	-0.00256525	0.149285	-0.0171836	0.98629	0.998525	unchanged	FXYD domain-containing ion transport regulator 5 [Source:MGI Symbol;Acc:MGI:1201785]
983	ENSMUSG00000009731	22.7102	30.1608	22.0797	20.7186	15.6311	15.4581	Kcnd1	X	7688528	7704519	16.9309	-0.535095	0.376475	-1.42133	0.155221	0.509818	unchanged	potassium voltage-gated channel, Shal-related family, member 1 [Source:MGI Symbol;Acc:MGI:96671]
984	ENSMUSG00000009733	149.681	168.398	189.376	157.273	118.35	150.287	Tfcp2	15	100395893	100449889	139.477	-0.24987	0.147322	-1.69608	0.0898703	0.389337	unchanged	transcription factor CP2 [Source:MGI Symbol;Acc:MGI:98509]
985	ENSMUSG00000009739	105.293	67.024	59.4454	67.8064	64.7575	68.7028	Pou6f1	15	100473199	100497865	45.4977	-0.189243	0.217756	-0.869058	0.384815	0.74325	unchanged	POU domain, class 6, transcription factor 1 [Source:MGI Symbol;Acc:MGI:102935]
986	ENSMUSG00000009741	475.881	537.03	568.977	579.18	552.672	487.79	Ubp1	9	113760002	113806270	681.986	0.0291022	0.0874041	0.332961	0.739163	0.921367	unchanged	upstream binding protein 1 [Source:MGI Symbol;Acc:MGI:104889]
987	ENSMUSG00000009772	3.09684	6.7024	6.79376	3.76702	1.11651	3.43514	Nuak2	1	132243864	132261226	14.7866	-0.978188	0.645038	-1.51648	0.129398	0.469082	unchanged	NUAK family, SNF1-like kinase, 2 [Source:MGI Symbol;Acc:MGI:1921387]
988	ENSMUSG00000009828	161.036	133.21	146.066	158.215	158.544	167.463	Cilk1	9	78016474	78079389	161.205	0.141598	0.156829	0.902885	0.366587	0.730915	unchanged	ciliogenesis associated kinase 1 [Source:MGI Symbol;Acc:MGI:1934157]
989	ENSMUSG00000009863	859.889	801.775	812.703	895.61	841.848	881.973	Sdhb	4	140688514	140706504	838.519	0.0837557	0.0869254	0.963536	0.335279	0.70586	unchanged	succinate dehydrogenase complex, subunit B, iron sulfur (Ip) [Source:MGI Symbol;Acc:MGI:1914930]
990	ENSMUSG00000009894	422.203	429.791	466.222	433.208	374.031	504.966	Snap47	11	59297960	59342012	351.156	-0.00266692	0.108894	-0.0244908	0.980461	0.996521	unchanged	synaptosomal-associated protein, 47 [Source:MGI Symbol;Acc:MGI:1915076]
991	ENSMUSG00000009905	200.262	212.801	211.456	180.817	188.69	159.734	Kdsr	1	106648189	106687457	276.913	-0.245046	0.123759	-1.98002	0.0477018	0.276108	unchanged	3-ketodihydrosphingosine reductase [Source:MGI Symbol;Acc:MGI:1918000]
992	ENSMUSG00000009907	315.878	392.09	325.251	369.168	366.215	352.102	Vps4b	1	106691801	106724458	492.23	0.0696146	0.096562	0.720931	0.470952	0.797535	unchanged	vacuolar protein sorting 4B [Source:MGI Symbol;Acc:MGI:1100499]
993	ENSMUSG00000009927	651.369	578.92	583.414	702.55	701.168	733.403	Rps25	9	44318436	44321724	649.782	0.240176	0.0771959	3.11125	0.00186299	0.0306143	unchanged	ribosomal protein S25 [Source:MGI Symbol;Acc:MGI:1922867]
994	ENSMUSG00000009995	311.749	267.258	297.227	293.828	301.458	262.788	Tafazzin	X	73325518	73333757	308.449	-0.0307017	0.118817	-0.258394	0.796103	0.943577	unchanged	tafazzin, phospholipid-lysophospholipid transacylase [Source:MGI Symbol;Acc:MGI:109626]
995	ENSMUSG00000010025	204.392	187.667	202.114	288.177	328.254	301.434	Aldh3a2	11	61114243	61158290	188.499	0.626829	0.139147	4.50482	6.64307e-06	0.000297663	unchanged	aldehyde dehydrogenase family 3, subfamily A2 [Source:MGI Symbol;Acc:MGI:1353452]
996	ENSMUSG00000010045	111.486	112.265	86.6204	86.6415	78.1557	76.4319	Tmem115	9	107411144	107415872	90.2713	-0.361224	0.195437	-1.84829	0.0645602	0.326486	unchanged	transmembrane protein 115 [Source:MGI Symbol;Acc:MGI:1930765]
997	ENSMUSG00000010047	158.971	157.506	178.336	151.623	109.418	148.57	Hyal2	9	107445144	107449978	115.1	-0.267751	0.186045	-1.43917	0.150102	0.502429	unchanged	hyaluronoglucosaminidase 2 [Source:MGI Symbol;Acc:MGI:1196334]
998	ENSMUSG00000010048	27.8716	31.8364	26.3258	32.0197	15.6311	32.6338	Ifrd2	9	107464841	107470584	42.3985	-0.0767666	0.287502	-0.267012	0.78946	0.94115	unchanged	interferon-related developmental regulator 2 [Source:MGI Symbol;Acc:MGI:1316708]
999	ENSMUSG00000010051	32.0007	30.1608	23.7781	23.5439	17.8641	24.046	Hyal1	9	107454126	107458909	37.9086	-0.375864	0.305284	-1.23119	0.21825	0.589218	unchanged	hyaluronoglucosaminidase 1 [Source:MGI Symbol;Acc:MGI:96298]
1000	ENSMUSG00000010054	96.0021	82.9422	100.208	71.5734	90.4373	85.0198	Tusc2	9	107440454	107443311	119.106	-0.178176	0.163654	-1.08874	0.276271	0.653836	unchanged	tumor suppressor 2, mitochondrial calcium regulator [Source:MGI Symbol;Acc:MGI:1931086]
1001	ENSMUSG00000010057	58.84	61.1594	76.4298	84.758	71.4566	84.161	Nprl2	9	107419425	107422905	73.1599	0.291855	0.199409	1.4636	0.143303	0.492783	unchanged	NPR2 like, GATOR1 complex subunit [Source:MGI Symbol;Acc:MGI:1914482]
1002	ENSMUSG00000010067	412.912	396.279	342.235	406.838	343.885	382.159	Rassf1	9	107428754	107439466	422.091	-0.0177623	0.0947525	-0.18746	0.8513	0.960959	unchanged	Ras association (RalGDS/AF-6) domain family member 1 [Source:MGI Symbol;Acc:MGI:1928386]
1003	ENSMUSG00000010080	45.4203	54.457	24.6274	36.7285	24.5632	33.4926	Epn3	11	94380425	94390800	77.5487	-0.377289	0.250616	-1.50545	0.132209	0.473607	unchanged	epsin 3 [Source:MGI Symbol;Acc:MGI:1919139]
1004	ENSMUSG00000010095	1096.28	1410.86	1382.53	2603.01	3237.88	2911.28	Slc3a2	19	8684246	8700733	2518.8	1.16785	0.0943566	12.377	3.47983e-35	1.21905e-32	upregulated	solute carrier family 3 (activators of dibasic and neutral amino acid transport), member 2 [Source:MGI Symbol;Acc:MGI:96955]
1005	ENSMUSG00000010097	395.363	355.227	393.189	391.77	436.555	380.442	Nxf1	19	8734437	8748286	383.304	0.0781875	0.108983	0.717425	0.473112	0.79892	unchanged	nuclear RNA export factor 1 [Source:MGI Symbol;Acc:MGI:1858330]
1006	ENSMUSG00000010110	425.299	414.711	418.665	390.829	286.943	303.151	Stx5a	19	8718777	8733433	496.978	-0.356858	0.105822	-3.37225	0.000745579	0.0148865	unchanged	syntaxin 5A [Source:MGI Symbol;Acc:MGI:1928483]
1007	ENSMUSG00000010154	58.84	46.9168	59.4454	85.6998	55.8255	83.3022	Spire2	8	124059452	124096254	75.5666	0.455721	0.24111	1.8901	0.0587446	0.310524	unchanged	spire type actin nucleation factor 2 [Source:MGI Symbol;Acc:MGI:2446256]
1008	ENSMUSG00000010205	220.908	174.262	168.995	232.614	148.496	173.475	Raver1	9	20985454	21003304	171.013	-0.0174939	0.173116	-0.101053	0.919508	0.983304	unchanged	ribonucleoprotein, PTB-binding 1 [Source:MGI Symbol;Acc:MGI:1919016]
1009	ENSMUSG00000010277	1004.41	1084.11	1180.42	1045.35	1177.92	979.874	Bltp2	11	78152578	78181449	844.26	-0.0315651	0.103951	-0.303655	0.761391	0.929443	unchanged	bridge-like lipid transfer protein family member 2 [Source:MGI Symbol;Acc:MGI:1919753]
1010	ENSMUSG00000010290	65.0337	73.7264	84.0727	77.224	116.117	72.138	AI597479	1	43137870	43155107	96.5649	0.228769	0.173873	1.31573	0.188265	0.554753	unchanged	expressed sequence AI597479 [Source:MGI Symbol;Acc:MGI:2138299]
1011	ENSMUSG00000010307	314.845	339.309	323.553	213.779	219.952	247.33	Tmem86a	7	46700349	46704525	152.95	-0.520508	0.140718	-3.69896	0.000216486	0.00559886	unchanged	transmembrane protein 86A [Source:MGI Symbol;Acc:MGI:1915143]
1012	ENSMUSG00000010358	36.1298	18.4316	35.6672	32.0197	25.6797	28.3399	Ifi35	11	101339233	101349524	37.5882	-0.0524145	0.281869	-0.185953	0.852482	0.961099	unchanged	interferon-induced protein 35 [Source:MGI Symbol;Acc:MGI:1917360]
1013	ENSMUSG00000010362	14.4519	15.0804	22.0797	19.7769	23.4467	20.6108	Rdm1	11	101518021	101526926	27.2935	0.293515	0.351466	0.835118	0.403651	0.754645	unchanged	RAD52 motif 1 [Source:MGI Symbol;Acc:MGI:1913849]
1014	ENSMUSG00000010376	2349.47	2088.64	1988.02	2095.41	1951.66	2005.26	Nedd8	14	55899720	55909581	1771.68	-0.0855041	0.0874168	-0.978119	0.328015	0.698744	unchanged	neural precursor cell expressed, developmentally down-regulated gene 8 [Source:MGI Symbol;Acc:MGI:97301]
1015	ENSMUSG00000010392	100.131	123.157	101.057	117.719	113.884	159.734	Gosr1	11	76617428	76654405	120.084	0.272434	0.276526	0.985202	0.324525	0.695429	unchanged	golgi SNAP receptor complex member 1 [Source:MGI Symbol;Acc:MGI:1858260]
1016	ENSMUSG00000010406	457.3	419.738	434.8	474.645	481.216	472.332	Mrpl52	14	54664366	54667213	451.333	0.123682	0.0945551	1.30804	0.190859	0.558129	unchanged	mitochondrial ribosomal protein L52 [Source:MGI Symbol;Acc:MGI:1916086]
1017	ENSMUSG00000010453	341.685	399.631	350.728	294.769	311.506	358.972	Kansl3	1	36374811	36408262	505.737	-0.177117	0.0904193	-1.95885	0.0501309	0.285557	unchanged	KAT8 regulatory NSL complex subunit 3 [Source:MGI Symbol;Acc:MGI:1918055]
1018	ENSMUSG00000010492	33.033	29.323	33.1196	16.9516	14.5146	12.023	Uckl1os	2	181220273	181226963	16.9481	-1.13734	0.37514	-3.03177	0.00243126	0.0374006	downregulated	uridine-cytidine kinase 1-like 1, opposite strand [Source:MGI Symbol;Acc:MGI:3801877]
1019	ENSMUSG00000010517	172.391	206.099	160.502	177.05	194.273	173.475	Faf1	4	109533785	109821157	206.773	0.00979807	0.126067	0.0777209	0.93805	0.987802	unchanged	Fas-associated factor 1 [Source:MGI Symbol;Acc:MGI:109419]
1020	ENSMUSG00000010538	5.1614	6.7024	7.64298	4.70878	10.0486	9.44664	Tsacc	3	88190064	88204306	14.0618	0.289265	0.502367	0.575803	0.564748	0.848691	unchanged	TSSK6 activating co-chaperone [Source:MGI Symbol;Acc:MGI:1924177]
1021	ENSMUSG00000010554	407.751	334.282	328.648	423.79	389.662	423.381	Mettl16	11	74661656	74719351	432.438	0.213046	0.11744	1.81408	0.0696647	0.340352	unchanged	methyltransferase 16, N6-methyladenosine [Source:MGI Symbol;Acc:MGI:1914743]
1022	ENSMUSG00000010601	9.29052	3.3512	1.69844	0	0	1.71757	Apol7a	15	77272419	77283310	3.59089	-2.87894	1.23314	-2.33465	0.0195616	NA	NA	apolipoprotein L 7a [Source:MGI Symbol;Acc:MGI:1923011]
1023	ENSMUSG00000010607	97.0343	87.1312	97.6602	93.2338	89.3207	73.8555	Pigyl	9	22068142	22069654	86.574	-0.13966	0.171632	-0.813722	0.415804	0.763007	unchanged	phosphatidylinositol glycan anchor biosynthesis, class Y-like [Source:MGI Symbol;Acc:MGI:1913518]
1024	ENSMUSG00000010608	2562.12	2482.4	2499.25	2831.86	2663.99	3070.16	Rbm25	12	83678010	83729897	3671.21	0.184637	0.062853	2.93761	0.00330758	0.0467734	unchanged	RNA binding motif protein 25 [Source:MGI Symbol;Acc:MGI:1914289]
1025	ENSMUSG00000010609	134.196	153.317	121.438	98.8843	125.049	117.654	Psen2	1	180054569	180091003	132.844	-0.263425	0.160568	-1.64058	0.100885	0.412916	unchanged	presenilin 2 [Source:MGI Symbol;Acc:MGI:109284]
1026	ENSMUSG00000010651	4.12912	8.378	8.4922	9.41756	2.23302	3.43514	Acaa1b	9	118977091	118986161	5.7756	-0.477399	0.705512	-0.67667	0.498615	NA	unchanged	acetyl-Coenzyme A acyltransferase 1B [Source:MGI Symbol;Acc:MGI:3605455]
1027	ENSMUSG00000010660	61.9368	46.079	64.5407	53.6801	60.2915	44.6568	Plcd1	9	118900595	118922570	22.452	-0.125001	0.273151	-0.457627	0.64722	0.881515	unchanged	phospholipase C, delta 1 [Source:MGI Symbol;Acc:MGI:97614]
1028	ENSMUSG00000010663	539.883	499.329	518.024	462.402	599.566	472.332	Fads1	19	10160252	10174241	586.285	-0.0253752	0.0956816	-0.265205	0.790852	0.941618	unchanged	fatty acid desaturase 1 [Source:MGI Symbol;Acc:MGI:1923517]
1029	ENSMUSG00000010721	226.069	226.206	223.345	213.779	233.35	204.391	Lmbr1	5	29434800	29583388	191.153	-0.0560245	0.118687	-0.472035	0.636902	0.876224	unchanged	limb region 1 [Source:MGI Symbol;Acc:MGI:1861746]
1030	ENSMUSG00000010751	425.299	468.33	386.395	418.139	366.215	356.396	Tnfrsf22	7	143188543	143203398	351.772	-0.166305	0.109533	-1.51831	0.128937	0.468335	unchanged	tumor necrosis factor receptor superfamily, member 22 [Source:MGI Symbol;Acc:MGI:1930270]
1031	ENSMUSG00000010755	413.944	551.272	609.74	739.278	756.993	887.125	Cars1	7	143110967	143153827	861.446	0.594324	0.0962426	6.17526	6.60529e-10	6.40339e-08	unchanged	cysteinyl-tRNA synthetase 1 [Source:MGI Symbol;Acc:MGI:1351477]
1032	ENSMUSG00000010760	51.614	38.5388	45.0086	55.5636	49.1264	42.9393	Phlda2	7	143055282	143056887	114.318	0.132283	0.225055	0.587782	0.556679	0.843224	unchanged	pleckstrin homology like domain, family A, member 2 [Source:MGI Symbol;Acc:MGI:1202307]
1033	ENSMUSG00000010803	0	0	0	0.941756	0	2.57636	Gabra1	11	42021766	42073757	2.28016	2.89973	1.626	1.78335	0.0745294	NA	NA	gamma-aminobutyric acid type A receptor subunit alpha 1 [Source:MGI Symbol;Acc:MGI:95613]
1034	ENSMUSG00000010830	381.944	382.037	371.958	361.634	465.584	437.981	Kdelr3	15	79400612	79411940	353.184	0.154313	0.132474	1.16485	0.244079	0.619734	unchanged	KDEL (Lys-Asp-Glu-Leu) endoplasmic reticulum protein retention receptor 3 [Source:MGI Symbol;Acc:MGI:2145953]
1035	ENSMUSG00000010911	85.6793	95.5092	104.454	85.6998	81.5052	81.5846	Apip	2	102904020	102922989	69.8914	-0.202306	0.19827	-1.02036	0.307559	0.679965	unchanged	APAF1 interacting protein [Source:MGI Symbol;Acc:MGI:1926788]
1036	ENSMUSG00000010914	102.196	81.2666	109.549	105.477	123.933	118.512	Pdhx	2	102851420	102903858	114.703	0.248216	0.175211	1.41667	0.156579	0.511679	unchanged	pyruvate dehydrogenase complex, component X [Source:MGI Symbol;Acc:MGI:1351627]
1037	ENSMUSG00000010936	104.26	54.457	67.9376	88.525	71.4566	65.2677	Vac14	8	111345217	111447030	97.5628	0.00686904	0.19651	0.0349552	0.972115	0.994324	unchanged	Vac14 homolog (S. cerevisiae) [Source:MGI Symbol;Acc:MGI:2157980]
1038	ENSMUSG00000011096	104.26	77.9154	77.279	83.8162	35.7283	77.2907	Akt1s1	7	44498415	44504845	80.2318	-0.370979	0.205765	-1.80293	0.0713995	0.345217	unchanged	AKT1 substrate 1 [Source:MGI Symbol;Acc:MGI:1914855]
1039	ENSMUSG00000011114	541.947	537.03	560.485	543.393	588.4	633.784	Tbrg1	9	37560059	37568608	552.517	0.107745	0.0854894	1.26033	0.207552	0.576502	unchanged	transforming growth factor beta regulated gene 1 [Source:MGI Symbol;Acc:MGI:1100877]
1040	ENSMUSG00000011148	117.68	160.858	126.534	92.292	161.894	114.218	Adss1	12	112586479	112607794	158.859	-0.151322	0.175591	-0.861786	0.388805	0.746902	unchanged	adenylosuccinate synthase 1 [Source:MGI Symbol;Acc:MGI:87947]
1041	ENSMUSG00000011158	97.0343	121.481	69.636	74.3987	109.418	69.5616	Brf1	12	112923705	112964324	88.9381	-0.199484	0.190598	-1.04662	0.295275	0.670205	unchanged	BRF1, RNA polymerase III transcription initiation factor 90 kDa subunit [Source:MGI Symbol;Acc:MGI:1919558]
1042	ENSMUSG00000011179	88.7761	58.646	100.208	102.651	126.166	108.207	Odc1	12	17594795	17601506	73.1379	0.44427	0.203729	2.18069	0.0292061	0.205657	unchanged	ornithine decarboxylase, structural 1 [Source:MGI Symbol;Acc:MGI:97402]
1043	ENSMUSG00000011254	19.6133	6.7024	9.34142	5.65053	1.11651	11.1642	Thg1l	11	45837670	45846321	10.136	-0.901747	0.549091	-1.64225	0.100537	0.412259	unchanged	tRNA-histidine guanylyltransferase 1-like (S. cerevisiae) [Source:MGI Symbol;Acc:MGI:1913878]
1044	ENSMUSG00000011256	2.06456	0	0.84922	0	0	1.71757	Adam19	11	45946819	46038170	5.13925	-0.521621	1.41253	-0.36928	0.711919	NA	unchanged	ADAM metallopeptidase domain 19 [Source:MGI Symbol;Acc:MGI:105377]
1045	ENSMUSG00000011257	1387.38	1285.19	1261.09	1726.24	1432.48	1627.4	Pabpc4	4	123156144	123192718	1859.18	0.285067	0.0806267	3.53564	0.000406791	0.00920745	unchanged	poly(A) binding protein, cytoplasmic 4 [Source:MGI Symbol;Acc:MGI:2385206]
1046	ENSMUSG00000011267	2.06456	7.5402	3.39688	3.76702	10.0486	1.71757	Zfp296	7	19311212	19314581	5.83645	0.168327	0.709705	0.237179	0.812518	NA	unchanged	zinc finger protein 296 [Source:MGI Symbol;Acc:MGI:1926956]
1047	ENSMUSG00000011305	1.03228	0	1.69844	3.76702	5.58255	1.71757	Plin5	17	56418601	56424596	5.47765	1.99653	1.07296	1.86077	0.062776	NA	NA	perilipin 5 [Source:MGI Symbol;Acc:MGI:1914218]
1048	ENSMUSG00000011306	152.777	151.642	168.145	137.496	176.408	135.688	Sugp1	8	70495463	70524997	169.196	-0.08267	0.130915	-0.63148	0.527727	0.829362	unchanged	SURP and G patch domain containing 1 [Source:MGI Symbol;Acc:MGI:1917866]
1049	ENSMUSG00000011382	4.12912	4.189	7.64298	5.65053	1.11651	1.71757	Dhdh	7	45120411	45138229	5.60698	-0.90124	0.785099	-1.14793	0.250997	NA	unchanged	dihydrodiol dehydrogenase [Source:MGI Symbol;Acc:MGI:1919005]
1050	ENSMUSG00000011427	19.6133	15.0804	9.34142	16.0098	12.2816	17.1757	Zfp790	7	29515539	29530430	17.7513	0.0746706	0.400983	0.186219	0.852273	0.96103	unchanged	zinc finger protein 790 [Source:MGI Symbol;Acc:MGI:1923431]
1051	ENSMUSG00000011658	117.68	127.346	107.002	107.36	79.2722	108.207	Fuz	7	44545503	44552055	109.65	-0.246806	0.1701	-1.45095	0.146795	0.497651	unchanged	fuzzy planar cell polarity protein [Source:MGI Symbol;Acc:MGI:1917550]
1052	ENSMUSG00000011751	3.09684	2.5134	2.54766	1.88351	3.34953	2.57636	Sptbn4	7	27055808	27147111	2.60447	-0.0678754	1.08967	-0.0622897	0.950332	NA	unchanged	spectrin beta, non-erythrocytic 4 [Source:MGI Symbol;Acc:MGI:1890574]
1053	ENSMUSG00000011752	26.8393	22.6206	19.532	17.8934	17.8641	23.1872	Pgam1	19	41900362	41907099	23.0154	-0.210652	0.340578	-0.618514	0.536237	0.833053	unchanged	phosphoglycerate mutase 1 [Source:MGI Symbol;Acc:MGI:97552]
1054	ENSMUSG00000011831	791.759	702.914	741.369	673.355	700.051	742.849	Evi5	5	107892661	108022973	903.996	-0.0770984	0.0834469	-0.923922	0.355527	0.722027	unchanged	ecotropic viral integration site 5 [Source:MGI Symbol;Acc:MGI:104736]
1055	ENSMUSG00000011832	52.6463	46.9168	50.9532	44.2625	40.1943	36.069	Evi5l	8	4216567	4261257	43.9355	-0.320693	0.239391	-1.33962	0.18037	0.544546	unchanged	ecotropic viral integration site 5 like [Source:MGI Symbol;Acc:MGI:2442167]
1056	ENSMUSG00000011837	111.486	107.238	136.724	102.651	89.3207	125.383	Snapc2	8	4303080	4306220	106.888	-0.156409	0.167174	-0.935602	0.349478	0.718919	unchanged	small nuclear RNA activating complex, polypeptide 2 [Source:MGI Symbol;Acc:MGI:1914861]
1057	ENSMUSG00000011877	239.489	236.26	257.314	242.031	307.04	237.025	Git1	11	77384388	77398612	294.692	0.0949229	0.133349	0.711838	0.476565	0.799975	unchanged	GIT ArfGAP 1 [Source:MGI Symbol;Acc:MGI:1927140]
1058	ENSMUSG00000011884	243.618	210.288	291.282	248.623	355.05	273.094	Gltp	5	114807459	114829045	256.444	0.230958	0.167901	1.37556	0.168958	0.529548	unchanged	glycolipid transfer protein [Source:MGI Symbol;Acc:MGI:1929253]
1059	ENSMUSG00000011958	726.725	738.102	663.24	751.521	855.246	670.711	Bnip2	9	69896748	69915599	1076.11	0.0948112	0.0884126	1.07237	0.283553	0.659705	unchanged	BCL2/adenovirus E1B interacting protein 2 [Source:MGI Symbol;Acc:MGI:109327]
1060	ENSMUSG00000011960	808.275	870.474	801.663	866.415	813.935	842.468	Ccnt1	15	98436570	98468804	874.452	0.0245607	0.0777994	0.315693	0.752236	0.926422	unchanged	cyclin T1 [Source:MGI Symbol;Acc:MGI:1328363]
1061	ENSMUSG00000012017	0	0	0	0	0	0	Scarf2	16	17615146	17626157	48.4807	0	1.67521	0	1	1	unchanged	scavenger receptor class F, member 2 [Source:MGI Symbol;Acc:MGI:1858430]
1062	ENSMUSG00000012076	42.3235	53.6192	49.2547	58.3888	60.2915	60.115	Brms1l	12	55883109	55916521	68.9983	0.294514	0.237704	1.239	0.215347	0.586045	unchanged	breast cancer metastasis-suppressor 1-like [Source:MGI Symbol;Acc:MGI:1196337]
1063	ENSMUSG00000012114	298.329	336.796	334.593	307.954	352.817	316.033	Med15	16	17469072	17550755	459.427	0.00447141	0.102277	0.0437186	0.965129	0.992141	unchanged	mediator complex subunit 15 [Source:MGI Symbol;Acc:MGI:2137379]
1064	ENSMUSG00000012117	180.649	172.587	164.749	184.584	193.156	127.959	Dhdds	4	133696339	133728229	162.009	-0.0426132	0.135015	-0.315618	0.752293	0.926422	unchanged	dehydrodolichyl diphosphate synthase [Source:MGI Symbol;Acc:MGI:1914672]
1065	ENSMUSG00000012126	728.79	619.972	563.882	669.588	552.672	564.222	Ubxn11	4	133829881	133854904	636.076	-0.0943218	0.0937718	-1.00586	0.314481	0.686504	unchanged	UBX domain protein 11 [Source:MGI Symbol;Acc:MGI:1914836]
1066	ENSMUSG00000012296	183.746	196.883	202.114	216.604	241.166	182.921	Tjap1	17	46568777	46593952	233.017	0.127999	0.126822	1.00928	0.312842	0.684575	unchanged	tight junction associated protein 1 [Source:MGI Symbol;Acc:MGI:1921344]
1067	ENSMUSG00000012350	2.06456	1.6756	0.84922	0	0	0	Ehf	2	103093778	103133623	32.8646	-3.07594	1.36629	-2.25131	0.0243658	0.184376	unchanged	ets homologous factor [Source:MGI Symbol;Acc:MGI:1270840]
1068	ENSMUSG00000012405	124.906	113.103	112.097	97.9426	131.748	96.184	Rpl15	14	4198305	4201873	112.136	-0.107699	0.219356	-0.490978	0.623442	0.872151	unchanged	ribosomal protein L15 [Source:MGI Symbol;Acc:MGI:1913730]
1069	ENSMUSG00000012422	412.912	405.495	455.182	475.587	465.584	443.133	Tmem167	13	90237242	90292026	514.458	0.118507	0.0893004	1.32705	0.18449	0.548383	unchanged	transmembrane protein 167 [Source:MGI Symbol;Acc:MGI:1913324]
1070	ENSMUSG00000012429	248.78	301.608	283.639	308.896	317.089	300.575	Mplkip	13	17869777	17874333	253.285	0.14691	0.112472	1.30619	0.191488	0.558768	unchanged	M-phase specific PLK1 intereacting protein [Source:MGI Symbol;Acc:MGI:1913558]
1071	ENSMUSG00000012443	295.232	320.04	313.362	297.595	281.36	300.575	Kif11	19	37364851	37410307	155.621	-0.0783233	0.152978	-0.51199	0.608658	0.867085	unchanged	kinesin family member 11 [Source:MGI Symbol;Acc:MGI:1098231]
1072	ENSMUSG00000012483	189.94	149.128	240.329	153.506	222.185	182.062	Rpa3	6	8255936	8259173	148.691	-0.0554211	0.510068	-0.108654	0.913477	0.981074	unchanged	replication protein A3 [Source:MGI Symbol;Acc:MGI:1915490]
1073	ENSMUSG00000012519	101.163	71.213	88.3188	107.36	109.418	121.948	Mlkl	8	112038429	112064809	72.2959	0.385399	0.20105	1.91693	0.0552466	0.300553	unchanged	mixed lineage kinase domain-like [Source:MGI Symbol;Acc:MGI:1921818]
1074	ENSMUSG00000012535	1495.77	1479.55	1467.45	1607.58	1439.18	1486.56	Tnpo3	6	29540826	29609886	1653.7	0.029963	0.0663132	0.451841	0.651383	0.884229	unchanged	transportin 3 [Source:MGI Symbol;Acc:MGI:1196412]
1075	ENSMUSG00000012609	171.359	100.536	148.613	160.098	89.3207	134.829	Ttll5	12	85871433	86108667	108.553	-0.115691	0.184967	-0.62547	0.531663	0.831141	unchanged	tubulin tyrosine ligase-like family, member 5 [Source:MGI Symbol;Acc:MGI:2443657]
1076	ENSMUSG00000012640	60.9045	55.2948	46.7071	64.9811	56.942	42.0805	Zfp715	7	42945621	42962718	52.8247	0.00828343	0.215968	0.0383549	0.969405	0.993219	unchanged	zinc finger protein 715 [Source:MGI Symbol;Acc:MGI:1917180]
1077	ENSMUSG00000012705	1.03228	0	0	0	0	0	Retn	8	3705770	3710110	2.91468	-0.86244	1.83833	-0.469143	0.638968	NA	unchanged	resistin [Source:MGI Symbol;Acc:MGI:1888506]
1078	ENSMUSG00000012777	58.84	48.5924	49.2547	42.379	53.5924	53.2447	Acp4	7	43901572	43906802	59.5239	-0.0660509	0.224145	-0.294679	0.768239	0.931969	unchanged	acid phosphatase 4 [Source:MGI Symbol;Acc:MGI:3644563]
1079	ENSMUSG00000012848	7722.49	7626.49	7698.18	7647.06	7554.3	7998.73	Rps5	7	12656217	12660613	9074.49	0.00988983	0.044245	0.223524	0.823127	0.952096	unchanged	ribosomal protein S5 [Source:MGI Symbol;Acc:MGI:1097682]
1080	ENSMUSG00000012889	7.22596	2.5134	5.94454	3.76702	5.58255	2.57636	Podnl1	8	84852618	84859156	3.14188	-0.402393	0.871631	-0.461655	0.644329	NA	unchanged	podocan-like 1 [Source:MGI Symbol;Acc:MGI:2685352]
1081	ENSMUSG00000013033	436.655	397.955	407.625	414.372	340.535	310.88	Adgrl1	8	84626734	84668583	289.112	-0.220329	0.121765	-1.80946	0.070379	0.341892	unchanged	adhesion G protein-coupled receptor L1 [Source:MGI Symbol;Acc:MGI:1929461]
1082	ENSMUSG00000013076	1068.41	1145.27	1235.61	1081.14	1237.09	1075.2	Amotl1	9	14453262	14556352	957.426	-0.0273559	0.0711763	-0.384341	0.700726	0.905616	unchanged	angiomotin-like 1 [Source:MGI Symbol;Acc:MGI:1922973]
1083	ENSMUSG00000013089	85.6793	93.8336	81.5251	113.952	111.651	79.867	Etv5	16	22200059	22258469	131.532	0.216289	0.158874	1.36138	0.173393	0.535713	unchanged	ets variant 5 [Source:MGI Symbol;Acc:MGI:1096867]
1084	ENSMUSG00000013150	37.1621	29.323	46.7071	35.7867	20.0972	35.2102	Gfod2	8	106440486	106485296	34.9226	-0.294167	0.269962	-1.08966	0.275863	0.653373	unchanged	glucose-fructose oxidoreductase domain containing 2 [Source:MGI Symbol;Acc:MGI:1917825]
1085	ENSMUSG00000013155	115.615	88.8068	119.74	125.253	97.1363	135.688	Enkd1	8	106430283	106434842	109.073	0.154249	0.175746	0.877683	0.380116	0.739786	unchanged	enkurin domain containing 1 [Source:MGI Symbol;Acc:MGI:2142593]
1086	ENSMUSG00000013160	205.424	202.748	168.145	184.584	174.175	162.31	Atp6v0d1	8	106251097	106292679	179.917	-0.14462	0.157161	-0.920205	0.357466	0.723428	unchanged	ATPase, H+ transporting, lysosomal V0 subunit D1 [Source:MGI Symbol;Acc:MGI:1201778]
1087	ENSMUSG00000013236	729.822	767.425	781.282	794.842	763.692	740.273	Ptprs	17	56719426	56783483	907.254	0.0115462	0.0821838	0.140492	0.888271	0.973329	unchanged	protein tyrosine phosphatase receptor type S [Source:MGI Symbol;Acc:MGI:97815]
1088	ENSMUSG00000013275	62.9691	103.887	79.8266	53.6801	65.8741	64.4089	Slc41a1	1	131755231	131776603	83.5897	-0.434337	0.205659	-2.11193	0.0346924	0.229118	unchanged	solute carrier family 41, member 1 [Source:MGI Symbol;Acc:MGI:2444823]
1089	ENSMUSG00000013415	650.337	665.213	730.329	812.735	890.974	752.296	Igf2bp1	11	95847989	95896766	980.259	0.258194	0.0692152	3.73031	0.000191241	0.00504758	unchanged	insulin-like growth factor 2 mRNA binding protein 1 [Source:MGI Symbol;Acc:MGI:1890357]
1090	ENSMUSG00000013419	60.9045	54.457	50.9532	66.8646	40.1943	57.5386	Zbtb47	9	121588396	121600808	59.0007	0.00137699	0.219394	0.0062763	0.994992	1	unchanged	zinc finger and BTB domain containing 47 [Source:MGI Symbol;Acc:MGI:2670992]
1091	ENSMUSG00000013465	246.715	255.529	319.307	275.934	265.729	244.754	Nelfb	2	25089724	25101501	278.562	-0.0686845	0.104842	-0.655124	0.512388	0.820736	unchanged	negative elongation factor complex member B [Source:MGI Symbol;Acc:MGI:1931035]
1092	ENSMUSG00000013483	2.06456	0	0	0.941756	0	0	Card14	11	119198594	119236201	4.1071	-0.824602	1.68186	-0.490293	0.623927	NA	unchanged	caspase recruitment domain family, member 14 [Source:MGI Symbol;Acc:MGI:2386258]
1093	ENSMUSG00000013495	142.455	188.505	160.502	141.263	120.583	119.371	Tmem175	5	108777636	108796648	145.878	-0.370766	0.147418	-2.51507	0.0119007	0.117815	unchanged	transmembrane protein 175 [Source:MGI Symbol;Acc:MGI:1919642]
1094	ENSMUSG00000013523	4.12912	0	0	0	2.23302	0.858785	Bcas1	2	170188911	170269765	10.6351	-0.336658	1.17405	-0.286749	0.774305	0.934526	unchanged	brain enriched myelin associated protein 1 [Source:MGI Symbol;Acc:MGI:1924210]
1095	ENSMUSG00000013539	122.841	156.669	164.749	129.962	107.185	110.783	Tango2	16	18118689	18165967	140.146	-0.357975	0.139813	-2.56038	0.0104557	0.107016	unchanged	transport and golgi organization 2 [Source:MGI Symbol;Acc:MGI:101825]
1096	ENSMUSG00000013593	908.407	1058.98	1085.3	950.231	1005.97	981.592	Ndufs2	1	171062422	171078957	890.818	-0.0577951	0.0811107	-0.712546	0.476127	0.799975	unchanged	NADH:ubiquinone oxidoreductase core subunit S2 [Source:MGI Symbol;Acc:MGI:2385112]
1097	ENSMUSG00000013622	248.78	285.69	304.87	235.439	243.399	253.342	Atraid	5	31205656	31211967	190.732	-0.200146	0.112996	-1.77127	0.0765164	0.357905	unchanged	all-trans retinoic acid induced differentiation factor [Source:MGI Symbol;Acc:MGI:1918918]
1098	ENSMUSG00000013629	169.294	153.317	156.256	211.895	183.108	218.131	Cad	5	31212124	31235823	136.867	0.361168	0.164608	2.19411	0.0282278	0.200404	unchanged	carbamoyl-phosphate synthetase 2, aspartate transcarbamylase, and dihydroorotase [Source:MGI Symbol;Acc:MGI:1916969]
1099	ENSMUSG00000013646	149.681	100.536	135.026	100.768	109.418	115.077	Sh3bp5l	11	58221550	58238554	101.55	-0.237572	0.173419	-1.36993	0.170707	0.532325	unchanged	SH3 binding domain protein 5 like [Source:MGI Symbol;Acc:MGI:1933124]
1100	ENSMUSG00000013662	378.847	389.577	388.093	461.46	474.516	455.156	Atad1	19	32649038	32717186	770.815	0.265313	0.1082	2.45207	0.0142038	0.131494	unchanged	ATPase family, AAA domain containing 1 [Source:MGI Symbol;Acc:MGI:1915229]
1101	ENSMUSG00000013663	309.684	336.796	399.133	331.498	269.079	307.445	Pten	19	32734897	32803560	333.669	-0.203256	0.12326	-1.64901	0.0991466	0.409677	unchanged	phosphatase and tensin homolog [Source:MGI Symbol;Acc:MGI:109583]
1102	ENSMUSG00000013698	539.883	653.484	645.407	660.171	607.381	584.833	Pea15a	1	172024295	172034371	446.821	0.00814512	0.102477	0.0794826	0.936649	0.987773	unchanged	proliferation and apoptosis adaptor protein 15A [Source:MGI Symbol;Acc:MGI:104799]
1103	ENSMUSG00000013701	9.29052	10.0536	9.34142	9.41756	2.23302	5.15271	Timm23	14	31902119	31923855	10.6007	-0.743836	0.548278	-1.35668	0.174883	0.537947	unchanged	translocase of inner mitochondrial membrane 23 [Source:MGI Symbol;Acc:MGI:1858317]
1104	ENSMUSG00000013736	236.392	215.315	208.059	241.089	216.603	275.67	Trnt1	6	106746081	106759435	362.697	0.161289	0.119002	1.35534	0.175309	0.538718	unchanged	tRNA nucleotidyl transferase, CCA-adding, 1 [Source:MGI Symbol;Acc:MGI:1917297]
1105	ENSMUSG00000013787	494.462	450.736	444.142	440.742	410.875	368.419	Ehmt2	17	35117445	35133028	440.423	-0.187133	0.0893815	-2.09364	0.0362916	0.234746	unchanged	euchromatic histone lysine N-methyltransferase 2 [Source:MGI Symbol;Acc:MGI:2148922]
1106	ENSMUSG00000013822	330.33	256.367	315.06	289.119	267.962	265.365	Elof1	9	22024285	22028468	246.514	-0.130065	0.130429	-0.997207	0.318664	0.690045	unchanged	ELF1 homolog, elongation factor 1 [Source:MGI Symbol;Acc:MGI:1913376]
1107	ENSMUSG00000013833	83.6147	78.7532	69.636	75.3404	68.1071	64.4089	Med16	10	79730542	79744757	71.3225	-0.15566	0.180989	-0.860052	0.38976	0.747696	unchanged	mediator complex subunit 16 [Source:MGI Symbol;Acc:MGI:2158394]
1108	ENSMUSG00000013846	457.3	495.14	523.968	399.304	452.186	421.664	St3gal1	15	66974724	67048679	278.933	-0.216888	0.10547	-2.0564	0.0397441	0.248324	unchanged	ST3 beta-galactoside alpha-2,3-sialyltransferase 1 [Source:MGI Symbol;Acc:MGI:98304]
1109	ENSMUSG00000013858	286.974	236.26	242.877	250.507	241.166	256.777	Tmem259	10	79810782	79820164	268.667	-0.0271836	0.112915	-0.240744	0.809754	0.947582	unchanged	transmembrane protein 259 [Source:MGI Symbol;Acc:MGI:2177957]
1110	ENSMUSG00000013878	118.712	133.21	101.906	122.428	117.233	85.0198	Rnf170	8	26609396	26641818	94.1803	-0.130045	0.181998	-0.71454	0.474893	0.799651	unchanged	ring finger protein 170 [Source:MGI Symbol;Acc:MGI:1924983]
1111	ENSMUSG00000013921	1.03228	0	0.84922	0	0	3.43514	Clip3	7	29991153	30007792	10.3892	1.07827	1.29718	0.831236	0.405841	0.756063	unchanged	CAP-GLY domain containing linker protein 3 [Source:MGI Symbol;Acc:MGI:1923936]
1112	ENSMUSG00000013973	251.876	288.203	216.551	258.041	270.195	230.154	Dedd	1	171156713	171169899	272.748	-0.000985633	0.113341	-0.00869615	0.993062	1	unchanged	death effector domain-containing [Source:MGI Symbol;Acc:MGI:1333874]
1113	ENSMUSG00000013997	294.2	348.525	292.132	305.129	341.652	281.682	Nit1	1	171165576	171173214	334.508	-0.0176593	0.100445	-0.175811	0.860443	0.963998	unchanged	nitrilase 1 [Source:MGI Symbol;Acc:MGI:1350916]
1114	ENSMUSG00000014039	42.3235	53.6192	28.8735	41.4372	30.1458	24.046	Prdm15	16	97592667	97653050	53.3137	-0.387925	0.268363	-1.44552	0.148312	0.500346	unchanged	PR domain containing 15 [Source:MGI Symbol;Acc:MGI:1930121]
1115	ENSMUSG00000014074	184.778	199.396	206.36	194.002	196.506	141.7	Rnf168	16	32096277	32120252	178.123	-0.158012	0.145819	-1.08361	0.278536	0.655561	unchanged	ring finger protein 168 [Source:MGI Symbol;Acc:MGI:1917488]
1116	ENSMUSG00000014075	79.4856	92.158	98.5095	91.3503	123.933	82.4434	Dynlt2b	16	32238520	32247917	78.3647	0.127748	0.208379	0.613054	0.539841	0.834865	unchanged	dynein light chain Tctex-type 2B [Source:MGI Symbol;Acc:MGI:1913311]
1117	ENSMUSG00000014077	922.859	954.254	1025.86	953.998	1275.05	1072.62	Chp1	2	119378178	119417508	1027.97	0.18347	0.10366	1.76992	0.0767402	0.3583	unchanged	calcineurin-like EF hand protein 1 [Source:MGI Symbol;Acc:MGI:1927185]
1118	ENSMUSG00000014164	4.12912	5.8646	10.1906	5.65053	11.1651	2.57636	Klhl3	13	58148042	58261406	4.70693	-0.0999412	0.768712	-0.130011	0.896558	NA	unchanged	kelch-like 3 [Source:MGI Symbol;Acc:MGI:2445185]
1119	ENSMUSG00000014177	179.617	213.639	225.892	192.118	199.855	206.108	Tvp23b	11	62770281	62807606	233.042	-0.0541558	0.127693	-0.424109	0.671486	0.894271	unchanged	trans-golgi network vesicle protein 23B [Source:MGI Symbol;Acc:MGI:1914760]
1120	ENSMUSG00000014195	773.178	670.24	696.36	726.094	458.885	703.345	Dnajc7	11	100473644	100511014	797.556	-0.175038	0.117922	-1.48436	0.137715	0.482659	unchanged	DnaJ heat shock protein family (Hsp40) member C7 [Source:MGI Symbol;Acc:MGI:1928373]
1121	ENSMUSG00000014198	61.9368	62.835	57.7469	46.146	66.9906	49.8096	Zfp385c	11	100518369	100583281	78.9945	-0.175037	0.211454	-0.827782	0.407794	0.757227	unchanged	zinc finger protein 385C [Source:MGI Symbol;Acc:MGI:3608347]
1122	ENSMUSG00000014226	444.913	383.712	394.887	504.781	540.391	573.669	Cacybp	1	160029937	160040445	546.088	0.407593	0.0957447	4.25709	2.07109e-05	0.000788085	unchanged	calcyclin binding protein [Source:MGI Symbol;Acc:MGI:1270839]
1123	ENSMUSG00000014232	99.0989	82.1044	74.7313	91.3503	99.3693	98.7603	Cluap1	16	3726665	3759011	100.93	0.184087	0.179186	1.02735	0.304255	0.677191	unchanged	clusterin associated protein 1 [Source:MGI Symbol;Acc:MGI:1924029]
1124	ENSMUSG00000014243	23.7424	23.4584	21.2305	25.4274	45.7769	36.9278	Zswim7	11	62158050	62172201	24.6125	0.652673	0.30639	2.13021	0.0331546	0.223554	unchanged	zinc finger SWIM-type containing 7 [Source:MGI Symbol;Acc:MGI:1916997]
1125	ENSMUSG00000014245	39.2267	35.1876	23.7781	30.1362	13.3981	29.1987	Pigl	11	62349286	62405243	32.113	-0.399214	0.298805	-1.33603	0.181539	0.545565	unchanged	phosphatidylinositol glycan anchor biosynthesis, class L [Source:MGI Symbol;Acc:MGI:2681271]
1126	ENSMUSG00000014294	1764.17	1606.9	1641.54	1669.73	1626.75	1721.01	Ndufa2	18	36875385	36877610	1590.34	0.00310781	0.0644159	0.048246	0.96152	0.991432	unchanged	NADH:ubiquinone oxidoreductase subunit A2 [Source:MGI Symbol;Acc:MGI:1343103]
1127	ENSMUSG00000014301	53.6786	46.079	44.1594	46.146	29.0292	54.1035	Pam16	16	4434328	4442852	48.1823	-0.13107	0.245792	-0.533258	0.593855	0.861457	unchanged	presequence translocase-asssociated motor 16 [Source:MGI Symbol;Acc:MGI:1913699]
1128	ENSMUSG00000014303	51.614	57.8082	50.104	48.9713	54.709	46.3744	Glis2	16	4412577	4442788	75.4401	-0.0965281	0.210012	-0.459631	0.645781	0.880634	unchanged	GLIS family zinc finger 2 [Source:MGI Symbol;Acc:MGI:1932535]
1129	ENSMUSG00000014313	3335.3	3344.5	2968.87	3128.51	3090.5	2986.86	Cox6c	15	35926032	35938392	2361.83	-0.0676261	0.0608476	-1.1114	0.266396	0.64245	unchanged	cytochrome c oxidase subunit 6C [Source:MGI Symbol;Acc:MGI:104614]
1130	ENSMUSG00000014329	10.3228	17.5938	30.5719	20.7186	17.8641	20.6108	Bicc1	10	70758662	70995530	322.023	-0.00911383	0.280919	-0.0324429	0.974119	0.994636	unchanged	BicC family RNA binding protein 1 [Source:MGI Symbol;Acc:MGI:1933388]
1131	ENSMUSG00000014349	453.171	481.735	495.944	435.091	511.361	452.58	Ube2z	11	95938258	95956214	474.276	-0.0354239	0.115542	-0.306588	0.759157	0.928771	unchanged	ubiquitin-conjugating enzyme E2Z [Source:MGI Symbol;Acc:MGI:1343160]
1132	ENSMUSG00000014353	601.819	499.329	498.492	468.053	470.05	493.802	Tmem87b	2	128660038	128696181	586.487	-0.154779	0.0872068	-1.77485	0.0759232	0.356358	unchanged	transmembrane protein 87B [Source:MGI Symbol;Acc:MGI:1919727]
1133	ENSMUSG00000014355	482.075	459.114	526.516	522.674	501.313	512.695	Anapc1	2	128452024	128529311	452.093	0.0665318	0.0887686	0.749497	0.453558	0.788807	unchanged	anaphase promoting complex subunit 1 [Source:MGI Symbol;Acc:MGI:103097]
1134	ENSMUSG00000014361	30.9684	48.5924	46.7071	23.5439	14.5146	27.4811	Mertk	2	128540876	128644814	42.6263	-0.933881	0.290205	-3.21801	0.00129084	0.0229229	unchanged	MER proto-oncogene tyrosine kinase [Source:MGI Symbol;Acc:MGI:96965]
1135	ENSMUSG00000014402	274.587	292.392	286.187	284.41	327.137	279.105	Tsg101	7	46538697	46569717	290.694	0.0585095	0.136541	0.428513	0.668278	0.892068	unchanged	tumor susceptibility gene 101 [Source:MGI Symbol;Acc:MGI:106581]
1136	ENSMUSG00000014418	59.8723	56.9704	63.6915	53.6801	39.0778	46.3744	Hps5	7	46409890	46445488	51.322	-0.369395	0.230248	-1.60433	0.108641	0.429825	unchanged	HPS5, biogenesis of lysosomal organelles complex 2 subunit 2 [Source:MGI Symbol;Acc:MGI:2180307]
1137	ENSMUSG00000014426	278.716	244.638	284.489	273.109	234.467	262.788	Map3k4	17	12446508	12537683	195.003	-0.0644086	0.121413	-0.530491	0.595772	0.862113	unchanged	mitogen-activated protein kinase kinase kinase 4 [Source:MGI Symbol;Acc:MGI:1346875]
1138	ENSMUSG00000014444	430.461	425.602	448.388	447.334	460.002	437.981	Piezo1	8	123208437	123278068	435.073	0.042857	0.0843759	0.507929	0.611503	0.867849	unchanged	piezo-type mechanosensitive ion channel component 1 [Source:MGI Symbol;Acc:MGI:3603204]
1139	ENSMUSG00000014470	178.584	253.016	231.837	198.71	237.816	184.639	Rnf166	8	123192886	123202803	330.025	-0.109095	0.124503	-0.876246	0.380896	0.740623	unchanged	ring finger protein 166 [Source:MGI Symbol;Acc:MGI:1915968]
1140	ENSMUSG00000014496	304.523	320.877	385.546	310.779	290.292	296.281	Ankrd28	14	31420725	31552608	388.448	-0.17406	0.109214	-1.59375	0.110992	0.434992	unchanged	ankyrin repeat domain 28 [Source:MGI Symbol;Acc:MGI:2145661]
1141	ENSMUSG00000014498	87.7438	98.8604	77.279	107.36	102.719	104.772	Ankrd52	10	128212984	128244573	91.3444	0.254999	0.182702	1.39571	0.162802	0.519752	unchanged	ankyrin repeat domain 52 [Source:MGI Symbol;Acc:MGI:2444029]
1142	ENSMUSG00000014503	27.8716	37.701	22.0797	32.0197	53.5924	51.5271	Pkd2l2	18	34541542	34577169	56.2199	0.638707	0.271676	2.35099	0.0187234	0.156509	unchanged	polycystic kidney disease 2-like 2 [Source:MGI Symbol;Acc:MGI:1858231]
1143	ENSMUSG00000014504	437.687	433.143	461.126	479.354	460.002	531.588	Srp19	18	34463900	34469652	493.635	0.146002	0.0861076	1.69558	0.0899652	0.389529	unchanged	signal recognition particle 19 [Source:MGI Symbol;Acc:MGI:1913634]
1144	ENSMUSG00000014543	5.1614	4.189	0.84922	2.82527	0	3.43514	Klra17	6	129808117	129853635	4.13306	-0.617202	0.951198	-0.648868	0.516423	NA	unchanged	killer cell lectin-like receptor, subfamily A, member 17 [Source:MGI Symbol;Acc:MGI:2180674]
1145	ENSMUSG00000014547	143.487	150.804	139.272	144.089	131.748	114.218	Wdfy2	14	63075127	63198958	137.57	-0.155906	0.147599	-1.05628	0.290841	0.66682	unchanged	WD repeat and FYVE domain containing 2 [Source:MGI Symbol;Acc:MGI:2442811]
1146	ENSMUSG00000014550	124.906	87.969	101.906	80.991	128.399	93.6076	Rbsn	6	92163693	92191906	127.086	-0.058527	0.170186	-0.343901	0.730921	0.916863	unchanged	rabenosyn, RAB effector [Source:MGI Symbol;Acc:MGI:1925537]
1147	ENSMUSG00000014551	451.106	465.817	467.071	470.878	430.973	474.05	Mrps25	6	92146506	92161014	454.238	-0.00681779	0.0878135	-0.0776394	0.938115	0.987802	unchanged	mitochondrial ribosomal protein S25 [Source:MGI Symbol;Acc:MGI:1928140]
1148	ENSMUSG00000014554	242.586	263.907	274.298	221.313	247.865	274.811	Dguok	6	83457199	83483951	259.87	-0.0701943	0.112508	-0.623903	0.532691	0.8314	unchanged	deoxyguanosine kinase [Source:MGI Symbol;Acc:MGI:1351602]
1149	ENSMUSG00000014592	88.7761	84.6178	79.8266	64.0394	91.5538	79.0083	Camta1	4	151143982	151946333	95.2048	-0.115499	0.165614	-0.697398	0.485554	0.805199	unchanged	calmodulin binding transcription activator 1 [Source:MGI Symbol;Acc:MGI:2140230]
1150	ENSMUSG00000014599	47.4849	77.9154	61.993	58.3888	77.0391	55.821	Csf1	3	107648364	107667785	43.9229	0.018838	0.30405	0.0619568	0.950597	0.989626	unchanged	colony stimulating factor 1 (macrophage) [Source:MGI Symbol;Acc:MGI:1339753]
1151	ENSMUSG00000014601	261.167	198.559	182.582	258.041	245.632	232.731	Strip1	3	107519848	107539010	232.994	0.2049	0.120161	1.70521	0.0881553	0.387064	unchanged	striatin interacting protein 1 [Source:MGI Symbol;Acc:MGI:2443884]
1152	ENSMUSG00000014606	438.719	516.085	482.357	446.392	468.934	433.687	Slc25a11	11	70535022	70538305	352.185	-0.0957639	0.0919781	-1.04116	0.297801	0.67233	unchanged	solute carrier family 25 (mitochondrial carrier oxoglutarate carrier), member 11 [Source:MGI Symbol;Acc:MGI:1915113]
1153	ENSMUSG00000014633	164.133	134.886	117.192	142.205	167.476	165.746	Cmc2	8	117615424	117648194	93.2055	0.197122	0.160347	1.22935	0.218941	0.590051	unchanged	C-X9-C motif containing 2 [Source:MGI Symbol;Acc:MGI:1913781]
1154	ENSMUSG00000014668	172.391	202.748	206.36	157.273	180.875	203.532	Chfr	5	110283708	110319838	190.073	-0.104361	0.125692	-0.830291	0.406374	0.756322	unchanged	checkpoint with forkhead and ring finger domains [Source:MGI Symbol;Acc:MGI:2444898]
1155	ENSMUSG00000014686	58.84	61.9972	50.9532	58.3888	78.1557	58.3974	Ceacam16	7	19586022	19595224	38.804	0.176101	0.252715	0.696839	0.485904	0.805606	unchanged	CEA cell adhesion molecule 16 [Source:MGI Symbol;Acc:MGI:2685615]
1156	ENSMUSG00000014704	30.9684	29.323	26.3258	18.8351	35.7283	21.4696	Hoxa2	6	52139397	52141811	12.5173	-0.199065	0.406331	-0.48991	0.624198	0.872151	unchanged	homeobox A2 [Source:MGI Symbol;Acc:MGI:96174]
1157	ENSMUSG00000014725	1.03228	0.8378	3.39688	0	0	0	Adam28	14	68843476	68893291	1.41048	-3.31642	1.73879	-1.90731	0.0564807	NA	NA	a disintegrin and metallopeptidase domain 28 [Source:MGI Symbol;Acc:MGI:105988]
1158	ENSMUSG00000014748	833.05	850.367	822.894	676.18	772.624	717.945	Tex261	6	83745867	83752795	618.465	-0.211689	0.0841388	-2.51594	0.0118714	0.11766	unchanged	testis expressed gene 261 [Source:MGI Symbol;Acc:MGI:1096575]
1159	ENSMUSG00000014763	256.006	305.797	332.894	265.575	310.39	287.693	Fam120b	17	15616464	15653845	316.626	-0.058823	0.105393	-0.558128	0.576757	0.853109	unchanged	family with sequence similarity 120, member B [Source:MGI Symbol;Acc:MGI:1914794]
1160	ENSMUSG00000014767	230.199	298.257	241.178	219.429	299.225	284.258	Tbp	17	15720150	15748641	314.73	0.0565558	0.140826	0.401601	0.687978	0.901315	unchanged	TATA box binding protein [Source:MGI Symbol;Acc:MGI:101838]
1161	ENSMUSG00000014769	1910.75	1828.08	1729.01	1840.19	1660.25	1897.92	Psmb1	17	15695283	15720013	1787.13	-0.0158745	0.0615959	-0.257721	0.796623	0.943665	unchanged	proteasome (prosome, macropain) subunit, beta type 1 [Source:MGI Symbol;Acc:MGI:104884]
1162	ENSMUSG00000014771	120.777	141.588	124.835	113.011	147.379	172.616	Pdcd2	17	15739470	15747563	201.973	0.161243	0.167561	0.962293	0.335902	0.706239	unchanged	programmed cell death 2 [Source:MGI Symbol;Acc:MGI:104643]
1163	ENSMUSG00000014773	10.3228	12.567	5.94454	10.3593	20.0972	6.0115	Dll1	17	15587616	15597134	31.5151	0.291436	0.424719	0.686186	0.492596	0.810222	unchanged	delta like canonical Notch ligand 1 [Source:MGI Symbol;Acc:MGI:104659]
1164	ENSMUSG00000014776	46.4526	32.6742	35.6672	50.8548	59.175	36.9278	Nol3	8	106002772	106008571	67.6693	0.353022	0.222185	1.58886	0.112091	0.436858	unchanged	nucleolar protein 3 (apoptosis repressor with CARD domain) [Source:MGI Symbol;Acc:MGI:1925938]
1165	ENSMUSG00000014778	222.973	229.557	186.828	167.632	136.214	137.406	Fhod1	8	106055795	106074585	155.37	-0.532325	0.138837	-3.83417	0.000125988	0.00362309	unchanged	formin homology 2 domain containing 1 [Source:MGI Symbol;Acc:MGI:2679008]
1166	ENSMUSG00000014782	11.3551	14.2426	6.79376	9.41756	5.58255	8.58785	Plekhg4	8	106099906	106109494	18.6196	-0.437417	0.469758	-0.931154	0.351774	0.719933	unchanged	pleckstrin homology domain containing, family G (with RhoGef domain) member 4 [Source:MGI Symbol;Acc:MGI:2142544]
1167	ENSMUSG00000014786	110.454	93.8336	103.605	129.021	113.884	89.3137	Slc9a5	8	106075475	106096513	117.119	0.108737	0.191691	0.567251	0.570544	0.850482	unchanged	solute carrier family 9 (sodium/hydrogen exchanger), member 5 [Source:MGI Symbol;Acc:MGI:2685542]
1168	ENSMUSG00000014791	11.3551	15.0804	15.286	14.1263	22.3302	14.5994	Elmo3	8	106032233	106037392	26.2402	0.2605	0.366536	0.710707	0.477266	0.799975	unchanged	engulfment and cell motility 3 [Source:MGI Symbol;Acc:MGI:2679007]
1169	ENSMUSG00000014813	1064.28	1177.11	1197.4	913.503	1126.56	766.895	Stc1	14	69266687	69279253	325.437	-0.29581	0.122125	-2.4222	0.015427	0.13914	unchanged	stanniocalcin 1 [Source:MGI Symbol;Acc:MGI:109131]
1170	ENSMUSG00000014837	45.4203	33.512	35.6672	51.7966	58.0585	35.2102	Matcap1	8	106007041	106016496	53.5414	0.335825	0.241694	1.38947	0.164691	0.523171	unchanged	microtubule associated tyrosine carboxypeptidase 1 [Source:MGI Symbol;Acc:MGI:1921606]
1171	ENSMUSG00000014846	3.09684	10.8914	7.64298	7.53404	1.11651	7.72907	Tppp3	8	106194125	106198158	5.8545	-0.38414	0.678395	-0.566248	0.571225	NA	unchanged	tubulin polymerization-promoting protein family member 3 [Source:MGI Symbol;Acc:MGI:1915221]
1172	ENSMUSG00000014850	180.649	203.585	191.924	141.263	213.253	165.746	Msh3	13	92348380	92491511	161.238	-0.154589	0.165535	-0.933874	0.350369	0.719178	unchanged	mutS homolog 3 [Source:MGI Symbol;Acc:MGI:109519]
1173	ENSMUSG00000014856	295.232	298.257	323.553	282.527	273.545	278.246	Tmem208	8	106052986	106061851	268.682	-0.137064	0.0994447	-1.37829	0.168113	0.528296	unchanged	transmembrane protein 208 [Source:MGI Symbol;Acc:MGI:1913570]
1174	ENSMUSG00000014859	89.8084	99.6982	123.137	153.506	128.399	113.36	E2f4	8	106024295	106032002	132.189	0.331584	0.168081	1.97277	0.0485223	0.279388	unchanged	E2F transcription factor 4 [Source:MGI Symbol;Acc:MGI:103012]
1175	ENSMUSG00000014867	1161.32	1193.87	1243.26	1198.85	1410.15	1247.82	Surf4	2	26810052	26823940	1075.48	0.0973968	0.0702337	1.38675	0.165517	0.524199	unchanged	surfeit gene 4 [Source:MGI Symbol;Acc:MGI:98445]
1176	ENSMUSG00000014873	644.143	611.594	661.542	581.063	712.333	622.619	Surf2	2	26806379	26810195	578.355	-0.00373779	0.0856263	-0.0436524	0.965182	0.992141	unchanged	surfeit gene 2 [Source:MGI Symbol;Acc:MGI:98444]
1177	ENSMUSG00000014905	42.3235	64.5106	79.8266	45.2043	60.2915	48.092	Dnajb9	12	44252342	44257109	72.1656	-0.301547	0.230644	-1.30741	0.191072	0.55833	unchanged	DnaJ heat shock protein family (Hsp40) member B9 [Source:MGI Symbol;Acc:MGI:1351618]
1178	ENSMUSG00000014907	136.261	144.102	151.161	155.39	140.68	158.875	Naf1	8	67312869	67343216	190.43	0.0779759	0.125442	0.621609	0.534199	0.831916	unchanged	nuclear assembly factor 1 ribonucleoprotein [Source:MGI Symbol;Acc:MGI:2682306]
1179	ENSMUSG00000014932	144.519	169.236	155.407	123.37	149.612	145.994	Yes1	5	32768515	32844401	167.991	-0.168191	0.141565	-1.18808	0.234801	0.609706	unchanged	YES proto-oncogene 1, Src family tyrosine kinase [Source:MGI Symbol;Acc:MGI:99147]
1180	ENSMUSG00000014956	585.303	631.701	647.955	658.287	827.333	610.596	Ppp1cb	5	32616187	32674777	691.704	0.164773	0.116088	1.41938	0.155788	0.510825	unchanged	protein phosphatase 1 catalytic subunit beta [Source:MGI Symbol;Acc:MGI:104871]
1181	ENSMUSG00000014959	633.82	577.244	602.946	588.597	739.129	615.749	Gorasp2	2	70491920	70542980	614.043	0.0969345	0.0865801	1.11959	0.262887	0.638984	unchanged	golgi reassembly stacking protein 2 [Source:MGI Symbol;Acc:MGI:2135962]
1182	ENSMUSG00000014980	48.5172	48.5924	46.7071	43.3208	55.8255	48.9508	Tsen15	1	152246486	152262439	70.5584	0.0365089	0.215151	0.169689	0.865255	0.965752	unchanged	tRNA splicing endonuclease subunit 15 [Source:MGI Symbol;Acc:MGI:1913887]
1183	ENSMUSG00000015002	808.275	916.553	873.847	789.191	922.237	859.644	Efr3a	15	65658883	65745665	799.528	-0.0169991	0.111699	-0.152186	0.87904	0.970311	unchanged	EFR3 homolog A [Source:MGI Symbol;Acc:MGI:1923990]
1184	ENSMUSG00000015013	265.296	280.663	253.067	200.594	272.428	212.979	Trappc2l	8	123338379	123343399	233.689	-0.226241	0.134243	-1.68531	0.0919295	0.393502	unchanged	trafficking protein particle complex 2L [Source:MGI Symbol;Acc:MGI:1916295]
1185	ENSMUSG00000015016	38.1944	36.8632	45.0086	44.2625	40.1943	59.2562	Acsf3	8	123502225	123544619	35.2215	0.266036	0.288231	0.922996	0.356009	0.722197	unchanged	acyl-CoA synthetase family member 3 [Source:MGI Symbol;Acc:MGI:2182591]
1186	ENSMUSG00000015023	307.62	335.958	319.307	249.565	310.39	285.976	Ddx19a	8	111701628	111724432	253.475	-0.191219	0.109603	-1.74466	0.0810446	0.371129	unchanged	DEAD box helicase 19a [Source:MGI Symbol;Acc:MGI:99526]
1187	ENSMUSG00000015027	60.9045	47.7546	49.2547	53.6801	55.8255	38.6453	Galns	8	123304981	123338202	68.3044	-0.0956818	0.207454	-0.461218	0.644642	0.880353	unchanged	galactosamine (N-acetyl)-6-sulfatase [Source:MGI Symbol;Acc:MGI:1355303]
1188	ENSMUSG00000015053	12.3874	20.1072	26.3258	20.7186	36.8448	21.4696	Gata2	6	88170873	88184014	6.97708	0.411258	0.543241	0.757046	0.449022	NA	unchanged	GATA binding protein 2 [Source:MGI Symbol;Acc:MGI:95662]
1189	ENSMUSG00000015085	1.03228	0	0	0	0	0	Entpd2	2	25285886	25291333	5.64284	-0.86244	1.72264	-0.500649	0.616618	NA	unchanged	ectonucleoside triphosphate diphosphohydrolase 2 [Source:MGI Symbol;Acc:MGI:1096863]
1190	ENSMUSG00000015087	861.954	794.235	799.116	872.066	799.421	834.739	Rabl6	2	25473030	25498533	1134.44	0.0323649	0.0708056	0.457096	0.647602	0.881548	unchanged	RAB, member RAS oncogene family-like 6 [Source:MGI Symbol;Acc:MGI:2442633]
1191	ENSMUSG00000015090	1.03228	0	0	0	0	0	Ptgds	2	25356721	25360058	6.67376	-0.86244	1.71928	-0.501629	0.615928	NA	unchanged	prostaglandin D2 synthase (brain) [Source:MGI Symbol;Acc:MGI:99261]
1192	ENSMUSG00000015092	1121.06	996.144	926.499	1000.14	941.217	1054.59	Edf1	2	25447859	25452094	1267.1	-0.0192553	0.0793065	-0.242796	0.808163	0.946942	unchanged	endothelial differentiation-related factor 1 [Source:MGI Symbol;Acc:MGI:1891227]
1193	ENSMUSG00000015093	0	0	0	0	0	0	Clic3	2	25346850	25348788	4.14783	0	1.76897	0	1	NA	unchanged	chloride intracellular channel 3 [Source:MGI Symbol;Acc:MGI:1916704]
1194	ENSMUSG00000015094	357.169	340.147	379.601	316.43	356.166	299.716	Npdc1	2	25289363	25299506	311.068	-0.150736	0.119457	-1.26184	0.207005	0.575865	unchanged	neural proliferation, differentiation and control 1 [Source:MGI Symbol;Acc:MGI:1099802]
1195	ENSMUSG00000015095	119.745	138.237	139.272	116.778	164.127	113.36	Fbxw5	2	25390762	25395483	125.341	-0.0247487	0.161178	-0.153549	0.877965	0.970105	unchanged	F-box and WD-40 domain protein 5 [Source:MGI Symbol;Acc:MGI:1354731]
1196	ENSMUSG00000015112	283.877	276.474	227.591	308.896	244.516	282.54	Slc25a13	6	6041218	6217173	243.957	0.0917373	0.116429	0.787922	0.430742	0.771521	unchanged	solute carrier family 25 (mitochondrial carrier, adenine nucleotide translocator), member 13 [Source:MGI Symbol;Acc:MGI:1354721]
1197	ENSMUSG00000015120	769.049	709.617	718.44	653.578	618.546	742.849	Ube2i	17	25479482	25493856	791.934	-0.120036	0.0796711	-1.50665	0.131901	0.473074	unchanged	ubiquitin-conjugating enzyme E2I [Source:MGI Symbol;Acc:MGI:107365]
1198	ENSMUSG00000015126	236.392	289.041	212.305	262.75	263.496	303.151	Tsr3	17	25459141	25461773	239.405	0.169633	0.148771	1.14023	0.254189	0.63104	unchanged	TSR3 20S rRNA accumulation [Source:MGI Symbol;Acc:MGI:1915577]
1199	ENSMUSG00000015127	43.3558	25.9718	38.2149	33.9032	32.3788	42.0805	Unkl	17	25407371	25453417	29.294	0.0273325	0.286375	0.0954429	0.923963	0.984361	unchanged	unkempt family like zinc finger [Source:MGI Symbol;Acc:MGI:1921404]
1200	ENSMUSG00000015133	713.306	903.986	895.077	766.589	839.615	673.288	Lrrk1	7	65876660	66038098	713.686	-0.145828	0.0918443	-1.58777	0.112338	0.437387	unchanged	leucine-rich repeat kinase 1 [Source:MGI Symbol;Acc:MGI:2142227]
1201	ENSMUSG00000015134	459.365	535.354	606.343	526.441	624.129	608.879	Aldh1a3	7	66040638	66077265	1014.06	0.131824	0.0965279	1.36565	0.172048	0.534007	unchanged	aldehyde dehydrogenase family 1, subfamily A3 [Source:MGI Symbol;Acc:MGI:1861722]
1202	ENSMUSG00000015143	5294.57	5206.93	5377.26	4824.61	4595.55	4986.11	Actn1	12	80214321	80307145	5392.24	-0.140258	0.103202	-1.35906	0.174127	0.536807	unchanged	actinin, alpha 1 [Source:MGI Symbol;Acc:MGI:2137706]
1203	ENSMUSG00000015149	233.295	255.529	232.686	221.313	240.05	261.071	Sirt2	7	28466160	28488086	270.818	0.00217105	0.117711	0.0184439	0.985285	0.998434	unchanged	sirtuin 2 [Source:MGI Symbol;Acc:MGI:1927664]
1204	ENSMUSG00000015165	902.213	980.226	1033.5	913.503	851.897	1018.52	Hnrnpl	7	28507966	28521691	720.842	-0.065994	0.0895672	-0.736809	0.461238	0.793101	unchanged	heterogeneous nuclear ribonucleoprotein L [Source:MGI Symbol;Acc:MGI:104816]
1205	ENSMUSG00000015176	329.297	286.528	267.504	430.382	408.642	408.782	Nolc1	19	46064302	46073969	548.937	0.50329	0.0993136	5.06769	4.02677e-07	2.41512e-05	unchanged	nucleolar and coiled-body phosphoprotein 1 [Source:MGI Symbol;Acc:MGI:1918019]
1206	ENSMUSG00000015189	15.4842	30.1608	28.0242	16.0098	21.2137	18.0345	Casd1	6	4600839	4643355	64.5952	-0.446992	0.299876	-1.49059	0.136069	0.479546	unchanged	CAS1 domain containing 1 [Source:MGI Symbol;Acc:MGI:2384865]
1207	ENSMUSG00000015202	9.29052	18.4316	30.5719	45.2043	39.0778	27.4811	Cnksr3	10	7069063	7162237	36.642	0.906773	0.321437	2.82099	0.00478753	0.0615984	unchanged	Cnksr family member 3 [Source:MGI Symbol;Acc:MGI:2674130]
1208	ENSMUSG00000015214	41.2912	41.0522	24.6274	53.6801	40.1943	51.5271	Mtmr1	X	70408366	70462802	34.2891	0.455717	0.272441	1.67272	0.0943828	0.398252	unchanged	myotubularin related protein 1 [Source:MGI Symbol;Acc:MGI:1858271]
1209	ENSMUSG00000015217	303.49	280.663	293.83	295.711	292.525	271.376	Hmgb3	X	70599524	70604282	203.928	-0.0306476	0.124962	-0.245255	0.806259	0.946459	unchanged	high mobility group box 3 [Source:MGI Symbol;Acc:MGI:1098219]
1210	ENSMUSG00000015222	6.19368	3.3512	1.69844	2.82527	1.11651	4.29393	Map2	1	66214432	66481742	29.9149	-0.328663	0.666371	-0.493213	0.621862	0.87124	unchanged	microtubule-associated protein 2 [Source:MGI Symbol;Acc:MGI:97175]
1211	ENSMUSG00000015243	18.581	10.0536	13.5875	10.3593	12.2816	9.44664	Abca1	4	53030787	53159895	12.6703	-0.390061	0.445265	-0.87602	0.381019	0.740702	unchanged	ATP-binding cassette, sub-family A member 1 [Source:MGI Symbol;Acc:MGI:99607]
1212	ENSMUSG00000015247	51.614	100.536	97.6602	70.6317	102.719	75.5731	Nipsnap3b	4	53011880	53022060	105.069	-0.0292418	0.197524	-0.148042	0.88231	0.971973	unchanged	nipsnap homolog 3B [Source:MGI Symbol;Acc:MGI:1913786]
1213	ENSMUSG00000015289	429.429	423.927	424.61	389.887	342.768	363.266	Lage3	X	73394882	73397224	251.848	-0.219914	0.105421	-2.08607	0.0369725	0.237061	unchanged	L antigen family, member 3 [Source:MGI Symbol;Acc:MGI:1913442]
1214	ENSMUSG00000015290	330.33	260.556	275.996	280.643	329.37	270.517	Ubl4a	X	73409324	73416824	244.301	0.0226096	0.108358	0.208657	0.834716	0.955544	unchanged	ubiquitin-like 4A [Source:MGI Symbol;Acc:MGI:95049]
1215	ENSMUSG00000015291	315.878	380.361	307.417	294.769	377.38	369.278	Gdi1	X	73348604	73355468	378.061	0.0500473	0.111958	0.447019	0.654861	0.885716	unchanged	GDP dissociation inhibitor 1 [Source:MGI Symbol;Acc:MGI:99846]
1216	ENSMUSG00000015305	73.2919	73.7264	75.5805	119.603	104.952	94.4664	Sash1	10	8597983	8761814	161.247	0.516877	0.172852	2.99028	0.00278718	0.0412823	unchanged	SAM and SH3 domain containing 1 [Source:MGI Symbol;Acc:MGI:1917347]
1217	ENSMUSG00000015312	20.6456	15.9182	19.532	42.379	34.6118	18.8933	Gadd45b	10	80765907	80768038	77.6861	0.768172	0.324709	2.36573	0.0179948	0.153414	unchanged	growth arrest and DNA-damage-inducible 45 beta [Source:MGI Symbol;Acc:MGI:107776]
1218	ENSMUSG00000015335	526.463	466.655	478.96	514.199	390.778	535.882	Zdhhc12	2	29980956	29983660	348.267	-0.0252091	0.115298	-0.218643	0.826928	0.95305	unchanged	zinc finger, DHHC domain containing 12 [Source:MGI Symbol;Acc:MGI:1913470]
1219	ENSMUSG00000015337	48.5172	49.4302	48.4055	39.5537	64.7575	51.5271	Endog	2	30061505	30064081	52.1948	0.0807015	0.235972	0.341996	0.732354	0.91769	unchanged	endonuclease G [Source:MGI Symbol;Acc:MGI:1261433]
1220	ENSMUSG00000015341	96.0021	93.8336	91.7157	86.6415	85.9712	91.0312	Golga7	8	23731362	23747090	98.3458	-0.0923911	0.181515	-0.509	0.610752	0.867606	unchanged	golgin A7 [Source:MGI Symbol;Acc:MGI:1931029]
1221	ENSMUSG00000015342	13.4196	15.9182	26.3258	31.0779	13.3981	15.4581	Xk	X	9138995	9179489	33.0343	0.101642	0.333138	0.305105	0.760286	0.929096	unchanged	X-linked Kx blood group [Source:MGI Symbol;Acc:MGI:103569]
1222	ENSMUSG00000015354	210.585	237.097	210.606	206.244	204.321	172.616	Pcolce2	9	95519654	95580149	174.759	-0.17881	0.14676	-1.21839	0.223077	0.595015	unchanged	procollagen C-endopeptidase enhancer 2 [Source:MGI Symbol;Acc:MGI:1923727]
1223	ENSMUSG00000015357	78.4533	84.6178	93.4142	93.2338	112.767	148.57	Clpx	9	65201542	65237940	116.923	0.468993	0.194762	2.40803	0.0160388	0.142164	unchanged	caseinolytic mitochondrial matrix peptidase chaperone subunit [Source:MGI Symbol;Acc:MGI:1346017]
1224	ENSMUSG00000015363	459.365	409.684	405.078	416.256	385.196	395.041	Trabd	15	88959327	88971280	386.672	-0.0877453	0.104507	-0.839611	0.401126	0.75402	unchanged	TraB domain containing [Source:MGI Symbol;Acc:MGI:1915226]
1225	ENSMUSG00000015377	39.2267	41.0522	48.4055	47.0878	41.3108	38.6453	Dennd6b	15	89066416	89080699	36.9987	-0.0233025	0.245298	-0.0949968	0.924317	0.984361	unchanged	DENN domain containing 6B [Source:MGI Symbol;Acc:MGI:1916690]
1226	ENSMUSG00000015452	13.4196	10.8914	11.8891	9.41756	3.34953	12.8818	Ager	17	34816836	34819910	13.4197	-0.451073	0.491614	-0.917535	0.358863	0.724468	unchanged	advanced glycosylation end product-specific receptor [Source:MGI Symbol;Acc:MGI:893592]
1227	ENSMUSG00000015461	403.622	372.821	346.482	446.392	363.982	381.301	Atf6b	17	34866120	34874048	340.933	0.0900487	0.0994524	0.905445	0.365229	0.73008	unchanged	activating transcription factor 6 beta [Source:MGI Symbol;Acc:MGI:105121]
1228	ENSMUSG00000015467	244.65	194.37	221.646	274.993	197.622	247.33	Egfl8	17	34832323	34834945	222.646	0.131925	0.139283	0.947172	0.343551	0.713178	unchanged	EGF-like domain 8 [Source:MGI Symbol;Acc:MGI:1932094]
1229	ENSMUSG00000015468	3.09684	5.0268	6.79376	9.41756	4.46604	2.57636	Notch4	17	34783242	34807477	3.73013	0.127858	0.872042	0.146619	0.883432	NA	unchanged	notch 4 [Source:MGI Symbol;Acc:MGI:107471]
1230	ENSMUSG00000015474	76.3887	67.024	91.7157	67.8064	91.5538	77.2907	Ppt2	17	34835636	34847484	74.5404	0.00227478	0.192708	0.0118043	0.990582	0.999848	unchanged	palmitoyl-protein thioesterase 2 [Source:MGI Symbol;Acc:MGI:1860075]
1231	ENSMUSG00000015478	544.012	543.732	557.937	546.218	509.128	539.317	Rnf5	17	34820065	34822664	521.193	-0.0453225	0.285852	-0.158552	0.874022	0.969066	unchanged	ring finger protein 5 [Source:MGI Symbol;Acc:MGI:1860076]
1232	ENSMUSG00000015488	253.941	289.041	249.671	271.226	232.234	225.002	Cacfd1	2	26899938	26911101	276.359	-0.123456	0.108413	-1.13875	0.254806	0.63119	unchanged	calcium channel flower domain containing 1 [Source:MGI Symbol;Acc:MGI:1924317]
1233	ENSMUSG00000015501	213.682	201.072	182.582	167.632	198.739	186.356	Hivep2	10	13841819	14027118	257.606	-0.111776	0.118691	-0.941734	0.346329	0.715649	unchanged	human immunodeficiency virus type I enhancer binding protein 2 [Source:MGI Symbol;Acc:MGI:1338076]
1234	ENSMUSG00000015522	246.715	283.176	266.655	257.099	257.914	261.071	Arnt	3	95341699	95404551	340.298	-0.0397092	0.119522	-0.332235	0.739712	0.921367	unchanged	aryl hydrocarbon receptor nuclear translocator [Source:MGI Symbol;Acc:MGI:88071]
1235	ENSMUSG00000015533	649.304	730.562	810.155	921.979	897.674	1031.4	Itga2	13	114969617	115068636	1370.9	0.379817	0.0894207	4.24753	2.16144e-05	0.000816578	unchanged	integrin alpha 2 [Source:MGI Symbol;Acc:MGI:96600]
1236	ENSMUSG00000015536	120.777	161.695	115.494	173.283	149.612	162.31	Mocs2	13	114954772	114968811	175.903	0.284228	0.144781	1.96316	0.0496273	0.283632	unchanged	molybdenum cofactor synthesis 2 [Source:MGI Symbol;Acc:MGI:1336894]
1237	ENSMUSG00000015542	38.1944	24.2962	32.2703	37.6702	27.9127	52.3859	Nat9	11	115073658	115078685	43.2491	0.348875	0.255924	1.3632	0.17282	0.535017	unchanged	N-acetyltransferase 9 (GCN5-related, putative) [Source:MGI Symbol;Acc:MGI:1913426]
1238	ENSMUSG00000015568	0	0	0	0	0	4.29393	Lpl	8	69333143	69360100	5.06153	3.2257	1.47058	2.19348	0.0282727	NA	NA	lipoprotein lipase [Source:MGI Symbol;Acc:MGI:96820]
1239	ENSMUSG00000015575	973.44	1012.06	982.547	945.523	1036.12	910.312	Atp6v0e	17	26882205	26918621	966.088	-0.0395903	0.0818064	-0.48395	0.628421	0.873049	unchanged	ATPase, H+ transporting, lysosomal V0 subunit E [Source:MGI Symbol;Acc:MGI:1328318]
1240	ENSMUSG00000015597	282.845	304.959	304.87	271.226	304.807	277.388	Zfp318	17	46694657	46731846	267.13	-0.069137	0.111909	-0.617796	0.53671	0.8332	unchanged	zinc finger protein 318 [Source:MGI Symbol;Acc:MGI:1889348]
1241	ENSMUSG00000015605	65.0337	55.2948	94.2634	64.0394	64.7575	56.6798	Srf	17	46859255	46867101	65.3502	-0.212153	0.40389	-0.525273	0.599393	0.863399	unchanged	serum response factor [Source:MGI Symbol;Acc:MGI:106658]
1242	ENSMUSG00000015619	30.9684	29.323	29.7227	63.0976	55.8255	77.2907	Gata3	2	9861889	9894845	86.8697	1.13877	0.209392	5.43847	5.37409e-08	4.02118e-06	upregulated	GATA binding protein 3 [Source:MGI Symbol;Acc:MGI:95663]
1243	ENSMUSG00000015627	0	0	0	0	0	0.858785	Gata5	2	179966926	179976492	7.16942	1.06115	1.72461	0.615298	0.538358	NA	NA	GATA binding protein 5 [Source:MGI Symbol;Acc:MGI:109497]
1244	ENSMUSG00000015647	1365.71	1358.07	1346.01	1357.07	1543.02	1319.09	Lama5	2	179818166	179867652	1472.37	0.0508306	0.0914125	0.556057	0.578172	0.853566	unchanged	laminin, alpha 5 [Source:MGI Symbol;Acc:MGI:105382]
1245	ENSMUSG00000015652	157.939	176.776	170.693	200.594	278.011	268.8	Steap1	5	5786317	5799326	374.197	0.560995	0.153047	3.6655	0.000246855	0.00617698	unchanged	six transmembrane epithelial antigen of the prostate 1 [Source:MGI Symbol;Acc:MGI:1917608]
1246	ENSMUSG00000015653	689.563	650.971	650.502	810.852	916.654	895.713	Steap2	5	5714829	5744578	701.481	0.398097	0.0912571	4.36237	1.28662e-05	0.000519162	unchanged	six transmembrane epithelial antigen of prostate 2 [Source:MGI Symbol;Acc:MGI:1921301]
1247	ENSMUSG00000015656	1510.23	1610.25	1562.56	1657.49	1540.78	1409.27	Hspa8	9	40712280	40721383	1479.52	-0.0243971	0.079215	-0.307986	0.758093	0.928432	unchanged	heat shock protein 8 [Source:MGI Symbol;Acc:MGI:105384]
1248	ENSMUSG00000015659	22.7102	24.2962	22.9289	16.0098	21.2137	14.5994	Serac1	17	6092471	6130016	29.8106	-0.449023	0.344792	-1.3023	0.192814	0.560762	unchanged	serine active site containing 1 [Source:MGI Symbol;Acc:MGI:2447813]
1249	ENSMUSG00000015668	239.489	211.126	176.638	233.555	198.739	205.25	Pdzd11	X	99666489	99670174	203.297	0.0301906	0.126575	0.23852	0.811478	0.948507	unchanged	PDZ domain containing 11 [Source:MGI Symbol;Acc:MGI:1919871]
1250	ENSMUSG00000015671	1845.72	2052.61	1835.16	2154.74	2542.29	1882.46	Psma2	13	14787825	14848821	1658.74	0.196899	0.0934838	2.10624	0.0351834	0.230948	unchanged	proteasome subunit alpha 2 [Source:MGI Symbol;Acc:MGI:104885]
1251	ENSMUSG00000015672	154.842	160.02	155.407	138.438	187.574	170.04	Mrpl32	13	14782769	14787750	212.055	0.0719797	0.133743	0.538195	0.590442	0.860554	unchanged	mitochondrial ribosomal protein L32 [Source:MGI Symbol;Acc:MGI:2137226]
1252	ENSMUSG00000015697	1037.44	1027.14	980.849	1110.33	902.14	1105.26	Setdb1	3	95230836	95264513	1250.23	0.0357948	0.102557	0.349022	0.727073	0.915263	unchanged	SET domain, bifurcated 1 [Source:MGI Symbol;Acc:MGI:1934229]
1253	ENSMUSG00000015702	674.079	671.078	624.176	722.327	607.381	746.284	Anxa9	3	95203407	95214487	457.871	0.080454	0.0842551	0.954886	0.339636	0.709635	unchanged	annexin A9 [Source:MGI Symbol;Acc:MGI:1923711]
1254	ENSMUSG00000015711	183.746	222.855	180.035	192.118	200.972	222.425	Prune1	3	95160985	95189387	209.721	0.0689675	0.146467	0.470875	0.63773	0.87691	unchanged	prune exopolyphosphatase [Source:MGI Symbol;Acc:MGI:1925152]
1255	ENSMUSG00000015714	1380.16	1422.58	1335.82	1502.1	1470.44	1466.81	Cers2	3	95222102	95230910	1756.66	0.10122	0.0751091	1.34764	0.177775	0.540705	unchanged	ceramide synthase 2 [Source:MGI Symbol;Acc:MGI:1924143]
1256	ENSMUSG00000015733	725.693	772.452	675.979	729.861	754.76	713.651	Capza2	6	17636233	17666971	741.76	0.015166	0.0963827	0.157352	0.874967	0.969329	unchanged	capping actin protein of muscle Z-line subunit alpha 2 [Source:MGI Symbol;Acc:MGI:106222]
1257	ENSMUSG00000015745	350.975	285.69	300.624	304.187	269.079	314.315	Plekho1	3	95895741	95903313	176.028	-0.0742146	0.148169	-0.500877	0.616458	0.868778	unchanged	pleckstrin homology domain containing, family O member 1 [Source:MGI Symbol;Acc:MGI:1914470]
1258	ENSMUSG00000015747	112.519	104.725	104.454	103.593	100.486	95.3252	Vps45	3	95907144	95965778	106.642	-0.102647	0.160467	-0.639678	0.522382	0.825256	unchanged	vacuolar protein sorting 45 [Source:MGI Symbol;Acc:MGI:891965]
1259	ENSMUSG00000015748	275.619	271.447	312.513	302.304	242.283	280.823	Prpf3	3	95737436	95763197	360.915	-0.0557207	0.114981	-0.484606	0.627956	0.873032	unchanged	pre-mRNA processing factor 3 [Source:MGI Symbol;Acc:MGI:1918017]
1260	ENSMUSG00000015749	1152.02	1183.81	1046.24	1166.84	1234.86	1125.01	Anp32e	3	95836558	95854702	840.501	0.0598566	0.0946974	0.632083	0.527333	0.829336	unchanged	acidic nuclear phosphoprotein 32 family member E [Source:MGI Symbol;Acc:MGI:1913721]
1261	ENSMUSG00000015750	213.682	176.776	226.742	194.943	132.865	198.379	Aph1a	3	95801281	95805600	183.634	-0.217273	0.129259	-1.68091	0.09278	0.395386	unchanged	aph1 homolog A, gamma secretase subunit [Source:MGI Symbol;Acc:MGI:2385110]
1262	ENSMUSG00000015755	677.176	695.374	704.003	674.297	657.624	611.455	Tab2	10	7781417	7831994	903.594	-0.0978321	0.0717567	-1.36339	0.172761	0.53494	unchanged	TGF-beta activated kinase 1/MAP3K7 binding protein 2 [Source:MGI Symbol;Acc:MGI:1915902]
1263	ENSMUSG00000015757	147.616	165.047	187.678	182.701	174.175	223.284	Ppil4	10	7668655	7698899	283.064	0.215031	0.131595	1.63404	0.10225	0.415742	unchanged	peptidylprolyl isomerase (cyclophilin)-like 4 [Source:MGI Symbol;Acc:MGI:1914668]
1264	ENSMUSG00000015759	488.269	542.894	525.667	577.296	653.158	674.147	Cnih1	14	47013024	47025868	707.659	0.289626	0.104954	2.75955	0.00578818	0.0704342	unchanged	cornichon family AMPA receptor auxiliary protein 1 [Source:MGI Symbol;Acc:MGI:1277202]
1265	ENSMUSG00000015766	880.535	981.902	1064.07	1175.31	1302.97	1286.46	Eps8	6	137454243	137631874	1172.68	0.361534	0.0883217	4.09338	4.25134e-05	0.001453	unchanged	epidermal growth factor receptor pathway substrate 8 [Source:MGI Symbol;Acc:MGI:104684]
1266	ENSMUSG00000015776	307.62	285.69	219.099	240.148	267.962	231.872	Med22	2	26795274	26800689	146.808	-0.134277	0.132564	-1.01292	0.311099	0.683089	unchanged	mediator complex subunit 22 [Source:MGI Symbol;Acc:MGI:98446]
1267	ENSMUSG00000015790	253.941	229.557	249.671	215.662	216.603	279.964	Surf1	2	26803393	26806542	242.199	-0.0337969	0.114224	-0.295882	0.76732	0.931884	unchanged	surfeit gene 1 [Source:MGI Symbol;Acc:MGI:98443]
1268	ENSMUSG00000015804	555.367	578.92	562.183	590.481	550.439	556.493	Med28	5	45677571	45686618	547.698	0.000732146	0.0849133	0.00862227	0.993121	1	unchanged	mediator complex subunit 28 [Source:MGI Symbol;Acc:MGI:1914249]
1269	ENSMUSG00000015806	403.622	410.522	383.847	391.77	399.71	373.572	Qdpr	5	45591363	45607578	415.388	-0.0414991	0.0936373	-0.443189	0.657629	0.886694	unchanged	quinoid dihydropteridine reductase [Source:MGI Symbol;Acc:MGI:97836]
1270	ENSMUSG00000015812	35.0975	22.6206	22.0797	33.9032	25.6797	23.1872	Gnrh1	14	67982630	67986888	31.1235	0.0669908	0.316121	0.211915	0.832173	0.954359	unchanged	gonadotropin releasing hormone 1 [Source:MGI Symbol;Acc:MGI:95789]
1271	ENSMUSG00000015837	1674.36	1617.79	1741.75	2328.02	2359.18	2371.97	Sqstm1	11	50090193	50101654	2608.82	0.487856	0.0507606	9.61092	7.19068e-22	1.67935e-19	unchanged	sequestosome 1 [Source:MGI Symbol;Acc:MGI:107931]
1272	ENSMUSG00000015839	1383.26	1451.07	1531.14	1069.83	1252.72	1178.25	Nfe2l2	2	75505857	75534985	1592.16	-0.320542	0.0714499	-4.48626	7.24858e-06	0.000321988	unchanged	nuclear factor, erythroid derived 2, like 2 [Source:MGI Symbol;Acc:MGI:108420]
1273	ENSMUSG00000015846	135.229	139.075	148.613	136.555	148.496	163.169	Rxra	2	27566452	27652969	108.939	0.0841381	0.150846	0.557775	0.576998	0.853126	unchanged	retinoid X receptor alpha [Source:MGI Symbol;Acc:MGI:98214]
1274	ENSMUSG00000015850	25.807	30.1608	29.7227	53.6801	30.1458	19.7521	Adamtsl4	3	95583511	95595228	90.3776	0.261273	0.249499	1.04719	0.295011	0.669954	unchanged	ADAMTS-like 4 [Source:MGI Symbol;Acc:MGI:2389008]
1275	ENSMUSG00000015869	372.653	279.825	358.371	374.819	341.652	291.987	Prpsap1	11	116361671	116385461	350.375	-0.00221349	0.108654	-0.0203719	0.983747	0.997466	unchanged	phosphoribosyl pyrophosphate synthetase-associated protein 1 [Source:MGI Symbol;Acc:MGI:1915013]
1276	ENSMUSG00000015879	5.1614	0	7.64298	2.82527	3.34953	9.44664	Fam184b	5	45687047	45796956	5.44069	0.33083	0.745272	0.443904	0.657112	NA	unchanged	family with sequence similarity 184, member B [Source:MGI Symbol;Acc:MGI:2442958]
1277	ENSMUSG00000015880	399.492	356.065	379.601	473.703	464.468	457.733	Ncapg	5	45827261	45857888	199.708	0.299755	0.108119	2.77246	0.00556343	0.0686587	unchanged	non-SMC condensin I complex, subunit G [Source:MGI Symbol;Acc:MGI:1930197]
1278	ENSMUSG00000015882	265.296	266.42	241.178	295.711	294.758	271.376	Lcorl	5	45854523	46014957	348.14	0.156428	0.111139	1.4075	0.15928	0.516405	unchanged	ligand dependent nuclear receptor corepressor-like [Source:MGI Symbol;Acc:MGI:2651932]
1279	ENSMUSG00000015889	471.752	503.518	546.897	424.732	410.875	474.05	Lta4h	10	93289273	93320737	428.759	-0.21619	0.109089	-1.98178	0.0475043	0.275275	unchanged	leukotriene A4 hydrolase [Source:MGI Symbol;Acc:MGI:96836]
1280	ENSMUSG00000015890	1.03228	4.189	0	0.941756	2.23302	7.72907	Amdhd1	10	93359200	93375895	3.65617	1.06873	1.01354	1.05445	0.291675	NA	NA	amidohydrolase domain containing 1 [Source:MGI Symbol;Acc:MGI:1919011]
1281	ENSMUSG00000015932	3668.72	3592.49	3323	3316.86	3123.99	2898.4	Dstn	2	143757240	143785244	3776.67	-0.180536	0.0888616	-2.03165	0.0421889	0.259601	unchanged	destrin [Source:MGI Symbol;Acc:MGI:1929270]
1282	ENSMUSG00000015937	1484.42	1486.26	1494.63	1464.43	1570.93	1473.68	Macroh2a1	13	56221432	56284174	1288.43	0.013071	0.0663322	0.197054	0.843785	0.958714	unchanged	macroH2A.1 histone [Source:MGI Symbol;Acc:MGI:1349392]
1283	ENSMUSG00000015942	121.809	105.563	107.851	94.1756	80.3887	92.7488	Gtf2ird2	5	134212858	134253209	106.254	-0.317576	0.164523	-1.93028	0.0535726	0.295688	unchanged	GTF2I repeat domain containing 2 [Source:MGI Symbol;Acc:MGI:2149780]
1284	ENSMUSG00000015943	229.166	162.533	160.502	213.779	207.671	213.838	Bola1	3	96103904	96127025	179.126	0.212322	0.131575	1.61369	0.106594	0.425436	unchanged	bolA family member 1 [Source:MGI Symbol;Acc:MGI:1916418]
1285	ENSMUSG00000015944	170.326	182.64	151.161	129.021	151.845	158.875	Castor2	5	134128550	134173182	125.555	-0.196534	0.141539	-1.38855	0.16497	0.523513	unchanged	cytosolic arginine sensor for mTORC1 subunit 2 [Source:MGI Symbol;Acc:MGI:1933384]
1286	ENSMUSG00000015957	4.12912	9.2158	9.34142	7.53404	6.69906	5.15271	Wnt11	7	98484319	98504402	2.12123	-0.237529	0.964436	-0.246288	0.805459	NA	unchanged	wingless-type MMTV integration site family, member 11 [Source:MGI Symbol;Acc:MGI:101948]
1287	ENSMUSG00000015961	611.11	595.676	571.525	587.655	719.032	729.109	Adss2	1	177590528	177624077	922.562	0.195474	0.0807966	2.41934	0.0155487	0.140037	unchanged	adenylosuccinate synthase 2 [Source:MGI Symbol;Acc:MGI:87948]
1288	ENSMUSG00000015962	11.3551	4.189	14.4367	1.88351	0	2.57636	Spmip3	1	177557380	177580890	14.6942	-2.6403	0.75106	-3.51543	0.000439049	0.00974811	downregulated	sperm microtubule inner protein 3 [Source:MGI Symbol;Acc:MGI:1916678]
1289	ENSMUSG00000015971	153.81	165.047	153.709	184.584	211.02	185.498	Actr8	14	29700294	29728311	157.377	0.293823	0.138746	2.11771	0.0341997	0.227614	unchanged	ARP8 actin-related protein 8 [Source:MGI Symbol;Acc:MGI:1860775]
1290	ENSMUSG00000015980	10.3228	10.0536	11.0399	9.41756	20.0972	12.023	Lrrc27	7	138792904	138822895	23.3118	0.377859	0.428169	0.882499	0.377507	0.738814	unchanged	leucine rich repeat containing 27 [Source:MGI Symbol;Acc:MGI:1923862]
1291	ENSMUSG00000015994	335.491	393.766	379.601	337.148	391.895	352.102	Fnta	8	26488750	26505678	322.102	-0.0412033	0.115315	-0.35731	0.72086	0.913346	unchanged	farnesyltransferase, CAAX box, alpha [Source:MGI Symbol;Acc:MGI:104683]
1292	ENSMUSG00000016018	652.401	695.374	665.788	759.997	742.479	795.235	Mtrex	13	113003952	113063932	831.544	0.190678	0.0939034	2.03057	0.0422982	0.260057	unchanged	Mtr4 exosome RNA helicase [Source:MGI Symbol;Acc:MGI:1919448]
1293	ENSMUSG00000016024	25.807	36.0254	14.4367	24.4856	7.81557	12.8818	Lbp	2	158148413	158174772	43.8277	-0.733832	0.32361	-2.26765	0.0233508	0.17898	unchanged	lipopolysaccharide binding protein [Source:MGI Symbol;Acc:MGI:1098776]
1294	ENSMUSG00000016028	139.358	170.073	172.392	122.428	158.544	145.135	Celsr1	15	85783130	85918404	115.145	-0.184511	0.159635	-1.15583	0.247751	0.623678	unchanged	cadherin, EGF LAG seven-pass G-type receptor 1 [Source:MGI Symbol;Acc:MGI:1100883]
1295	ENSMUSG00000016087	37.1621	50.268	39.9133	39.5537	27.9127	30.9163	Fli1	9	32333500	32454157	8.64508	-0.37223	0.427083	-0.871565	0.383446	0.742797	unchanged	Friend leukemia integration 1 [Source:MGI Symbol;Acc:MGI:95554]
1296	ENSMUSG00000016128	44.3881	60.3216	57.7469	50.8548	43.5439	44.6568	Stard13	5	150960975	151157301	53.1627	-0.231613	0.217529	-1.06475	0.28699	0.663617	unchanged	StAR related lipid transfer domain containing 13 [Source:MGI Symbol;Acc:MGI:2385331]
1297	ENSMUSG00000016150	0	0	0	0	0	0	Tenm1	X	41616743	42518003	1.89605	0	1.91386	0	1	NA	unchanged	teneurin transmembrane protein 1 [Source:MGI Symbol;Acc:MGI:1345185]
1298	ENSMUSG00000016181	136.261	66.1862	104.454	68.7482	113.884	83.3022	Utp25	1	192773412	192812580	114.547	-0.205118	0.183443	-1.11816	0.263499	0.639421	unchanged	UTP25 small subunit processome component [Source:MGI Symbol;Acc:MGI:2138080]
1299	ENSMUSG00000016194	0	0.8378	0	0	1.11651	1.71757	Hsd11b1	1	192903942	192946383	3.65145	1.56455	1.59554	0.980577	0.326801	NA	NA	hydroxysteroid 11-beta dehydrogenase 1 [Source:MGI Symbol;Acc:MGI:103562]
1300	ENSMUSG00000016200	10.3228	4.189	9.34142	6.59229	3.34953	6.0115	Syt14	1	192573541	192718083	2.11642	-0.565472	0.971998	-0.581763	0.560727	NA	unchanged	synaptotagmin XIV [Source:MGI Symbol;Acc:MGI:2444490]
1301	ENSMUSG00000016206	5.1614	5.0268	5.94454	5.65053	13.3981	10.3054	H2-M3	17	37581111	37585375	6.37833	0.848804	0.59188	1.43408	0.151549	NA	unchanged	histocompatibility 2, M region locus 3 [Source:MGI Symbol;Acc:MGI:95915]
1302	ENSMUSG00000016239	12.3874	15.0804	11.0399	24.4856	42.4274	36.9278	Lonrf3	X	35592006	35625994	45.9065	1.41969	0.319808	4.4392	9.02944e-06	0.000392056	upregulated	LON peptidase N-terminal domain and ring finger 3 [Source:MGI Symbol;Acc:MGI:1921615]
1303	ENSMUSG00000016252	1122.09	1169.57	1229.67	1118.81	1313.01	1216.04	Atp5f1e	2	174302865	174305898	909.243	0.049764	0.101717	0.489238	0.624673	0.872151	unchanged	ATP synthase F1 subunit epsilon [Source:MGI Symbol;Acc:MGI:1855697]
1304	ENSMUSG00000016253	441.816	340.147	304.87	436.975	247.865	411.358	Nelfcd	2	174257597	174269295	294.209	0.0213245	0.147243	0.144825	0.884849	0.972796	unchanged	negative elongation factor complex member C/D, Th1l [Source:MGI Symbol;Acc:MGI:1926424]
1305	ENSMUSG00000016256	564.657	504.356	486.603	589.539	425.39	546.187	Ctsz	2	174269286	174280832	412.519	0.0118094	0.0989243	0.119378	0.904976	0.978319	unchanged	cathepsin Z [Source:MGI Symbol;Acc:MGI:1891190]
1306	ENSMUSG00000016257	303.49	274.798	270.901	388.003	368.448	364.125	Prelid3b	2	174306860	174314874	316.528	0.402864	0.104011	3.87328	0.000107379	0.00314664	unchanged	PRELI domain containing 3B [Source:MGI Symbol;Acc:MGI:1913640]
1307	ENSMUSG00000016262	15.4842	7.5402	7.64298	4.70878	23.4467	6.87028	Sertad4	1	192526796	192538064	6.2373	0.176551	0.627698	0.281268	0.778505	NA	unchanged	SERTA domain containing 4 [Source:MGI Symbol;Acc:MGI:2443496]
1308	ENSMUSG00000016308	282.845	276.474	300.624	318.313	369.565	340.079	Ube2a	X	36064828	36147875	260.12	0.255443	0.125956	2.02803	0.0425571	0.261033	unchanged	ubiquitin-conjugating enzyme E2A [Source:MGI Symbol;Acc:MGI:102959]
1309	ENSMUSG00000016319	616.271	636.728	609.74	826.861	906.606	766.037	Slc25a5	X	36059304	36062460	470.642	0.423717	0.197835	2.14177	0.032212	0.219309	unchanged	solute carrier family 25 (mitochondrial carrier, adenine nucleotide translocator), member 5 [Source:MGI Symbol;Acc:MGI:1353496]
1310	ENSMUSG00000016344	46.4526	43.5656	36.5164	31.0779	48.0099	48.9508	Ppdpf	2	180829040	180830564	36.9765	0.0190307	0.283763	0.0670654	0.94653	0.988652	unchanged	pancreatic progenitor cell differentiation and proliferation factor [Source:MGI Symbol;Acc:MGI:1913746]
1311	ENSMUSG00000016356	2.06456	0.8378	0	0	0	0	Col20a1	2	180628328	180660156	17.6965	-2.34265	1.4699	-1.59375	0.110993	0.434992	unchanged	collagen, type XX, alpha 1 [Source:MGI Symbol;Acc:MGI:1920618]
1312	ENSMUSG00000016382	801.05	837.8	867.902	779.774	851.897	773.766	Pls3	X	74829260	74918788	1028.6	-0.0623656	0.077739	-0.802243	0.422412	0.766198	unchanged	plastin 3 (T-isoform) [Source:MGI Symbol;Acc:MGI:104807]
1313	ENSMUSG00000016386	43.3558	44.4034	37.3657	40.4955	33.4953	33.4926	Mpped2	2	106523614	106698701	12.0757	-0.217626	0.351182	-0.619695	0.535458	0.832611	unchanged	metallophosphoesterase domain containing 2 [Source:MGI Symbol;Acc:MGI:1924265]
1314	ENSMUSG00000016409	236.392	224.53	208.908	274.051	266.846	282.54	Nkap	X	36390448	36414399	244.73	0.301636	0.112878	2.67222	0.00753501	0.0857789	unchanged	NFKB activating protein [Source:MGI Symbol;Acc:MGI:1914300]
1315	ENSMUSG00000016427	468.655	516.923	563.033	508.548	627.478	563.363	Ndufa1	X	36451241	36454816	416.651	0.131997	0.14677	0.899345	0.368469	0.731835	unchanged	NADH:ubiquinone oxidoreductase subunit A1 [Source:MGI Symbol;Acc:MGI:1929511]
1316	ENSMUSG00000016477	118.712	156.669	152.86	161.982	187.574	190.65	E2f3	13	30090558	30170046	155.353	0.329522	0.163708	2.01286	0.0441296	0.264804	unchanged	E2F transcription factor 3 [Source:MGI Symbol;Acc:MGI:1096340]
1317	ENSMUSG00000016481	215.747	263.069	208.059	239.206	216.603	217.273	Cr1l	1	194779690	194813894	218.73	-0.0309036	0.127922	-0.241581	0.809105	0.947274	unchanged	complement C3b/C4b receptor 1 like [Source:MGI Symbol;Acc:MGI:88513]
1318	ENSMUSG00000016487	834.082	888.068	867.053	760.938	908.839	918.042	Ppfibp1	6	146789985	146933523	917.069	-0.00197853	0.0799664	-0.0247421	0.980261	0.996521	unchanged	PTPRF interacting protein, binding protein 1 (liprin beta 1) [Source:MGI Symbol;Acc:MGI:1914783]
1319	ENSMUSG00000016493	21.6779	33.512	28.0242	37.6702	33.4953	29.1987	Cd46	1	194719134	194774557	39.4023	0.253426	0.263483	0.961831	0.336134	0.706267	unchanged	CD46 antigen, complement regulatory protein [Source:MGI Symbol;Acc:MGI:1203290]
1320	ENSMUSG00000016494	2.06456	8.378	0	8.4758	7.81557	1.71757	Cd34	1	194621127	194643587	6.88856	0.733525	0.746543	0.982563	0.325823	NA	unchanged	CD34 antigen [Source:MGI Symbol;Acc:MGI:88329]
1321	ENSMUSG00000016495	114.583	118.968	145.217	91.3503	113.884	112.501	Plgrkt	19	29325999	29344790	315.16	-0.256314	0.216068	-1.18626	0.235518	0.61054	unchanged	plasminogen receptor, C-terminal lysine transmembrane protein [Source:MGI Symbol;Acc:MGI:1915009]
1322	ENSMUSG00000016496	3.09684	0	5.09532	2.82527	0	0	Cd274	19	29344855	29365495	38.8108	-1.49095	0.999838	-1.49119	0.135912	0.479335	unchanged	CD274 antigen [Source:MGI Symbol;Acc:MGI:1926446]
1323	ENSMUSG00000016498	0	0	0	0	0	0	Pdcd1lg2	19	29388319	29448561	2.20477	0	1.89165	0	1	NA	unchanged	programmed cell death 1 ligand 2 [Source:MGI Symbol;Acc:MGI:1930125]
1324	ENSMUSG00000016503	611.11	592.325	659.844	686.54	704.517	624.337	Gtf3a	5	146885467	146892424	488.596	0.110986	0.0866911	1.28024	0.200459	0.56807	unchanged	general transcription factor III A [Source:MGI Symbol;Acc:MGI:1913846]
1325	ENSMUSG00000016510	566.722	586.46	613.137	622.5	607.381	518.706	Mtif3	5	146888383	146900610	458.617	-0.0182488	0.0846696	-0.21553	0.829354	0.953679	unchanged	mitochondrial translational initiation factor 3 [Source:MGI Symbol;Acc:MGI:1923616]
1326	ENSMUSG00000016520	102.196	82.1044	114.645	94.1756	98.2528	90.1725	Lnx2	5	146953465	147013396	76.9836	-0.0820448	0.178091	-0.46069	0.645021	0.880458	unchanged	ligand of numb-protein X 2 [Source:MGI Symbol;Acc:MGI:2155959]
1327	ENSMUSG00000016526	22.7102	27.6474	22.9289	27.3109	22.3302	20.6108	Dyrk3	1	131055192	131066077	41.0872	-0.0666983	0.292002	-0.228418	0.819322	0.951516	unchanged	dual-specificity tyrosine phosphorylation regulated kinase 3 [Source:MGI Symbol;Acc:MGI:1330300]
1328	ENSMUSG00000016528	410.848	426.44	362.617	416.256	347.234	376.148	Mapkapk2	1	130981437	131025563	451.967	-0.0705818	0.0889106	-0.793851	0.427282	0.769939	unchanged	MAP kinase-activated protein kinase 2 [Source:MGI Symbol;Acc:MGI:109298]
1329	ENSMUSG00000016534	1277.96	1391.59	1368.09	1360.84	1300.73	1324.25	Lamp2	X	37490234	37545331	1387.12	-0.0193439	0.0663048	-0.291742	0.770484	0.932713	unchanged	lysosomal-associated membrane protein 2 [Source:MGI Symbol;Acc:MGI:96748]
1330	ENSMUSG00000016541	1480.29	1562.5	1539.64	1366.49	1615.59	1512.32	Atxn10	15	85220446	85347413	1483.94	-0.029622	0.0705176	-0.420065	0.674438	0.895495	unchanged	ataxin 10 [Source:MGI Symbol;Acc:MGI:1859293]
1331	ENSMUSG00000016552	16.5165	14.2426	11.0399	8.4758	5.58255	6.87028	Foxred2	15	77824722	77840922	24.3562	-0.976813	0.453957	-2.15178	0.0314151	0.216307	unchanged	FAD-dependent oxidoreductase domain containing 2 [Source:MGI Symbol;Acc:MGI:106315]
1332	ENSMUSG00000016554	1078.73	1263.4	1098.89	1327.88	1278.4	1211.75	Eif3d	15	77843198	77855013	1418.7	0.148647	0.0840477	1.76861	0.0769595	0.359036	unchanged	eukaryotic translation initiation factor 3, subunit D [Source:MGI Symbol;Acc:MGI:1933181]
1333	ENSMUSG00000016559	2537.35	2868.63	2871.21	2419.37	2612.63	2319.58	H3f3b	11	115912738	115918788	2694.56	-0.171993	0.0938349	-1.83294	0.066812	0.331627	unchanged	H3.3 histone B [Source:MGI Symbol;Acc:MGI:1101768]
1334	ENSMUSG00000016619	548.141	514.409	566.429	518.907	549.323	473.191	Nup50	15	84807612	84827164	406.714	-0.0811617	0.120158	-0.67546	0.499383	0.812586	unchanged	nucleoporin 50 [Source:MGI Symbol;Acc:MGI:1351502]
1335	ENSMUSG00000016624	9.29052	2.5134	7.64298	11.3011	11.1651	2.57636	Phf21b	15	84669582	84740250	3.26468	0.362868	0.766621	0.473335	0.635974	NA	unchanged	PHD finger protein 21B [Source:MGI Symbol;Acc:MGI:2443812]
1336	ENSMUSG00000016637	157.939	119.805	153.709	110.185	100.486	109.925	Ift27	15	78043663	78058307	59.9614	-0.423087	0.178129	-2.37517	0.0175407	0.150635	unchanged	intraflagellar transport 27 [Source:MGI Symbol;Acc:MGI:1914292]
1337	ENSMUSG00000016664	110.454	133.21	118.891	147.856	139.564	191.509	Pacsin2	15	83259808	83348807	150.527	0.404406	0.16684	2.42391	0.0153543	0.138729	unchanged	protein kinase C and casein kinase substrate in neurons 2 [Source:MGI Symbol;Acc:MGI:1345153]
1338	ENSMUSG00000016757	471.752	387.901	405.078	497.247	537.041	464.603	Ttll12	15	83459291	83479358	372.956	0.246072	0.0961499	2.55925	0.0104898	0.107221	unchanged	tubulin tyrosine ligase-like family, member 12 [Source:MGI Symbol;Acc:MGI:3039573]
1339	ENSMUSG00000016831	335.491	325.904	310.814	326.789	263.496	339.22	Tox4	14	52516603	52533858	297.933	-0.0578287	0.109112	-0.529995	0.596115	0.86217	unchanged	TOX high mobility group box family member 4 [Source:MGI Symbol;Acc:MGI:1915389]
1340	ENSMUSG00000016833	226.069	198.559	246.274	191.176	238.933	208.685	Mrps18c	5	100946493	100952337	174.775	-0.0743053	0.127852	-0.581181	0.561119	0.84629	unchanged	mitochondrial ribosomal protein S18C [Source:MGI Symbol;Acc:MGI:1915985]
1341	ENSMUSG00000016918	0	0	0	0	0	1.71757	Sulf1	1	12762501	12931416	5.32371	1.93235	1.63939	1.1787	0.238518	NA	NA	sulfatase 1 [Source:MGI Symbol;Acc:MGI:2138563]
1342	ENSMUSG00000016921	889.826	884.717	992.738	817.444	870.877	870.808	Srsf6	2	162773448	162779041	643.367	-0.113616	0.0843722	-1.3466	0.178109	0.541279	unchanged	serine and arginine-rich splicing factor 6 [Source:MGI Symbol;Acc:MGI:1915246]
1343	ENSMUSG00000016933	566.722	544.57	564.731	488.771	522.526	466.32	Plcg1	2	160573220	160617680	398.802	-0.18357	0.0946053	-1.94037	0.0523343	0.291536	unchanged	phospholipase C, gamma 1 [Source:MGI Symbol;Acc:MGI:97615]
1344	ENSMUSG00000016940	113.551	134.886	116.343	113.952	109.418	140.841	Kctd2	11	115310954	115322100	172.259	0.00120416	0.163038	0.00738577	0.994107	1	unchanged	potassium channel tetramerisation domain containing 2 [Source:MGI Symbol;Acc:MGI:1917632]
1345	ENSMUSG00000016946	214.714	250.502	275.996	237.322	240.05	246.471	Kctd5	17	24266708	24292459	361.571	-0.036514	0.157616	-0.231665	0.816799	0.950486	unchanged	potassium channel tetramerisation domain containing 5 [Source:MGI Symbol;Acc:MGI:1916509]
1346	ENSMUSG00000016984	101.163	133.21	136.724	120.545	101.602	97.9015	Etaa1	11	17888756	17903875	85.138	-0.217758	0.206092	-1.0566	0.290692	0.666775	unchanged	Ewing tumor-associated antigen 1 [Source:MGI Symbol;Acc:MGI:1915395]
1347	ENSMUSG00000016995	0	0.8378	0	0.941756	1.11651	0	Matn4	2	164231313	164247080	1.58325	1.02768	1.94503	0.528363	0.597248	NA	NA	matrilin 4 [Source:MGI Symbol;Acc:MGI:1328314]
1348	ENSMUSG00000017002	221.94	273.961	298.076	277.818	299.225	267.941	Slpi	2	164195990	164231015	74.527	0.0855508	0.15999	0.534728	0.592838	0.861183	unchanged	secretory leukocyte peptidase inhibitor [Source:MGI Symbol;Acc:MGI:109297]
1349	ENSMUSG00000017009	967.247	966.821	974.904	813.677	985.878	764.319	Sdc4	2	164266167	164285807	903.948	-0.185185	0.0957388	-1.93428	0.053079	0.294196	unchanged	syndecan 4 [Source:MGI Symbol;Acc:MGI:1349164]
1350	ENSMUSG00000017057	166.197	224.53	199.567	113.011	141.797	98.7603	Il13ra1	X	35375763	35434912	76.3551	-0.748902	0.196753	-3.80631	0.000141058	0.00398217	unchanged	interleukin 13 receptor, alpha 1 [Source:MGI Symbol;Acc:MGI:105052]
1351	ENSMUSG00000017119	358.201	392.09	346.482	306.071	352.817	328.915	Nbr1	11	101442975	101472777	354.953	-0.153477	0.11374	-1.34936	0.177221	0.540188	unchanged	NBR1, autophagy cargo receptor [Source:MGI Symbol;Acc:MGI:108498]
1352	ENSMUSG00000017132	43.3558	44.4034	52.6516	37.6702	40.1943	48.9508	Cyth1	11	118022845	118139386	56.1491	-0.14432	0.240123	-0.601025	0.547823	0.839128	unchanged	cytohesin 1 [Source:MGI Symbol;Acc:MGI:1334257]
1353	ENSMUSG00000017144	48.5172	61.9972	63.6915	80.991	88.2042	109.925	Rnd3	2	51020450	51039123	170.645	0.676914	0.186936	3.62111	0.000293344	0.00710944	unchanged	Rho family GTPase 3 [Source:MGI Symbol;Acc:MGI:1921444]
1354	ENSMUSG00000017146	108.389	69.5374	91.7157	101.71	89.3207	106.489	Brca1	11	101379590	101442781	62.0514	0.155192	0.183598	0.84528	0.397955	0.752278	unchanged	breast cancer 1, early onset [Source:MGI Symbol;Acc:MGI:104537]
1355	ENSMUSG00000017167	17.5488	23.4584	22.9289	18.8351	25.6797	27.4811	Cntnap1	11	101061349	101081550	14.6591	0.163739	0.357058	0.458579	0.646536	0.881297	unchanged	contactin associated protein-like 1 [Source:MGI Symbol;Acc:MGI:1858201]
1356	ENSMUSG00000017176	55.7431	87.969	65.3899	53.6801	59.175	63.5501	Nt5c3b	11	100313147	100332634	60.5431	-0.250747	0.242888	-1.03236	0.301906	0.675593	unchanged	5'-nucleotidase, cytosolic IIIB [Source:MGI Symbol;Acc:MGI:1915356]
1357	ENSMUSG00000017188	424.267	405.495	302.322	370.11	333.836	349.526	Coa3	11	101168794	101169940	347.647	-0.0996563	0.113177	-0.880534	0.37857	0.739111	unchanged	cytochrome C oxidase assembly factor 3 [Source:MGI Symbol;Acc:MGI:1098757]
1358	ENSMUSG00000017210	120.777	142.426	174.939	124.312	150.729	113.36	Med24	11	98595417	98620261	98.3251	-0.184973	0.174117	-1.06235	0.288077	0.664236	unchanged	mediator complex subunit 24 [Source:MGI Symbol;Acc:MGI:1344385]
1359	ENSMUSG00000017221	1368.8	1200.57	1153.24	1428.64	1077.43	1382.64	Psmd3	11	98573380	98586805	1224.92	0.0666968	0.0868737	0.767744	0.442639	0.779913	unchanged	proteasome (prosome, macropain) 26S subunit, non-ATPase, 3 [Source:MGI Symbol;Acc:MGI:98858]
1360	ENSMUSG00000017264	282.845	213.639	205.511	234.497	205.438	206.108	Exosc10	4	148642886	148666858	234.814	-0.113939	0.145632	-0.782377	0.433993	0.773539	unchanged	exosome component 10 [Source:MGI Symbol;Acc:MGI:1355322]
1361	ENSMUSG00000017286	519.237	514.409	466.222	517.024	512.478	544.47	Glod4	11	76011813	76134551	430.427	0.0719707	0.0862948	0.83401	0.404276	0.754786	unchanged	glyoxalase domain containing 4 [Source:MGI Symbol;Acc:MGI:1914451]
1362	ENSMUSG00000017288	188.907	201.91	204.662	192.118	207.671	200.956	Vps53	11	75937052	76070473	183.6	0.00974528	0.128949	0.0755747	0.939757	0.988042	unchanged	VPS53 GARP complex subunit [Source:MGI Symbol;Acc:MGI:1915549]
1363	ENSMUSG00000017291	2274.11	2563.67	2648.72	2376.05	2298.89	2472.44	Taok1	11	77419988	77498641	2559.96	-0.0672618	0.0691685	-0.972434	0.330834	0.701363	unchanged	TAO kinase 1 [Source:MGI Symbol;Acc:MGI:1914490]
1364	ENSMUSG00000017299	257.038	288.203	305.719	219.429	240.05	267.941	Dnttip1	2	164587903	164610527	222.66	-0.227127	0.123757	-1.83527	0.0664654	0.331377	unchanged	deoxynucleotidyltransferase, terminal, interacting protein 1 [Source:MGI Symbol;Acc:MGI:1923483]
1365	ENSMUSG00000017307	189.94	172.587	160.502	166.691	121.7	134.829	Acot8	2	164634685	164646802	119.049	-0.299514	0.158999	-1.88374	0.0595996	0.313245	unchanged	acyl-CoA thioesterase 8 [Source:MGI Symbol;Acc:MGI:2158201]
1366	ENSMUSG00000017309	9.29052	5.8646	0.84922	7.53404	7.81557	2.57636	Cd300lg	11	101932335	101946446	2.94957	0.170567	0.854037	0.199719	0.841701	NA	unchanged	CD300 molecule like family member G [Source:MGI Symbol;Acc:MGI:1289168]
1367	ENSMUSG00000017314	110.454	108.076	100.208	116.778	82.6217	93.6076	Mpp2	11	101947841	101979341	60.3448	-0.116399	0.194929	-0.597133	0.550419	0.840731	unchanged	membrane protein, palmitoylated 2 (MAGUK p55 subfamily member 2) [Source:MGI Symbol;Acc:MGI:1858257]
1368	ENSMUSG00000017376	321.039	340.147	390.641	322.08	368.448	340.938	Nlk	11	78457994	78588199	401.495	-0.0329862	0.104942	-0.31433	0.753271	0.926878	unchanged	nemo like kinase [Source:MGI Symbol;Acc:MGI:1201387]
1369	ENSMUSG00000017386	297.297	295.743	326.95	308.896	275.778	285.117	Traf4	11	78049325	78056415	331.791	-0.0806582	0.117944	-0.683871	0.494057	0.810683	unchanged	TNF receptor associated factor 4 [Source:MGI Symbol;Acc:MGI:1202880]
1370	ENSMUSG00000017390	582.206	692.023	636.065	580.121	636.41	593.421	Aldoc	11	78213794	78218607	580.608	-0.0799436	0.118113	-0.676842	0.498506	0.812586	unchanged	aldolase C, fructose-bisphosphate [Source:MGI Symbol;Acc:MGI:101863]
1371	ENSMUSG00000017400	4.12912	0.8378	10.1906	1.88351	2.23302	4.29393	Stac2	11	97927449	97944288	3.29305	-0.835774	0.980734	-0.852192	0.394107	NA	unchanged	SH3 and cysteine rich domain 2 [Source:MGI Symbol;Acc:MGI:2144518]
1372	ENSMUSG00000017404	266.328	230.395	269.203	237.322	158.544	274.811	Rpl19	11	97917536	97921318	253.006	-0.186607	0.213831	-0.872683	0.382836	0.742471	unchanged	ribosomal protein L19 [Source:MGI Symbol;Acc:MGI:98020]
1373	ENSMUSG00000017405	55.7431	84.6178	59.4454	44.2625	59.175	46.3744	Nek8	11	78056932	78067501	46.5803	-0.430159	0.234555	-1.83394	0.0666634	0.33144	unchanged	NIMA (never in mitosis gene a)-related expressed kinase 8 [Source:MGI Symbol;Acc:MGI:1890646]
1374	ENSMUSG00000017412	4.12912	9.2158	4.2461	1.88351	1.11651	1.71757	Cacnb4	2	52318337	52566843	2.3064	-1.89099	1.06079	-1.78262	0.0746483	NA	NA	calcium channel, voltage-dependent, beta 4 subunit [Source:MGI Symbol;Acc:MGI:103301]
1375	ENSMUSG00000017418	217.811	237.935	242.877	200.594	226.651	235.307	Arl5b	2	15054206	15087267	409.679	-0.0790736	0.107344	-0.736635	0.461344	0.793101	unchanged	ADP-ribosylation factor-like 5B [Source:MGI Symbol;Acc:MGI:1923119]
1376	ENSMUSG00000017421	1038.47	1099.19	1149.84	979.426	1084.13	1000.48	Zfp207	11	80274105	80296559	995.878	-0.103838	0.0776252	-1.33769	0.180999	0.544909	unchanged	zinc finger protein 207 [Source:MGI Symbol;Acc:MGI:1340045]
1377	ENSMUSG00000017428	533.689	504.356	537.556	739.278	717.915	735.979	Psmd11	11	80319441	80364074	524.714	0.478071	0.0890454	5.36885	7.92403e-08	5.58338e-06	unchanged	proteasome (prosome, macropain) 26S subunit, non-ATPase, 11 [Source:MGI Symbol;Acc:MGI:1916327]
1378	ENSMUSG00000017446	70.1951	85.4556	68.7868	37.6702	54.709	42.0805	C1qtnf1	11	118319029	118340789	11.9482	-0.744526	0.368382	-2.02107	0.0432725	0.262641	unchanged	C1q and tumor necrosis factor related protein 1 [Source:MGI Symbol;Acc:MGI:1919254]
1379	ENSMUSG00000017466	4201.38	4317.18	4410	3466.6	3439.97	3083.9	Timp2	11	118191887	118246566	5483.98	-0.372373	0.0842405	-4.42035	9.8539e-06	0.000421038	unchanged	tissue inhibitor of metalloproteinase 2 [Source:MGI Symbol;Acc:MGI:98753]
1380	ENSMUSG00000017478	461.429	477.546	443.293	500.072	362.866	498.954	Zc3h18	8	123103348	123144099	504.156	-0.0151983	0.0989599	-0.15358	0.877941	0.970105	unchanged	zinc finger CCCH-type containing 18 [Source:MGI Symbol;Acc:MGI:1923264]
1381	ENSMUSG00000017485	944.536	1005.36	1113.33	960.591	1097.53	1018.52	Top2b	14	6034301	6104584	889.993	0.00279459	0.0691459	0.0404158	0.967762	0.992536	unchanged	topoisomerase (DNA) II beta [Source:MGI Symbol;Acc:MGI:98791]
1382	ENSMUSG00000017491	4.12912	8.378	8.4922	0.941756	6.69906	5.15271	Rarb	14	5650540	6038924	6.70966	-0.759545	0.641691	-1.18366	0.236547	NA	unchanged	retinoic acid receptor, beta [Source:MGI Symbol;Acc:MGI:97857]
1383	ENSMUSG00000017493	3686.27	3645.27	3720.43	3272.6	3198.8	3217.87	Igfbp4	11	98932070	98945218	12021.3	-0.189782	0.0717095	-2.64654	0.008132	0.0903074	unchanged	insulin-like growth factor binding protein 4 [Source:MGI Symbol;Acc:MGI:96439]
1384	ENSMUSG00000017499	57.8077	67.024	60.2946	104.535	80.3887	88.4549	Cdc6	11	98798627	98814766	38.8342	0.562527	0.233579	2.4083	0.0160272	0.142142	unchanged	cell division cycle 6 [Source:MGI Symbol;Acc:MGI:1345150]
1385	ENSMUSG00000017548	860.922	833.611	996.984	886.192	993.693	915.465	Suz12	11	79883932	79924949	1036.49	0.052521	0.0817631	0.642355	0.520642	0.825088	unchanged	SUZ12 polycomb repressive complex 2 subunit [Source:MGI Symbol;Acc:MGI:1261758]
1386	ENSMUSG00000017550	125.938	133.21	120.589	147.856	155.195	160.593	Atad5	11	79980226	80026620	109.776	0.288156	0.166958	1.72592	0.0843614	0.378414	unchanged	ATPase family, AAA domain containing 5 [Source:MGI Symbol;Acc:MGI:2442925]
1387	ENSMUSG00000017561	250.844	244.638	228.44	281.585	218.836	290.269	Crlf3	11	79937319	79971817	242.866	0.13384	0.131526	1.01759	0.308871	0.680913	unchanged	cytokine receptor-like factor 3 [Source:MGI Symbol;Acc:MGI:1860086]
1388	ENSMUSG00000017607	2774.77	3157.67	3089.46	3037.16	3068.17	2901.84	Tns4	11	98956504	98980132	1044.95	-0.00307567	0.0811344	-0.0379083	0.969761	0.993347	unchanged	tensin 4 [Source:MGI Symbol;Acc:MGI:2144377]
1389	ENSMUSG00000017615	670.982	664.375	673.431	705.375	723.498	642.371	Tnfaip1	11	78413676	78427158	815.705	0.0426184	0.0919649	0.463421	0.643063	0.880122	unchanged	tumor necrosis factor, alpha-induced protein 1 (endothelial) [Source:MGI Symbol;Acc:MGI:104961]
1390	ENSMUSG00000017631	505.817	584.784	565.58	513.257	553.789	522.141	Abr	11	76307560	76514384	320.801	-0.063052	0.0933497	-0.675438	0.499397	0.812586	unchanged	active BCR-related gene [Source:MGI Symbol;Acc:MGI:107771]
1391	ENSMUSG00000017639	1.03228	3.3512	0.84922	0.941756	3.34953	1.71757	Rab11fip4	11	79482038	79588849	3.288	0.136382	1.07521	0.126843	0.899065	NA	unchanged	RAB11 family interacting protein 4 (class II) [Source:MGI Symbol;Acc:MGI:2442920]
1392	ENSMUSG00000017664	146.584	182.64	143.518	135.613	170.826	180.345	Slc35c2	2	165118474	165129789	164.76	0.0396112	0.147721	0.26815	0.788584	0.941026	unchanged	solute carrier family 35, member C2 [Source:MGI Symbol;Acc:MGI:2385166]
1393	ENSMUSG00000017667	96.0021	131.535	159.653	97.9426	104.952	94.4664	Zfp334	2	165216184	165230179	99.7899	-0.392329	0.171834	-2.28319	0.0224192	0.174236	unchanged	zinc finger protein 334 [Source:MGI Symbol;Acc:MGI:2388656]
1394	ENSMUSG00000017670	164.133	136.561	152.01	172.341	183.108	159.734	Elmo2	2	165129951	165168399	143.501	0.186784	0.142852	1.30753	0.191031	0.55833	unchanged	engulfment and cell motility 2 [Source:MGI Symbol;Acc:MGI:2153045]
1395	ENSMUSG00000017677	322.071	342.66	325.251	393.654	393.011	382.159	Wsb1	11	79130198	79145497	322.675	0.238436	0.11398	2.09192	0.036446	0.235171	unchanged	WD repeat and SOCS box-containing 1 [Source:MGI Symbol;Acc:MGI:1926139]
1396	ENSMUSG00000017679	71.2273	67.024	93.4142	57.4471	102.719	78.1495	Ttpal	2	163444234	163460933	60.2955	0.0297189	0.218597	0.135953	0.891858	0.974734	unchanged	tocopherol (alpha) transfer protein-like [Source:MGI Symbol;Acc:MGI:1923330]
1397	ENSMUSG00000017686	273.554	285.69	289.584	268.4	308.157	258.494	Rhot1	11	80099845	80158733	326.301	-0.0307576	0.0996482	-0.308662	0.757579	0.928357	unchanged	ras homolog family member T1 [Source:MGI Symbol;Acc:MGI:1926078]
1398	ENSMUSG00000017697	74.3242	89.6446	72.1837	68.7482	66.9906	71.2792	Ada	2	163568504	163592159	19.9443	-0.190315	0.280145	-0.679345	0.496919	0.811762	unchanged	adenosine deaminase [Source:MGI Symbol;Acc:MGI:87916]
1399	ENSMUSG00000017707	1424.55	1578.42	1441.97	1314.69	1256.07	1357.74	Serinc3	2	163465192	163487051	1228.36	-0.177926	0.0774296	-2.29791	0.0215669	0.169868	unchanged	serine incorporator 3 [Source:MGI Symbol;Acc:MGI:1349457]
1400	ENSMUSG00000017715	105.293	110.59	97.6602	132.788	145.146	121.089	Pgs1	11	117877118	117914837	138.536	0.342284	0.145875	2.34643	0.0189543	0.157415	unchanged	phosphatidylglycerophosphate synthase 1 [Source:MGI Symbol;Acc:MGI:1921701]
1401	ENSMUSG00000017716	994.086	836.125	833.084	1022.75	857.479	896.572	Birc5	11	117740077	117746569	441.566	0.0620984	0.113013	0.549482	0.582675	0.856623	unchanged	baculoviral IAP repeat-containing 5 [Source:MGI Symbol;Acc:MGI:1203517]
1402	ENSMUSG00000017718	201.295	201.072	184.281	181.759	163.01	164.028	Afmid	11	117716750	117730734	305.811	-0.203043	0.112537	-1.80423	0.0711959	0.344766	unchanged	arylformamidase [Source:MGI Symbol;Acc:MGI:2448704]
1403	ENSMUSG00000017721	409.815	335.12	349.029	449.217	216.603	377.007	Pigt	2	164339440	164350221	346.337	-0.0650859	0.213209	-0.305268	0.760162	0.929046	unchanged	phosphatidylinositol glycan anchor biosynthesis, class T [Source:MGI Symbol;Acc:MGI:1926178]
1404	ENSMUSG00000017723	7900.04	8272.44	7557.2	8339.25	8819.31	7749.68	Wfdc2	2	164404333	164410430	6278.64	0.0697723	0.0936716	0.744861	0.456356	0.791078	unchanged	WAP four-disulfide core domain 2 [Source:MGI Symbol;Acc:MGI:1914951]
1405	ENSMUSG00000017724	554.335	454.088	479.809	457.693	410.875	471.473	Etv4	11	101660568	101676197	334.398	-0.14775	0.12688	-1.16448	0.244228	0.619879	unchanged	ets variant 4 [Source:MGI Symbol;Acc:MGI:99423]
1406	ENSMUSG00000017734	352.008	345.174	405.927	310.779	382.963	280.823	Dbndd2	2	164328026	164335239	294.061	-0.184278	0.133017	-1.38538	0.165937	0.524533	unchanged	dysbindin domain containing 2 [Source:MGI Symbol;Acc:MGI:106562]
1407	ENSMUSG00000017740	2.06456	6.7024	3.39688	1.88351	2.23302	2.57636	Slc12a5	2	164802722	164841651	5.11066	-0.879858	0.913421	-0.963255	0.335419	NA	unchanged	solute carrier family 12, member 5 [Source:MGI Symbol;Acc:MGI:1862037]
1408	ENSMUSG00000017747	76.3887	69.5374	79.8266	64.9811	53.5924	69.5616	Ghdc	11	100656858	100661783	76.4087	-0.255136	0.218278	-1.16886	0.242461	0.618254	unchanged	GH3 domain containing [Source:MGI Symbol;Acc:MGI:1931556]
1409	ENSMUSG00000017754	407.751	369.47	399.982	404.955	345.001	358.113	Pltp	2	164681438	164699631	288.955	-0.0849679	0.110002	-0.772424	0.439863	0.777795	unchanged	phospholipid transfer protein [Source:MGI Symbol;Acc:MGI:103151]
1410	ENSMUSG00000017756	199.23	185.154	196.17	177.05	240.05	156.299	Slc12a7	13	73881213	73964873	281.082	-0.0265328	0.146053	-0.181665	0.855845	0.96225	unchanged	solute carrier family 12, member 7 [Source:MGI Symbol;Acc:MGI:1342283]
1411	ENSMUSG00000017760	514.076	493.464	514.627	493.48	436.555	461.168	Ctsa	2	164674793	164682952	372.203	-0.127546	0.0859407	-1.48412	0.137778	0.48277	unchanged	cathepsin A [Source:MGI Symbol;Acc:MGI:97748]
1412	ENSMUSG00000017764	28.9038	23.4584	28.0242	32.9614	18.9807	32.6338	Zswim1	2	164664606	164668791	24.0505	0.0934435	0.311967	0.29953	0.764536	0.93069	unchanged	zinc finger SWIM-type containing 1 [Source:MGI Symbol;Acc:MGI:1919221]
1413	ENSMUSG00000017765	157.939	182.64	125.684	151.623	154.078	145.135	Slc12a4	8	106670222	106692729	155.764	-0.0498488	0.146657	-0.339901	0.733931	0.918676	unchanged	solute carrier family 12, member 4 [Source:MGI Symbol;Acc:MGI:1309465]
1414	ENSMUSG00000017767	6.19368	3.3512	11.0399	4.70878	3.34953	8.58785	Spata25	2	164668309	164670457	3.92626	-0.285152	0.738762	-0.385985	0.699507	NA	unchanged	spermatogenesis associated 25 [Source:MGI Symbol;Acc:MGI:1922892]
1415	ENSMUSG00000017774	407.751	376.172	416.967	450.159	438.788	387.312	Myo1c	11	75541330	75564736	601.808	0.0859955	0.087135	0.986923	0.32368	0.69536	unchanged	myosin IC [Source:MGI Symbol;Acc:MGI:106612]
1416	ENSMUSG00000017776	289.038	326.742	347.331	295.711	332.72	353.82	Crk	11	75570085	75597734	403.575	0.0258326	0.106161	0.243335	0.807746	0.946942	unchanged	v-crk avian sarcoma virus CT10 oncogene homolog [Source:MGI Symbol;Acc:MGI:88508]
1417	ENSMUSG00000017778	182.714	156.669	169.844	184.584	188.69	158.017	Cox7c	13	86192935	86195023	204.126	0.0605618	0.172578	0.350924	0.725645	0.914637	unchanged	cytochrome c oxidase subunit 7C [Source:MGI Symbol;Acc:MGI:103226]
1418	ENSMUSG00000017781	570.851	568.866	545.199	572.587	582.818	560.787	Pitpna	11	75478923	75519630	599.135	0.0262638	0.0926098	0.283596	0.77672	0.935561	unchanged	phosphatidylinositol transfer protein, alpha [Source:MGI Symbol;Acc:MGI:99887]
1419	ENSMUSG00000017801	214.714	197.721	182.582	215.662	194.273	213.838	Mlx	11	100978103	100983033	275.922	0.0744947	0.119974	0.620923	0.53465	0.832021	unchanged	MAX-like protein X [Source:MGI Symbol;Acc:MGI:108398]
1420	ENSMUSG00000017802	44.3881	32.6742	33.1196	44.2625	34.6118	43.7981	Retreg3	11	100987148	101010719	43.4538	0.171163	0.27317	0.62658	0.530935	0.830761	unchanged	reticulophagy regulator family member 3 [Source:MGI Symbol;Acc:MGI:1915248]
1421	ENSMUSG00000017831	70.1951	78.7532	50.9532	69.6899	85.9712	73.8555	Rab5a	17	53786262	53814708	99.3009	0.195612	0.193304	1.01194	0.311568	0.683461	unchanged	RAB5A, member RAS oncogene family [Source:MGI Symbol;Acc:MGI:105926]
1422	ENSMUSG00000017837	98.0666	136.561	123.986	92.292	130.632	105.631	Nkiras2	11	100510070	100518433	150.156	-0.141687	0.161276	-0.878539	0.379651	0.739516	unchanged	NFKB inhibitor interacting Ras-like protein 2 [Source:MGI Symbol;Acc:MGI:1919216]
1423	ENSMUSG00000017843	776.275	828.584	864.506	865.473	844.081	870.808	Ppp2r5c	12	110413554	110549496	854.771	0.0624353	0.0712896	0.875798	0.38114	0.740751	unchanged	protein phosphatase 2, regulatory subunit B', gamma [Source:MGI Symbol;Acc:MGI:1349475]
1424	ENSMUSG00000017858	308.652	363.605	319.307	290.061	341.652	323.762	Ift52	2	162859274	162888061	252.269	-0.0571741	0.115278	-0.495969	0.619917	0.87073	unchanged	intraflagellar transport 52 [Source:MGI Symbol;Acc:MGI:2387217]
1425	ENSMUSG00000017861	56.7754	29.323	33.9688	46.146	39.0778	18.0345	Mybl2	2	162896607	162926608	17.2333	-0.216724	0.397889	-0.544684	0.585971	0.857578	unchanged	myeloblastosis oncogene-like 2 [Source:MGI Symbol;Acc:MGI:101785]
1426	ENSMUSG00000017868	28.9038	26.8096	28.8735	20.7186	5.58255	12.8818	Sgk2	2	162829250	162856047	17.6689	-1.08323	0.384498	-2.81725	0.00484367	0.0621651	unchanged	serum/glucocorticoid regulated kinase 2 [Source:MGI Symbol;Acc:MGI:1351318]
1427	ENSMUSG00000017897	371.621	389.577	366.863	436.975	314.856	430.251	Eya2	2	165436952	165613647	258.145	0.0721336	0.119269	0.604796	0.545315	0.838046	unchanged	EYA transcriptional coactivator and phosphatase 2 [Source:MGI Symbol;Acc:MGI:109341]
1428	ENSMUSG00000017929	72.2596	118.13	123.986	104.535	135.098	107.348	B4galt5	2	167140364	167191103	114.352	0.123015	0.1692	0.727041	0.467201	0.795457	unchanged	UDP-Gal:betaGlcNAc beta 1,4-galactosyltransferase, polypeptide 5 [Source:MGI Symbol;Acc:MGI:1927169]
1429	ENSMUSG00000017950	12.3874	9.2158	9.34142	7.53404	5.58255	15.4581	Hnf4a	2	163348728	163414830	157.458	-0.0425299	0.375665	-0.113212	0.909862	0.979989	unchanged	hepatic nuclear factor 4, alpha [Source:MGI Symbol;Acc:MGI:109128]
1430	ENSMUSG00000017999	425.299	393.766	448.388	575.413	542.624	553.058	Ddx27	2	166857113	166876867	480.065	0.399679	0.0970707	4.1174	3.83175e-05	0.00133324	unchanged	DEAD box helicase 27 [Source:MGI Symbol;Acc:MGI:2385884]
1431	ENSMUSG00000018001	177.552	180.965	142.669	169.516	150.729	170.898	Cyth3	5	143608202	143696005	214.191	-0.0237983	0.142341	-0.167192	0.867219	0.966684	unchanged	cytohesin 3 [Source:MGI Symbol;Acc:MGI:1335107]
1432	ENSMUSG00000018008	61.9368	65.3484	48.4055	60.2724	75.9226	72.138	Cyth4	15	78481247	78506219	26.1631	0.245539	0.25803	0.951592	0.341304	0.7116	unchanged	cytohesin 4 [Source:MGI Symbol;Acc:MGI:2441702]
1433	ENSMUSG00000018012	3.09684	5.0268	10.1906	6.59229	4.46604	2.57636	Rac3	11	120612296	120614795	5.52693	-0.45728	0.687519	-0.665117	0.505976	NA	unchanged	Rac family small GTPase 3 [Source:MGI Symbol;Acc:MGI:2180784]
1434	ENSMUSG00000018040	240.521	237.935	225.043	211.895	185.341	194.944	Rrp7a	15	82997634	83007002	162.455	-0.245611	0.120384	-2.04023	0.0413273	0.256243	unchanged	ribosomal RNA processing 7 homolog A [Source:MGI Symbol;Acc:MGI:1922028]
1435	ENSMUSG00000018042	1717.71	1899.29	1827.52	1886.34	2155.98	1852.4	Cyb5r3	15	83037695	83056793	1536.05	0.112235	0.0682619	1.64419	0.100138	0.411378	unchanged	cytochrome b5 reductase 3 [Source:MGI Symbol;Acc:MGI:94893]
1436	ENSMUSG00000018068	258.07	196.045	210.606	213.779	254.564	266.223	Ints2	11	86101507	86148401	271.627	0.150503	0.122247	1.23114	0.218269	0.589218	unchanged	integrator complex subunit 2 [Source:MGI Symbol;Acc:MGI:1917672]
1437	ENSMUSG00000018076	514.076	485.924	532.461	482.179	560.488	506.683	Med13l	5	118698744	118903503	759.659	0.0131459	0.0823448	0.159645	0.873161	0.968814	unchanged	mediator complex subunit 13-like [Source:MGI Symbol;Acc:MGI:2670178]
1438	ENSMUSG00000018102	454.203	434.818	525.667	385.178	399.71	396.759	H2bc4	13	23868182	23876891	427.774	-0.260472	0.120594	-2.15991	0.0307798	0.213616	unchanged	H2B clustered histone 4 [Source:MGI Symbol;Acc:MGI:1915274]
1439	ENSMUSG00000018126	9.29052	5.0268	5.09532	10.3593	2.23302	5.15271	Baiap2l2	15	79142395	79169737	2.56602	-0.101097	0.811076	-0.124646	0.900804	NA	unchanged	BAI1-associated protein 2-like 2 [Source:MGI Symbol;Acc:MGI:2652819]
1440	ENSMUSG00000018143	74.3242	50.268	50.104	69.6899	81.5052	87.5961	Mafk	5	139777268	139788408	97.736	0.462817	0.224775	2.05902	0.0394921	0.247452	unchanged	v-maf musculoaponeurotic fibrosarcoma oncogene family, protein K (avian) [Source:MGI Symbol;Acc:MGI:99951]
1441	ENSMUSG00000018160	584.271	542.894	637.764	526.441	650.925	572.81	Med1	11	98042980	98084119	699.141	-0.0152114	0.0885179	-0.171845	0.863559	0.964977	unchanged	mediator complex subunit 1 [Source:MGI Symbol;Acc:MGI:1100846]
1442	ENSMUSG00000018166	2.06456	0	0.84922	0	5.58255	0.858785	Erbb3	10	128403392	128425521	24.3215	1.10399	1.04222	1.05927	0.289477	0.665915	unchanged	erb-b2 receptor tyrosine kinase 3 [Source:MGI Symbol;Acc:MGI:95411]
1443	ENSMUSG00000018167	256.006	229.557	228.44	245.798	170.826	206.108	Stard3	11	98249194	98271938	261.347	-0.188472	0.120729	-1.56112	0.118497	0.446504	unchanged	StAR related lipid transfer domain containing 3 [Source:MGI Symbol;Acc:MGI:1929618]
1444	ENSMUSG00000018171	2785.09	3155.99	3103.9	2783.83	3088.26	2962.81	Vmp1	11	86474691	86574662	3570.7	-0.0353333	0.0589448	-0.59943	0.548886	0.840159	unchanged	vacuole membrane protein 1 [Source:MGI Symbol;Acc:MGI:1923159]
1445	ENSMUSG00000018189	206.456	191.018	202.114	235.439	226.651	254.2	Uchl5	1	143653010	143683204	269.207	0.261833	0.107661	2.43202	0.0150148	0.136541	unchanged	ubiquitin carboxyl-terminal esterase L5 [Source:MGI Symbol;Acc:MGI:1914848]
1446	ENSMUSG00000018196	246.715	235.422	219.099	220.371	253.448	207.826	Glrx2	1	143592076	143625414	246.877	-0.0443518	0.118516	-0.374226	0.708236	0.909957	unchanged	glutaredoxin 2 [Source:MGI Symbol;Acc:MGI:1916617]
1447	ENSMUSG00000018199	601.819	631.701	655.597	624.384	638.643	571.951	Ro60	1	143626528	143652806	873.013	-0.045354	0.0814865	-0.556583	0.577812	0.853566	unchanged	Ro60, Y RNA binding protein [Source:MGI Symbol;Acc:MGI:106652]
1448	ENSMUSG00000018209	489.301	407.171	391.49	495.363	400.827	448.286	Stk4	2	163912242	163997444	387.281	0.070172	0.0896571	0.782671	0.433821	0.773349	unchanged	serine/threonine kinase 4 [Source:MGI Symbol;Acc:MGI:1929004]
1449	ENSMUSG00000018217	212.65	230.395	252.218	208.128	232.234	182.921	Pmp22	11	63019808	63050373	102.229	-0.163165	0.158998	-1.02621	0.304794	0.677617	unchanged	peripheral myelin protein 22 [Source:MGI Symbol;Acc:MGI:97631]
1450	ENSMUSG00000018239	373.685	340.985	313.362	348.45	374.031	419.946	Zcchc10	11	53215506	53224128	427.219	0.156434	0.111525	1.40268	0.160714	0.51783	unchanged	zinc finger, CCHC domain containing 10 [Source:MGI Symbol;Acc:MGI:1196228]
1451	ENSMUSG00000018286	1440.03	1418.4	1313.74	1536	1476.03	1507.17	Psmb6	11	70416193	70418684	1243.08	0.116074	0.0748803	1.55013	0.121111	0.451792	unchanged	proteasome (prosome, macropain) subunit, beta type 6 [Source:MGI Symbol;Acc:MGI:104880]
1452	ENSMUSG00000018287	709.177	712.968	686.169	780.715	754.76	714.509	Spag7	11	70554597	70560242	576.232	0.0935543	0.107507	0.870217	0.384182	0.743143	unchanged	sperm associated antigen 7 [Source:MGI Symbol;Acc:MGI:107380]
1453	ENSMUSG00000018293	1429.71	1381.53	1717.97	1416.4	1602.19	1338.85	Pfn1	11	70542676	70545470	872.811	-0.0558444	0.484447	-0.115274	0.908228	0.979254	unchanged	profilin 1 [Source:MGI Symbol;Acc:MGI:97549]
1454	ENSMUSG00000018322	335.491	345.174	318.457	337.148	321.555	280.823	Tomm34	2	163895460	163913089	245.046	-0.0909485	0.109017	-0.834263	0.404133	0.754786	unchanged	translocase of outer mitochondrial membrane 34 [Source:MGI Symbol;Acc:MGI:1914395]
1455	ENSMUSG00000018326	2768.58	2971.68	3084.37	2856.34	3127.34	2897.54	Ywhab	2	163836880	163860508	2146.69	0.00768968	0.0572536	0.134309	0.893158	0.974734	unchanged	tyrosine 3-monooxygenase/tryptophan 5-monooxygenase activation protein, beta polypeptide [Source:MGI Symbol;Acc:MGI:1891917]
1456	ENSMUSG00000018334	121.809	97.1848	110.399	113.952	110.534	123.665	Ksr1	11	78904266	79037233	92.8283	0.0874644	0.164806	0.530712	0.595618	0.862113	unchanged	kinase suppressor of ras 1 [Source:MGI Symbol;Acc:MGI:105051]
1457	ENSMUSG00000018339	1.03228	5.8646	6.79376	1.88351	10.0486	4.29393	Gpx3	11	54793279	54801203	9.54053	0.153287	0.65831	0.232849	0.815879	0.950205	unchanged	glutathione peroxidase 3 [Source:MGI Symbol;Acc:MGI:105102]
1458	ENSMUSG00000018340	1036.41	909.851	912.911	776.948	563.837	796.094	Anxa6	11	54869934	54924271	1057.1	-0.415112	0.103486	-4.0113	6.03854e-05	0.00195132	unchanged	annexin A6 [Source:MGI Symbol;Acc:MGI:88255]
1459	ENSMUSG00000018341	12.3874	22.6206	24.6274	12.2428	24.5632	22.3284	Il12rb2	6	67268302	67353172	32.2866	-0.0423504	0.325741	-0.130013	0.896556	0.975956	unchanged	interleukin 12 receptor, beta 2 [Source:MGI Symbol;Acc:MGI:1270861]
1460	ENSMUSG00000018347	47.4849	43.5656	59.4454	57.4471	61.408	36.9278	Zkscan6	11	65698001	65720065	49.1714	0.033669	0.225769	0.14913	0.881451	0.971528	unchanged	zinc finger with KRAB and SCAN domains 6 [Source:MGI Symbol;Acc:MGI:1289293]
1461	ENSMUSG00000018362	1.03228	0.8378	4.2461	1.88351	0	1.71757	Kpna2	11	106879455	106890367	3.78814	-0.720208	1.13843	-0.632631	0.526974	NA	unchanged	karyopherin subunit alpha 2 [Source:MGI Symbol;Acc:MGI:103561]
1462	ENSMUSG00000018363	213.682	216.99	247.972	163.865	251.215	215.555	Smurf2	11	106710892	106811541	270.459	-0.114004	0.122292	-0.932231	0.351217	0.719615	unchanged	SMAD specific E3 ubiquitin protein ligase 2 [Source:MGI Symbol;Acc:MGI:1913563]
1463	ENSMUSG00000018372	106.325	131.535	128.232	96.0591	123.933	102.195	Cep95	11	106680078	106710756	158.464	-0.196747	0.158544	-1.24097	0.214618	0.585821	unchanged	centrosomal protein 95 [Source:MGI Symbol;Acc:MGI:2443502]
1464	ENSMUSG00000018377	321.039	397.117	362.617	312.663	331.603	343.514	Vezf1	11	87959105	87975555	394.72	-0.133667	0.0938124	-1.42483	0.154206	0.508652	unchanged	vascular endothelial zinc finger 1 [Source:MGI Symbol;Acc:MGI:1313291]
1465	ENSMUSG00000018378	92.9052	78.7532	73.8821	69.6899	71.4566	79.0083	Cuedc1	11	87988884	88084966	106.504	-0.148588	0.185579	-0.800676	0.423319	0.766931	unchanged	CUE domain containing 1 [Source:MGI Symbol;Acc:MGI:2144281]
1466	ENSMUSG00000018379	897.052	883.041	953.674	868.299	861.945	938.652	Srsf1	11	87938199	87944581	817.636	-0.0343263	0.132845	-0.258394	0.796103	0.943577	unchanged	serine and arginine-rich splicing factor 1 [Source:MGI Symbol;Acc:MGI:98283]
1467	ENSMUSG00000018381	34.0653	25.9718	33.9688	22.6021	27.9127	45.5156	Abi3	11	95720900	95733302	54.8537	0.0517939	0.272905	0.189787	0.849476	0.960343	unchanged	ABI family member 3 [Source:MGI Symbol;Acc:MGI:1913860]
1468	ENSMUSG00000018387	15.4842	12.567	16.1352	16.0098	10.0486	13.7406	Shroom1	11	53348032	53358593	18.1702	-0.134263	0.38958	-0.344634	0.73037	0.916545	unchanged	shroom family member 1 [Source:MGI Symbol;Acc:MGI:1919024]
1469	ENSMUSG00000018395	423.235	392.09	361.768	435.091	409.759	471.473	Kif3a	11	53458206	53492794	498.462	0.164995	0.117131	1.40864	0.158942	0.515733	unchanged	kinesin family member 3A [Source:MGI Symbol;Acc:MGI:107689]
1470	ENSMUSG00000018398	702.983	735.588	848.37	775.065	846.314	818.422	Septin8	11	53410084	53440392	807.897	0.0902513	0.0740761	1.21836	0.223087	0.595015	unchanged	septin 8 [Source:MGI Symbol;Acc:MGI:894310]
1471	ENSMUSG00000018401	158.971	217.828	201.265	178.934	180.875	156.299	Mtmr4	11	87482988	87507128	164.625	-0.173244	0.135955	-1.27428	0.202564	0.570647	unchanged	myotubularin related protein 4 [Source:MGI Symbol;Acc:MGI:2180699]
1472	ENSMUSG00000018405	64.0014	73.7264	50.9532	59.3306	35.7283	63.5501	Mrm1	11	84703887	84710341	60.4463	-0.232395	0.216575	-1.07305	0.28325	0.65932	unchanged	mitochondrial rRNA methyltransferase 1 [Source:MGI Symbol;Acc:MGI:2443470]
1473	ENSMUSG00000018411	7.22596	6.7024	5.94454	8.4758	5.58255	5.15271	Mapt	11	104122216	104222916	7.44451	-0.0437374	0.625455	-0.069929	0.94425	NA	unchanged	microtubule-associated protein tau [Source:MGI Symbol;Acc:MGI:97180]
1474	ENSMUSG00000018412	274.587	325.904	337.989	274.051	308.157	267.082	Kansl1	11	104224055	104359687	335.686	-0.151741	0.110785	-1.36968	0.170787	0.53239	unchanged	KAT8 regulatory NSL complex subunit 1 [Source:MGI Symbol;Acc:MGI:1923969]
1475	ENSMUSG00000018415	177.552	153.317	177.487	159.157	159.661	163.169	Gid4	11	60307971	60341753	211.174	-0.0738707	0.12793	-0.577432	0.563647	0.848338	unchanged	GID complex subunit 4, VID24 homolog [Source:MGI Symbol;Acc:MGI:1914021]
1476	ENSMUSG00000018417	521.302	535.354	593.604	517.024	512.478	539.317	Myo1b	1	51788924	51955230	309.426	-0.0733715	0.0995225	-0.737235	0.460979	0.793029	unchanged	myosin IB [Source:MGI Symbol;Acc:MGI:107752]
1477	ENSMUSG00000018425	387.105	400.468	489.15	304.187	365.099	323.762	Dhx40	11	86659672	86698572	519.028	-0.369404	0.0947554	-3.8985	9.679e-05	0.00289039	unchanged	DEAH-box helicase 40 [Source:MGI Symbol;Acc:MGI:1914737]
1478	ENSMUSG00000018427	158.971	138.237	138.423	122.428	131.748	97.9015	Ypel2	11	86827251	86884533	183.249	-0.311471	0.15619	-1.99418	0.0461327	0.271512	unchanged	yippee like 2 [Source:MGI Symbol;Acc:MGI:1925114]
1479	ENSMUSG00000018428	80.5179	67.8618	90.0173	78.1657	64.7575	80.7258	Akap1	11	88721618	88755412	88.8449	-0.0842046	0.189896	-0.443424	0.657459	0.886655	unchanged	A kinase anchor protein 1 [Source:MGI Symbol;Acc:MGI:104729]
1480	ENSMUSG00000018433	404.654	398.793	444.991	452.984	451.07	424.24	Nol11	11	107057489	107080207	501.092	0.0879916	0.109131	0.806292	0.420075	0.765551	unchanged	nucleolar protein 11 [Source:MGI Symbol;Acc:MGI:1916229]
1481	ENSMUSG00000018442	354.072	400.468	347.331	357.867	385.196	364.984	Derl2	11	70897990	70910667	345.729	0.00514553	0.0986941	0.0521361	0.95842	0.991385	unchanged	Der1-like domain family, member 2 [Source:MGI Symbol;Acc:MGI:2151483]
1482	ENSMUSG00000018446	1389.45	1414.21	1436.03	2021.01	2203.99	1873.01	C1qbp	11	70868662	70873852	1743.5	0.523085	0.0809801	6.45943	1.05099e-10	1.10204e-08	unchanged	complement component 1, q subcomponent binding protein [Source:MGI Symbol;Acc:MGI:1194505]
1483	ENSMUSG00000018449	152.777	141.588	121.438	177.05	183.108	195.803	Rpain	11	70861039	70868659	141.184	0.424205	0.145742	2.91066	0.0036067	0.0499494	unchanged	RPA interacting protein [Source:MGI Symbol;Acc:MGI:1916973]
1484	ENSMUSG00000018470	54.7109	49.4302	56.8977	56.5053	51.3594	46.3744	Kcnab3	11	69217084	69223868	40.5404	-0.0632247	0.230657	-0.274107	0.784002	0.939291	unchanged	potassium voltage-gated channel, shaker-related subfamily, beta member 3 [Source:MGI Symbol;Acc:MGI:1336208]
1485	ENSMUSG00000018474	2147.14	1925.26	1934.52	1572.73	1502.82	1748.49	Chd3	11	69234099	69260232	1349.42	-0.314713	0.0854698	-3.68215	0.000231275	0.00590978	unchanged	chromodomain helicase DNA binding protein 3 [Source:MGI Symbol;Acc:MGI:1344395]
1486	ENSMUSG00000018476	568.786	514.409	456.88	446.392	320.438	405.347	Kdm6b	11	69289334	69304501	381.373	-0.387104	0.110125	-3.51513	0.000439531	0.00974811	unchanged	KDM1 lysine (K)-specific demethylase 6B [Source:MGI Symbol;Acc:MGI:2448492]
1487	ENSMUSG00000018481	348.911	299.932	337.989	302.304	324.904	322.045	Appbp2	11	85078088	85125956	359.406	-0.0546055	0.114456	-0.477088	0.6333	0.874327	unchanged	amyloid beta precursor protein binding protein 2 [Source:MGI Symbol;Acc:MGI:1914134]
1488	ENSMUSG00000018500	0	0	2.54766	0	1.11651	0	Adora2b	11	62139810	62157279	2.52316	-1.35222	1.65149	-0.818791	0.412906	NA	NA	adenosine A2b receptor [Source:MGI Symbol;Acc:MGI:99403]
1489	ENSMUSG00000018501	2884.19	2699.39	2774.4	2759.34	2565.74	2869.2	Ncor1	11	62207252	62349367	3441.99	-0.0274568	0.069426	-0.395483	0.692486	0.90354	unchanged	nuclear receptor co-repressor 1 [Source:MGI Symbol;Acc:MGI:1349717]
1490	ENSMUSG00000018509	403.622	400.468	387.244	487.829	509.128	510.977	Cenpv	11	62415772	62430087	444.687	0.340437	0.0904117	3.76541	0.000166275	0.00452821	unchanged	centromere protein V [Source:MGI Symbol;Acc:MGI:1920389]
1491	ENSMUSG00000018537	300.394	300.77	371.109	267.459	242.283	265.365	Pcgf2	11	97579649	97591323	322.453	-0.326661	0.137398	-2.37748	0.0174313	0.150212	unchanged	polycomb group ring finger 2 [Source:MGI Symbol;Acc:MGI:99161]
1492	ENSMUSG00000018541	259.102	271.447	265.806	242.973	248.982	254.2	Cwc25	11	97636307	97657382	296.411	-0.0944596	0.116291	-0.812266	0.416639	0.763368	unchanged	CWC25 spliceosome-associated protein [Source:MGI Symbol;Acc:MGI:1914730]
1493	ENSMUSG00000018547	136.261	129.021	173.241	150.681	148.496	132.253	Pip4k2b	11	97605983	97635530	145.321	-0.0282054	0.150791	-0.18705	0.851622	0.96103	unchanged	phosphatidylinositol-5-phosphate 4-kinase, type II, beta [Source:MGI Symbol;Acc:MGI:1934234]
1494	ENSMUSG00000018548	262.199	261.394	263.258	272.167	245.632	292.846	Trim37	11	87017903	87111509	306.511	0.0470866	0.115709	0.406939	0.684052	0.900148	unchanged	tripartite motif-containing 37 [Source:MGI Symbol;Acc:MGI:2153072]
1495	ENSMUSG00000018559	693.692	815.18	816.949	789.191	775.974	622.619	Ctdnep1	11	69871982	69881427	599.183	-0.0914058	0.110519	-0.827058	0.408204	0.757714	unchanged	CTD nuclear envelope phosphatase 1 [Source:MGI Symbol;Acc:MGI:1914431]
1496	ENSMUSG00000018565	329.297	266.42	250.52	339.032	301.458	311.739	Elp5	11	69859048	69873343	315.127	0.177436	0.109531	1.61996	0.105241	0.422333	unchanged	elongator acetyltransferase complex subunit 5 [Source:MGI Symbol;Acc:MGI:1859017]
1497	ENSMUSG00000018567	1175.77	1119.3	1271.28	930.454	930.052	966.992	Gabarap	11	69881969	69885777	1118.89	-0.334585	0.083212	-4.02087	5.79832e-05	0.00188954	unchanged	gamma-aminobutyric acid receptor associated protein [Source:MGI Symbol;Acc:MGI:1861742]
1498	ENSMUSG00000018569	2.06456	1.6756	4.2461	1.88351	0	0.858785	Cldn7	11	69855605	69858711	6.53182	-1.49031	1.0583	-1.40821	0.159069	NA	NA	claudin 7 [Source:MGI Symbol;Acc:MGI:1859285]
1499	ENSMUSG00000018570	77.421	60.3216	71.3344	50.8548	75.9226	54.9623	2810408A11Rik	11	69788178	69791813	43.7144	-0.208227	0.231203	-0.900622	0.367789	0.731454	unchanged	RIKEN cDNA 2810408A11 gene [Source:MGI Symbol;Acc:MGI:1917669]
1500	ENSMUSG00000018572	709.177	692.861	760.051	635.685	685.537	649.242	Phf23	11	69886603	69890835	659.796	-0.135348	0.0854352	-1.58422	0.113143	0.43861	unchanged	PHD finger protein 23 [Source:MGI Symbol;Acc:MGI:1925496]
1501	ENSMUSG00000018574	376.782	414.711	440.745	349.391	429.856	359.831	Acadvl	11	69901009	69906237	307.157	-0.118394	0.119743	-0.988735	0.322793	0.69468	unchanged	acyl-Coenzyme A dehydrogenase, very long chain [Source:MGI Symbol;Acc:MGI:895149]
1502	ENSMUSG00000018581	20.6456	36.8632	28.0242	38.612	41.3108	30.9163	Dnah11	12	117841717	118162778	37.0151	0.354586	0.305743	1.15975	0.246149	0.622971	unchanged	dynein, axonemal, heavy chain 11 [Source:MGI Symbol;Acc:MGI:1100864]
1503	ENSMUSG00000018583	1325.45	1247.48	1314.59	1521.88	1578.74	1620.53	G3bp1	11	55360511	55395664	1356.26	0.280734	0.0842085	3.3338	0.000856688	0.0167812	unchanged	G3BP stress granule assembly factor 1 [Source:MGI Symbol;Acc:MGI:1351465]
1504	ENSMUSG00000018585	785.565	781.668	776.187	771.298	738.013	745.426	Atox1	11	55337467	55352065	547.15	-0.0552569	0.0858469	-0.643669	0.51979	0.824428	unchanged	antioxidant 1 copper chaperone [Source:MGI Symbol;Acc:MGI:1333855]
1505	ENSMUSG00000018593	2956.45	2751.34	2785.44	2721.67	2648.36	2515.38	Sparc	11	55285326	55314009	2333.7	-0.107014	0.0817863	-1.30846	0.190716	0.558111	unchanged	secreted acidic cysteine rich glycoprotein [Source:MGI Symbol;Acc:MGI:98373]
1506	ENSMUSG00000018599	22.7102	44.4034	36.5164	16.9516	26.7962	10.3054	Mief2	11	60619224	60623777	30.687	-0.97691	0.377125	-2.59041	0.00958607	0.101136	unchanged	mitochondrial elongation factor 2 [Source:MGI Symbol;Acc:MGI:2144199]
1507	ENSMUSG00000018648	58.84	30.9986	27.175	49.913	58.0585	44.6568	Dusp14	11	83938867	83960087	41.7071	0.39759	0.275981	1.44064	0.149686	0.502374	unchanged	dual specificity phosphatase 14 [Source:MGI Symbol;Acc:MGI:1927168]
1508	ENSMUSG00000018651	240.521	214.477	208.059	269.342	181.991	246.471	Tada2a	11	83969746	84020426	258.786	0.0824076	0.138815	0.593649	0.552747	0.841423	unchanged	transcriptional adaptor 2A [Source:MGI Symbol;Acc:MGI:2144471]
1509	ENSMUSG00000018659	67.0982	72.0508	53.5008	69.6899	84.8547	66.9853	Pnpo	11	96828651	96834812	96.2677	0.196254	0.212454	0.923746	0.355618	0.722105	unchanged	pyridoxine 5'-phosphate oxidase [Source:MGI Symbol;Acc:MGI:2144151]
1510	ENSMUSG00000018661	154.842	155.831	146.066	144.089	168.593	145.135	Cog1	11	113539995	113557880	198.842	-0.000814942	0.139103	-0.00585856	0.995326	1	unchanged	component of oligomeric golgi complex 1 [Source:MGI Symbol;Acc:MGI:1333873]
1511	ENSMUSG00000018666	1705.33	1575.06	1762.13	1608.52	1760.74	1671.2	Cbx1	11	96679953	96699466	1959	-0.000929996	0.0789123	-0.0117852	0.990597	0.999848	unchanged	chromobox 1 [Source:MGI Symbol;Acc:MGI:105369]
1512	ENSMUSG00000018669	168.262	180.965	183.431	174.225	214.37	156.299	Cdk5rap3	11	96798252	96807322	232.053	0.0234793	0.143603	0.163501	0.870124	0.968274	unchanged	CDK5 regulatory subunit associated protein 3 [Source:MGI Symbol;Acc:MGI:1933126]
1513	ENSMUSG00000018672	45.4203	36.8632	30.5719	21.6604	33.4953	20.6108	Copz2	11	96740696	96752029	24.5407	-0.585113	0.304568	-1.92112	0.0547161	0.299501	unchanged	coatomer protein complex, subunit zeta 2 [Source:MGI Symbol;Acc:MGI:1929008]
1514	ENSMUSG00000018677	697.821	583.947	677.677	798.609	779.324	793.518	Slc25a39	11	102293811	102298772	1152.14	0.277742	0.081164	3.42199	0.00062165	0.0129139	unchanged	solute carrier family 25, member 39 [Source:MGI Symbol;Acc:MGI:1196386]
1515	ENSMUSG00000018678	56.7754	82.9422	78.9774	73.4569	84.8547	71.2792	Sp2	11	96844167	96873785	86.0787	0.0563737	0.205755	0.273984	0.784097	0.939307	unchanged	Sp2 transcription factor [Source:MGI Symbol;Acc:MGI:1926162]
1516	ENSMUSG00000018697	75.3565	71.213	90.8665	72.5152	107.185	74.7143	Aatf	11	84313681	84404348	144.135	0.0817526	0.165035	0.495366	0.620342	0.870772	unchanged	apoptosis antagonizing transcription factor [Source:MGI Symbol;Acc:MGI:1929608]
1517	ENSMUSG00000018707	1018.86	1018.76	987.642	1058.53	889.858	1082.07	Dync1h1	12	110567886	110633379	1073.18	0.00390314	0.114187	0.0341822	0.972732	0.994455	unchanged	dynein cytoplasmic 1 heavy chain 1 [Source:MGI Symbol;Acc:MGI:103147]
1518	ENSMUSG00000018733	25.807	29.323	47.5563	28.2527	34.6118	47.2332	Pex12	11	83185468	83193412	32.9946	0.0985508	0.304889	0.323235	0.746517	0.924317	unchanged	peroxisomal biogenesis factor 12 [Source:MGI Symbol;Acc:MGI:2144177]
1519	ENSMUSG00000018736	456.268	447.385	433.102	456.751	426.507	534.164	Ndel1	11	68712260	68762684	558.725	0.0896663	0.0938936	0.954978	0.339589	0.709635	unchanged	nudE neurodevelopment protein 1 like 1 [Source:MGI Symbol;Acc:MGI:1932915]
1520	ENSMUSG00000018740	16.5165	8.378	11.0399	14.1263	7.81557	15.4581	Slc25a35	11	68858957	68865191	9.13765	0.0904126	0.505789	0.178756	0.858129	0.963212	unchanged	solute carrier family 25, member 35 [Source:MGI Symbol;Acc:MGI:1919248]
1521	ENSMUSG00000018750	425.299	564.677	520.572	356.925	444.371	386.453	Zbtb4	11	69656738	69674849	527.528	-0.354853	0.098091	-3.61759	0.00029736	0.00718418	unchanged	zinc finger and BTB domain containing 4 [Source:MGI Symbol;Acc:MGI:1922830]
1522	ENSMUSG00000018752	17.5488	30.1608	21.2305	19.7769	14.5146	18.8933	Tnfsfm13	11	69573403	69586924	27.5051	-0.376136	0.345837	-1.08761	0.276768	0.654461	unchanged	tumor necrosis factor (ligand) superfamily, membrane-bound member 13 [Source:MGI Symbol;Acc:MGI:3845075]
1523	ENSMUSG00000018761	392.267	424.765	381.3	383.295	257.914	388.171	Mpdu1	11	69547523	69553468	289.214	-0.213924	0.133185	-1.60622	0.108226	0.429109	unchanged	mannose-P-dolichol utilization defect 1 [Source:MGI Symbol;Acc:MGI:1346040]
1524	ENSMUSG00000018765	622.465	588.973	597.851	740.22	587.284	708.498	Fxr2	11	69523816	69544123	892.587	0.173404	0.103459	1.67607	0.0937242	0.396668	unchanged	FMR1 autosomal homolog 2 [Source:MGI Symbol;Acc:MGI:1346074]
1525	ENSMUSG00000018770	4504.87	4694.19	4986.62	4420.6	5108.03	4374.65	Atp5mc3	2	73738791	73741670	3590.98	-0.0296683	0.082088	-0.361421	0.717785	0.912807	unchanged	ATP synthase membrane subunit c locus 3 [Source:MGI Symbol;Acc:MGI:2442035]
1526	ENSMUSG00000018774	33.033	29.323	31.4211	37.6702	29.0292	27.4811	Cd68	11	69555039	69556979	25.2136	0.00937084	0.285775	0.032791	0.973841	0.994636	unchanged	CD68 antigen [Source:MGI Symbol;Acc:MGI:88342]
1527	ENSMUSG00000018796	51.614	47.7546	67.9376	67.8064	82.6217	71.2792	Acsl1	8	46924074	46989088	106.269	0.398467	0.211936	1.88013	0.0600907	0.314726	unchanged	acyl-CoA synthetase long-chain family member 1 [Source:MGI Symbol;Acc:MGI:102797]
1528	ENSMUSG00000018800	129.035	144.939	147.764	149.739	135.098	139.982	Abca5	11	110160195	110228542	185.922	0.00832038	0.137235	0.0606286	0.951655	0.989798	unchanged	ATP-binding cassette, sub-family A member 5 [Source:MGI Symbol;Acc:MGI:2386607]
1529	ENSMUSG00000018809	43.3558	37.701	43.3102	63.0976	65.8741	35.2102	Smyd4	11	75239259	75296531	39.2899	0.389636	0.251745	1.54774	0.121685	0.452698	unchanged	SET and MYND domain containing 4 [Source:MGI Symbol;Acc:MGI:2442796]
1530	ENSMUSG00000018819	47.4849	38.5388	35.6672	33.9032	60.2915	39.5041	Lsp1	7	142014546	142048604	19.6428	0.130077	0.307955	0.422391	0.67274	0.894891	unchanged	lymphocyte specific 1 [Source:MGI Symbol;Acc:MGI:96832]
1531	ENSMUSG00000018820	106.325	112.265	92.5649	72.5152	99.3693	93.6076	Zfyve27	19	42152390	42183029	138.029	-0.232023	0.165459	-1.4023	0.160827	0.51783	unchanged	zinc finger, FYVE domain containing 27 [Source:MGI Symbol;Acc:MGI:1919602]
1532	ENSMUSG00000018821	763.887	738.94	758.353	1037.81	991.46	1055.45	Avpi1	19	42111712	42117498	1355.62	0.449178	0.0840124	5.34657	8.96381e-08	6.19588e-06	unchanged	arginine vasopressin-induced 1 [Source:MGI Symbol;Acc:MGI:1916784]
1533	ENSMUSG00000018841	99.0989	83.78	143.518	118.661	122.816	75.5731	Rad51d	11	82767260	82781440	86.8138	-0.0525431	0.195927	-0.268176	0.788564	0.941026	unchanged	RAD51 paralog D [Source:MGI Symbol;Acc:MGI:1261809]
1534	ENSMUSG00000018844	29.9361	32.6742	27.175	46.146	27.9127	39.5041	Fndc8	11	82782950	82791627	29.1096	0.346184	0.340631	1.0163	0.309486	0.681196	unchanged	fibronectin type III domain containing 8 [Source:MGI Symbol;Acc:MGI:1926169]
1535	ENSMUSG00000018846	996.15	1002.01	1109.08	986.96	1072.97	935.217	Pank3	11	35660311	35682112	1217.18	-0.0555017	0.0807785	-0.687085	0.492029	0.810098	unchanged	pantothenate kinase 3 [Source:MGI Symbol;Acc:MGI:2387464]
1536	ENSMUSG00000018848	677.176	725.535	704.003	955.882	1068.5	1203.16	Rars1	11	35699208	35725333	816.592	0.615542	0.0931125	6.61074	3.82408e-11	4.15101e-09	unchanged	arginyl-tRNA synthetase 1 [Source:MGI Symbol;Acc:MGI:1914297]
1537	ENSMUSG00000018849	312.781	284.014	316.759	368.226	345.001	363.266	Wwc1	11	35729227	35871354	447.835	0.23995	0.0908489	2.6412	0.00826132	0.0914799	unchanged	WW, C2 and coiled-coil domain containing 1 [Source:MGI Symbol;Acc:MGI:2388637]
1538	ENSMUSG00000018858	209.553	209.45	153.709	235.439	224.418	257.636	Mrpl58	11	115294578	115303500	183.383	0.33135	0.129613	2.55645	0.0105745	0.107944	unchanged	mitochondrial ribosomal protein L58 [Source:MGI Symbol;Acc:MGI:1915822]
1539	ENSMUSG00000018861	68.1305	51.1058	53.5008	65.9229	64.7575	57.5386	Fdxr	11	115158850	115167876	56.5324	0.128655	0.231505	0.555732	0.578394	0.853566	unchanged	ferredoxin reductase [Source:MGI Symbol;Acc:MGI:104724]
1540	ENSMUSG00000018862	0	0	0	0	0	0	Otop3	11	115225557	115237753	3.78607	0	1.80109	0	1	NA	unchanged	otopetrin 3 [Source:MGI Symbol;Acc:MGI:1916852]
1541	ENSMUSG00000018882	627.626	607.405	652.201	719.501	714.566	627.772	Mrpl45	11	97206542	97220746	827.275	0.125411	0.0784937	1.59773	0.110104	0.433718	unchanged	mitochondrial ribosomal protein L45 [Source:MGI Symbol;Acc:MGI:1914286]
1542	ENSMUSG00000018899	530.592	571.38	546.897	559.403	480.099	464.603	Irf1	11	53660841	53669200	349.477	-0.133042	0.121548	-1.09456	0.273709	0.651253	unchanged	interferon regulatory factor 1 [Source:MGI Symbol;Acc:MGI:96590]
1543	ENSMUSG00000018900	20.6456	15.9182	14.4367	7.53404	10.0486	13.7406	Slc22a5	11	53755368	53782486	13.0044	-0.686765	0.472635	-1.45306	0.146208	0.496972	unchanged	solute carrier family 22 (organic cation transporter), member 5 [Source:MGI Symbol;Acc:MGI:1329012]
1544	ENSMUSG00000018906	236.392	268.096	257.314	283.468	377.38	225.861	P4ha2	11	53990921	54022491	315.287	0.209897	0.143537	1.46232	0.143653	0.492868	unchanged	procollagen-proline, 2-oxoglutarate 4-dioxygenase (proline 4-hydroxylase), alpha II polypeptide [Source:MGI Symbol;Acc:MGI:894286]
1545	ENSMUSG00000018909	325.168	304.959	315.91	263.692	278.011	259.353	Arrb1	7	99184673	99255978	123.915	-0.240548	0.133482	-1.8021	0.0715294	0.345412	unchanged	arrestin, beta 1 [Source:MGI Symbol;Acc:MGI:99473]
1546	ENSMUSG00000018916	0	0.8378	0.84922	2.82527	1.11651	0	Csf2	11	54138097	54140493	3.94127	1.11986	1.38476	0.8087	0.418688	NA	NA	colony stimulating factor 2 (granulocyte-macrophage) [Source:MGI Symbol;Acc:MGI:1339752]
1547	ENSMUSG00000018920	134.196	187.667	194.471	145.03	104.952	165.746	Cxcl16	11	70344809	70350810	219.22	-0.308151	0.144793	-2.12821	0.0333193	0.224131	unchanged	C-X-C motif chemokine ligand 16 [Source:MGI Symbol;Acc:MGI:1932682]
1548	ENSMUSG00000018921	296.264	222.017	266.655	261.808	272.428	281.682	Pelp1	11	70283709	70300857	234.233	0.0607884	0.120979	0.502471	0.615336	0.868311	unchanged	proline, glutamic acid and leucine rich protein 1 [Source:MGI Symbol;Acc:MGI:1922523]
1549	ENSMUSG00000018923	170.326	135.724	162.201	141.263	139.564	164.028	Med11	11	70342745	70344553	105.19	-0.0668147	0.150675	-0.443435	0.657451	0.886655	unchanged	mediator complex subunit 11 [Source:MGI Symbol;Acc:MGI:1913422]
1550	ENSMUSG00000018931	80.5179	114.779	78.1282	80.0492	71.4566	70.4204	Natd1	11	60793072	60805576	76.0985	-0.306268	0.182903	-1.67448	0.0940356	0.397523	unchanged	N-acetyltransferase domain containing 1 [Source:MGI Symbol;Acc:MGI:1344388]
1551	ENSMUSG00000018932	332.394	360.254	422.911	353.158	420.924	315.174	Map2k3	11	60822859	60843637	337.852	-0.0404479	0.131498	-0.307593	0.758392	0.928637	unchanged	mitogen-activated protein kinase kinase 3 [Source:MGI Symbol;Acc:MGI:1346868]
1552	ENSMUSG00000018965	370.589	359.416	321.854	364.459	266.846	345.232	Ywhah	5	33176160	33185310	367.949	-0.101231	0.123459	-0.819962	0.412238	0.759894	unchanged	tyrosine 3-monooxygenase/tryptophan 5-monooxygenase activation protein, eta polypeptide [Source:MGI Symbol;Acc:MGI:109194]
1553	ENSMUSG00000018974	366.46	264.745	337.989	329.614	313.739	322.903	Sart3	5	113880507	113910571	299.935	0.00135671	0.105739	0.0128307	0.989763	0.999676	unchanged	squamous cell carcinoma antigen recognized by T cells 3 [Source:MGI Symbol;Acc:MGI:1858230]
1554	ENSMUSG00000018983	240.521	192.694	230.138	268.4	224.418	283.399	E2f2	4	135899705	135923368	191.82	0.232625	0.14875	1.56386	0.117851	0.446345	unchanged	E2F transcription factor 2 [Source:MGI Symbol;Acc:MGI:1096341]
1555	ENSMUSG00000018995	18.581	27.6474	25.4766	19.7769	23.4467	15.4581	Nars2	7	96600712	96713965	31.2293	-0.318104	0.314492	-1.01148	0.311785	0.683461	unchanged	asparaginyl-tRNA synthetase 2 (mitochondrial)(putative) [Source:MGI Symbol;Acc:MGI:2142075]
1556	ENSMUSG00000018999	93.9375	100.536	109.549	76.2822	92.6703	91.89	Slc35b4	6	34130315	34154046	92.1934	-0.224999	0.181503	-1.23964	0.215108	0.585912	unchanged	solute carrier family 35, member B4 [Source:MGI Symbol;Acc:MGI:1931249]
1557	ENSMUSG00000019039	323.104	295.743	315.06	237.322	275.778	263.647	Dalrd3	9	108447085	108449973	222.076	-0.266319	0.114902	-2.31779	0.0204607	0.164261	unchanged	DALR anticodon binding domain containing 3 [Source:MGI Symbol;Acc:MGI:1915039]
1558	ENSMUSG00000019054	522.334	487.6	420.364	455.81	447.72	399.335	Fis1	5	136982129	136995088	435.313	-0.133999	0.0969738	-1.3818	0.167032	0.526617	unchanged	fission, mitochondrial 1 [Source:MGI Symbol;Acc:MGI:1913687]
1559	ENSMUSG00000019055	114.583	108.914	112.946	102.651	92.6703	95.3252	Plod1	4	147994210	148021224	120.514	-0.208513	0.156531	-1.33209	0.182832	0.547342	unchanged	procollagen-lysine, 2-oxoglutarate 5-dioxygenase 1 [Source:MGI Symbol;Acc:MGI:99907]
1560	ENSMUSG00000019066	112.519	153.317	143.518	112.069	130.632	126.241	Rab3d	9	21818787	21829488	157.027	-0.158354	0.156722	-1.01041	0.312298	0.683915	unchanged	RAB3D, member RAS oncogene family [Source:MGI Symbol;Acc:MGI:97844]
1561	ENSMUSG00000019080	79.4856	75.402	94.2634	75.3404	96.0198	78.1495	Mfsd3	15	76585665	76588439	58.8354	-0.00506199	0.205198	-0.0246688	0.980319	0.996521	unchanged	major facilitator superfamily domain containing 3 [Source:MGI Symbol;Acc:MGI:1916822]
1562	ENSMUSG00000019082	30.9684	55.2948	49.2547	27.3109	41.3108	33.4926	Slc25a22	7	141009657	141017805	55.4582	-0.43352	0.251096	-1.72651	0.0842557	0.378414	unchanged	solute carrier family 25 (mitochondrial carrier, glutamate), member 22 [Source:MGI Symbol;Acc:MGI:1915517]
1563	ENSMUSG00000019087	896.019	736.426	730.329	828.745	586.167	790.941	Atp6ap1	X	73340703	73348327	981.912	-0.0954275	0.126177	-0.756301	0.449469	0.785506	unchanged	ATPase, H+ transporting, lysosomal accessory protein 1 [Source:MGI Symbol;Acc:MGI:109629]
1564	ENSMUSG00000019088	66.0659	66.1862	78.1282	64.0394	81.5052	71.2792	Dnase1l1	X	73316823	73325943	65.4822	0.0359389	0.197619	0.18186	0.855693	0.96225	unchanged	deoxyribonuclease 1-like 1 [Source:MGI Symbol;Acc:MGI:109628]
1565	ENSMUSG00000019102	418.074	322.553	366.863	2421.25	2035.4	2444.1	Aldh3a1	11	61098363	61109247	1085.62	2.6435	0.110594	23.9028	2.86191e-126	8.8227e-123	upregulated	aldehyde dehydrogenase family 3, subfamily A1 [Source:MGI Symbol;Acc:MGI:1353451]
1566	ENSMUSG00000019122	9.29052	16.756	15.286	1.88351	2.23302	3.43514	Ccl9	11	83463745	83469462	17.834	-2.44566	0.644474	-3.79483	0.000147747	0.00414822	downregulated	C-C motif chemokine ligand 9 [Source:MGI Symbol;Acc:MGI:104533]
1567	ENSMUSG00000019124	1.03228	4.189	0.84922	2.82527	2.23302	9.44664	Scrn1	6	54478158	54543474	7.66511	1.26604	0.802641	1.57734	0.114717	0.441367	unchanged	secernin 1 [Source:MGI Symbol;Acc:MGI:1917188]
1568	ENSMUSG00000019132	426.332	452.412	497.643	415.314	420.924	455.156	BC005537	13	24985640	25000180	460.951	-0.0925748	0.0926347	-0.999354	0.317623	0.689425	unchanged	cDNA sequence BC005537 [Source:MGI Symbol;Acc:MGI:2441726]
1569	ENSMUSG00000019139	529.56	407.171	393.189	468.053	286.943	421.664	Isyna1	8	71047023	71049940	515.077	-0.169443	0.140832	-1.20315	0.228917	0.601112	unchanged	myo-inositol 1-phosphate synthase A1 [Source:MGI Symbol;Acc:MGI:1919030]
1570	ENSMUSG00000019143	67.0982	87.969	84.922	85.6998	91.5538	80.7258	Hars2	18	36916061	36925615	70.1641	0.0940292	0.190418	0.493805	0.621444	0.871215	unchanged	histidyl-tRNA synthetase 2 [Source:MGI Symbol;Acc:MGI:1918041]
1571	ENSMUSG00000019158	422.203	385.388	376.204	400.246	449.953	425.099	Tmem160	7	16186704	16189419	348.806	0.108005	0.10211	1.05773	0.29018	0.666394	unchanged	transmembrane protein 160 [Source:MGI Symbol;Acc:MGI:1916344]
1572	ENSMUSG00000019173	917.697	818.531	897.625	831.57	751.411	838.175	Rab5c	11	100605835	100629041	849.395	-0.117751	0.0713625	-1.65004	0.0989344	0.409609	unchanged	RAB5C, member RAS oncogene family [Source:MGI Symbol;Acc:MGI:105306]
1573	ENSMUSG00000019179	2133.72	1835.62	1967.64	2232.9	2193.94	2144.39	Mdh2	5	135807334	135819252	1810.4	0.147424	0.0668232	2.20618	0.0273715	0.196509	unchanged	malate dehydrogenase 2, NAD (mitochondrial) [Source:MGI Symbol;Acc:MGI:97050]
1574	ENSMUSG00000019188	1695	1617.79	1492.93	1494.57	1474.91	1365.47	H13	2	152511381	152550590	1110.93	-0.148589	0.0658486	-2.25653	0.0240376	0.18279	unchanged	histocompatibility 13 [Source:MGI Symbol;Acc:MGI:95886]
1575	ENSMUSG00000019189	414.977	470.844	400.832	311.721	334.953	290.269	Rnf145	11	44409791	44456347	273.867	-0.462338	0.10081	-4.58621	4.51355e-06	0.000213411	unchanged	ring finger protein 145 [Source:MGI Symbol;Acc:MGI:1921565]
1576	ENSMUSG00000019194	8.25824	13.4048	5.09532	0.941756	0	13.7406	Scn1b	7	30815949	30826428	3.69107	-0.812668	0.831744	-0.977066	0.328537	NA	unchanged	sodium channel, voltage-gated, type I, beta [Source:MGI Symbol;Acc:MGI:98247]
1577	ENSMUSG00000019210	618.336	668.564	656.447	635.685	733.547	688.746	Atp6v1e1	6	120771266	120799754	859.203	0.0800976	0.087701	0.913303	0.361083	0.726124	unchanged	ATPase, H+ transporting, lysosomal V1 subunit E1 [Source:MGI Symbol;Acc:MGI:894326]
1578	ENSMUSG00000019214	64.0014	46.9168	44.1594	61.2141	45.7769	60.115	Chtf18	17	25937900	25946393	32.8399	0.120376	0.282659	0.425869	0.670203	0.893411	unchanged	CTF18, chromosome transmission fidelity factor 18 [Source:MGI Symbol;Acc:MGI:2384887]
1579	ENSMUSG00000019230	0	0	0	0	0	0	Lhx9	1	138752924	138776315	13.1848	0	1.6909	0	1	1	unchanged	LIM homeobox protein 9 [Source:MGI Symbol;Acc:MGI:1316721]
1580	ENSMUSG00000019235	11.3551	17.5938	16.9844	19.7769	24.5632	27.4811	Rps6kl1	12	85182023	85198038	32.2851	0.630846	0.327582	1.92577	0.0541334	0.297579	unchanged	ribosomal protein S6 kinase-like 1 [Source:MGI Symbol;Acc:MGI:2443413]
1581	ENSMUSG00000019254	209.553	168.398	209.757	224.138	274.661	204.391	Ppp1r12c	7	4484519	4504679	211.398	0.254936	0.133807	1.90525	0.0567479	0.30446	unchanged	protein phosphatase 1, regulatory subunit 12C [Source:MGI Symbol;Acc:MGI:1924258]
1582	ENSMUSG00000019256	73.2919	85.4556	82.3743	149.739	130.632	116.795	Ahr	12	35547973	35585037	74.8545	0.715276	0.189929	3.76601	0.000165875	0.00452529	unchanged	aryl-hydrocarbon receptor [Source:MGI Symbol;Acc:MGI:105043]
1583	ENSMUSG00000019261	128.003	144.102	110.399	121.486	159.661	132.253	Map1s	8	71358576	71370173	153.571	0.104723	0.142747	0.733626	0.463177	0.79468	unchanged	microtubule-associated protein 1S [Source:MGI Symbol;Acc:MGI:2443304]
1584	ENSMUSG00000019295	36.1298	29.323	40.7625	25.4274	60.2915	37.7866	Tmem129	5	33810560	33815760	41.6361	0.200889	0.279841	0.717869	0.472838	0.798634	unchanged	transmembrane protein 129 [Source:MGI Symbol;Acc:MGI:1915616]
1585	ENSMUSG00000019297	147.616	126.508	116.343	156.331	141.797	154.581	Nop9	14	55983150	55992957	173.967	0.222372	0.139861	1.58995	0.111847	0.436348	unchanged	NOP9 nucleolar protein [Source:MGI Symbol;Acc:MGI:1915092]
1586	ENSMUSG00000019302	331.362	366.119	377.903	342.799	362.866	315.174	Atp6v0a1	11	100900278	100954545	762.692	-0.081365	0.0975997	-0.833661	0.404472	0.754786	unchanged	ATPase, H+ transporting, lysosomal V0 subunit A1 [Source:MGI Symbol;Acc:MGI:103286]
1587	ENSMUSG00000019303	153.81	133.21	118.891	157.273	146.263	147.711	Psmc3ip	11	100982649	100986262	177.148	0.15881	0.148493	1.06947	0.284856	0.661251	unchanged	proteasome (prosome, macropain) 26S subunit, ATPase 3, interacting protein [Source:MGI Symbol;Acc:MGI:1098610]
1588	ENSMUSG00000019312	2.06456	4.189	0	0	0	1.71757	Grb7	11	98337220	98346199	248.241	-1.71065	1.16177	-1.47245	0.140899	0.488232	unchanged	growth factor receptor bound protein 7 [Source:MGI Symbol;Acc:MGI:102683]
1589	ENSMUSG00000019320	8.25824	20.945	18.6828	14.1263	12.2816	13.7406	Noxo1	17	24915208	24919503	13.592	-0.27053	0.438762	-0.616576	0.537514	0.833526	unchanged	NADPH oxidase organizer 1 [Source:MGI Symbol;Acc:MGI:1919143]
1590	ENSMUSG00000019338	267.361	232.071	241.178	198.71	209.904	191.509	Zfp687	3	94913901	94922759	225.59	-0.303069	0.127441	-2.37812	0.0174011	0.150212	unchanged	zinc finger protein 687 [Source:MGI Symbol;Acc:MGI:1925516]
1591	ENSMUSG00000019362	642.078	604.892	630.121	569.762	497.963	561.646	D8Ertd738e	8	84972867	84976348	524.89	-0.201627	0.100868	-1.99891	0.0456182	0.269823	unchanged	DNA segment, Chr 8, ERATO Doi 738, expressed [Source:MGI Symbol;Acc:MGI:1289231]
1592	ENSMUSG00000019370	1178.86	944.201	1023.31	1041.58	867.528	1041.71	Calm3	7	16649304	16658039	759.794	-0.0881844	0.0854588	-1.03189	0.302122	0.675615	unchanged	calmodulin 3 [Source:MGI Symbol;Acc:MGI:103249]
1593	ENSMUSG00000019373	368.524	427.278	534.159	440.742	472.283	423.381	Cops3	11	59708621	59730664	363.027	0.00144816	0.1099	0.0131771	0.989486	0.999676	unchanged	COP9 signalosome subunit 3 [Source:MGI Symbol;Acc:MGI:1349409]
1594	ENSMUSG00000019428	848.534	745.642	748.162	767.531	768.158	740.273	Fkbp8	8	70980374	70987978	640.697	-0.0396685	0.0755998	-0.524717	0.59978	0.863399	unchanged	FK506 binding protein 8 [Source:MGI Symbol;Acc:MGI:1341070]
1595	ENSMUSG00000019432	1427.64	1409.18	1485.28	1472.91	1402.34	1508.03	Ddx39b	17	35460722	35472683	1227.2	0.0210621	0.068595	0.30705	0.758806	0.928771	unchanged	DEAD box helicase 39b [Source:MGI Symbol;Acc:MGI:99240]
1596	ENSMUSG00000019433	98.0666	110.59	84.0727	71.5734	107.185	91.0312	Gipc1	8	84379306	84391323	94.244	-0.124573	0.18223	-0.683604	0.494225	0.810683	unchanged	GIPC PDZ domain containing family, member 1 [Source:MGI Symbol;Acc:MGI:1926252]
1597	ENSMUSG00000019437	166.197	154.155	128.232	112.069	107.185	153.723	Tlcd1	11	78067537	78072735	134.125	-0.254445	0.162822	-1.56272	0.118119	0.446408	unchanged	TLC domain containing 1 [Source:MGI Symbol;Acc:MGI:1915572]
1598	ENSMUSG00000019461	360.266	424.765	460.277	362.576	342.768	400.194	Plscr3	11	69737202	69742884	427.763	-0.172246	0.107275	-1.60564	0.108353	0.429109	unchanged	phospholipid scramblase 3 [Source:MGI Symbol;Acc:MGI:1917560]
1599	ENSMUSG00000019464	115.615	143.264	112.097	120.545	148.496	97.9015	Ptger1	8	84393307	84399382	105.466	-0.0251493	0.197041	-0.127635	0.898438	0.976365	unchanged	prostaglandin E receptor 1 (subtype EP1) [Source:MGI Symbol;Acc:MGI:97793]
1600	ENSMUSG00000019467	178.584	219.504	237.781	198.71	154.078	169.181	Arhgef25	10	127018394	127025952	126.269	-0.286413	0.140843	-2.03356	0.0419963	0.259036	unchanged	Rho guanine nucleotide exchange factor 25 [Source:MGI Symbol;Acc:MGI:1277173]
1601	ENSMUSG00000019470	102.196	72.0508	114.645	78.1657	66.9906	78.1495	Xab2	8	3658421	3671316	131.09	-0.361371	0.164713	-2.19395	0.0282391	0.200404	unchanged	XPA binding protein 2 [Source:MGI Symbol;Acc:MGI:1914689]
1602	ENSMUSG00000019471	1484.42	1652.98	1586.34	1522.82	1461.51	1515.76	Cdc37	9	21044518	21061278	1527.92	-0.0707303	0.056176	-1.25908	0.208	0.577013	unchanged	cell division cycle 37 [Source:MGI Symbol;Acc:MGI:109531]
1603	ENSMUSG00000019478	53.6786	46.079	26.3258	43.3208	36.8448	30.9163	Rab4a	8	124532724	124562026	32.2643	-0.176574	0.301726	-0.585216	0.558403	0.844011	unchanged	RAB4A, member RAS oncogene family [Source:MGI Symbol;Acc:MGI:105069]
1604	ENSMUSG00000019487	507.882	514.409	470.468	486.888	510.245	450.004	Trip10	17	57556455	57570665	567.579	-0.0456159	0.142431	-0.320266	0.748767	0.92544	unchanged	thyroid hormone receptor interactor 10 [Source:MGI Symbol;Acc:MGI:2146901]
1605	ENSMUSG00000019494	1288.29	1154.49	1242.41	1221.46	1158.94	1118.14	Cops6	5	138159333	138162908	955.561	-0.0742411	0.0717079	-1.03533	0.300516	0.674062	unchanged	COP9 signalosome subunit 6 [Source:MGI Symbol;Acc:MGI:1349439]
1606	ENSMUSG00000019505	2969.87	3019.43	3051.25	2917.56	2595.88	3174.07	Ubb	11	62441997	62444039	2841.41	-0.0564662	0.0732155	-0.771233	0.440569	0.777795	unchanged	ubiquitin B [Source:MGI Symbol;Acc:MGI:98888]
1607	ENSMUSG00000019518	248.78	222.855	219.948	202.477	205.438	200.956	Ap4m1	5	138170264	138178691	238.798	-0.180832	0.108968	-1.6595	0.0970155	0.404798	unchanged	adaptor-related protein complex AP-4, mu 1 [Source:MGI Symbol;Acc:MGI:1337063]
1608	ENSMUSG00000019528	86.7115	86.2934	62.8422	72.5152	77.0391	77.2907	Gyg1	3	20176248	20209481	109.732	-0.0527156	0.201111	-0.262121	0.793228	0.942627	unchanged	glycogenin 1 [Source:MGI Symbol;Acc:MGI:1351614]
1609	ENSMUSG00000019539	6.19368	3.3512	5.94454	1.88351	0	6.87028	Rcn3	7	44732337	44741645	6.40721	-0.726476	0.769742	-0.943791	0.345276	NA	unchanged	reticulocalbin 3, EF-hand calcium binding domain [Source:MGI Symbol;Acc:MGI:1277122]
1610	ENSMUSG00000019558	83.6147	74.5642	75.5805	53.6801	46.8934	74.7143	Slc6a8	X	72716756	72726108	81.1241	-0.397646	0.202141	-1.96717	0.0491633	0.281921	unchanged	solute carrier family 6 (neurotransmitter transporter, creatine), member 8 [Source:MGI Symbol;Acc:MGI:2147834]
1611	ENSMUSG00000019564	85.6793	64.5106	69.636	84.758	64.7575	80.7258	Arid3a	10	79762877	79790852	83.3279	0.0805706	0.199957	0.40294	0.686992	0.900527	unchanged	AT-rich interaction domain 3A [Source:MGI Symbol;Acc:MGI:1328360]
1612	ENSMUSG00000019577	0	0	0	0	0	0	Pdk4	6	5483351	5496309	4.04461	0	1.79575	0	1	NA	unchanged	pyruvate dehydrogenase kinase, isoenzyme 4 [Source:MGI Symbol;Acc:MGI:1351481]
1613	ENSMUSG00000019578	401.557	357.741	385.546	419.081	447.72	367.56	Ubxn6	17	56374045	56382028	359.349	0.106513	0.101383	1.05059	0.293445	0.6693	unchanged	UBX domain protein 6 [Source:MGI Symbol;Acc:MGI:1913780]
1614	ENSMUSG00000019579	362.33	363.605	349.878	404.955	361.749	423.381	Mydgf	17	56482744	56490920	433.009	0.149556	0.0982935	1.52153	0.128128	0.466783	unchanged	myeloid derived growth factor [Source:MGI Symbol;Acc:MGI:2156020]
1615	ENSMUSG00000019590	73.2919	72.8886	72.1837	64.9811	52.4759	73.8555	Cyb561	11	105824528	105844162	105.057	-0.18041	0.205875	-0.876309	0.380862	0.740623	unchanged	cytochrome b-561 [Source:MGI Symbol;Acc:MGI:103253]
1616	ENSMUSG00000019647	1.03228	0	0	0	0	0	Sema6a	18	47368665	47501937	1.80134	-0.862439	1.94585	-0.443219	0.657607	NA	unchanged	sema domain, transmembrane domain (TM), and cytoplasmic domain, (semaphorin) 6A [Source:MGI Symbol;Acc:MGI:1203727]
1617	ENSMUSG00000019659	245.683	232.071	211.456	242.031	289.176	221.567	Ccdc12	9	110485571	110540674	225.164	0.124301	0.142437	0.872668	0.382844	0.742471	unchanged	coiled-coil domain containing 12 [Source:MGI Symbol;Acc:MGI:1919904]
1618	ENSMUSG00000019689	335.491	379.523	382.149	365.401	382.963	363.266	Fmc1	6	38510437	38516384	289.797	0.015289	0.106685	0.143309	0.886046	0.972798	unchanged	formation of mitochondrial complex V assembly factor 1 [Source:MGI Symbol;Acc:MGI:1913367]
1619	ENSMUSG00000019699	153.81	185.154	170.693	168.574	149.612	146.852	Akt3	1	176847639	177085769	246.432	-0.135662	0.139284	-0.973996	0.330058	0.700824	unchanged	thymoma viral proto-oncogene 3 [Source:MGI Symbol;Acc:MGI:1345147]
1620	ENSMUSG00000019710	487.236	514.409	501.04	408.722	480.099	451.721	Mrpl24	3	87826813	87830979	538.362	-0.168397	0.0799632	-2.10593	0.0352101	0.230948	unchanged	mitochondrial ribosomal protein L24 [Source:MGI Symbol;Acc:MGI:1914957]
1621	ENSMUSG00000019715	187.875	185.992	202.963	178.934	185.341	179.486	Gle1	2	29825438	29850383	192.208	-0.0866766	0.140787	-0.615659	0.53812	0.833658	unchanged	GLE1 RNA export mediator [Source:MGI Symbol;Acc:MGI:1921662]
1622	ENSMUSG00000019718	8.25824	15.9182	10.1906	19.7769	12.2816	12.8818	L3hypdh	12	72120202	72132213	12.6244	0.375672	0.434135	0.865335	0.386855	0.745466	unchanged	L-3-hydroxyproline dehydratase (trans-) [Source:MGI Symbol;Acc:MGI:1914467]
1623	ENSMUSG00000019726	126.97	125.67	133.327	110.185	115	135.688	Lyst	13	13764982	13953388	285.283	-0.0919154	0.131965	-0.696516	0.486106	0.805681	unchanged	lysosomal trafficking regulator [Source:MGI Symbol;Acc:MGI:107448]
1624	ENSMUSG00000019731	116.648	124.832	116.343	106.418	104.952	89.3137	Slc35e1	8	73234485	73246458	90.3632	-0.255374	0.177217	-1.44103	0.149577	0.502356	unchanged	solute carrier family 35, member E1 [Source:MGI Symbol;Acc:MGI:2142403]
1625	ENSMUSG00000019732	6.19368	4.189	10.1906	10.3593	20.0972	14.5994	Calr3	8	73178020	73197714	12.9749	1.11604	0.529501	2.10772	0.0350548	0.230565	unchanged	calreticulin 3 [Source:MGI Symbol;Acc:MGI:1920566]
1626	ENSMUSG00000019734	13.4196	8.378	6.79376	6.59229	3.34953	3.43514	Tmc4	7	3668789	3680552	22.6863	-1.06013	0.515817	-2.05525	0.0398549	0.248814	unchanged	transmembrane channel-like gene family 4 [Source:MGI Symbol;Acc:MGI:2669035]
1627	ENSMUSG00000019737	8.25824	16.756	10.1906	3.76702	4.46604	2.57636	Syne4	7	30014232	30018471	4.88033	-1.73447	0.673175	-2.57655	0.00997931	NA	NA	spectrin repeat containing, nuclear envelope family member 4 [Source:MGI Symbol;Acc:MGI:2141950]
1628	ENSMUSG00000019738	294.2	239.611	242.028	315.488	293.642	277.388	Polr2i	7	29931373	29932815	279.059	0.196133	0.121854	1.60957	0.107492	0.427693	unchanged	polymerase (RNA) II (DNA directed) polypeptide I [Source:MGI Symbol;Acc:MGI:1917170]
1629	ENSMUSG00000019761	102.196	115.616	80.6759	97.0008	130.632	103.054	Krt10	11	99276080	99280190	98.4111	0.141929	0.187145	0.758389	0.448218	0.784203	unchanged	keratin 10 [Source:MGI Symbol;Acc:MGI:96685]
1630	ENSMUSG00000019763	80.5179	69.5374	105.303	81.9327	73.6896	81.5846	Rmnd1	10	4351915	4382388	78.9915	-0.104932	0.196037	-0.535264	0.592467	0.861183	unchanged	required for meiotic nuclear division 1 homolog [Source:MGI Symbol;Acc:MGI:1913334]
1631	ENSMUSG00000019768	7.22596	2.5134	13.5875	10.3593	4.46604	12.8818	Esr1	10	4561593	4955614	6.36303	0.267505	0.659302	0.40574	0.684934	NA	unchanged	estrogen receptor 1 (alpha) [Source:MGI Symbol;Acc:MGI:1352467]
1632	ENSMUSG00000019772	1.03228	0	1.69844	0	2.23302	3.43514	Vip	10	5589218	5597617	4.11096	1.08328	1.18999	0.910326	0.36265	NA	NA	vasoactive intestinal polypeptide [Source:MGI Symbol;Acc:MGI:98933]
1633	ENSMUSG00000019773	124.906	104.725	132.478	133.729	109.418	122.806	Fbxo5	10	5749160	5755600	70.1066	0.018647	0.203436	0.0916599	0.926968	0.984898	unchanged	F-box protein 5 [Source:MGI Symbol;Acc:MGI:1914391]
1634	ENSMUSG00000019774	69.1628	93.8336	101.057	77.224	84.8547	66.9853	Mtrf1l	10	5761887	5773910	74.4804	-0.221097	0.185481	-1.19202	0.233253	0.607121	unchanged	mitochondrial translational release factor 1-like [Source:MGI Symbol;Acc:MGI:1918830]
1635	ENSMUSG00000019775	89.8084	114.779	93.4142	78.1657	91.5538	80.7258	Rgs17	10	5775663	5872400	72.1993	-0.25717	0.209873	-1.22536	0.220438	0.592061	unchanged	regulator of G-protein signaling 17 [Source:MGI Symbol;Acc:MGI:1927469]
1636	ENSMUSG00000019777	424.267	485.086	518.024	471.82	436.555	456.015	Hdac2	10	36850540	36877885	572.413	-0.0666149	0.108743	-0.612588	0.540149	0.835101	unchanged	histone deacetylase 2 [Source:MGI Symbol;Acc:MGI:1097691]
1637	ENSMUSG00000019779	148.648	175.1	164.749	137.496	125.049	96.184	Frk	10	34359395	34487274	205.371	-0.454429	0.150074	-3.02802	0.0024616	0.0377072	unchanged	fyn-related kinase [Source:MGI Symbol;Acc:MGI:103265]
1638	ENSMUSG00000019782	36.1298	24.2962	41.6118	33.9032	68.1071	57.5386	Rwdd1	10	33872551	33895620	63.8495	0.64088	0.265017	2.41826	0.0155948	0.140095	unchanged	RWD domain containing 1 [Source:MGI Symbol;Acc:MGI:1913771]
1639	ENSMUSG00000019790	88.7761	82.9422	105.303	99.8261	59.175	80.7258	Stxbp5	10	9631291	9776823	113.011	-0.199106	0.177735	-1.12024	0.262612	0.638772	unchanged	syntaxin binding protein 5 (tomosyn) [Source:MGI Symbol;Acc:MGI:1926058]
1640	ENSMUSG00000019791	56.7754	61.1594	55.1993	60.2724	68.1071	56.6798	Hint3	10	30484137	30505628	61.0605	0.0888016	0.204622	0.43398	0.664303	0.890434	unchanged	histidine triad nucleotide binding protein 3 [Source:MGI Symbol;Acc:MGI:1914097]
1641	ENSMUSG00000019792	96.0021	107.238	96.811	73.4569	97.1363	72.9968	Trmt11	10	30410221	30476745	103.677	-0.312213	0.18204	-1.71508	0.0863307	0.382716	unchanged	tRNA methyltransferase 11 [Source:MGI Symbol;Acc:MGI:1920931]
1642	ENSMUSG00000019794	230.199	243.8	275.996	194.002	221.069	199.238	Katna1	10	7601764	7638914	271.783	-0.293995	0.1197	-2.45609	0.0140456	0.130421	unchanged	katanin p60 (ATPase-containing) subunit A1 [Source:MGI Symbol;Acc:MGI:1344353]
1643	ENSMUSG00000019795	341.685	354.389	344.783	406.838	395.244	345.232	Pcmt1	10	7505137	7556900	384.055	0.137341	0.0983505	1.39645	0.16258	0.519491	unchanged	protein-L-isoaspartate (D-aspartate) O-methyltransferase 1 [Source:MGI Symbol;Acc:MGI:97502]
1644	ENSMUSG00000019796	23.7424	19.2694	35.6672	26.3692	31.2623	27.4811	Lrp11	10	7465564	7501247	10.3596	0.10845	0.407419	0.266187	0.790095	0.941299	unchanged	low density lipoprotein receptor-related protein 11 [Source:MGI Symbol;Acc:MGI:2442989]
1645	ENSMUSG00000019797	98.0666	113.941	92.5649	104.535	111.651	121.948	Mtres1	10	43401129	43416990	158.051	0.15104	0.143125	1.0553	0.291287	0.667245	unchanged	mitochondrial transcription rescue factor 1 [Source:MGI Symbol;Acc:MGI:1915101]
1646	ENSMUSG00000019802	598.723	583.947	590.208	697.841	621.896	679.299	Sec63	10	42637492	42708510	718.489	0.175439	0.0843114	2.08084	0.0374487	0.23902	unchanged	SEC63 homolog, protein translocation regulator [Source:MGI Symbol;Acc:MGI:2155302]
1647	ENSMUSG00000019804	819.631	918.229	891.681	780.715	988.111	819.281	Snx3	10	42378026	42411377	1014.53	-0.0238897	0.181599	-0.131552	0.895339	0.975732	unchanged	sorting nexin 3 [Source:MGI Symbol;Acc:MGI:1860188]
1648	ENSMUSG00000019806	187.875	263.907	276.846	271.226	236.7	282.54	Aig1	10	13522798	13744724	268.497	0.114232	0.127996	0.892461	0.372146	0.73457	unchanged	androgen-induced 1 [Source:MGI Symbol;Acc:MGI:1913503]
1649	ENSMUSG00000019808	96.0021	91.3202	106.152	76.2822	91.5538	91.0312	Adat2	10	13428638	13439120	81.3887	-0.182704	0.183921	-0.993382	0.320524	0.691772	unchanged	adenosine deaminase, tRNA-specific 2 [Source:MGI Symbol;Acc:MGI:1914007]
1650	ENSMUSG00000019809	186.843	162.533	178.336	151.623	131.748	161.452	Pex3	10	13399586	13428886	147.004	-0.238793	0.144075	-1.65742	0.0974341	0.405796	unchanged	peroxisomal biogenesis factor 3 [Source:MGI Symbol;Acc:MGI:1929646]
1651	ENSMUSG00000019810	11.3551	16.756	16.9844	13.1846	13.3981	6.0115	Fuca2	10	13375284	13394779	38.3297	-0.515334	0.373361	-1.38026	0.167507	0.527684	unchanged	fucosidase, alpha-L- 2, plasma [Source:MGI Symbol;Acc:MGI:1914098]
1652	ENSMUSG00000019813	69.1628	80.4288	73.0329	79.1075	84.8547	90.1725	Cep57l1	10	41594836	41685867	63.4915	0.189102	0.196278	0.963438	0.335328	0.70586	unchanged	centrosomal protein 57-like 1 [Source:MGI Symbol;Acc:MGI:1915511]
1653	ENSMUSG00000019814	67.0982	46.9168	77.279	81.9327	102.719	99.6191	Ltv1	10	13053884	13068912	132.187	0.573041	0.174946	3.27553	0.00105462	0.0198243	unchanged	LTV1 ribosome biogenesis factor [Source:MGI Symbol;Acc:MGI:2447810]
1654	ENSMUSG00000019817	0	0	3.39688	0	0	0	Plagl1	10	12936248	13007438	2.58224	-2.72125	1.63104	-1.66841	0.0952341	NA	NA	pleiomorphic adenoma gene-like 1 [Source:MGI Symbol;Acc:MGI:1100874]
1655	ENSMUSG00000019818	625.562	791.721	866.204	694.074	756.993	626.913	Cd164	10	41395410	41407044	834.684	-0.139928	0.115767	-1.20871	0.226775	0.59905	unchanged	CD164 antigen [Source:MGI Symbol;Acc:MGI:1859568]
1656	ENSMUSG00000019820	652.401	594.838	669.185	602.724	668.789	705.922	Utrn	10	12257932	12745109	957.055	0.0460997	0.0977743	0.471491	0.63729	0.876601	unchanged	utrophin [Source:MGI Symbol;Acc:MGI:104631]
1657	ENSMUSG00000019822	190.972	143.264	214.003	135.613	185.341	150.287	Smpd2	10	41361638	41366365	148.482	-0.221453	0.18133	-1.22127	0.221985	0.593568	unchanged	sphingomyelin phosphodiesterase 2, neutral [Source:MGI Symbol;Acc:MGI:1278330]
1658	ENSMUSG00000019823	79.4856	57.8082	82.3743	57.4471	68.1071	39.5041	Mical1	10	41352310	41363028	80.6865	-0.42318	0.228045	-1.85569	0.0634981	0.324314	unchanged	microtubule associated monooxygenase, calponin and LIM domain containing 1 [Source:MGI Symbol;Acc:MGI:2385847]
1659	ENSMUSG00000019826	62.9691	57.8082	67.9376	63.0976	40.1943	66.1265	Zbtb24	10	41326379	41341570	54.8025	-0.140617	0.218413	-0.643813	0.519697	0.824391	unchanged	zinc finger and BTB domain containing 24 [Source:MGI Symbol;Acc:MGI:3039618]
1660	ENSMUSG00000019831	30.9684	41.0522	53.5008	26.3692	53.5924	39.5041	Wasf1	10	40759471	40814566	34.1989	-0.0926328	0.28307	-0.327243	0.743484	0.92271	unchanged	WASP family, member 1 [Source:MGI Symbol;Acc:MGI:1890563]
1661	ENSMUSG00000019832	60.9045	67.8618	60.2946	53.6801	79.2722	69.5616	Rab32	10	10420746	10434009	30.0924	0.0933471	0.240434	0.388244	0.697836	0.904891	unchanged	RAB32, member RAS oncogene family [Source:MGI Symbol;Acc:MGI:1915094]
1662	ENSMUSG00000019837	269.425	250.502	219.099	283.468	204.321	312.598	Gtf3c6	10	40123699	40134104	247.83	0.12564	0.130529	0.962543	0.335777	0.706239	unchanged	general transcription factor IIIC, polypeptide 6, alpha [Source:MGI Symbol;Acc:MGI:1914621]
1663	ENSMUSG00000019838	0	0.8378	0	2.82527	4.46604	0.858785	Slc16a10	10	39909528	40018254	6.91216	3.00508	1.33667	2.24819	0.024564	NA	NA	solute carrier family 16 (monocarboxylic acid transporters), member 10 [Source:MGI Symbol;Acc:MGI:1919722]
1664	ENSMUSG00000019841	164.133	153.317	151.161	162.924	138.447	160.593	Rev3l	10	39608114	39751207	260.832	-0.012234	0.122385	-0.0999629	0.920374	0.983441	unchanged	REV3 like, DNA directed polymerase zeta catalytic subunit [Source:MGI Symbol;Acc:MGI:1337131]
1665	ENSMUSG00000019842	78.4533	93.8336	79.8266	77.224	72.5731	49.8096	Traf3ip2	10	39488930	39531303	75.9507	-0.350121	0.187399	-1.86832	0.0617177	0.31902	unchanged	TRAF3 interacting protein 2 [Source:MGI Symbol;Acc:MGI:2143599]
1666	ENSMUSG00000019843	54.7109	84.6178	95.9618	91.3503	110.534	123.665	Fyn	10	39244851	39441377	171.091	0.457029	0.181018	2.52477	0.0115774	0.115787	unchanged	Fyn proto-oncogene [Source:MGI Symbol;Acc:MGI:95602]
1667	ENSMUSG00000019845	39.2267	18.4316	28.0242	23.5439	37.9613	39.5041	Tube1	10	39009972	39028538	21.27	0.250514	0.340412	0.735914	0.461783	0.793526	unchanged	tubulin, epsilon 1 [Source:MGI Symbol;Acc:MGI:1919174]
1668	ENSMUSG00000019849	186.843	209.45	215.702	242.973	246.749	257.636	Prep	10	44943299	45043294	215.652	0.285862	0.121858	2.34586	0.0189833	0.157523	unchanged	prolyl endopeptidase [Source:MGI Symbol;Acc:MGI:1270863]
1669	ENSMUSG00000019850	34.0653	20.945	22.0797	27.3109	39.0778	25.7636	Tnfaip3	10	18876658	18891405	63.6661	0.2589	0.398149	0.650258	0.515526	0.822302	unchanged	tumor necrosis factor, alpha-induced protein 3 [Source:MGI Symbol;Acc:MGI:1196377]
1670	ENSMUSG00000019851	83.6147	93.8336	104.454	158.215	138.447	158.875	Perp	10	18720768	18732821	395.161	0.690864	0.143193	4.82469	1.40219e-06	7.47865e-05	unchanged	PERP, TP53 apoptosis effector [Source:MGI Symbol;Acc:MGI:1929938]
1671	ENSMUSG00000019852	4.12912	0	0	0.941756	0	0	Arfgef3	10	18457587	18619697	4.42778	-1.84165	1.49648	-1.23066	0.21845	NA	NA	ARFGEF family member 3 [Source:MGI Symbol;Acc:MGI:106387]
1672	ENSMUSG00000019853	36.1298	22.6206	22.0797	12.2428	25.6797	27.4811	Hebp2	10	18415246	18421824	31.3398	-0.293295	0.348852	-0.840745	0.400491	0.753385	unchanged	heme binding protein 2 [Source:MGI Symbol;Acc:MGI:1860084]
1673	ENSMUSG00000019854	169.294	139.913	140.97	110.185	165.243	117.654	Reps1	10	17931609	18000903	118.951	-0.200903	0.170503	-1.1783	0.238678	0.613778	unchanged	RalBP1 associated Eps domain containing protein [Source:MGI Symbol;Acc:MGI:1196373]
1674	ENSMUSG00000019857	200.262	182.64	170.693	207.186	194.273	170.898	Asf1a	10	53472853	53485321	217.838	0.04889	0.127286	0.384095	0.700908	0.905678	unchanged	anti-silencing function 1A histone chaperone [Source:MGI Symbol;Acc:MGI:1913653]
1675	ENSMUSG00000019861	126.97	122.319	157.955	150.681	136.214	127.959	Gopc	10	52211946	52258220	146.43	0.0239737	0.160413	0.14945	0.881199	0.971478	unchanged	golgi associated PDZ and coiled-coil motif containing [Source:MGI Symbol;Acc:MGI:2149946]
1676	ENSMUSG00000019863	60.9045	47.7546	36.5164	44.2625	78.1557	43.7981	Qrsl1	10	43750184	43777741	78.9203	0.186381	0.224901	0.828725	0.40726	0.756849	unchanged	glutaminyl-tRNA synthase (glutamine-hydrolyzing)-like 1 [Source:MGI Symbol;Acc:MGI:1923813]
1677	ENSMUSG00000019864	27.8716	16.756	20.3813	18.8351	16.7476	22.3284	Rtn4ip1	10	43777803	43833197	27.5828	-0.144316	0.359638	-0.401282	0.688212	0.90136	unchanged	reticulon 4 interacting protein 1 [Source:MGI Symbol;Acc:MGI:2178759]
1678	ENSMUSG00000019866	384.008	366.956	352.426	322.08	353.933	352.961	Crybg1	10	43826632	44024849	348.113	-0.0999067	0.106011	-0.942414	0.345981	0.715649	unchanged	crystallin beta-gamma domain containing 1 [Source:MGI Symbol;Acc:MGI:109544]
1679	ENSMUSG00000019868	124.906	153.317	164.749	176.108	200.972	169.181	Vta1	10	14530499	14581304	179.684	0.294475	0.163871	1.79699	0.0723367	0.347027	unchanged	vesicle (multivesicular body) trafficking 1 [Source:MGI Symbol;Acc:MGI:1913451]
1680	ENSMUSG00000019872	2.06456	8.378	4.2461	1.88351	3.34953	3.43514	Smpdl3a	10	57670431	57687926	8.53509	-0.796484	0.741631	-1.07396	0.28284	0.658687	unchanged	sphingomyelin phosphodiesterase, acid-like 3A [Source:MGI Symbol;Acc:MGI:1931437]
1681	ENSMUSG00000019873	490.333	580.595	544.35	488.771	483.449	550.481	Reep3	10	66844968	66932724	629.065	-0.08537	0.086192	-0.990463	0.321948	0.693475	unchanged	receptor accessory protein 3 [Source:MGI Symbol;Acc:MGI:88930]
1682	ENSMUSG00000019876	55.7431	38.5388	33.9688	37.6702	29.0292	41.2217	Pkib	10	57508077	57617208	23.2015	-0.232611	0.322945	-0.72028	0.471353	0.79761	unchanged	protein kinase inhibitor beta, cAMP dependent, testis specific [Source:MGI Symbol;Acc:MGI:101937]
1683	ENSMUSG00000019877	617.304	724.697	666.637	674.297	687.77	643.23	Serinc1	10	57391870	57408626	668.082	-0.00557584	0.0853059	-0.0653629	0.947885	0.988727	unchanged	serine incorporator 1 [Source:MGI Symbol;Acc:MGI:1926228]
1684	ENSMUSG00000019878	261.167	219.504	254.766	240.148	237.816	285.976	Hsf2	10	57362481	57389231	287.254	0.0622167	0.111699	0.557001	0.577527	0.853499	unchanged	heat shock factor 2 [Source:MGI Symbol;Acc:MGI:96239]
1685	ENSMUSG00000019880	26.8393	9.2158	33.1196	11.3011	6.69906	5.15271	Rspo3	10	29328412	29411863	4.84905	-1.57747	0.66877	-2.35877	0.0183355	NA	NA	R-spondin 3 [Source:MGI Symbol;Acc:MGI:1920030]
1686	ENSMUSG00000019883	244.65	241.286	262.409	229.788	332.72	219.849	Echdc1	10	29189162	29223465	317.146	0.0558764	0.140593	0.397433	0.691048	0.903155	unchanged	enoyl Coenzyme A hydratase domain containing 1 [Source:MGI Symbol;Acc:MGI:1277169]
1687	ENSMUSG00000019889	766.984	725.535	736.273	650.753	659.857	646.665	Ptprk	10	27950816	28473393	655.472	-0.187003	0.0844498	-2.21437	0.0268036	0.194332	unchanged	protein tyrosine phosphatase receptor type K [Source:MGI Symbol;Acc:MGI:103310]
1688	ENSMUSG00000019891	17.5488	25.134	43.3102	34.845	33.4953	20.6108	Dcbld1	10	52109715	52197474	66.8957	0.0104769	0.261401	0.04008	0.968029	0.992541	unchanged	discoidin, CUB and LCCL domain containing 1 [Source:MGI Symbol;Acc:MGI:1913936]
1689	ENSMUSG00000019894	0	0	0	0	0	0	Slc6a15	10	103203644	103255238	2.15246	0	1.88059	0	1	NA	unchanged	solute carrier family 6 (neurotransmitter transporter), member 15 [Source:MGI Symbol;Acc:MGI:2143484]
1690	ENSMUSG00000019897	552.27	547.083	450.086	519.849	520.293	638.936	Ccdc59	10	105676928	105683694	657.29	0.120804	0.0947904	1.27443	0.20251	0.570647	unchanged	coiled-coil domain containing 59 [Source:MGI Symbol;Acc:MGI:1289302]
1691	ENSMUSG00000019907	949.698	962.632	922.252	995.436	874.227	942.946	Ppp1r12a	10	107998054	108120336	1012.08	-0.00962909	0.0746364	-0.129013	0.897347	0.975956	unchanged	protein phosphatase 1, regulatory subunit 12A [Source:MGI Symbol;Acc:MGI:1309528]
1692	ENSMUSG00000019916	241.554	303.284	272.599	298.537	286.943	291.987	P4ha1	10	59159118	59209126	505.934	0.0985852	0.111808	0.881735	0.37792	0.739058	unchanged	procollagen-proline, 2-oxoglutarate 4-dioxygenase (proline 4-hydroxylase), alpha 1 polypeptide [Source:MGI Symbol;Acc:MGI:97463]
1693	ENSMUSG00000019917	320.007	371.983	339.688	379.527	362.866	366.701	Septin10	10	58977449	59057669	323.859	0.102257	0.100425	1.01824	0.308563	0.680818	unchanged	septin 10 [Source:MGI Symbol;Acc:MGI:1918110]
1694	ENSMUSG00000019920	289.038	353.552	342.235	352.217	426.507	329.774	Lims1	10	58159288	58260513	460.203	0.16282	0.118185	1.37767	0.168306	0.52835	unchanged	LIM and senescent cell antigen-like domains 1 [Source:MGI Symbol;Acc:MGI:1195263]
1695	ENSMUSG00000019923	624.53	659.349	687.868	805.201	805.003	858.785	Zwint	10	72490677	72510796	853.763	0.324062	0.084965	3.81407	0.000136696	0.00387322	unchanged	ZW10 interactor [Source:MGI Symbol;Acc:MGI:1289227]
1696	ENSMUSG00000019927	136.261	177.614	176.638	136.555	137.331	122.806	Ube2d1	10	71090810	71121092	142.149	-0.315599	0.143725	-2.19585	0.0281025	0.199987	unchanged	ubiquitin-conjugating enzyme E2D 1 [Source:MGI Symbol;Acc:MGI:2384911]
1697	ENSMUSG00000019942	1362.61	1247.48	1232.22	1410.75	1651.32	1269.28	Cdk1	10	69170976	69188768	745.99	0.172012	0.109947	1.5645	0.117701	0.446345	unchanged	cyclin dependent kinase 1 [Source:MGI Symbol;Acc:MGI:88351]
1698	ENSMUSG00000019943	1421.45	1764.41	1706.93	1539.77	1622.29	1547.53	Atp2b1	10	98750268	98862005	2573.9	-0.0575872	0.0713464	-0.807149	0.419581	0.765375	unchanged	ATPase, Ca++ transporting, plasma membrane 1 [Source:MGI Symbol;Acc:MGI:104653]
1699	ENSMUSG00000019944	92.9052	100.536	122.288	93.2338	116.117	98.7603	Rhobtb1	10	68987264	69127621	104.289	-0.044525	0.177068	-0.251457	0.801461	0.945458	unchanged	Rho-related BTB domain containing 1 [Source:MGI Symbol;Acc:MGI:1916538]
1700	ENSMUSG00000019947	469.688	429.791	428.007	554.694	499.08	541.035	Arid5b	10	67928350	68114570	471.302	0.267544	0.106003	2.52393	0.0116052	0.115787	unchanged	AT-rich interaction domain 5B [Source:MGI Symbol;Acc:MGI:2175912]
1701	ENSMUSG00000019948	110.454	92.9958	118.891	117.719	136.214	114.218	Actr6	10	89547833	89568157	139.993	0.188097	0.161597	1.16399	0.244429	0.620177	unchanged	ARP6 actin-related protein 6 [Source:MGI Symbol;Acc:MGI:1914269]
1702	ENSMUSG00000019951	536.786	609.918	555.39	605.549	768.158	668.135	Bltp3b	10	89580853	89655733	806.685	0.258954	0.0994292	2.6044	0.00920341	0.0988581	unchanged	bridge-like lipid transfer protein family member 3B [Source:MGI Symbol;Acc:MGI:2442888]
1703	ENSMUSG00000019952	217.811	217.828	205.511	214.72	212.137	221.567	Poc1b	10	98942898	99033936	172.99	0.0183992	0.110611	0.166342	0.867888	0.96722	unchanged	POC1 centriolar protein B [Source:MGI Symbol;Acc:MGI:1918511]
1704	ENSMUSG00000019960	2124.43	2133.04	2232.6	2115.18	1986.27	2357.37	Dusp6	10	99099093	99103351	1969.72	-0.00594007	0.0741187	-0.0801426	0.936124	0.987773	unchanged	dual specificity phosphatase 6 [Source:MGI Symbol;Acc:MGI:1914853]
1705	ENSMUSG00000019961	1013.7	935.823	997.833	1040.64	1031.65	946.381	Tmpo	10	90983433	91017177	817.062	0.0343167	0.103152	0.332682	0.739374	0.921367	unchanged	thymopoietin [Source:MGI Symbol;Acc:MGI:106920]
1706	ENSMUSG00000019966	30.9684	37.701	41.6118	83.8162	83.7382	66.1265	Kitl	10	99851492	99936278	290.961	1.06308	0.184336	5.76705	8.06704e-09	6.79483e-07	upregulated	kit ligand [Source:MGI Symbol;Acc:MGI:96974]
1707	ENSMUSG00000019969	93.9375	87.969	93.4142	83.8162	110.534	120.23	Psen1	12	83734926	83781973	113.743	0.194905	0.153536	1.26944	0.204283	0.572408	unchanged	presenilin 1 [Source:MGI Symbol;Acc:MGI:1202717]
1708	ENSMUSG00000019970	261.167	223.693	191.924	487.829	430.973	465.462	Sgk1	10	21758083	21875802	224.26	1.039	0.120022	8.65676	4.85348e-18	9.01343e-16	upregulated	serum/glucocorticoid regulated kinase 1 [Source:MGI Symbol;Acc:MGI:1340062]
1709	ENSMUSG00000019971	244.65	257.205	276.846	238.264	285.826	290.269	Cep290	10	100323420	100410702	352.126	0.0619984	0.112226	0.552441	0.580646	0.85476	unchanged	centrosomal protein 290 [Source:MGI Symbol;Acc:MGI:2384917]
1710	ENSMUSG00000019975	425.299	478.384	422.062	443.567	394.128	393.324	Ikbip	10	90918802	90938469	321.915	-0.107649	0.100487	-1.07127	0.284048	0.660279	unchanged	IKBKB interacting protein [Source:MGI Symbol;Acc:MGI:1914704]
1711	ENSMUSG00000019977	170.326	207.774	190.225	209.07	223.302	182.921	Hbs1l	10	21171878	21244797	266.116	0.104434	0.120051	0.869913	0.384348	0.743143	unchanged	Hbs1-like (S. cerevisiae) [Source:MGI Symbol;Acc:MGI:1891704]
1712	ENSMUSG00000019978	646.207	641.755	695.511	670.53	720.149	705.922	Epb41l2	10	25235696	25399417	903.675	0.0790598	0.0903796	0.874753	0.381708	0.741649	unchanged	erythrocyte membrane protein band 4.1 like 2 [Source:MGI Symbol;Acc:MGI:103009]
1713	ENSMUSG00000019979	121.809	138.237	140.97	126.195	149.612	98.7603	Apaf1	10	90825173	90918632	123.127	-0.108482	0.187937	-0.577227	0.563786	0.848338	unchanged	apoptotic peptidase activating factor 1 [Source:MGI Symbol;Acc:MGI:1306796]
1714	ENSMUSG00000019984	122.841	108.914	110.399	117.719	131.748	92.7488	Med23	10	24745884	24789579	112.847	-0.00532518	0.16962	-0.0313947	0.974955	0.994636	unchanged	mediator complex subunit 23 [Source:MGI Symbol;Acc:MGI:1917458]
1715	ENSMUSG00000019986	69.1628	77.9154	92.5649	80.0492	103.835	80.7258	Ahi1	10	20828446	20956328	93.932	0.129509	0.187957	0.689034	0.490802	0.808942	unchanged	Abelson helper integration site 1 [Source:MGI Symbol;Acc:MGI:87971]
1716	ENSMUSG00000019988	139.358	113.941	138.423	152.564	122.816	150.287	Nedd1	10	92520608	92558282	125.296	0.129689	0.141914	0.913858	0.360792	0.725904	unchanged	neural precursor cell expressed, developmentally down-regulated gene 1 [Source:MGI Symbol;Acc:MGI:97293]
1717	ENSMUSG00000019989	0	0	0	0	0	0	Enpp3	10	24648304	24718721	3.42084	0	2.12493	0	1	NA	unchanged	ectonucleotide pyrophosphatase/phosphodiesterase 3 [Source:MGI Symbol;Acc:MGI:2143702]
1718	ENSMUSG00000019992	17.5488	6.7024	16.9844	14.1263	22.3302	16.3169	Mtfr2	10	20223516	20237050	8.95403	0.358597	0.468939	0.764699	0.444451	0.781568	unchanged	mitochondrial fission regulator 2 [Source:MGI Symbol;Acc:MGI:1919054]
1719	ENSMUSG00000019996	2.06456	1.6756	4.2461	3.76702	5.58255	6.87028	Map7	10	20024217	20157336	15.0618	1.01434	0.66347	1.52884	0.126305	0.462439	unchanged	microtubule-associated protein 7 [Source:MGI Symbol;Acc:MGI:1328328]
[truncated: 16,953 more rows]
