# Supplementary material for: Targeting ubiquitin signaling vulnerabilities in KEAP1-inactivated lung cancer
Source: EMBO J. 2026 Mar 20;45(9):3276–305. doi: 10.1038/s44318-026-00737-9 (PMC13144482; doi:10.1038/s44318-026-00737-9)
Supplement: Supplementary file 4 — Source data Fig. 2 [file 44318_2026_737_MOESM4_ESM.zip › Figure 2 Source data/Figure 2C.xlsx]

## Sheet: readme
Source data for Figure 2C
Sheet 1	2C	Proteomics data from KPL cell line

## Sheet: Sheet 1_2C
Gene Name	KPL_KI_vs_KPL_DMSO_log2 fold change	KPL_KI_vs_KPL_DMSO_p.val
Gsta1	3.77	8.17e-09
Aldh3a1	2.42	9e-13
Pdk4	2.41	0.0112
Gsta4	2.16	2.27e-11
Nqo1	2.07	1.52e-08
Blvrb	2.05	7.08e-14
Cbr3	2.02	8.48e-13
Fgf1	1.97	0.00817
Gclc	1.95	7.82e-12
Srxn1	1.77	1.9e-09
Prl2c2	1.74	1.02e-05
Slc7a11	1.67	1.22e-07
Sfi1	1.61	5.48e-11
Cat	1.48	1.01e-11
Procr	1.39	7.17e-10
Creg1	1.31	1.67e-07
Nfe2l2	1.26	1.57e-06
Slc1a4	1.24	5.91e-11
Hmox1	1.15	2.24e-06
Gclm	1.13	6.02e-10
Entpd5	1.12	2.96e-08
Phlda3	1.07	0.0413
Adh7	1.06	3.57e-06
Txnrd1	1.01	1.3e-11
Pir	1.01	9.65e-09
Ephx1	0.994	3.38e-06
Poll	0.985	0.0013
Hsbp1	0.971	0.000624
Mgst1	0.97	1.24e-05
Gbe1	0.957	2.4e-10
Gstm1	0.95	7.92e-09
Gadd45b	0.948	8.44e-05
Taldo1	0.92	2.79e-10
Ddit4	0.91	0.0137
Ugt1a6	0.891	0.00289
Tsku	0.887	0.00116
Akr1b8	0.885	1.05e-08
Abcc4	0.884	7.56e-07
Tbcel	0.873	3.31e-07
Cyb5a	0.869	5.29e-10
Prdx6	0.868	1.28e-08
Cobl	0.849	3.74e-06
Klhl13	0.832	0.0282
Pacrgl	0.83	0.0206
Atf4	0.829	0.00657
Proser2	0.82	4.88e-06
Pgd	0.811	4.33e-08
Bnip3	0.803	0.0394
Eif4ebp1	0.801	0.000622
Atp5pf	0.792	0.00763
Ahr	0.77	1.32e-07
Sqstm1	0.759	2.8e-07
Akap12	0.752	0.0194
Rsph3a	0.728	0.0164
Timm8b	0.726	0.0152
Slc6a9	0.721	8.26e-05
Id2	0.715	0.000692
Gskip	0.71	0.00384
Uchl1	0.708	3.45e-05
Htatip2	0.694	1.39e-07
Tmem102	0.689	0.00607
Tmsb10	0.679	0.0337
Idh1	0.677	2.58e-06
Aox1	0.676	0.000123
Cgnl1	0.674	4.16e-06
Pc	0.669	5.2e-09
Igfbp3	0.668	8.7e-06
Lgals2	0.667	0.039
Il4r	0.662	0.0149
Gstm2	0.632	0.00912
Ca13	0.631	0.0232
Chchd5	0.624	0.0104
Homer3	0.619	6.81e-06
Prkar2b	0.611	1.13e-06
Ugdh	0.61	9.49e-09
Dnajb4	0.609	6.13e-07
Acss2	0.605	9.2e-06
Ccdc34	0.605	0.0042
Slc22a23	0.6	1.28e-05
Sqor	0.599	4.46e-06
Abhd4	0.596	3.36e-07
Irs2	0.594	6.21e-05
Slc3a2	0.591	2.19e-06
Eomes	0.585	0.000307
Cdkn2b	0.583	0.00049
Sik1	0.583	0.00394
Lgals9	0.572	5.45e-05
Abcb6	0.568	0.00019
Cdk16	0.563	0.00555
Hnf4a	0.561	0.023
Trappc6a	0.557	0.00404
Lamtor5	0.557	0.015
Esd	0.552	1.75e-06
Gsr	0.548	1.87e-07
Calm1	0.545	0.012
Cbr1	0.542	2.76e-08
Psap	0.54	0.000868
Ubl3	0.539	8.88e-05
Gmfg	0.539	0.012
Rbpms2	0.538	0.0021
Ddit3	0.537	0.000161
Ugp2	0.533	1.65e-08
Glul	0.527	0.000377
Tfpt	0.522	0.0177
Clta	0.52	0.00575
Dusp4	0.518	0.000218
Ak1	0.516	0.00209
Stk10	0.511	1.27e-05
Spart	0.508	5.65e-05
Nectin3	0.508	0.0126
Keap1	0.505	1.92e-07
Creb3	0.504	0.00624
Prdx1	0.503	7e-07
Dzip3	0.502	0.00494
Aldh1a1	0.495	0.0214
Rassf8	0.494	0.000424
Pctp	0.493	0.0137
Pea15	0.489	0.0341
Sod1	0.486	0.000327
Mical3	0.485	0.0482
Ireb2	0.484	8.27e-05
Txn	0.481	0.000476
Q8C3W1	0.476	0.00335
Sorbs2	0.474	0.00291
Cyb561a3	0.474	0.021
Nucks1	0.474	0.0258
Rnf8	0.474	0.0276
Sgtb	0.47	0.00422
Pla2g4a	0.468	1.94e-07
Edc3	0.467	3.82e-06
Ecm1	0.467	0.000206
Grb7	0.466	0.0142
Ikbkg	0.464	0.0001
Rgs10	0.464	0.000955
Mapk9	0.463	1.53e-05
Ccdc9b	0.463	0.000179
Abcc1	0.462	0.000128
Pja1	0.459	0.00122
Rpain	0.459	0.0277
Rida	0.458	0.00418
Ptgr1	0.456	6.35e-05
Sh3d19	0.454	0.000388
Ubap1	0.454	0.000504
Mef2a	0.45	0.0013
Sox4	0.448	0.00622
Cda	0.445	0.00192
Basp1	0.445	0.018
Cltb	0.442	0.00648
Cyth3	0.441	0.00315
Pard6b	0.44	0.000219
Hdac5	0.44	0.00266
Znf787	0.439	0.0134
Foxa2	0.438	0.000541
Tbc1d23	0.438	0.022
Pex19	0.438	0.0421
Tbce	0.435	7.12e-07
Gpt2	0.435	1.23e-06
Arg1	0.433	0.0359
Cutc	0.432	5.58e-06
Btc	0.432	0.00459
Gtf2a1	0.432	0.00936
Epcam	0.432	0.0241
Mafg	0.431	4.45e-05
Cebpb	0.431	0.00051
Trim37	0.431	0.0127
Bin1	0.43	0.00072
Dcaf17	0.43	0.00127
Rock2	0.425	2.47e-06
Nes	0.423	0.00296
Numbl	0.422	0.000461
Hscb	0.422	0.00284
Hmgn2	0.422	0.0421
Ccdc91	0.421	0.000294
Bag2	0.418	0.000158
Pwwp2b	0.418	0.00814
Tpd52	0.417	0.0114
Atxn7l3b	0.415	0.0357
Cdc42ep5	0.413	0.00643
Pycr1	0.412	0.000169
Mt1	0.412	0.0212
Gpt	0.411	0.00138
Tpm1	0.411	0.0344
E2f5	0.41	0.00884
Gsto1	0.405	9.03e-05
Tkt	0.404	5.09e-07
Rin2	0.404	0.000315
Bag3	0.404	0.00761
Ajuba	0.402	0.000109
Syce2	0.401	0.0166
Nid1	0.399	0.000356
Aldoa	0.399	0.000775
Cavin2	0.398	0.00467
Slc4a10	0.398	0.00807
Znf414	0.396	0.00138
Spta1	0.396	0.00143
Marcksl1	0.395	0.0141
Ell2	0.394	0.00987
Crtc1	0.393	0.0154
Tacc2	0.392	0.00243
Il33	0.392	0.0147
Fbf1	0.392	0.0177
Setd7	0.391	0.0141
Nradd	0.39	0.000239
Fosl2	0.39	0.00662
Ppp1r2	0.39	0.0119
Pgm1	0.389	0.000104
Mns1	0.387	0.00779
Psmd5	0.385	8.41e-06
Zwint	0.384	0.000673
Gstp1	0.384	0.000784
Map1b	0.384	0.00153
Znrf2	0.384	0.0219
Dnajc24	0.382	0.00319
Clip2	0.381	0.00115
Chchd2	0.38	0.00035
Fam107b	0.38	0.00156
Lrrfip2	0.379	0.00139
Q91Z58	0.379	0.0205
Sdf4	0.378	0.00633
Atp5if1	0.378	0.0126
Stmn1	0.377	0.00467
Cep162	0.376	0.00412
Amdhd2	0.375	0.000479
Tulp4	0.374	0.0122
Nbr1	0.373	0.00223
Tp73	0.373	0.0187
Acyp1	0.371	0.0033
Fabp5	0.371	0.00569
Dbn1	0.369	0.00474
Tdg	0.367	2.42e-05
Myl12b	0.367	0.00183
Oser1	0.367	0.00706
Me1	0.363	3.86e-06
Cetn3	0.363	0.00808
Rex1bd	0.36	0.000309
Bcl2l15	0.36	0.033
Glcci1	0.36	0.0468
Ccdc14	0.36	0.048
Aldh1a2	0.359	0.00668
Echdc3	0.358	0.00084
Fosl1	0.358	0.0138
Cstb	0.354	0.000869
Nr2e1	0.352	0.0365
Ak4	0.351	0.0016
Zfp36l2	0.351	0.00316
Mocs1	0.351	0.00336
Fubp1	0.351	0.00604
Sorbs1	0.35	0.00794
Enah	0.349	0.00205
Dynlrb1	0.349	0.0021
Fkbp7	0.348	0.00845
Akr1b1	0.347	4.25e-06
Dync1i2	0.347	0.00461
Snrpc	0.347	0.00977
Rnf4	0.347	0.00988
Pls1	0.346	0.000275
Hspe1	0.346	0.00556
Pstk	0.346	0.00608
Tsc22d2	0.346	0.018
Mecp2	0.344	0.0089
Spire2	0.344	0.0315
Crlf3	0.343	0.000218
Psma5	0.342	0.000295
Fmn1	0.341	0.000905
Hdac4	0.341	0.0106
Lamc1	0.341	0.0329
Pdrg1	0.34	0.00138
Pcbd2	0.34	0.0134
Rad23b	0.34	0.0208
Aldh2	0.339	1.71e-05
Rreb1	0.339	0.0225
Jpt1	0.338	0.0284
Klf5	0.335	0.00872
Ethe1	0.334	0.000437
Srek1	0.334	0.00106
Txndc17	0.334	0.0335
Cbfa2t2	0.334	0.0407
Tfe3	0.333	0.00499
Lsm5	0.333	0.0421
Map3k8	0.332	0.00961
Phrf1	0.332	0.0108
Ramac	0.332	0.0378
Lysmd2	0.331	0.000932
Synpo	0.33	0.00747
Q9CRC3	0.33	0.0277
Ly96	0.33	0.0325
Niban1	0.328	8.17e-05
Hint1	0.328	0.00948
Acyp2	0.327	0.00855
Hdac7	0.326	0.00429
Map6	0.326	0.0116
Fgd6	0.326	0.0444
Dtna	0.323	0.0147
Dap	0.323	0.0287
Adat2	0.322	0.000589
Clybl	0.322	0.0405
Grb10	0.321	0.00032
Mix23	0.321	0.011
Pfn2	0.321	0.0216
Tbc1d2	0.32	0.000324
Htra2	0.32	0.00136
Pmf1	0.32	0.0178
Ccdc88a	0.319	0.000631
Eppk1	0.318	0.000678
Creld1	0.318	0.000778
Mbnl1	0.318	0.0285
Fbxo2	0.318	0.0311
Lamc2	0.316	0.00215
Hs1bp3	0.314	0.000593
Uri1	0.314	0.0072
Pfdn6	0.313	0.0112
Hdgf	0.312	0.00933
Zyx	0.312	0.00939
Arhgef10	0.311	0.000475
Jund	0.311	0.017
Cast	0.311	0.019
Tsc22d1	0.311	0.0325
Ctsd	0.31	0.0063
Ss18	0.31	0.0417
Mdp1	0.309	0.00511
Cep85	0.309	0.0257
Bcar3	0.308	4.37e-05
Fam114a1	0.308	0.00104
Mif	0.308	0.0126
Pck2	0.307	5.25e-05
Ubxn6	0.307	0.000118
Plin3	0.307	0.0146
Pitpnm1	0.306	0.000125
Nsfl1c	0.306	0.00634
Alas1	0.305	0.000949
Prrc2c	0.305	0.00363
Mvp	0.304	0.00121
Oxr1	0.304	0.0018
Park7	0.304	0.00461
Ccs	0.304	0.0266
Wdtc1	0.303	0.000624
Maged1	0.301	0.000317
Krt8	0.3	0.00227
Mthfd2	0.3	0.0113
Ivd	0.299	0.000132
Dlg1	0.299	0.00464
Kgd4	0.299	0.0223
Psmf1	0.299	0.0258
Yap1	0.299	0.0448
Krt19	0.298	0.00226
Tpd52l2	0.298	0.0205
Vcl	0.297	0.000509
Calcoco1	0.297	0.00111
Aif1l	0.297	0.0181
Lsm3	0.297	0.0188
Lrrfip1	0.297	0.03
Glo1	0.296	0.00114
Mcrip1	0.296	0.0441
Vcp	0.295	0.00196
Prag1	0.295	0.00404
Ifi30	0.295	0.00692
Pdap1	0.295	0.0125
Knstrn	0.295	0.023
Flna	0.294	0.0127
Ddah1	0.294	0.0149
Tax1bp1	0.293	0.0025
Nup42	0.293	0.00366
Elob	0.293	0.00609
Zpr1	0.293	0.016
Pawr	0.293	0.039
Dnajc8	0.292	0.00317
Rbms1	0.292	0.00701
Cnbp	0.292	0.0161
Serbp1	0.291	0.0062
Rmnd1	0.291	0.0271
Gaa	0.29	0.000573
Znf516	0.29	0.000778
Numa1	0.29	0.0102
Myl6	0.29	0.0173
Bloc1s5	0.29	0.0251
Cox6b1	0.29	0.0313
Bacc1	0.29	0.0409
Shroom2	0.289	0.00278
Rrp15	0.289	0.0141
Flnb	0.289	0.018
Pdp2	0.288	0.0214
Ttc33	0.287	0.000935
Nfil3	0.287	0.0139
Igfbp4	0.287	0.0313
Znf513	0.287	0.0355
Wwc1	0.286	0.000943
Gorab	0.286	0.00945
Eea1	0.286	0.0162
Pfdn1	0.286	0.0307
Btbd8	0.286	0.042
Kif2a	0.285	6.15e-05
Phlda1	0.285	0.00569
Ntpcr	0.284	0.0267
Snrnp48	0.284	0.0358
Glrx	0.283	0.0301
Map4	0.283	0.0498
Psme3ip1	0.282	0.0118
Wdr45	0.281	0.00128
Ntan1	0.281	0.0185
Gap43	0.28	0.00751
C6.1al	0.28	0.0336
Gss	0.279	5.71e-05
Oga	0.279	0.000184
Mindy1	0.279	0.00247
Shkbp1	0.279	0.00547
Mnat1	0.279	0.0195
Lrp8	0.279	0.0266
Ei24	0.279	0.0337
Adcy4	0.279	0.0355
Trim16	0.278	3.45e-05
Msi2	0.278	0.0123
Zfp62	0.278	0.0397
Zranb2	0.277	0.0101
Ktn1	0.277	0.0114
Ncoa2	0.277	0.035
Ftl1	0.276	0.00157
Prdx5	0.276	0.0146
Srsf7	0.276	0.0159
Cwc15	0.276	0.0241
Psmb7	0.275	0.000232
Tcof1	0.275	0.00519
Ppic	0.275	0.0242
Plekha7	0.275	0.0264
Vps37b	0.274	0.0156
Efhd2	0.273	0.0146
Mylk	0.273	0.0351
Golga4	0.272	0.00692
Nherf2	0.272	0.011
Flnc	0.272	0.0119
Atf2	0.272	0.0272
Rexo2	0.271	0.00397
Ddt	0.271	0.031
Egln1	0.27	0.00566
Rsrc2	0.27	0.0143
Nck2	0.27	0.0161
Bola2	0.27	0.0175
Txndc9	0.269	0.000531
Ccdc77	0.269	0.0235
Pdlim1	0.269	0.0327
Pfdn5	0.269	0.0366
Palm	0.268	0.00473
Jcad	0.268	0.0247
Tom1	0.268	0.0353
Rnf11	0.267	0.00204
Hibadh	0.267	0.00339
Rai14	0.267	0.00413
Pgk1	0.267	0.0123
Gstz1	0.266	0.000461
Stam2	0.266	0.00185
Cep170b	0.266	0.0113
Ppp1r35	0.266	0.0178
Lrrc20	0.266	0.0235
Marcks	0.266	0.0472
Fnbp1	0.265	0.000279
Habp2	0.265	0.00905
Lin7c	0.265	0.0143
Gipc1	0.264	0.0119
Tmf1	0.264	0.0224
Banf1	0.264	0.0448
Mtmr4	0.263	0.00413
Ibtk	0.262	0.0018
Slk	0.262	0.013
Ppp1r12c	0.262	0.0197
Rabep1	0.262	0.0245
Serf2	0.262	0.0282
Rhpn2	0.261	0.000136
Tjp2	0.261	0.0134
Fkbp1a	0.261	0.0146
Bicra	0.261	0.0186
Znf48	0.261	0.0197
Ankrd9	0.261	0.0237
Skp1	0.26	0.00613
Cnn2	0.26	0.0154
Atf7	0.259	0.00887
Otud6b	0.259	0.0115
Mex3d	0.259	0.0128
Nasp	0.259	0.032
Ncoa4	0.258	0.0153
Dph7	0.258	0.0343
Jpt2	0.258	0.0361
Fam117b	0.258	0.0459
Coro1b	0.257	0.0118
Iscu	0.257	0.0132
Lasp1	0.257	0.017
Ciapin1	0.256	0.0135
Bloc1s4	0.256	0.0136
Q91V76	0.256	0.0229
Csnk1e	0.255	0.00137
Cdr2l	0.255	0.00819
Wasf2	0.255	0.0179
Shtn1	0.255	0.0236
Bola3	0.255	0.0331
Ifrd1	0.254	0.00223
Pnkp	0.254	0.00594
Mrpl53	0.254	0.0132
Bahd1	0.254	0.0149
Nfkbib	0.254	0.0243
Ppia	0.254	0.0263
Mcee	0.254	0.0474
Hsd17b8	0.253	0.000864
Tpr	0.253	0.0189
Rnf181	0.253	0.0332
Tex2	0.252	0.00709
Golga3	0.252	0.00966
Mprip	0.252	0.0101
Maff	0.252	0.0166
Hmga1	0.252	0.0194
Clip1	0.252	0.0385
Wdr53	0.252	0.0424
Alkbh5	0.251	0.00175
Krt18	0.251	0.00699
Epb41l2	0.251	0.00766
Tln2	0.251	0.0146
Etv4	0.251	0.0165
Nutf2	0.251	0.0219
Cttnbp2nl	0.251	0.0408
Sh3rf1	0.25	0.00701
Rnf214	0.25	0.0141
Fip1l1	0.25	0.0292
Fus	0.249	0.0174
Atf1	0.249	0.0297
Nfyb	0.249	0.0324
Tnfaip3	0.248	0.00023
Mphosph10	0.248	0.0109
Nit2	0.248	0.0129
Vbp1	0.248	0.0159
Tmod3	0.248	0.0218
Sra1	0.248	0.0261
Lsm7	0.248	0.0277
Creb1	0.248	0.031
Txnrd3	0.247	0.000521
Acat1	0.247	0.0103
Ccdc50	0.247	0.0162
Cebpg	0.247	0.0201
Znf706	0.246	0.00018
Pfdn2	0.246	0.0231
Fam136a	0.246	0.0245
Stam	0.245	0.018
Rbbp6	0.245	0.0208
Larp4b	0.245	0.0216
Eif1ad	0.245	0.0281
Pgls	0.244	0.0325
Tssc4	0.244	0.0336
Ccdc9	0.243	0.0218
Igf2bp1	0.242	0.000566
Phf10	0.242	0.0496
Cndp2	0.241	0.00808
Ubfd1	0.241	0.0206
Ppil3	0.24	0.0139
Chmp5	0.24	0.0301
Ubxn1	0.24	0.0396
Macf1	0.239	0.00379
Ostf1	0.239	0.0199
Cbll1	0.239	0.0305
Zfyve1	0.239	0.0311
Armc9	0.239	0.033
Ogfr	0.239	0.0397
Camk1d	0.238	0.000284
Aldh5a1	0.238	0.00151
Mpp1	0.238	0.016
Npm1	0.238	0.0227
Eif3j1	0.238	0.041
Rnaseh2c	0.238	0.0436
Psph	0.237	0.0154
Mmab	0.237	0.0297
Cyba	0.237	0.0369
G6pdx	0.236	0.00033
Uba1	0.236	0.000896
Fam177a1	0.236	0.00917
Snrnp70	0.236	0.0155
Fah	0.236	0.0177
Snrnp27	0.236	0.0346
Bola1	0.236	0.0474
Pknox1	0.236	0.0491
Nudc	0.235	0.00841
Btf3	0.235	0.0126
Atxn1l	0.235	0.0207
Pomp	0.235	0.0308
Hnrnpab	0.235	0.0454
Znf512	0.234	0.00359
Nfrkb	0.234	0.0132
Sfswap	0.234	0.0165
Vps37a	0.234	0.0179
Aip	0.234	0.0183
Sarnp	0.234	0.0206
Krt20	0.234	0.0487
Ppa1	0.233	0.0241
Kif13a	0.233	0.0267
Itsn1	0.233	0.0501
Arhgef7	0.232	0.00744
Sod2	0.232	0.00996
Foxk2	0.232	0.0103
Stk4	0.232	0.0212
Necap2	0.232	0.0217
Rbm10	0.232	0.0299
Psmd4	0.232	0.0359
Brd3	0.231	0.018
Dynlt1	0.231	0.0401
Riok3	0.23	0.000664
Fbxo30	0.23	0.00243
Gatb	0.23	0.0129
Luzp1	0.23	0.0305
Cnn3	0.23	0.036
Gpatch4	0.229	0.00258
Gga1	0.229	0.0043
Sowahc	0.229	0.0139
Mrgbp	0.229	0.0473
Rsrc1	0.227	0.0424
Uchl3	0.227	0.0465
Nedd4l	0.226	0.0155
Ccdc124	0.226	0.032
Kcmf1	0.225	0.0164
Peak1	0.225	0.0221
Ppif	0.225	0.0241
Tcf20	0.225	0.0257
Psip1	0.225	0.0267
Bod1l	0.225	0.0365
Golga1	0.224	0.0197
Rnh1	0.224	0.0327
Dvl2	0.224	0.0328
Specc1	0.224	0.0489
Agfg1	0.223	0.00921
Afdn	0.223	0.0178
Psmc3	0.223	0.026
Epb41l1	0.223	0.0306
Clic4	0.222	0.00161
Nck1	0.222	0.0147
Aga	0.222	0.027
Axin1	0.222	0.0306
Rab11fip1	0.221	0.0257
Stub1	0.221	0.0289
R3hcc1	0.22	0.0066
Herc4	0.22	0.00965
Phf14	0.22	0.0104
Babam1	0.22	0.0212
Txnl1	0.22	0.0226
Inf2	0.219	0.000297
Hibch	0.219	0.0019
Echs1	0.219	0.00437
Hspa9	0.219	0.0304
Akr1c13	0.218	0.00542
Myh11	0.218	0.0379
Aspscr1	0.217	0.00288
Psmc6	0.217	0.00522
Sdcbp2	0.217	0.00876
Stau2	0.217	0.00926
Metap1d	0.217	0.0141
Denr	0.217	0.0229
Wrap53	0.216	0.0148
Eaf1	0.216	0.016
Phf2	0.216	0.0161
Csrp2	0.216	0.019
Siva1	0.216	0.0339
Phactr4	0.216	0.04
Tdp2	0.215	0.00299
Psma1	0.215	0.00332
Eif5a	0.215	0.00431
Taok1	0.215	0.00635
Sik2	0.214	0.00166
Suclg1	0.214	0.00375
Scel	0.214	0.0122
Eps15	0.214	0.0169
Mlkl	0.214	0.0189
Ppp1r8	0.214	0.0304
Mvb12a	0.214	0.0316
Aptx	0.214	0.0395
Chmp2b	0.213	0.0029
Cth	0.213	0.0061
Pphln1	0.213	0.0142
Eno1	0.213	0.0182
Hspd1	0.213	0.0239
Pcmt1	0.213	0.0307
Dctpp1	0.213	0.0342
Sipa1l3	0.212	0.00492
Tle1	0.212	0.00925
Eif3g	0.212	0.029
Nubp1	0.212	0.0298
Pxn	0.212	0.0405
Wdr89	0.211	0.0213
Q9CYI0	0.211	0.0319
Hsd17b10	0.21	0.000299
Kdm4a	0.21	0.00354
Borcs5	0.21	0.0194
E2f4	0.21	0.0238
Kif16b	0.21	0.0388
Arhgef18	0.209	0.0019
Nme1	0.209	0.00899
Bcas3	0.209	0.0142
Lamb2	0.209	0.0201
Cfdp1	0.209	0.0408
Mdc1	0.208	0.027
Stau1	0.207	0.0205
Rps28	0.207	0.0245
Dffa	0.207	0.0256
Arpc5	0.206	0.0053
Uap1l1	0.206	0.00547
Impact	0.206	0.0284
Zc3h11a	0.206	0.0311
Eps8	0.205	0.000708
Ptges3	0.204	0.00274
Lgals8	0.204	0.044
Ifi204	0.203	0.0151
Champ1	0.203	0.0256
Lima1	0.203	0.0289
Rabep2	0.203	0.0318
Tatdn1	0.203	0.0439
S100a6	0.203	0.0481
Aco2	0.202	0.0302
Afg2b	0.202	0.0493
Trim47	0.201	0.00119
Prune1	0.201	0.00946
Utp14a	0.201	0.0182
Fam185a	0.201	0.0205
Tma7	0.201	0.0458
Acot13	0.2	0.0297
Aimp1	0.2	0.0461
Knop1	0.199	0.000971
Nfx1	0.199	0.00738
Pdcd2	0.199	0.0132
Gigyf2	0.199	0.0413
Prkrip1	0.199	0.0501
Rpp21	0.198	0.0118
Mfap1a	0.198	0.0127
Zbtb7b	0.198	0.0341
Nubpl	0.197	0.0111
Abhd11	0.197	0.0149
Reps1	0.197	0.0225
Actn4	0.197	0.023
Gatad2a	0.197	0.0236
Ccdc88c	0.196	0.00504
Usp25	0.196	0.011
Ttc38	0.196	0.0154
Khdc4	0.195	0.0484
Golim4	0.195	0.0488
Lypla2	0.194	0.0172
Oxsm	0.194	0.027
Hcfc1	0.194	0.029
Flot1	0.194	0.0296
Ada	0.194	0.0454
Nedd1	0.193	0.00464
Vps4b	0.193	0.00852
Ddx1	0.193	0.0107
Nsmce2	0.193	0.0119
Trpc4ap	0.193	0.0131
Deptor	0.193	0.0467
Osbpl9	0.192	0.00166
Kif1b	0.192	0.00332
Pacsin2	0.192	0.016
Ubl4a	0.192	0.0251
Tln1	0.192	0.0453
Dst	0.191	0.00334
Snrpa	0.191	0.00405
Swap70	0.191	0.00646
Cnot2	0.191	0.0226
Gtf2f2	0.191	0.0309
Ehbp1	0.19	0.00889
Fam83h	0.19	0.021
Smarce1	0.19	0.045
Clint1	0.189	0.00303
Sh3pxd2b	0.189	0.00668
Ncl	0.189	0.00681
Eml2	0.189	0.0237
Lxn	0.189	0.0297
Pnpla8	0.189	0.0363
Cryz	0.189	0.0495
Dvl3	0.188	0.00197
Paics	0.188	0.00314
Eif5	0.188	0.00597
Ppig	0.188	0.0332
Hnrnpk	0.188	0.0382
Hmgcl	0.188	0.0475
Clpx	0.187	0.00313
Rbmxl1	0.186	0.0171
Thyn1	0.186	0.026
Chek2	0.186	0.0286
Arglu1	0.186	0.0484
Pnn	0.186	0.0501
Septin8	0.185	0.0137
Klc1	0.185	0.0287
Lypla1	0.185	0.0355
Slc4a7	0.184	0.00726
Fdxr	0.184	0.00789
Dlg5	0.184	0.0144
Ube2m	0.184	0.0157
Dld	0.184	0.0175
Dok1	0.184	0.0272
Fech	0.184	0.0318
Bag6	0.184	0.0408
Mtrr	0.183	0.00146
Mettl26	0.183	0.00534
Kif21a	0.183	0.00977
Slc4a4	0.183	0.00999
Jade3	0.183	0.0152
Sirt5	0.183	0.0451
Asns	0.182	0.00247
Arl14ep	0.182	0.00526
Galk1	0.182	0.0134
Mettl3	0.182	0.0145
Golga5	0.182	0.0179
Smarcc1	0.182	0.0248
Anxa7	0.181	0.00465
Fam114a2	0.181	0.0064
Pex5	0.181	0.0192
Sh3glb1	0.181	0.0403
Pals2	0.18	0.00296
Pdlim5	0.18	0.0115
Ptpn6	0.18	0.024
Rtn4	0.18	0.032
Apip	0.179	0.0227
Psmc1	0.179	0.0247
Foxk1	0.179	0.046
Tanc1	0.178	0.000457
Tcerg1	0.178	0.0124
Tdrd7	0.178	0.0139
Sltm	0.178	0.0247
Rbm7	0.178	0.0255
Wdr54	0.178	0.0283
Ubtd1	0.178	0.0324
Odf2	0.178	0.0398
Cggbp1	0.177	0.0236
Mri1	0.177	0.0293
Trmt5	0.177	0.0343
Aldh3a2	0.177	0.047
Pdlim7	0.176	0.00248
Akr1a1	0.176	0.0272
Prrc1	0.176	0.0395
Smug1	0.176	0.049
Cryzl1	0.175	0.00237
Pabpc1	0.175	0.0165
Plec	0.175	0.0182
Rnf123	0.175	0.0227
Rchy1	0.175	0.0418
Lrch3	0.175	0.0475
Hnrnpc	0.174	0.02
Wiz	0.174	0.0224
Pdcd6ip	0.174	0.0264
Phf23	0.174	0.0367
Med25	0.174	0.047
Srrt	0.173	0.0311
Setd1a	0.172	0.0149
Lsm4	0.172	0.0151
Ilkap	0.172	0.0277
Elp5	0.172	0.036
Med11	0.172	0.0466
Dmd	0.171	0.0094
Tep1	0.171	0.0147
Dnajb6	0.171	0.0211
Mad1l1	0.171	0.0372
Mrrf	0.171	0.0462
Glrx3	0.17	0.00799
Zc2hc1a	0.17	0.0106
Cibar1	0.17	0.0154
Tmem237	0.17	0.0194
Znf668	0.17	0.0229
Lmnb1	0.17	0.0316
Ppid	0.17	0.0355
Gale	0.17	0.0497
Dnajc2	0.168	0.0108
Snrpg	0.168	0.011
Dstn	0.168	0.0145
Myh9	0.168	0.0174
Cacul1	0.168	0.0209
Dnaja2	0.168	0.0216
Bag1	0.168	0.0228
Ubn1	0.168	0.0268
Mavs	0.168	0.0348
Zfhx4	0.168	0.0359
Hspa14	0.167	0.00691
Snap47	0.167	0.0315
Tial1	0.167	0.0317
Igbp1	0.167	0.0325
Scaf1	0.167	0.0327
Grhpr	0.167	0.0367
Pak2	0.166	0.0274
Rabgef1	0.166	0.0333
Pafah1b3	0.166	0.0346
Luc7l	0.166	0.039
Spr	0.166	0.0408
Coro1c	0.165	0.0106
Nbn	0.165	0.0136
Cdk17	0.164	0.0127
Mtap	0.164	0.0233
Zc3h15	0.164	0.0261
Myg1	0.164	0.0377
Usp5	0.164	0.0403
Cwc25	0.164	0.046
Mrpl11	0.163	0.00846
Dnttip1	0.163	0.0087
Ccdc43	0.163	0.0134
Adrm1	0.163	0.0142
Vps8	0.163	0.0319
Surf2	0.163	0.0354
Tbc1d9b	0.162	0.031
Rbm17	0.162	0.034
Ilrun	0.162	0.0499
Phgdh	0.161	0.0199
Acy1	0.161	0.0338
Triobp	0.161	0.0364
Tp53bp1	0.161	0.0377
Msln	0.161	0.0475
Mepce	0.161	0.0478
Mthfd1l	0.16	0.0047
Dync1h1	0.16	0.00738
Epn2	0.16	0.0173
U2af2	0.16	0.0445
Sh3glb2	0.16	0.0487
Auh	0.16	0.0497
Ppib	0.159	0.00491
Hgs	0.159	0.0232
Mdh2	0.159	0.0283
Vcpip1	0.159	0.0336
Pcm1	0.158	0.0354
Nktr	0.158	0.0376
Lama5	0.157	0.0317
Pycr3	0.157	0.0465
Inpp5f	0.156	0.0215
Nudt9	0.156	0.0335
Paat	0.156	0.0381
Unc13d	0.156	0.0385
Hspa4	0.156	0.0385
Map7d1	0.156	0.0387
Gars1	0.155	0.00248
Gapdh	0.155	0.014
Rnf40	0.155	0.0277
Chmp1b1	0.155	0.0323
Cacybp	0.155	0.0428
Arhgef5	0.154	0.00408
Igf2bp2	0.153	0.0079
Zfr	0.153	0.0107
Aldh1l2	0.153	0.0168
Dync2i2	0.153	0.0194
Actn1	0.153	0.038
Ccnt1	0.152	0.00411
Ilf3	0.151	0.0106
Zfp292	0.151	0.021
Fh	0.151	0.0482
Sec31a	0.15	0.00763
Esf1	0.15	0.0238
Vps4a	0.15	0.0459
Yrdc	0.15	0.0486
Phip	0.149	0.00648
Grb2	0.148	0.0387
Gga2	0.148	0.0478
Wwc2	0.148	0.0503
Yars1	0.147	0.00456
Aars1	0.147	0.00739
Dhx32	0.147	0.0338
Ak2	0.147	0.0448
Ltv1	0.147	0.0493
Mkrn2	0.146	0.0135
Kif1c	0.146	0.0368
Tom1l1	0.146	0.0407
Spats2	0.146	0.0447
Cdc37l1	0.145	0.0375
Kri1	0.145	0.0454
Eprs1	0.144	0.00331
Dlat	0.144	0.0213
Nars1	0.144	0.027
Acsf3	0.143	0.0142
Snrpb	0.143	0.0404
Psmc5	0.142	0.0229
Dph6	0.142	0.0302
Dync1li1	0.141	0.00955
Znf330	0.141	0.0303
Git2	0.141	0.0458
Pepd	0.139	0.0312
Eci2	0.139	0.0388
Metap1	0.138	0.0364
Ptgr3	0.138	0.0473
Exosc8	0.137	0.0359
Pkm	0.136	0.0294
Wnk1	0.136	0.0424
Aldh18a1	0.135	0.00621
Gspt1	0.135	0.0115
Arfgap1	0.135	0.0346
Eloa	0.135	0.0474
Nf2	0.135	0.0498
Exosc5	0.134	0.0412
Actb	0.133	0.0133
Ccdc22	0.133	0.0182
Epb41	0.133	0.0243
Pfn1	0.133	0.0301
Bphl	0.132	0.00977
Osbpl3	0.132	0.0127
Atic	0.132	0.0406
Ube2o	0.131	0.00457
Alad	0.131	0.0474
Smap2	0.13	0.028
Dlst	0.127	0.0445
Aak1	0.125	0.0334
Rcor1	0.125	0.0425
Pitrm1	0.124	0.00891
Psmc2	0.124	0.00944
Adss2	0.124	0.0315
Ppp2r2a	0.123	0.0297
Mthfd1	0.123	0.0461
Zc3hav1	0.122	0.00976
Polr3d	0.122	0.0183
Pkn1	0.122	0.0339
Naxd	0.122	0.0459
Rcc1	0.121	0.0395
Cpne2	0.12	0.0353
Exosc10	0.119	0.0217
Etfb	0.119	0.0253
Aldh9a1	0.119	0.0308
Nme2	0.119	0.0326
Cap1	0.118	0.0234
Appl1	0.118	0.0249
Nploc4	0.118	0.0324
Rnf14	0.117	0.0411
Pcbp1	0.117	0.0466
Rp2	0.116	0.0416
Map1s	0.113	0.0298
Asap1	0.112	0.0382
Snrpa1	0.112	0.0449
Cars1	0.11	0.0314
Pde12	0.11	0.0345
Cdk9	0.11	0.0389
Cpsf2	0.104	0.0463
Ide	0.104	0.0494
Thumpd1	0.103	0.0397
Lrrc40	0.103	0.0425
Idh2	0.102	0.043
Hspbap1	0.102	0.05
Cct6a	0.1	0.0452
Cdc42bpb	0.0973	0.0335
Osbp	0.0934	0.0422
Prpf6	-0.0861	0.0343
Dnmt1	-0.0869	0.0419
Fmnl3	-0.101	0.0496
Mtmr2	-0.103	0.0253
Tut1	-0.106	0.0405
Anxa11	-0.107	0.026
Mcm7	-0.107	0.0461
Ripk1	-0.109	0.0406
Supt5h	-0.111	0.0161
Ubtf	-0.111	0.0305
LRWD1	-0.113	0.0405
Smarcad1	-0.114	0.0351
Tcp1	-0.116	0.03
Eif3e	-0.116	0.0394
Hdac1	-0.118	0.0385
Nle1	-0.12	0.032
Orc1	-0.121	0.0421
Uhrf1	-0.122	0.0268
Fkbp8	-0.124	0.0203
Med12	-0.127	0.0337
Mcl1	-0.13	0.0441
Dnajc10	-0.131	0.0097
Nxf1	-0.131	0.00978
Esco2	-0.131	0.0348
Prim2	-0.133	0.0124
Pole	-0.133	0.0401
Smc5	-0.134	0.0353
Ca2	-0.135	0.041
Fermt2	-0.135	0.0478
Map3k2	-0.136	0.00418
Ganab	-0.136	0.0126
Prim1	-0.136	0.0166
Vps16	-0.136	0.0368
Ints1	-0.136	0.0446
Col4a1	-0.137	0.0356
Smarca5	-0.138	0.0186
Mkln1	-0.138	0.0229
Eif2b1	-0.138	0.0299
Stag2	-0.138	0.0362
Rab2a	-0.138	0.0388
Csnk2b	-0.139	0.042
Chmp3	-0.139	0.0454
Aqr	-0.14	0.0128
Cops4	-0.14	0.0195
Diaph3	-0.14	0.0298
Myof	-0.14	0.0314
Cd82	-0.14	0.0416
Ate1	-0.141	0.00582
Lman1	-0.141	0.0433
Men1	-0.141	0.0435
Hdac2	-0.142	0.0133
Xab2	-0.142	0.0245
Fbxw8	-0.142	0.0406
Eral1	-0.142	0.0497
Arfip2	-0.143	0.0105
Polr3b	-0.143	0.0155
Sting1	-0.143	0.0205
Yme1l1	-0.143	0.0307
Prpf8	-0.143	0.0334
Snrpd3	-0.143	0.0477
Ptgfrn	-0.144	0.0168
Cdk1	-0.144	0.0299
Wdfy3	-0.145	0.0357
Stx5	-0.145	0.0444
Ndufs2	-0.146	0.00856
Eed	-0.146	0.0138
Ubr1	-0.146	0.0287
Oxa1l	-0.146	0.035
Ints9	-0.147	0.0174
Rpl5	-0.147	0.0463
Mettl1	-0.148	0.0168
Tubgcp3	-0.148	0.0265
Eri1	-0.149	0.025
Qtrt2	-0.149	0.0257
Ascc3	-0.15	0.00803
Itga3	-0.15	0.0331
Tpbg	-0.15	0.0339
Uck1	-0.151	0.013
Gnl2	-0.151	0.0277
Acsl4	-0.151	0.0289
Lrrk2	-0.151	0.0384
Mapk14	-0.152	0.016
Baz1a	-0.152	0.0369
Ercc3	-0.152	0.0483
Colgalt1	-0.153	0.025
Fam111a	-0.153	0.0485
Inpp5b	-0.153	0.0496
Gtf3c1	-0.154	0.0125
Pwwp3a	-0.154	0.024
Pus1	-0.154	0.0277
Slc1a5	-0.154	0.031
Dnajb11	-0.154	0.0367
Med23	-0.155	0.0204
Rala	-0.155	0.0335
Myo19	-0.155	0.0439
Esyt1	-0.156	0.0258
Mrps10	-0.156	0.0336
Bag5	-0.156	0.0492
Senp3	-0.157	0.0246
Prmt1	-0.157	0.0373
Unc45a	-0.158	0.0312
Sbno1	-0.159	0.00203
Tcf25	-0.159	0.0109
Ints4	-0.159	0.0209
Jak1	-0.159	0.0436
Ssrp1	-0.16	0.0034
Baz1b	-0.16	0.00495
Vps13c	-0.16	0.0326
Nepro	-0.16	0.0486
Far1	-0.161	0.0161
Atp6ap2	-0.161	0.0173
Ppp1ca	-0.161	0.0189
Mcm5	-0.162	0.00671
Hira	-0.162	0.0128
Ecd	-0.162	0.0177
Sc5d	-0.162	0.0439
Gprc5a	-0.162	0.0443
Itm2b	-0.162	0.0454
Trappc2l	-0.163	0.0162
Mapre2	-0.163	0.0307
Mindy3	-0.163	0.0329
Rpf1	-0.163	0.0453
Ccna2	-0.164	0.00762
Csnk2a2	-0.164	0.0136
Igf1r	-0.164	0.0186
Pias4	-0.164	0.0439
Nsun5	-0.165	0.00875
Tdp1	-0.165	0.0222
Ndufb3	-0.165	0.0395
Las1l	-0.165	0.0479
Ddx6	-0.166	0.00231
Sgo1	-0.166	0.0103
Cdca8	-0.166	0.0315
Ppcs	-0.166	0.0332
Nup107	-0.166	0.0453
Ctsc	-0.167	0.0229
Ap1m1	-0.167	0.0489
Sdad1	-0.168	0.011
Jag1	-0.168	0.0184
Naa25	-0.168	0.0442
Minpp1	-0.169	0.0374
Nfic	-0.17	0.0112
Ints7	-0.17	0.0115
Rtn3	-0.17	0.0154
Capn5	-0.17	0.0197
Mical2	-0.171	0.0159
Vti1a	-0.171	0.0194
Dtl	-0.171	0.0367
Gtpbp6	-0.173	0.0203
Crnkl1	-0.173	0.0233
Ptges2	-0.173	0.0339
Ints3	-0.174	0.0042
Ube2s	-0.175	0.0167
Dhx15	-0.175	0.0228
Ikbip	-0.176	0.0343
Plod3	-0.176	0.049
Fmnl2	-0.177	0.00634
Kif20a	-0.177	0.0105
Ebp	-0.177	0.0424
Ptprk	-0.177	0.0431
Slc12a2	-0.178	0.00152
Cul7	-0.178	0.0129
Tsr1	-0.178	0.0153
Ppp4r3b	-0.179	0.00181
Dhx9	-0.179	0.00669
Csnk2a1	-0.179	0.028
Lancl2	-0.179	0.0482
Apobec3	-0.179	0.0483
Cxadr	-0.18	0.00898
Ctsa	-0.18	0.0343
Eepd1	-0.18	0.0371
Tbl2	-0.181	0.0237
Adcy6	-0.181	0.0239
Gng12	-0.181	0.0395
Kif23	-0.181	0.0462
Mcm8	-0.182	0.0374
Rab5c	-0.182	0.047
Mrps15	-0.182	0.0473
Mrps30	-0.183	0.0113
Pum3	-0.183	0.0181
Cdc23	-0.183	0.0188
Ncbp1	-0.183	0.0422
Smg5	-0.184	0.0143
Itgb4	-0.184	0.021
Abhd12	-0.184	0.0282
Sub1	-0.185	0.0151
Pole2	-0.185	0.0256
Rab27b	-0.185	0.0304
Ppp6c	-0.186	0.00948
Rfc5	-0.186	0.0224
Ddx11	-0.186	0.0232
Poc1a	-0.186	0.0387
Aurkb	-0.186	0.0449
Vrk3	-0.187	0.00737
Atp5po	-0.187	0.0372
Metap2	-0.187	0.0461
Mtmr10	-0.188	0.0068
Dck	-0.188	0.0159
Rab14	-0.188	0.0185
Dpp7	-0.189	0.0229
Ddost	-0.189	0.0353
Rrm2	-0.19	0.00381
Atp6v1d	-0.19	0.014
Ecsit	-0.19	0.0149
Rnaseh2b	-0.19	0.0253
Pclaf	-0.19	0.0262
Grk6	-0.19	0.0305
Ints10	-0.191	0.0202
Med27	-0.191	0.0273
Odr4	-0.191	0.0302
Tor1aip1	-0.192	0.00166
Sacs	-0.192	0.0132
Ints2	-0.192	0.0151
Abcd1	-0.192	0.0155
Rap1b	-0.193	0.0231
Ncapg2	-0.193	0.0383
Pds5b	-0.194	0.00585
Capn7	-0.194	0.00803
Nfib	-0.194	0.0218
Mrpl28	-0.195	0.0108
Pomt2	-0.195	0.0192
Hsd17b4	-0.195	0.0258
Pgam5	-0.195	0.0378
Tbl3	-0.195	0.0439
Ncam1	-0.196	0.01
Pdpr	-0.196	0.0298
Ncapd3	-0.196	0.0348
Adpgk	-0.197	0.00964
Slc26a2	-0.197	0.0222
Tmem30a	-0.197	0.0315
Atraid	-0.197	0.0456
Fam234a	-0.198	0.0179
Wars2	-0.198	0.0219
Afg1l	-0.198	0.0478
Cdc27	-0.199	0.00781
Tomm22	-0.199	0.0243
Trrap	-0.2	0.00422
Skp2	-0.2	0.0168
Ap2s1	-0.2	0.0192
Itgav	-0.2	0.0256
Lpcat4	-0.2	0.0263
Rps27	-0.2	0.0316
Gna12	-0.2	0.0453
Mrpl15	-0.201	0.012
Polrmt	-0.201	0.0431
Eif2ak3	-0.202	0.00495
Mospd2	-0.202	0.00499
Racgap1	-0.202	0.00742
Txndc15	-0.202	0.0116
Tnfrsf23	-0.202	0.0218
Klrg2	-0.202	0.0465
Hells	-0.203	0.000309
Rhot1	-0.203	0.0179
Cox15	-0.203	0.0196
Polh	-0.203	0.0267
Tram1	-0.203	0.0294
Gpd2	-0.203	0.0385
Acsl5	-0.204	0.0155
Podxl	-0.204	0.0164
Mrpl10	-0.204	0.0289
Steap2	-0.204	0.0386
Fv1	-0.205	0.00246
Cnp	-0.205	0.0143
Rab5b	-0.205	0.0444
Tmem209	-0.206	0.0116
Rrp12	-0.206	0.0344
Lamp1	-0.206	0.0392
Myo1e	-0.207	0.00354
Mtx2	-0.207	0.0105
Naa16	-0.207	0.0119
Cnnm3	-0.207	0.0369
Rad9a	-0.207	0.0422
Rpusd4	-0.207	0.0433
Cd44	-0.208	0.00449
Acad11	-0.208	0.0254
Fam83d	-0.209	0.00184
B3glct	-0.209	0.00265
Uck2	-0.209	0.00627
Jup	-0.209	0.0128
Firrm	-0.209	0.0211
Nomo1	-0.209	0.0303
Mogs	-0.209	0.0397
Slc12a7	-0.21	0.0016
Atp11b	-0.21	0.0409
Etfdh	-0.211	0.00383
Erap1	-0.211	0.00505
Snapc1	-0.211	0.0167
Ergic1	-0.211	0.0247
Tmed10	-0.211	0.0462
Gpx4	-0.212	0.00503
Nup210	-0.212	0.0268
Lpcat1	-0.212	0.0355
Slc12a9	-0.213	0.0358
Atp2b1	-0.214	0.00907
Ddx51	-0.214	0.0103
Pdcd11	-0.214	0.0183
Gnaq	-0.214	0.039
Acsl3	-0.215	0.00339
Por	-0.215	0.0215
H2ac4	-0.215	0.0414
Lrrc8c	-0.216	0.027
Gna13	-0.217	0.00552
Abcb1b	-0.217	0.00641
C2cd5	-0.217	0.0147
Appbp2	-0.217	0.0178
Vamp3	-0.217	0.018
Thap12	-0.217	0.0359
Sec63	-0.217	0.0408
Agps	-0.218	0.0105
Card19	-0.218	0.041
Acot8	-0.218	0.0424
Alg11	-0.218	0.046
Dcaf15	-0.218	0.0495
Soat1	-0.219	0.0133
Bpnt2	-0.219	0.0136
Ube2j1	-0.219	0.0157
Mrps17	-0.219	0.0233
Utp20	-0.219	0.032
Kat5	-0.219	0.0325
Kctd10	-0.22	0.00145
Pcgf5	-0.22	0.013
Nt5c2	-0.22	0.0138
Donson	-0.22	0.0286
Hat1	-0.221	0.00316
Nup188	-0.221	0.0115
Ccdc90b	-0.221	0.0425
Tgoln1	-0.222	0.008
Rhot2	-0.222	0.0127
Pofut1	-0.222	0.018
Uqcrfs1	-0.223	0.00491
Dhx40	-0.223	0.0085
Myo7a	-0.223	0.0158
Sccpdh	-0.223	0.0215
Asz1	-0.224	0.017
Nat10	-0.224	0.0244
P10404	-0.224	0.0302
Gas2	-0.224	0.0481
Nuf2	-0.225	0.000687
Ehd2	-0.225	0.000688
Shcbp1	-0.225	0.00169
Slc30a9	-0.225	0.0131
Slc44a1	-0.225	0.0371
Tmem101	-0.225	0.0456
Fam3a	-0.225	0.0494
Helq	-0.226	0.0163
Elovl1	-0.226	0.0183
Erlin2	-0.226	0.0348
Klhl1	-0.227	0.00109
Erlin1	-0.227	0.0103
Slf1	-0.227	0.0199
Mrpl16	-0.227	0.0328
Gpr89	-0.227	0.0375
Espl1	-0.228	0.00673
Sun1	-0.228	0.0159
Ptpn1	-0.228	0.0193
Uggt1	-0.229	0.00195
Adam10	-0.229	0.009
Tmtc3	-0.229	0.0177
Sdhc	-0.229	0.0373
Derl1	-0.229	0.0384
Tmx3	-0.229	0.0482
Cemip2	-0.23	0.00457
Mbtps1	-0.23	0.0163
Ano1	-0.23	0.0196
Tor1a	-0.23	0.0313
Fbln2	-0.23	0.0382
Seh1l	-0.231	0.00494
Abcd3	-0.231	0.0443
Alg10b	-0.231	0.0459
Drosha	-0.232	0.0135
Chka	-0.232	0.0162
Twf2	-0.232	0.0215
Magt1	-0.232	0.027
Dpm1	-0.232	0.0419
Slc25a1	-0.233	0.0349
Mrpl4	-0.234	0.0138
Atp13a1	-0.234	0.0253
Fndc3b	-0.234	0.0301
Prr11	-0.234	0.0393
Sfxn2	-0.234	0.0433
Dap3	-0.235	0.00195
Etf1	-0.235	0.00618
Mlst8	-0.235	0.0232
Bri3bp	-0.235	0.0364
Ndufb9	-0.235	0.0437
H2ax	-0.235	0.0458
Mospd1	-0.235	0.0497
Nrde2	-0.236	0.00815
Tfb2m	-0.237	0.0134
H2bc9	-0.237	0.0142
Pip5k1b	-0.237	0.0485
Asb8	-0.237	0.0491
Acp2	-0.238	0.00417
Crtap	-0.238	0.00734
Mrps21	-0.238	0.0143
Apool	-0.239	0.00331
Prkca	-0.239	0.00358
Rad54l2	-0.239	0.00509
Spry2	-0.239	0.0176
Rdh13	-0.239	0.0427
Prxl2a	-0.241	0.00518
Tmem59	-0.241	0.00579
Gnai2	-0.241	0.00622
B4gat1	-0.241	0.0141
Plscr3	-0.241	0.0155
Slc25a24	-0.241	0.0245
Sptlc1	-0.241	0.0359
Eef2kmt	-0.241	0.0451
Itpr3	-0.242	0.00387
Stx18	-0.242	0.0313
Entpd6	-0.242	0.0392
Natd1	-0.242	0.0393
Clcn7	-0.242	0.0459
Hspa4l	-0.243	0.00253
Plpp3	-0.243	0.014
Sacm1l	-0.243	0.0214
Slc27a4	-0.244	0.0108
Alg2	-0.244	0.0195
Sptlc2	-0.244	0.0259
Sdf2	-0.244	0.0295
Dgke	-0.244	0.0296
Tm9sf4	-0.244	0.0423
Acsl1	-0.245	0.00297
Slc12a4	-0.245	0.017
Atp1a1	-0.246	0.00308
Edem3	-0.246	0.00803
Rnpc3	-0.246	0.0181
Srd5a3	-0.246	0.0293
Urb1	-0.246	0.0386
Stim2	-0.247	0.00463
Col6a1	-0.247	0.0351
Tmed9	-0.247	0.0371
Nacc1	-0.248	0.00666
Lipa	-0.248	0.014
H1-0	-0.248	0.0185
Cisd2	-0.249	0.00494
Retreg3	-0.249	0.00724
Hs2st1	-0.249	0.0275
Pmepa1	-0.249	0.0283
Myo10	-0.25	0.000473
Nrip1	-0.25	0.00645
Spcs2	-0.25	0.0309
Bcap29	-0.25	0.035
Prkd1	-0.251	0.0005
Prc1	-0.251	0.00371
Pggt1b	-0.251	0.00864
Gna11	-0.251	0.0165
Rpl14	-0.251	0.0286
Zcchc2	-0.251	0.0497
Tcaf1	-0.252	0.016
Jmjd6	-0.252	0.0186
Gnpat	-0.252	0.0434
Dcp2	-0.253	0.0303
Apmap	-0.253	0.0362
Nptxr	-0.253	0.0371
Glg1	-0.254	0.000315
Mpdu1	-0.254	0.0183
Top2a	-0.255	0.000499
Rfc3	-0.255	0.00468
Mrpl21	-0.255	0.0211
Tmem109	-0.255	0.0264
Ergic3	-0.256	0.00555
Galc	-0.256	0.0241
Exog	-0.256	0.0414
Polr2l	-0.257	0.00382
Tmem87a	-0.257	0.00597
Myo1d	-0.257	0.00699
Pex16	-0.257	0.0108
Tm9sf3	-0.257	0.019
Ncln	-0.257	0.0204
Tapbp	-0.257	0.0277
Atrn	-0.258	0.0112
Slc9a6	-0.258	0.0121
Atp5pb	-0.258	0.0384
Cacnb2	-0.259	0.00261
Galnt2	-0.259	0.0208
Pcyox1l	-0.259	0.0269
Rab13	-0.259	0.0376
Ect2	-0.26	0.00277
Serpinh1	-0.26	0.00914
Mms22l	-0.26	0.0142
Abcb1a	-0.26	0.0183
Ercc2	-0.261	0.00281
Alg1	-0.262	0.0434
Slc38a10	-0.263	0.00801
Sec14l2	-0.263	0.00831
Taf5l	-0.263	0.0155
Agpat3	-0.263	0.0403
Tprg1l	-0.264	0.0127
Atp9b	-0.264	0.0199
Hsd17b7	-0.264	0.0219
Nek7	-0.265	0.000321
Pfkm	-0.266	0.00146
Synj2	-0.266	0.00229
Myo1b	-0.266	0.0119
Ndufb6	-0.267	0.0188
Nek6	-0.267	0.0217
Plpp2	-0.267	0.022
Prxl2c	-0.268	0.00244
Armh3	-0.268	0.00534
Mtco2	-0.268	0.00978
Agpat5	-0.268	0.0106
Ermp1	-0.268	0.0149
Atp2c1	-0.268	0.0225
Nagpa	-0.268	0.0253
Morf4l1	-0.269	0.00217
Slfn9	-0.269	0.0034
Mfsd1	-0.269	0.0251
Dhodh	-0.27	0.00337
Cdc42se2	-0.27	0.0356
Use1	-0.271	0.00119
Slc25a13	-0.271	0.0136
Sgsm3	-0.272	0.0113
Hacd3	-0.272	0.0498
Mmp14	-0.273	0.00787
Slc25a10	-0.273	0.0176
Adck5	-0.273	0.0352
Sec11c	-0.273	0.0438
Ano6	-0.274	0.00501
Atl2	-0.274	0.00624
Rpn2	-0.274	0.0117
Uvrag	-0.275	0.0061
Nup160	-0.275	0.00897
Cdc25c	-0.275	0.0146
Mfn2	-0.275	0.0146
Rassf3	-0.275	0.0235
Lclat1	-0.275	0.0313
Rrm1	-0.276	0.000186
Sult2b1	-0.276	0.00629
Nfix	-0.276	0.0265
Ccnb2	-0.277	0.00232
Stk17b	-0.277	0.0066
Mapk12	-0.277	0.0331
Man2a1	-0.278	0.00326
Atm	-0.278	0.00398
Tor1b	-0.278	0.00973
Gtf3c5	-0.279	0.00464
Trpm7	-0.279	0.00607
Pkd2	-0.279	0.0305
Nup155	-0.281	0.00194
Frk	-0.281	0.0305
Tmx4	-0.282	0.0156
Tbc1d7	-0.282	0.0233
Galnt7	-0.283	0.0115
Emc3	-0.284	0.0132
Slc25a31	-0.285	0.0238
Slc35a1	-0.285	0.0339
Snx17	-0.286	0.00163
H3-5	-0.286	0.0161
H3c1	-0.286	0.0168
Bcam	-0.286	0.0181
Nfat5	-0.287	0.000329
Lto1	-0.287	0.00243
Pigs	-0.287	0.00595
Suv39h2	-0.287	0.00881
Thg1l	-0.287	0.0355
Efr3a	-0.288	0.00289
Mknk1	-0.288	0.0131
Cox6c	-0.288	0.0326
Clcc1	-0.289	0.00035
Bak1	-0.289	0.00671
Pisd	-0.289	0.00773
Gpaa1	-0.289	0.0104
Smpd4	-0.29	0.00472
Tspan3	-0.29	0.0131
Cbs	-0.29	0.0493
Cd47	-0.291	0.00829
Tada1	-0.291	0.00855
Mrpl22	-0.291	0.0247
Plgrkt	-0.292	0.00327
Dhrs7b	-0.292	0.031
Stat3	-0.293	6.33e-05
Atp11a	-0.293	0.00358
Rab32	-0.293	0.00572
Atp5mk	-0.293	0.00822
Gnpda2	-0.294	0.00898
Golga7	-0.294	0.0143
Lnpep	-0.296	0.000566
Traf4	-0.296	0.00251
Acox1	-0.296	0.00599
Tlcd1	-0.296	0.0288
Plk1	-0.297	0.00154
Ammecr1l	-0.297	0.00224
Cant1	-0.297	0.00232
Cdx2	-0.297	0.0201
Zmpste24	-0.297	0.0224
Ggcx	-0.298	0.00171
Marchf5	-0.298	0.00793
Phb2	-0.299	0.0201
Rmdn2	-0.299	0.044
Lrrc8a	-0.3	0.00392
Slc30a5	-0.3	0.012
Scai	-0.3	0.0125
Atp5mg	-0.301	0.00816
Cox14	-0.301	0.0438
Smtn	-0.302	0.000115
Mlec	-0.302	0.00693
Klra7	-0.302	0.011
Tmed5	-0.302	0.0123
Tmem161a	-0.303	0.0301
Trmt13	-0.304	0.0205
Tmem186	-0.304	0.0246
Sun2	-0.305	0.00216
Atp6v0a1	-0.305	0.00246
Yif1b	-0.305	0.00275
Tfrc	-0.305	0.0239
Elovl7	-0.305	0.0401
Ly75	-0.306	0.000621
Galnt1	-0.306	0.00118
Galnt10	-0.306	0.00419
Tpst2	-0.306	0.0195
Cenpk	-0.307	0.00254
Hsd17b12	-0.307	0.0272
Irgm1	-0.308	0.00505
Atp1b3	-0.308	0.00838
Tyw1	-0.308	0.0103
Ccdc134	-0.308	0.0131
Abcb7	-0.308	0.0219
Top3a	-0.309	0.00783
Cisd1	-0.31	0.0167
Itm2c	-0.312	0.000624
Pnpla6	-0.312	0.00186
Ubiad1	-0.312	0.00357
Mtg1	-0.312	0.0142
Rhob	-0.313	0.00459
Tspan14	-0.313	0.00622
Ap4m1	-0.314	0.00564
Tm9sf1	-0.314	0.0307
Misp	-0.314	0.0494
Zdhhc6	-0.315	0.00376
Hyal2	-0.315	0.00436
Spcs3	-0.315	0.0394
Mtx1	-0.316	0.0045
Pigt	-0.316	0.00553
Psen1	-0.317	0.00142
Cdkal1	-0.317	0.0042
Tex264	-0.317	0.00764
Dusp11	-0.317	0.0305
Arrb1	-0.317	0.0356
Vdac3	-0.318	0.0135
Litaf	-0.318	0.0251
Tmem106b	-0.319	0.0116
Atg4b	-0.319	0.0122
Tmem168	-0.319	0.0127
Rab12	-0.32	0.00468
Atp6v0a2	-0.32	0.00828
Extl3	-0.32	0.00924
Nceh1	-0.32	0.0147
Ogfod3	-0.32	0.0194
Mfsd5	-0.32	0.0475
Frmd6	-0.321	0.00195
Sirt3	-0.321	0.0344
Fads3	-0.322	0.0189
Slc25a32	-0.322	0.0199
Opa3	-0.322	0.026
Plp2	-0.322	0.0488
Fam3c	-0.323	0.000225
Macroh2a2	-0.323	0.0503
Emc7	-0.324	0.00737
Hsd17b11	-0.325	0.00468
Uxs1	-0.325	0.00511
Tmem43	-0.325	0.0141
Stom	-0.326	0.00392
Mrpl34	-0.326	0.0161
Hexa	-0.326	0.0397
Cers5	-0.326	0.0428
Uqcrc2	-0.327	0.0076
Syne3	-0.328	0.00195
Emc1	-0.328	0.00461
Sgms1	-0.328	0.0262
Fut8	-0.328	0.0288
Gnb4	-0.329	2.42e-05
Gdpd1	-0.33	0.00509
Ndufb8	-0.33	0.049
Ctnnal1	-0.331	0.00026
Ttyh3	-0.331	0.00153
Adgrf5	-0.331	0.011
Ndufb5	-0.331	0.0195
Prnp	-0.332	0.00169
Tmem115	-0.332	0.00335
Ndufa9	-0.333	0.00664
Retsat	-0.333	0.00837
Sys1	-0.333	0.0271
Aph1a	-0.333	0.0433
Uqcrq	-0.334	0.0105
Slc35a3	-0.334	0.0303
Dnajc11	-0.335	0.00235
Mboat7	-0.335	0.00564
Atp11c	-0.335	0.00576
Slc25a11	-0.335	0.00728
Mgat1	-0.337	0.00807
Cox7a2l	-0.338	0.00458
Jagn1	-0.338	0.00477
Gpr39	-0.338	0.0187
B4galt1	-0.339	0.00175
Rell1	-0.339	0.0157
Cdc20	-0.34	0.000355
Dhcr24	-0.34	0.00171
Rab34	-0.34	0.00337
Pacc1	-0.34	0.0175
Rasd1	-0.34	0.03
Lman2l	-0.341	0.000504
Il1rn	-0.341	0.0141
Stt3a	-0.341	0.0188
Pnpla2	-0.342	0.000919
Ndufa6	-0.343	0.0306
Mtch2	-0.344	0.00778
Tmem132a	-0.344	0.034
Abcc3	-0.344	0.0424
Dram2	-0.344	0.0461
Icmt	-0.345	0.0222
Cyb5r1	-0.346	0.00805
Cers6	-0.346	0.0241
Ece1	-0.347	0.00284
Abhd16a	-0.347	0.0112
Atl3	-0.348	0.00264
Ndufc2	-0.348	0.00616
Stxbp5	-0.348	0.0186
Ssr4	-0.348	0.0461
Iqgap2	-0.349	1.49e-05
Cd63	-0.349	0.0142
Etnk1	-0.35	0.000251
Dguok	-0.35	0.000629
Clptm1	-0.35	0.00174
Rdh10	-0.35	0.00314
Wls	-0.35	0.00403
Tgfbr1	-0.35	0.0192
Plod1	-0.351	9.38e-05
Timmdc1	-0.351	0.0281
Npnt	-0.352	0.00114
Fads2	-0.352	0.00302
F2rl1	-0.353	0.0013
Phospho2	-0.353	0.00133
Zc3h3	-0.353	0.00782
Syt12	-0.354	0.029
Acsl6	-0.355	0.00733
Fam20b	-0.355	0.0441
Tor2a	-0.356	0.00184
Stard7	-0.356	0.0379
Surf1	-0.357	0.00555
Bri3	-0.357	0.0203
Il6st	-0.357	0.0485
Xxylt1	-0.358	0.00622
Slc11a2	-0.359	0.016
Vamp2	-0.36	0.0495
Abca5	-0.361	0.00234
Mfsd10	-0.361	0.0032
Slc15a4	-0.361	0.00566
Arl6ip5	-0.361	0.0248
Rer1	-0.362	0.0199
Tmem223	-0.363	0.00202
Itpr1	-0.363	0.00497
Pgs1	-0.363	0.0176
Cnnm4	-0.364	0.00231
Tmem65	-0.364	0.00686
Cacna2d1	-0.365	0.00573
Hsdl1	-0.366	0.00707
Lactb	-0.367	0.00633
Dsp	-0.368	0.000222
Cyc1	-0.368	0.000293
Emc2	-0.368	0.00208
B3gat3	-0.368	0.00219
Ext2	-0.368	0.00322
Apob	-0.369	0.00337
Mpzl1	-0.369	0.0112
Zdhhc13	-0.373	0.00725
Hccs	-0.375	0.00202
Slc35b2	-0.377	0.00292
Abhd17c	-0.378	0.000572
Tmx2	-0.379	0.00136
Acox3	-0.379	0.00154
Ndufa11	-0.379	0.00531
Slc29a1	-0.38	0.00438
Tspan31	-0.381	0.00526
Pcyox1	-0.382	1.65e-05
Zranb3	-0.382	0.022
Gramd4	-0.383	0.00368
Arhgap19	-0.384	2.75e-05
Arl6ip6	-0.384	0.000435
Lmf2	-0.385	0.0028
Nav3	-0.385	0.00754
Depdc1a	-0.386	0.00064
Tmem201	-0.386	0.0097
Chsy1	-0.386	0.0229
Slc39a14	-0.387	0.0219
Gosr1	-0.388	0.000217
Rpl37a	-0.389	0.00633
Slc25a3	-0.39	0.00205
Ripk3	-0.391	0.0095
Tmbim6	-0.391	0.0212
Trim59	-0.392	0.000194
Slc25a20	-0.392	0.00362
Trappc1	-0.392	0.00902
Ddr1	-0.393	0.00296
Stt3b	-0.393	0.00493
Elovl6	-0.393	0.00786
Tmem176b	-0.394	0.0162
Cd109	-0.395	0.000957
Pex11b	-0.395	0.00124
Tspan4	-0.395	0.00493
Dpy19l1	-0.395	0.019
Suv39h1	-0.396	0.000453
Steap1	-0.397	0.00172
Atp5f1c	-0.397	0.00798
Emp1	-0.397	0.0174
Ankrd10	-0.398	0.0066
Dnajc16	-0.398	0.00815
Qpctl	-0.399	0.000188
Ptp4a2	-0.399	0.000318
Tmem63a	-0.399	0.000912
Cdh13	-0.4	0.0085
Ephx2	-0.401	0.00691
Pcgf1	-0.401	0.00877
Fyn	-0.401	0.021
Znf319	-0.401	0.0344
Lpgat1	-0.403	0.000752
Clptm1l	-0.403	0.00643
Traf1	-0.403	0.0118
Mboat1	-0.405	0.0034
Lrrc58	-0.405	0.00777
Arl10	-0.407	0.0411
Aqp5	-0.41	0.000837
Arl4c	-0.412	9.31e-06
Mfn1	-0.412	0.00186
Ca5b	-0.413	0.00407
Gnai3	-0.414	0.000925
Ccnt2	-0.414	0.0462
Usp27x	-0.417	0.00883
Cybc1	-0.418	0.000635
Dcakd	-0.42	0.00201
Fads1	-0.421	3.27e-05
Itgb3	-0.427	0.000263
Rab43	-0.428	0.000985
Gdap2	-0.429	6.04e-05
Cmtm4	-0.431	0.000371
Slc25a12	-0.433	0.000368
Tm9sf2	-0.433	0.000444
Timm23	-0.434	0.0129
Dolpp1	-0.434	0.0373
Pgap1	-0.436	0.0031
Ube2j2	-0.436	0.00815
Rnf145	-0.436	0.0218
Nrm	-0.437	0.00378
Adgra2	-0.437	0.00491
Tmed3	-0.437	0.0106
Slc5a3	-0.438	2.28e-05
Epha7	-0.438	0.00111
Dnajc25	-0.438	0.0062
Dipk1a	-0.442	0.0145
Mtch1	-0.444	0.00334
Acvr1	-0.447	0.00045
Miga2	-0.447	0.00234
Ccdc127	-0.449	0.00387
Kdm2b	-0.451	0.0317
Cenpb	-0.452	0.00279
Stard3	-0.456	0.000358
Arl13b	-0.457	0.000111
Ndufb4	-0.457	0.00686
Cav1	-0.458	0.000165
Anxa10	-0.463	0.000105
Zdhhc20	-0.464	0.000509
FRRS1	-0.467	5.9e-05
Slc16a3	-0.468	0.0309
Atp1b1	-0.469	1.57e-06
Tnfrsf12a	-0.469	0.00387
Selenoi	-0.469	0.0358
Gpam	-0.471	0.00833
Odc1	-0.472	0.00536
Gpc1	-0.474	0.000106
Gjb3	-0.476	0.00837
Ly6c1	-0.477	0.00104
H1-1	-0.479	0.000111
Tk1	-0.48	7.39e-06
Pigk	-0.484	0.000672
Cyp51a1	-0.487	5.35e-05
Thbs1	-0.487	0.00629
Tnrc6c	-0.487	0.0458
Slc30a1	-0.491	0.00169
Cd14	-0.495	9.3e-05
Rad54b	-0.495	0.0004
Slc38a2	-0.495	0.000835
Tmem11	-0.498	0.016
Ap5m1	-0.499	0.00124
C1galt1	-0.505	0.00404
St3gal4	-0.506	0.00245
Mcub	-0.51	0.00169
Sqle	-0.512	0.000971
Cdh17	-0.516	1.75e-06
St3gal1	-0.516	0.000382
Fdft1	-0.518	0.00169
Gnptab	-0.52	0.00065
Slc25a15	-0.521	0.00634
Sytl5	-0.523	0.000397
Tspan7	-0.528	0.0018
Cav2	-0.537	0.000201
Entpd3	-0.543	0.00487
Hic2	-0.547	0.00463
Gjc1	-0.55	0.0108
Nrp2	-0.552	0.0124
Postn	-0.556	0.0322
Antxr2	-0.557	3.96e-05
Micos13	-0.559	0.00421
Cox20	-0.561	0.0192
Cpt1a	-0.567	2.52e-06
Plin2	-0.567	0.000783
Chpf	-0.575	2.17e-05
Pfkfb2	-0.578	7e-06
Selenot	-0.585	0.00156
Nrp1	-0.591	0.000182
Ifitm2	-0.591	0.00501
Zdhhc21	-0.592	0.00407
Sardh	-0.593	0.0186
Furin	-0.594	0.0292
Fuca2	-0.597	0.00242
Muc1	-0.627	9.5e-06
Grm1	-0.627	0.000358
Hmgcr	-0.627	0.00118
Cfap97	-0.627	0.041
Jam2	-0.628	0.0191
Ptprg	-0.633	0.00306
Rnf170	-0.649	0.00834
Fzd6	-0.665	5.26e-05
Gpx3	-0.677	0.0289
Loricrin	-0.687	0.0109
Ebpl	-0.691	0.00171
Prcp	-0.694	6e-06
Kng1	-0.698	0.0349
Sema4d	-0.71	0.00754
Ugcg	-0.717	0.00102
Degs1	-0.728	1.22e-05
Rps6ka6	-0.741	0.000657
Slc39a9	-0.765	0.029
C4b	-0.783	0.0125
Apoa1	-0.813	0.00957
Tmem254	-0.865	0.0026
Dnajc22	-0.87	0.000309
Kat2b	-0.9	0.00984
Sh2d1b	-0.927	0.00557
Rcn3	-0.958	0.0121
A2m	-0.972	0.0193
F5	-0.984	0.0283
C3	-1.03	0.0119
Igfn1	-1.05	0.00692
Ldhb	-1.11	0.0125
Plek	-1.12	0.00214
Has2	-1.13	0.0003
Itih2	-1.15	0.00946
Serpinf1	-1.17	0.0307
Ehd3	-1.26	0.00148
Serpina10	-1.27	0.00386
Fhl1	-1.29	0.00265
Mug1	-1.32	0.00543
Naa80	-1.32	0.0387
F2	-1.39	0.0039
Timp3	-1.41	0.000305
Apom	-1.46	0.0041
Serpinc1	-1.52	0.000997
F13a1	-1.61	0.0271
Tmod2	-1.72	0.00341
Hba	-1.75	0.00393
Slco4a1	-1.81	7.08e-07
Vtn	-2.44	0.00121
Helz2	-0.14	0.0504
Tmco1	-0.242	0.0504
Mrps2	-0.154	0.0505
Rpn1	-0.164	0.0505
Atp6v0c	-0.311	0.0506
Ivns1abp	0.141	0.0506
Map3k5	0.171	0.0506
Nup85	-0.207	0.0506
Ube2n	0.164	0.0506
Hdgfl2	0.185	0.0507
[truncated: 5,715 more rows]
