# Supplementary material for: Targeting ubiquitin signaling vulnerabilities in KEAP1-inactivated lung cancer
Source: EMBO J. 2026 Mar 20;45(9):3276–305. doi: 10.1038/s44318-026-00737-9 (PMC13144482; doi:10.1038/s44318-026-00737-9)
Supplement: Supplementary file 4 — Source data Fig. 2 [file 44318_2026_737_MOESM4_ESM.zip › Figure 2 Source data/Figure 2E.xlsx]

## Sheet: readme
Source data for Figure 2E
Sheet 1	2E	NADH/NAD+ ratio

## Sheet: Sheet 1_2E
	Control Si	Control Si + KI696	NRF2 Si +KI696	Aldh3a1 Si + KI696
Exp1	0.508673	1.54145	0.538302	0.558198
Exp2	0.532334	1.18767	0.465315	0.4935
Exp3	0.381551	1.3169	0.519371	0.609397
Exp4	0.465534	1.57562	0.470645	0.461687
