# Supplementary material for: Targeting ubiquitin signaling vulnerabilities in KEAP1-inactivated lung cancer
Source: EMBO J. 2026 Mar 20;45(9):3276–305. doi: 10.1038/s44318-026-00737-9 (PMC13144482; doi:10.1038/s44318-026-00737-9)
Supplement: Supplementary file 4 — Source data Fig. 2 [file 44318_2026_737_MOESM4_ESM.zip › Figure 2 Source data/Figure 2I.xlsx]

## Sheet: readme
Source data for Figure 2I
Sheet 1	2I	Cell viability

## Sheet: sheet 1_2I
	Control	KEAP1 sgRNA	Keap1 sg +NRF2 si
Exp1	96.23	24.18	62.28
Exp1	100.38	23.52	63.43
Exp1	97.98	23.63	59.14
Exp1	108.35	25.53	61.05
Exp1	89.42	24.88	56.44
Exp1	107.64	24.7	53.66
Exp2	105.21	24.77	48.81
Exp2	100.01	27.64	56.65
Exp2	92.72	27.89	55.86
Exp2	113.31	25.66	56.21
Exp2	88.89	28.74	55.29
Exp2	99.85	24.5	56.39
Exp3	97.24	27.42	61.98
Exp3	106.99	28.03	62.09
Exp3	91.2	27.5	65.62
Exp3	86.5	27.47	61.05
Exp3	115.25	29.76	77.24
Exp3	109.08	27.61	65.04
