# Supplementary material for: Targeting ubiquitin signaling vulnerabilities in KEAP1-inactivated lung cancer
Source: EMBO J. 2026 Mar 20;45(9):3276–305. doi: 10.1038/s44318-026-00737-9 (PMC13144482; doi:10.1038/s44318-026-00737-9)
Supplement: Supplementary file 4 — Source data Fig. 2 [file 44318_2026_737_MOESM4_ESM.zip › Figure 2 Source data/Figure 2H.xlsx]

## Sheet: readme
Source data for Figure 2H
Sheet 1	2H	Cell viability

## Sheet: Sheet 1_2H
	Control Sg	Keap1 SgRNA	Control Sg	Keap1 SgRNA	Control Sg	Keap1 SgRNA
Exp1	86.3622	27.3233	96.1067	26.7227	90.7077	30.4917
Exp1	80.8113	26.5668	104.225	34.7776	103.078	29.1633
Exp1	88.8236	26.1949	122.054	25.3432	108.751	28.9853
Exp1	89.2916	27.3564	116.181	25.278	115.661	33.8489
Exp1	90.3531	25.6286	118.687	31.1963	109.584	29.2091
Exp1	86.9379	30.3663	108.604	31.8395	108.074	28.3159
Exp2	105.621	26.4012	80.1513	29.8354	83.5245	28.2673
Exp2	113.288	32.0196	86.9019	26.8553	87.1044	28.6272
Exp2	117.881	26.5635	92.8663	24.7843	96.2677	27.9505
Exp2	113.099	26.2306	92.7701	25.5394	92.6221	26.8588
Exp2	113.73	26.4953	94.4298	28.7771	100.815	27.3514
Exp2	113.802	27.8494	87.0233	26.5556	103.812	26.3111
Exp3	94.7299	35.1744	102.959	31.2782	108.906	30.5433
Exp3	96.6118	34.8794	103.842	33.5959	104.687	32.297
Exp3	97.7282	35.3519	99.9398	36.6067	104.685	31.1743
Exp3	95.6724	36.4808	95.8527	46.3249	105.398	30.6272
Exp3	95.6532	35.2568	102.133	31.5488	99.7614	31.2058
Exp3	94.3443	36.0365	96.61	38.5339	99.6259	31.5061
Exp4	107.09	34.9553	105.688	32.9346	96.2527	38.2767
Exp4	104.886	34.657	99.0085	42.3455	97.5648	36.9481
Exp4	104.702	34.4462	98.8679	34.6042	100.326	35.1785
Exp4	103.051	34.6157	96.7775	39.9143	98.3237	35.1273
Exp4	101.714	35.2563	99.7722	32.682	94.7329	36.4605
Exp4	103.817	35.7426	98.5492	33.0525	89.7366	35.8462
