# Supplementary material for: Targeting ubiquitin signaling vulnerabilities in KEAP1-inactivated lung cancer
Source: EMBO J. 2026 Mar 20;45(9):3276–305. doi: 10.1038/s44318-026-00737-9 (PMC13144482; doi:10.1038/s44318-026-00737-9)
Supplement: Supplementary file 4 — Source data Fig. 2 [file 44318_2026_737_MOESM4_ESM.zip › Figure 2 Source data/Figure 2D.xlsx]

## Sheet: readme
Source data for Figure 2D
Sheet 1	2D	NADH/NAD+ ratio

## Sheet: Sheet 1_2D
	KP		KPL		KPP
	DMSO	KI696	DMSO	KI696	DMSO	KI696
Exp1	0.385923	1.04844	0.399383	0.952126	0.339968	0.895197
Exp2	0.287803	1.35982	0.403027	1.59274	0.363274	1.52573
Exp3	0.331293	1.23592	0.45252	1.62118	0.399529	1.69287
