# Supplementary material for: Targeting ubiquitin signaling vulnerabilities in KEAP1-inactivated lung cancer
Source: EMBO J. 2026 Mar 20;45(9):3276–305. doi: 10.1038/s44318-026-00737-9 (PMC13144482; doi:10.1038/s44318-026-00737-9)
Supplement: Supplementary file 5 — Source data Fig. 3 [file 44318_2026_737_MOESM5_ESM.zip]

Archive with 7 entries (6 files):
- Figure 3 Source data/
- Figure 3 Source data/Figure 3G.xlsx
- __MACOSX/Figure 3 Source data/._Figure 3G.xlsx
- Figure 3 Source data/Figure 3F.xlsx
- __MACOSX/Figure 3 Source data/._Figure 3F.xlsx
- Figure 3 Source data/~$Figure 3 G.xlsx
- __MACOSX/Figure 3 Source data/._~$Figure 3 G.xlsx
