# Supplementary material for: Targeting ubiquitin signaling vulnerabilities in KEAP1-inactivated lung cancer
Source: EMBO J. 2026 Mar 20;45(9):3276–305. doi: 10.1038/s44318-026-00737-9 (PMC13144482; doi:10.1038/s44318-026-00737-9)
Supplement: Supplementary file 5 — Source data Fig. 3 [file 44318_2026_737_MOESM5_ESM.zip › Figure 3 Source data/Figure 3G.xlsx]

## Sheet: readme
Source data for Figure 3G
Sheet 1	3G	Tumor Number

## Sheet: sheet 1_3G
genotype	KPP	KPKP	KPL	KPKL	KPLP	KPKPL
No of tumors	69	19	237	2	6	0
