# Supplementary material for: Targeting ubiquitin signaling vulnerabilities in KEAP1-inactivated lung cancer
Source: EMBO J. 2026 Mar 20;45(9):3276–305. doi: 10.1038/s44318-026-00737-9 (PMC13144482; doi:10.1038/s44318-026-00737-9)
Supplement: Supplementary file 5 — Source data Fig. 3 [file 44318_2026_737_MOESM5_ESM.zip › Figure 3 Source data/Figure 3F.xlsx]

## Sheet: readme
Source data for Figure 3F
Sheet 1	3F	Tumor area

## Sheet: Sheet1_3F
		KPP	KPKP	KPL	KPKL	KPLP	KPKPL
Tumore area		60.9567	4.57067	44.9294	0.721688	61.393	0
		72.9039	9.17052	27.3572		23.3207
		6.67494		27.7072
		6.80811		39.4047
