# Supplementary material for: Targeting ubiquitin signaling vulnerabilities in KEAP1-inactivated lung cancer
Source: EMBO J. 2026 Mar 20;45(9):3276–305. doi: 10.1038/s44318-026-00737-9 (PMC13144482; doi:10.1038/s44318-026-00737-9)
Supplement: Supplementary file 6 — Source data Fig. 4 [file 44318_2026_737_MOESM6_ESM.zip › Figure 4 Source data/Figure 4B.xlsx]

## Sheet: readme
Source data for Figure 4B
Sheet 1	4B	Quantification of staining

## Sheet: sheet 1_4B
KEAP1	ALDH3A1
53.4	0
45.3	47.5
43.6	10.1
40.6	50.7
40.3	0.1
37.8	2
30.1	0
18	34.1
17.7	30.2
12.3	0
11.5	0
10.2	0
6	0.3
5.5	0
5.4	15.6
5.3	7.3
5	11.7
4.4	0.2
4.2	0
4	0.3
2.9	4
2.6	0
2.6	0
2.4	0
2.1	0
1.7	0
1.6	0
1.4	1.9
1.2	0
1.1	0
1.1	2.4
0.9	0
0.9	0
0.7	0
0.5	0
0.5	0.2
0.4	2.9
0.4	0.1
0.3	1.6
0.3	0
0.3	0.9
0.2	0
0.2	0
0.2	0
0.2	0
0.2	0
0.2	0.4
0.2	1.8
0.2	0
0.1	31.4
0.1	0
0.1	0
0.1	0
0.1	0
0	2.9
0	0
0	0.4
0	3
0	4.7
0	0
0	0
0	62.1
0	0.2
0	0.1
0	0.1
0	0
0	0.3
0	0.2
0	0.5
0	0.7
0	0
0	0
0	0
