# Supplementary material for: Targeting ubiquitin signaling vulnerabilities in KEAP1-inactivated lung cancer
Source: EMBO J. 2026 Mar 20;45(9):3276–305. doi: 10.1038/s44318-026-00737-9 (PMC13144482; doi:10.1038/s44318-026-00737-9)
Supplement: Supplementary file 6 — Source data Fig. 4 [file 44318_2026_737_MOESM6_ESM.zip › Figure 4 Source data/Figure 4C.xlsx]

## Sheet: readme
Source data for Figure 4C
Sheet 1	4C	Quantification of staining

## Sheet: sheet 1_4C
KEAP1	UGDH
53.4	0.2
45.3	29.7
43.6	16.4
40.6	5.6
40.3	2
37.8	1.7
30.1	0.5
18	2.7
17.7	1.6
12.3	0.3
11.5	1.9
10.2
6	0.3
5.5	0.2
5.4	1.5
5.3	0.6
5	1.1
4.4	0.7
4.2	6.7
4	0.2
2.9	0.7
2.6	0.9
2.6	2.1
2.4	3.4
2.1	0.1
1.7	2.6
1.6	0.2
1.4	0.4
1.2	1
1.1	1.4
1.1	2.4
0.9	0.6
0.9	2.2
0.7	0.9
0.5	2.3
0.5	0.2
0.4	0.3
0.4	5.6
0.3	1.4
0.3	0
0.3	0.4
0.2	0
0.2	0.2
0.2	0.4
0.2	1.8
0.2	1
0.2	1.3
0.2	2.2
0.2	0.1
0.1	0.6
0.1	1.7
0.1	0.1
0.1	1.2
0.1	1.3
0	0.7
0	0.2
0	2.7
0	0.6
0	0.6
0	1.2
0	0.1
0	0.3
0	2.1
0	0.4
0	0.5
0	0.2
0	1.2
0	5.3
0	6.9
0	9.2
0	1.3
0	4.7
0	1.8
