# Supplementary material for: Targeting ubiquitin signaling vulnerabilities in KEAP1-inactivated lung cancer
Source: EMBO J. 2026 Mar 20;45(9):3276–305. doi: 10.1038/s44318-026-00737-9 (PMC13144482; doi:10.1038/s44318-026-00737-9)
Supplement: Supplementary file 6 — Source data Fig. 4 [file 44318_2026_737_MOESM6_ESM.zip › Figure 4 Source data/Figure 4D.xlsx]

## Sheet: readme
Source data for Figure 4D
Sheet 1	4D	Differential gene expression

## Sheet: sheet 1_4D
Supplementary table 9A: Differential expression KEAP1/NFE2L2mut LUAD vs. wt
Genes	logFC	AveExpr	t	P.Value	adj.P.Val	B	test	part_of_signature
TRIM16L	2.08844	5.16959	20.6047	1.55891e-65	2.0071e-61	137.575	KEAP1_NFE2L2_AC	no
AKR1C1	3.94882	6.65816	19.6154	3.84872e-61	2.47761e-57	127.669	KEAP1_NFE2L2_AC	no
AKR1C2	4.59896	5.8374	18.9551	3.26125e-58	1.39962e-54	121.061	KEAP1_NFE2L2_AC	no
PGD	1.1402	8.30093	18.1813	8.62526e-55	2.77626e-51	113.335	KEAP1_NFE2L2_AC	yes
TALDO1	0.943152	8.40227	16.8607	5.44559e-49	1.40224e-45	100.232	KEAP1_NFE2L2_AC	yes
SRXN1	1.56393	7.24756	16.4945	2.14526e-47	4.60337e-44	96.6266	KEAP1_NFE2L2_AC	yes
AKR1C3	2.57045	6.86623	15.8042	2.08446e-44	3.83391e-41	89.8739	KEAP1_NFE2L2_AC	yes
NQO1	1.87495	8.12656	15.7478	3.6463e-44	5.86826e-41	89.3249	KEAP1_NFE2L2_AC	yes
ABCB6	1.08127	6.45936	15.3097	2.75402e-42	3.93978e-39	85.0789	KEAP1_NFE2L2_AC	no
TRIM16	1.2406	6.58938	15.2024	7.9073e-42	1.01806e-38	84.0433	KEAP1_NFE2L2_AC	yes
UGDH	1.25859	7.64993	14.7867	4.60237e-40	5.38686e-37	80.0527	KEAP1_NFE2L2_AC	no
G6PD	1.37956	7.73131	14.7371	7.46091e-40	8.00493e-37	79.5783	KEAP1_NFE2L2_AC	no
CBR1	1.49122	7.64448	14.524	5.90377e-39	5.84701e-36	77.547	KEAP1_NFE2L2_AC	yes
TXNRD1	1.42977	8.38989	13.9996	9.18575e-37	8.44761e-34	72.5905	KEAP1_NFE2L2_AC	yes
GSR	1.02947	7.025	13.9022	2.33062e-36	2.00045e-33	71.6761	KEAP1_NFE2L2_AC	no
GPX2	4.00423	4.98162	13.8947	2.5034e-36	2.01446e-33	71.6059	KEAP1_NFE2L2_AC	yes
OSGIN1	1.59436	5.53594	13.8092	5.65344e-36	4.28165e-33	70.8059	KEAP1_NFE2L2_AC	no
GCLM	1.05052	6.23004	13.3488	4.40254e-34	3.14904e-31	66.5292	KEAP1_NFE2L2_AC	no
AIFM2	0.761123	6.35238	12.9098	2.65449e-32	1.79876e-29	62.5039	KEAP1_NFE2L2_AC	no
ABCC2	2.6512	2.92838	12.5579	6.80092e-31	4.16961e-28	59.3193	KEAP1_NFE2L2_AC	yes
SLC7A11	1.91071	5.92061	12.5592	6.72281e-31	4.16961e-28	59.3307	KEAP1_NFE2L2_AC	yes
CABYR	2.11303	4.4302	12.4138	2.53896e-30	1.48587e-27	58.0261	KEAP1_NFE2L2_AC	no
PIR	1.19617	5.54243	12.3369	5.11709e-30	2.86446e-27	57.338	KEAP1_NFE2L2_AC	yes
HTATIP2	0.672341	7.13562	12.1086	4.04074e-29	2.12916e-26	55.3095	KEAP1_NFE2L2_AC	yes
PTGR1	1.07158	6.62512	12.1061	4.13429e-29	2.12916e-26	55.287	KEAP1_NFE2L2_AC	no
ME1	1.0657	6.24825	11.8213	5.30572e-28	2.62735e-25	52.782	KEAP1_NFE2L2_AC	no
IDH1	0.672374	8.15222	11.5013	9.01909e-27	4.30077e-24	50.0016	KEAP1_NFE2L2_AC	yes
FECH	0.611177	6.36791	11.4118	1.97859e-26	9.09799e-24	49.2307	KEAP1_NFE2L2_AC	no
TXN	0.758356	8.04292	11.3714	2.81612e-26	1.25026e-23	48.8844	KEAP1_NFE2L2_AC	yes
PANX2	1.4478	5.33941	11.3522	3.33203e-26	1.43e-23	48.7193	KEAP1_NFE2L2_AC	no
CBX2	1.30672	5.34778	11.1901	1.36479e-25	5.66829e-23	47.336	KEAP1_NFE2L2_AC	no
PRDX1	0.612148	9.00031	11.1649	1.69894e-25	6.83558e-23	47.1211	KEAP1_NFE2L2_AC	no
CBR3	1.20188	4.95985	11.1145	2.62679e-25	1.02485e-22	46.6936	KEAP1_NFE2L2_AC	no
GCLC	1.41254	6.90038	10.9821	8.21561e-25	3.11106e-22	45.5751	KEAP1_NFE2L2_AC	yes
UCHL1	2.04518	5.8273	10.8063	3.69063e-24	1.35763e-21	44.1016	KEAP1_NFE2L2_AC	yes
TSPAN7	1.46717	5.83908	10.6582	1.29546e-23	4.63307e-21	42.8702	KEAP1_NFE2L2_AC	yes
ALDH3A1	2.87267	4.75165	10.374	1.40258e-22	4.8806e-20	40.5348	KEAP1_NFE2L2_AC	no
MAFG	0.51417	6.71143	10.238	4.32539e-22	1.46551e-19	39.4309	KEAP1_NFE2L2_AC	no
TSKU	0.888652	7.02956	10.2158	5.19702e-22	1.71568e-19	39.251	KEAP1_NFE2L2_AC	no
IFNAR2	-0.532261	6.63962	-10.0287	2.41085e-21	7.75992e-19	37.7473	KEAP1_NFE2L2_AC	no
IL1RAP	-0.843817	6.20388	-9.91218	6.21317e-21	1.95109e-18	36.8198	KEAP1_NFE2L2_AC	no
PRDX6	0.421627	8.48832	9.72915	2.71316e-20	8.31712e-18	35.3759	KEAP1_NFE2L2_AC	no
KIAA1598	0.522281	7.05746	9.45966	2.30531e-19	6.90252e-17	33.2807	KEAP1_NFE2L2_AC	no
MAP2	1.15748	6.09638	9.26047	1.09405e-18	3.20135e-16	31.7565	KEAP1_NFE2L2_AC	no
ACOT13	0.460566	6.63206	9.24177	1.26493e-18	3.61909e-16	31.6145	KEAP1_NFE2L2_AC	no
GALNT10	-0.723147	7.52098	-9.18833	1.91302e-18	5.35438e-16	31.2097	KEAP1_NFE2L2_AC	no
NDUFA10	0.277269	7.3276	9.18413	1.97623e-18	5.41361e-16	31.1779	KEAP1_NFE2L2_AC	no
AKR1B10	4.80219	2.93585	9.13332	2.92401e-18	7.84304e-16	30.7946	KEAP1_NFE2L2_AC	no
KYNU	1.39492	5.51987	9.08416	4.26609e-18	1.12094e-15	30.425	KEAP1_NFE2L2_AC	no
DARS2	0.498608	6.44098	9.05582	5.30091e-18	1.36499e-15	30.2126	KEAP1_NFE2L2_AC	no
MFF	0.379357	7.01253	9.05121	5.49119e-18	1.38626e-15	30.1781	KEAP1_NFE2L2_AC	no
TKT	0.557917	9.26954	8.96463	1.06291e-17	2.63173e-15	29.5321	KEAP1_NFE2L2_AC	yes
ITGB8	-1.45166	5.9099	-8.91859	1.50761e-17	3.66236e-15	29.1903	KEAP1_NFE2L2_AC	no
ALDH3A2	0.76536	8.03044	8.90474	1.67439e-17	3.99217e-15	29.0877	KEAP1_NFE2L2_AC	no
PPP2R2C	2.5629	3.26282	8.88011	2.01741e-17	4.72258e-15	28.9054	KEAP1_NFE2L2_AC	no
NDUFS2	0.319684	7.62226	8.87627	2.07673e-17	4.77462e-15	28.8771	KEAP1_NFE2L2_AC	no
ABHD4	0.485731	6.93551	8.73099	6.18732e-17	1.39757e-14	27.8098	KEAP1_NFE2L2_AC	no
EPHX1	0.956382	8.58364	8.70789	7.35216e-17	1.63205e-14	27.6412	KEAP1_NFE2L2_AC	yes
EML4	-0.46086	7.85201	-8.66798	9.89764e-17	2.15987e-14	27.3506	KEAP1_NFE2L2_AC	no
SLC48A1	0.439111	6.46542	8.6454	1.17059e-16	2.51188e-14	27.1866	KEAP1_NFE2L2_AC	no
S100P	2.33131	6.63432	8.63417	1.27229e-16	2.68537e-14	27.1052	KEAP1_NFE2L2_AC	no
CYTH3	-0.657324	6.93418	-8.61754	1.43926e-16	2.98878e-14	26.9847	KEAP1_NFE2L2_AC	no
BAG2	0.814951	5.60168	8.5991	1.64974e-16	3.37149e-14	26.8513	KEAP1_NFE2L2_AC	no
NEIL3	1.26846	3.67009	8.57394	1.98688e-16	3.99704e-14	26.6696	KEAP1_NFE2L2_AC	no
CX3CL1	-1.08693	7.27898	-8.56746	2.08424e-16	4.12839e-14	26.6228	KEAP1_NFE2L2_AC	no
RGL1	-0.639648	6.71936	-8.55594	2.26905e-16	4.42637e-14	26.5398	KEAP1_NFE2L2_AC	no
GSTP1	0.589954	9.33982	8.52557	2.83767e-16	5.45298e-14	26.3213	KEAP1_NFE2L2_AC	no
NMB	0.819089	4.96182	8.49492	3.55409e-16	6.72926e-14	26.1014	KEAP1_NFE2L2_AC	no
RIT1	0.455333	7.01163	8.4468	5.05579e-16	9.43382e-14	25.7571	KEAP1_NFE2L2_AC	no
PITRM1	0.379974	7.48846	8.38198	8.10919e-16	1.49151e-13	25.2956	KEAP1_NFE2L2_AC	no
TDP2	0.427965	6.88463	8.37036	8.82373e-16	1.60008e-13	25.2132	KEAP1_NFE2L2_AC	no
CHST6	-1.28591	4.77147	-8.36701	9.04111e-16	1.61673e-13	25.1894	KEAP1_NFE2L2_AC	no
KIAA0319	1.75501	3.5926	8.28759	1.60647e-15	2.83333e-13	24.6281	KEAP1_NFE2L2_AC	no
SLC3A2	0.426316	8.0897	8.26338	1.91258e-15	3.32763e-13	24.4578	KEAP1_NFE2L2_AC	no
CCL28	-1.14148	4.00719	-8.20536	2.90125e-15	4.98048e-13	24.051	KEAP1_NFE2L2_AC	no
LRP8	0.723106	5.33706	8.19082	3.21978e-15	5.45456e-13	23.9493	KEAP1_NFE2L2_AC	yes
SEPX1	0.609196	6.92869	8.15055	4.29274e-15	7.17779e-13	23.6686	KEAP1_NFE2L2_AC	no
MFSD4	-1.41947	6.23879	-8.14046	4.61305e-15	7.5181e-13	23.5984	KEAP1_NFE2L2_AC	no
S1PR2	-0.418044	5.98677	-8.14089	4.59881e-15	7.5181e-13	23.6014	KEAP1_NFE2L2_AC	no
SYTL2	-0.723272	6.48772	-8.08874	6.66273e-15	1.07228e-12	23.2396	KEAP1_NFE2L2_AC	no
C5orf30	0.604623	5.36688	8.05657	8.36815e-15	1.33012e-12	23.0172	KEAP1_NFE2L2_AC	no
ADORA1	-1.29413	4.55209	-8.04311	9.20345e-15	1.44505e-12	22.9244	KEAP1_NFE2L2_AC	no
AGA	0.535607	6.50048	8.03182	9.96739e-15	1.54615e-12	22.8466	KEAP1_NFE2L2_AC	no
HGD	2.33846	4.24009	8.00883	1.17207e-14	1.79648e-12	22.6885	KEAP1_NFE2L2_AC	yes
OGFRL1	-0.567098	5.54839	-7.96309	1.61658e-14	2.44865e-12	22.3749	KEAP1_NFE2L2_AC	no
SDHC	0.36425	7.67225	7.94969	1.77587e-14	2.65865e-12	22.2832	KEAP1_NFE2L2_AC	no
ZNF439	-0.73171	4.2574	-7.94684	1.81165e-14	2.68104e-12	22.2637	KEAP1_NFE2L2_AC	no
LCA5	-0.643204	5.0973	-7.92031	2.18127e-14	3.19135e-12	22.0826	KEAP1_NFE2L2_AC	no
GULP1	0.834439	6.11223	7.89808	2.54758e-14	3.6854e-12	21.9313	KEAP1_NFE2L2_AC	no
ADSSL1	0.857501	5.32365	7.88532	2.78455e-14	3.98345e-12	21.8445	KEAP1_NFE2L2_AC	no
DNAH11	-1.50769	4.60278	-7.84497	3.68651e-14	5.2158e-12	21.5709	KEAP1_NFE2L2_AC	no
C20orf24	0.490299	7.68817	7.79962	5.04716e-14	7.06328e-12	21.2646	KEAP1_NFE2L2_AC	no
TNC	-1.23421	8.15125	-7.77982	5.78682e-14	8.01132e-12	21.1313	KEAP1_NFE2L2_AC	no
ARHGAP20	-1.02475	4.75328	-7.74931	7.14069e-14	9.5767e-12	20.9264	KEAP1_NFE2L2_AC	no
COL8A2	-0.894785	6.05247	-7.75079	7.06823e-14	9.5767e-12	20.9363	KEAP1_NFE2L2_AC	no
NAA20	0.398175	6.99866	7.75155	7.03143e-14	9.5767e-12	20.9414	KEAP1_NFE2L2_AC	no
CDH3	-1.17973	7.27939	-7.73465	7.89804e-14	1.03762e-11	20.8282	KEAP1_NFE2L2_AC	no
FNIP2	-0.723609	6.68452	-7.73476	7.89197e-14	1.03762e-11	20.8289	KEAP1_NFE2L2_AC	no
SLC16A2	-0.685687	5.60993	-7.69659	1.02543e-13	1.32612e-11	20.5737	KEAP1_NFE2L2_AC	no
SLC6A20	-2.0817	3.76336	-7.69594	1.02999e-13	1.32612e-11	20.5694	KEAP1_NFE2L2_AC	no
FTH1	0.404161	10.5515	7.68401	1.11757e-13	1.42462e-11	20.4899	KEAP1_NFE2L2_AC	yes
ACSL3	0.395052	7.65362	7.66505	1.27222e-13	1.60586e-11	20.3636	KEAP1_NFE2L2_AC	no
MEGF9	0.606088	7.27859	7.65137	1.39666e-13	1.74583e-11	20.2726	KEAP1_NFE2L2_AC	yes
CES1	1.36062	6.86005	7.6478	1.43106e-13	1.77162e-11	20.2489	KEAP1_NFE2L2_AC	yes
NYNRIN	-0.70801	6.68282	-7.64265	1.48218e-13	1.80557e-11	20.2147	KEAP1_NFE2L2_AC	no
VAV1	-0.694651	5.97337	-7.64222	1.48653e-13	1.80557e-11	20.2119	KEAP1_NFE2L2_AC	no
LIX1L	-0.515245	6.20039	-7.6272	1.64652e-13	1.98121e-11	20.1123	KEAP1_NFE2L2_AC	no
MGST1	0.739923	8.55641	7.61991	1.73019e-13	2.06261e-11	20.064	KEAP1_NFE2L2_AC	no
ODC1	0.955764	8.03158	7.6115	1.83199e-13	2.16393e-11	20.0083	KEAP1_NFE2L2_AC	no
FLJ35776	0.601584	5.02773	7.57339	2.37224e-13	2.7766e-11	19.7565	KEAP1_NFE2L2_AC	no
CYSLTR1	-0.85714	4.05143	-7.57147	2.40312e-13	2.7874e-11	19.7439	KEAP1_NFE2L2_AC	no
GPR110	-2.01246	5.90598	-7.56609	2.49228e-13	2.86501e-11	19.7085	KEAP1_NFE2L2_AC	no
NUDT5	0.394274	6.72313	7.55569	2.67379e-13	3.04646e-11	19.64	KEAP1_NFE2L2_AC	no
CHML	0.66174	6.50722	7.53678	3.0378e-13	3.43085e-11	19.5157	KEAP1_NFE2L2_AC	no
CSF1	-0.665751	6.44752	-7.51596	3.49537e-13	3.91329e-11	19.379	KEAP1_NFE2L2_AC	no
SPRED1	-0.4765	7.35067	-7.50392	3.79004e-13	4.20662e-11	19.3002	KEAP1_NFE2L2_AC	no
PPPDE2	0.463875	6.02222	7.4942	4.04599e-13	4.45231e-11	19.2366	KEAP1_NFE2L2_AC	no
GDF11	-0.53016	5.18553	-7.48323	4.35509e-13	4.75185e-11	19.1649	KEAP1_NFE2L2_AC	no
TRUB2	0.348007	6.43536	7.45761	5.17086e-13	5.59453e-11	18.9977	KEAP1_NFE2L2_AC	no
ADPRHL1	0.765859	4.41654	7.43344	6.07759e-13	6.52075e-11	18.8404	KEAP1_NFE2L2_AC	no
C1orf31	0.474826	6.00637	7.4265	6.36565e-13	6.77337e-11	18.7953	KEAP1_NFE2L2_AC	no
CYP4F11	3.41408	2.69203	7.40764	7.21842e-13	7.6178e-11	18.673	KEAP1_NFE2L2_AC	no
DPYD	-0.703166	6.76387	-7.39881	7.65557e-13	8.01345e-11	18.6157	KEAP1_NFE2L2_AC	no
CYP4F3	3.44571	1.06544	7.39199	8.01047e-13	8.31733e-11	18.5716	KEAP1_NFE2L2_AC	no
PTPLA	1.02861	4.02016	7.37446	8.99993e-13	9.26992e-11	18.4583	KEAP1_NFE2L2_AC	no
ASF1A	0.38388	6.12205	7.36947	9.30308e-13	9.46725e-11	18.426	KEAP1_NFE2L2_AC	no
TGFB1	-0.492245	7.28547	-7.3689	9.33857e-13	9.46725e-11	18.4223	KEAP1_NFE2L2_AC	no
SLC1A7	-1.9374	4.47313	-7.34402	1.10118e-12	1.10763e-10	18.2619	KEAP1_NFE2L2_AC	no
CUTC	0.326385	5.57257	7.3387	1.14064e-12	1.13843e-10	18.2276	KEAP1_NFE2L2_AC	no
AHR	-0.596252	8.24014	-7.32911	1.2153e-12	1.20362e-10	18.1659	KEAP1_NFE2L2_AC	no
MPDU1	0.36388	7.21316	7.30773	1.3995e-12	1.37546e-10	18.0286	KEAP1_NFE2L2_AC	no
SQSTM1	0.46353	9.39567	7.3048	1.42673e-12	1.3916e-10	18.0099	KEAP1_NFE2L2_AC	yes
TMEM173	-0.561157	7.33209	-7.28059	1.67326e-12	1.61979e-10	17.8548	KEAP1_NFE2L2_AC	no
SYNJ1	-0.383531	5.76322	-7.27437	1.74312e-12	1.67482e-10	17.815	KEAP1_NFE2L2_AC	no
TNFSF10	-0.70351	7.68689	-7.26305	1.87761e-12	1.79068e-10	17.7427	KEAP1_NFE2L2_AC	no
SLFN12	-0.571624	4.78851	-7.24115	2.16757e-12	2.05202e-10	17.603	KEAP1_NFE2L2_AC	no
CYP2U1	-0.47714	5.24709	-7.23282	2.28908e-12	2.15123e-10	17.55	KEAP1_NFE2L2_AC	no
AGPAT9	0.770601	4.90422	7.2178	2.52513e-12	2.35587e-10	17.4545	KEAP1_NFE2L2_AC	no
HERC5	-0.689276	5.28813	-7.20557	2.73519e-12	2.52101e-10	17.3768	KEAP1_NFE2L2_AC	no
ZPLD1	-3.01211	0.574552	-7.20522	2.74129e-12	2.52101e-10	17.3746	KEAP1_NFE2L2_AC	no
CMTM3	-0.542854	6.96424	-7.19492	2.93182e-12	2.67711e-10	17.3093	KEAP1_NFE2L2_AC	no
CLEC5A	-0.880397	5.0636	-7.19113	3.00504e-12	2.72464e-10	17.2853	KEAP1_NFE2L2_AC	no
CARD14	1.05045	4.4759	7.18822	3.06258e-12	2.74287e-10	17.2668	KEAP1_NFE2L2_AC	no
PHLDB1	-0.402797	7.26577	-7.18796	3.06776e-12	2.74287e-10	17.2652	KEAP1_NFE2L2_AC	no
ZFP36L1	-0.480545	9.09158	-7.18086	3.21296e-12	2.85289e-10	17.2202	KEAP1_NFE2L2_AC	no
FAM129A	-0.659162	7.16118	-7.17863	3.25999e-12	2.87482e-10	17.2061	KEAP1_NFE2L2_AC	no
TMEM17	0.490759	4.22295	7.17416	3.35602e-12	2.93937e-10	17.1778	KEAP1_NFE2L2_AC	no
RPH3AL	0.584428	6.12525	7.1281	4.5252e-12	3.93662e-10	16.8872	KEAP1_NFE2L2_AC	no
C15orf63	0.392935	6.58374	7.12214	4.70305e-12	4.03679e-10	16.8497	KEAP1_NFE2L2_AC	no
SLC16A14	1.1627	5.59192	7.12273	4.68492e-12	4.03679e-10	16.8535	KEAP1_NFE2L2_AC	no
IRS2	0.776882	6.75843	7.11974	4.77659e-12	4.07276e-10	16.8346	KEAP1_NFE2L2_AC	no
TLE4	-0.559994	5.71629	-7.08159	6.10996e-12	5.17538e-10	16.5953	KEAP1_NFE2L2_AC	no
TACC2	0.732428	7.45608	7.07904	6.21128e-12	5.22681e-10	16.5793	KEAP1_NFE2L2_AC	no
ISM1	-0.934918	4.81785	-7.07475	6.38528e-12	5.33834e-10	16.5525	KEAP1_NFE2L2_AC	no
BTBD11	1.05647	3.80666	7.06339	6.8694e-12	5.70603e-10	16.4815	KEAP1_NFE2L2_AC	no
OPN3	0.732903	6.74961	7.03856	8.0561e-12	6.64886e-10	16.3266	KEAP1_NFE2L2_AC	no
FTL	0.500842	11.2316	7.02771	8.63661e-12	7.03774e-10	16.259	KEAP1_NFE2L2_AC	no
SLFN11	-0.593995	6.83308	-7.02861	8.58649e-12	7.03774e-10	16.2646	KEAP1_NFE2L2_AC	no
SMURF2	-0.46074	6.71335	-7.01165	9.57135e-12	7.75039e-10	16.1591	KEAP1_NFE2L2_AC	no
PER3	-0.742216	6.21578	-7.00745	9.83154e-12	7.86218e-10	16.133	KEAP1_NFE2L2_AC	no
RASD1	1.15596	6.84156	7.00814	9.78851e-12	7.86218e-10	16.1373	KEAP1_NFE2L2_AC	no
LRIG3	-0.750567	6.86213	-7.00483	9.99767e-12	7.94568e-10	16.1168	KEAP1_NFE2L2_AC	no
ALOX5AP	-0.747095	6.49156	-6.99307	1.07768e-11	8.51236e-10	16.0438	KEAP1_NFE2L2_AC	no
ZNF217	-0.417996	7.41903	-6.98838	1.11042e-11	8.71744e-10	16.0148	KEAP1_NFE2L2_AC	no
EFHC2	-1.17291	3.50833	-6.98298	1.14933e-11	8.91427e-10	15.9813	KEAP1_NFE2L2_AC	no
FTHL3	0.422096	6.23289	6.98327	1.14722e-11	8.91427e-10	15.9831	KEAP1_NFE2L2_AC	no
EYS	0.977273	3.0704	6.97159	1.23578e-11	9.52735e-10	15.9109	KEAP1_NFE2L2_AC	no
POLR3H	0.507359	6.97526	6.96887	1.2574e-11	9.57934e-10	15.894	KEAP1_NFE2L2_AC	no
SEPT11	-0.439565	7.56761	-6.96914	1.25521e-11	9.57934e-10	15.8957	KEAP1_NFE2L2_AC	no
EBPL	0.450983	6.27205	6.9666	1.27566e-11	9.66124e-10	15.88	KEAP1_NFE2L2_AC	no
TNFAIP8	-0.506812	6.10957	-6.95696	1.35636e-11	1.02124e-09	15.8204	KEAP1_NFE2L2_AC	no
RASSF8	-0.645255	5.91002	-6.95365	1.38518e-11	1.03687e-09	15.8	KEAP1_NFE2L2_AC	no
ZNF177	-0.570047	3.68012	-6.9469	1.44579e-11	1.07598e-09	15.7584	KEAP1_NFE2L2_AC	no
PTPN13	-0.969102	6.84545	-6.93586	1.55071e-11	1.14743e-09	15.6903	KEAP1_NFE2L2_AC	no
EGFR	-0.832731	6.9128	-6.93105	1.59871e-11	1.17619e-09	15.6607	KEAP1_NFE2L2_AC	no
LPAR1	0.67044	5.84699	6.92864	1.62335e-11	1.18754e-09	15.6459	KEAP1_NFE2L2_AC	no
CDC42EP1	-0.660008	7.68968	-6.92752	1.63488e-11	1.18921e-09	15.639	KEAP1_NFE2L2_AC	no
GALNT6	-0.863133	6.77921	-6.9158	1.76085e-11	1.27365e-09	15.5669	KEAP1_NFE2L2_AC	no
SOD1	0.330414	8.04013	6.89878	1.96082e-11	1.41036e-09	15.4624	KEAP1_NFE2L2_AC	no
ICAM1	-0.723472	8.96411	-6.88663	2.11714e-11	1.51435e-09	15.3879	KEAP1_NFE2L2_AC	no
RBMS3	-0.75025	3.47961	-6.88278	2.16911e-11	1.54294e-09	15.3644	KEAP1_NFE2L2_AC	no
KCNE4	1.0407	5.31924	6.87706	2.24877e-11	1.59082e-09	15.3294	KEAP1_NFE2L2_AC	no
PIM3	0.450477	7.75892	6.87524	2.2747e-11	1.60037e-09	15.3182	KEAP1_NFE2L2_AC	no
BHLHE41	-0.735771	5.83652	-6.87027	2.34698e-11	1.63981e-09	15.2879	KEAP1_NFE2L2_AC	no
GPR68	-0.744684	5.44064	-6.86965	2.35624e-11	1.63981e-09	15.284	KEAP1_NFE2L2_AC	no
DUSP6	-0.676641	8.25301	-6.8626	2.46311e-11	1.70497e-09	15.241	KEAP1_NFE2L2_AC	no
APOA1BP	0.405426	7.7768	6.86056	2.49485e-11	1.71771e-09	15.2285	KEAP1_NFE2L2_AC	no
PPP2R5B	-0.363973	5.95518	-6.85084	2.65199e-11	1.81619e-09	15.1692	KEAP1_NFE2L2_AC	no
EIF5AL1	0.348228	7.261	6.84958	2.67317e-11	1.81644e-09	15.1615	KEAP1_NFE2L2_AC	no
VDAC2	0.334934	7.17785	6.84914	2.68057e-11	1.81644e-09	15.1588	KEAP1_NFE2L2_AC	no
C10orf57	0.340373	6.52109	6.84685	2.71938e-11	1.83309e-09	15.1449	KEAP1_NFE2L2_AC	no
C2orf81	-0.581471	4.55143	-6.83811	2.87266e-11	1.92633e-09	15.0916	KEAP1_NFE2L2_AC	no
SAMD4A	-0.608361	6.12214	-6.83397	2.94823e-11	1.96676e-09	15.0664	KEAP1_NFE2L2_AC	no
JAKMIP3	1.84287	2.40783	6.83173	2.99007e-11	1.98439e-09	15.0528	KEAP1_NFE2L2_AC	no
AIM1	-0.723092	6.87513	-6.8295	3.03214e-11	2.00199e-09	15.0392	KEAP1_NFE2L2_AC	no
GRAMD3	-0.410085	6.43747	-6.826	3.09926e-11	2.03586e-09	15.0179	KEAP1_NFE2L2_AC	no
C1QBP	0.403692	7.20801	6.82312	3.15564e-11	2.06238e-09	15.0004	KEAP1_NFE2L2_AC	no
PLAT	-1.03538	7.26138	-6.8169	3.28111e-11	2.13355e-09	14.9626	KEAP1_NFE2L2_AC	no
PEMT	0.408875	5.57257	6.81401	3.34083e-11	2.16147e-09	14.9451	KEAP1_NFE2L2_AC	no
SCD5	-0.809095	5.51078	-6.81309	3.36027e-11	2.16318e-09	14.9394	KEAP1_NFE2L2_AC	no
PDLIM4	-0.896308	5.60279	-6.81026	3.42009e-11	2.19073e-09	14.9223	KEAP1_NFE2L2_AC	no
ENDOD1	-0.550907	7.30442	-6.80552	3.52299e-11	2.24547e-09	14.8935	KEAP1_NFE2L2_AC	no
MICAL2	-0.524	7.91771	-6.80008	3.64487e-11	2.31171e-09	14.8605	KEAP1_NFE2L2_AC	no
BAG1	0.451493	7.37343	6.75001	4.97894e-11	3.14235e-09	14.5578	KEAP1_NFE2L2_AC	no
GCNT2	0.42946	6.39206	6.74227	5.22412e-11	3.281e-09	14.5112	KEAP1_NFE2L2_AC	no
HHIPL2	2.58226	2.78067	6.73859	5.34461e-11	3.32425e-09	14.4891	KEAP1_NFE2L2_AC	no
KCNK5	-0.753175	6.96173	-6.73929	5.32167e-11	3.32425e-09	14.4932	KEAP1_NFE2L2_AC	no
CMBL	0.949283	6.55547	6.72499	5.81502e-11	3.59944e-09	14.4072	KEAP1_NFE2L2_AC	no
ZNF709	-0.398447	4.16403	-6.7221	5.9198e-11	3.64676e-09	14.3899	KEAP1_NFE2L2_AC	no
MXRA7	-0.501582	7.58251	-6.71843	6.05586e-11	3.71282e-09	14.3678	KEAP1_NFE2L2_AC	no
GTPBP4	0.349698	7.02119	6.71045	6.36248e-11	3.88232e-09	14.3199	KEAP1_NFE2L2_AC	no
DUSP4	0.977811	6.07983	6.70503	6.57916e-11	3.9956e-09	14.2874	KEAP1_NFE2L2_AC	no
C8orf31	-1.06186	3.01282	-6.70268	6.67556e-11	4.03511e-09	14.2733	KEAP1_NFE2L2_AC	no
PSMB6	0.297004	7.41949	6.70011	6.78211e-11	4.08036e-09	14.258	KEAP1_NFE2L2_AC	no
SYT12	-1.46207	5.2497	-6.69311	7.08178e-11	4.24084e-09	14.216	KEAP1_NFE2L2_AC	no
ATP1B1	0.636761	9.24736	6.68576	7.41037e-11	4.39671e-09	14.172	KEAP1_NFE2L2_AC	no
ZNF462	-0.673368	5.52299	-6.68635	7.38318e-11	4.39671e-09	14.1756	KEAP1_NFE2L2_AC	no
ITGA2	-0.844373	7.25441	-6.65369	9.02738e-11	5.33154e-09	13.9806	KEAP1_NFE2L2_AC	no
NHS	-0.781443	5.55764	-6.64239	9.676e-11	5.68851e-09	13.9133	KEAP1_NFE2L2_AC	no
PTPN22	-0.725775	5.08103	-6.63749	9.97083e-11	5.8352e-09	13.8842	KEAP1_NFE2L2_AC	no
FRMD5	-1.05603	3.7752	-6.63653	1.003e-10	5.84327e-09	13.8785	KEAP1_NFE2L2_AC	no
ALDH1A3	-0.803519	6.13653	-6.6314	1.03501e-10	6.00257e-09	13.848	KEAP1_NFE2L2_AC	no
TMSL3	-0.42634	10.6632	-6.62999	1.04399e-10	6.02753e-09	13.8396	KEAP1_NFE2L2_AC	no
BASP1	0.792748	6.95488	6.62674	1.06501e-10	6.09425e-09	13.8203	KEAP1_NFE2L2_AC	no
TLR2	-0.67936	6.67136	-6.62742	1.06061e-10	6.09425e-09	13.8243	KEAP1_NFE2L2_AC	no
ZNF211	-0.425108	5.33202	-6.6108	1.17411e-10	6.68877e-09	13.7257	KEAP1_NFE2L2_AC	no
ADI1	0.382468	7.73585	6.60375	1.22581e-10	6.92208e-09	13.6839	KEAP1_NFE2L2_AC	no
SCNN1A	0.712063	8.63365	6.60426	1.22198e-10	6.92208e-09	13.687	KEAP1_NFE2L2_AC	no
FAM198A	-0.72409	3.40749	-6.60094	1.24701e-10	7.01104e-09	13.6673	KEAP1_NFE2L2_AC	no
ADRB2	-0.77071	4.41545	-6.58718	1.35622e-10	7.59189e-09	13.5859	KEAP1_NFE2L2_AC	no
PDE4D	0.756308	6.70379	6.57131	1.49392e-10	8.32648e-09	13.4922	KEAP1_NFE2L2_AC	no
MERTK	-0.470683	5.86742	-6.57025	1.50353e-10	8.34396e-09	13.486	KEAP1_NFE2L2_AC	no
CPS1	2.15599	4.4663	6.56777	1.52637e-10	8.36255e-09	13.4713	KEAP1_NFE2L2_AC	no
PCCB	0.27019	6.95447	6.56791	1.52512e-10	8.36255e-09	13.4721	KEAP1_NFE2L2_AC	no
ZNF391	-0.67011	3.45032	-6.56896	1.51537e-10	8.36255e-09	13.4784	KEAP1_NFE2L2_AC	no
KIAA1949	-0.465218	7.35641	-6.56599	1.543e-10	8.41787e-09	13.4608	KEAP1_NFE2L2_AC	no
C1GALT1	-0.501272	6.29717	-6.55827	1.61715e-10	8.78516e-09	13.4153	KEAP1_NFE2L2_AC	no
TTC39C	0.521895	6.23959	6.55504	1.64916e-10	8.92139e-09	13.3963	KEAP1_NFE2L2_AC	no
MMD	-0.57994	6.19216	-6.54932	1.70752e-10	9.19848e-09	13.3626	KEAP1_NFE2L2_AC	no
COL13A1	-0.812971	3.90875	-6.5476	1.72543e-10	9.25621e-09	13.3525	KEAP1_NFE2L2_AC	no
SORD	0.428795	6.29714	6.54208	1.78414e-10	9.53147e-09	13.3201	KEAP1_NFE2L2_AC	no
VPS37A	0.376463	6.54402	6.53711	1.83869e-10	9.78231e-09	13.2909	KEAP1_NFE2L2_AC	no
EIF5A	0.341998	8.74	6.53203	1.8962e-10	1.00185e-08	13.2611	KEAP1_NFE2L2_AC	no
SDCBP2	0.987473	5.42279	6.53182	1.89866e-10	1.00185e-08	13.2598	KEAP1_NFE2L2_AC	no
DAPP1	-0.646689	5.68627	-6.53035	1.91563e-10	1.00668e-08	13.2512	KEAP1_NFE2L2_AC	no
MOSC1	0.8506	5.63472	6.52925	1.92837e-10	1.00926e-08	13.2448	KEAP1_NFE2L2_AC	no
CDC14A	-0.468306	4.88904	-6.5254	1.97391e-10	1.02891e-08	13.2221	KEAP1_NFE2L2_AC	no
GLI3	-0.716109	5.28247	-6.5118	2.14305e-10	1.11257e-08	13.1425	KEAP1_NFE2L2_AC	no
SPRED2	-0.36086	7.15885	-6.50534	2.2284e-10	1.15224e-08	13.1046	KEAP1_NFE2L2_AC	no
COLEC12	-0.787598	6.31802	-6.49681	2.34603e-10	1.20821e-08	13.0548	KEAP1_NFE2L2_AC	no
LIMA1	-0.36428	7.52186	-6.48742	2.48266e-10	1.27347e-08	12.9999	KEAP1_NFE2L2_AC	no
FAM119A	0.276701	5.65182	6.48481	2.522e-10	1.28852e-08	12.9847	KEAP1_NFE2L2_AC	no
TMEM14A	0.359074	6.2059	6.48261	2.55566e-10	1.30056e-08	12.9719	KEAP1_NFE2L2_AC	no
C5orf62	-0.535217	6.20994	-6.47998	2.59646e-10	1.31612e-08	12.9565	KEAP1_NFE2L2_AC	no
NT5C	0.370365	6.11578	6.47343	2.7009e-10	1.36369e-08	12.9183	KEAP1_NFE2L2_AC	no
HIP1	-0.508543	7.13724	-6.46373	2.86305e-10	1.43992e-08	12.8618	KEAP1_NFE2L2_AC	no
AXL	-0.548504	6.92246	-6.45056	3.09862e-10	1.54631e-08	12.7852	KEAP1_NFE2L2_AC	no
PRDX3	0.321047	8.00515	6.45092	3.09193e-10	1.54631e-08	12.7873	KEAP1_NFE2L2_AC	no
CHP	0.398921	8.09557	6.44793	3.14778e-10	1.56477e-08	12.77	KEAP1_NFE2L2_AC	no
BCAS4	-0.429123	6.91211	-6.44664	3.17231e-10	1.569e-08	12.7625	KEAP1_NFE2L2_AC	no
DOCK10	-0.60352	5.99506	-6.4462	3.18064e-10	1.569e-08	12.7599	KEAP1_NFE2L2_AC	no
ZNF354C	-0.858341	3.24577	-6.44456	3.2121e-10	1.57847e-08	12.7504	KEAP1_NFE2L2_AC	no
ZNF737	-0.64657	5.37954	-6.43596	3.38192e-10	1.6556e-08	12.7005	KEAP1_NFE2L2_AC	no
SSPN	-0.625313	5.67918	-6.43336	3.43495e-10	1.67519e-08	12.6854	KEAP1_NFE2L2_AC	no
PNMAL1	-1.13582	4.89078	-6.42779	3.55149e-10	1.72549e-08	12.6531	KEAP1_NFE2L2_AC	no
TPD52L1	0.803942	5.73349	6.4142	3.85187e-10	1.86439e-08	12.5745	KEAP1_NFE2L2_AC	no
PDP1	-0.42996	6.79872	-6.41234	3.89488e-10	1.87815e-08	12.5637	KEAP1_NFE2L2_AC	no
SHC3	-0.932899	3.32196	-6.41099	3.9265e-10	1.88633e-08	12.5559	KEAP1_NFE2L2_AC	no
UBXN8	0.394957	4.99877	6.40585	4.04882e-10	1.93786e-08	12.5262	KEAP1_NFE2L2_AC	no
CDH11	-0.658281	7.32652	-6.39671	4.27548e-10	2.03877e-08	12.4734	KEAP1_NFE2L2_AC	no
AVPI1	0.581804	5.96138	6.39338	4.36136e-10	2.07205e-08	12.4542	KEAP1_NFE2L2_AC	no
BZRAP1	-0.754867	5.49366	-6.39092	4.42573e-10	2.0949e-08	12.44	KEAP1_NFE2L2_AC	no
MYO1G	-0.829275	6.34586	-6.38831	4.49499e-10	2.11989e-08	12.425	KEAP1_NFE2L2_AC	no
SCARB1	0.512459	6.60053	6.38368	4.62041e-10	2.16576e-08	12.3983	KEAP1_NFE2L2_AC	no
WDR66	-0.922556	5.43753	-6.38348	4.62589e-10	2.16576e-08	12.3972	KEAP1_NFE2L2_AC	no
CD40	-0.602386	6.33478	-6.38228	4.65915e-10	2.17343e-08	12.3902	KEAP1_NFE2L2_AC	no
SHMT1	0.439304	6.56919	6.37813	4.77566e-10	2.21973e-08	12.3663	KEAP1_NFE2L2_AC	no
SLC43A3	-0.563503	7.70899	-6.3645	5.17849e-10	2.39831e-08	12.2879	KEAP1_NFE2L2_AC	no
PRPSAP2	0.302637	6.28201	6.35804	5.38091e-10	2.47535e-08	12.2508	KEAP1_NFE2L2_AC	no
SP4	-0.395401	5.55657	-6.35796	5.38328e-10	2.47535e-08	12.2504	KEAP1_NFE2L2_AC	no
EMB	-0.620652	7.51832	-6.34364	5.8601e-10	2.68501e-08	12.1682	KEAP1_NFE2L2_AC	no
MAML2	-0.583776	5.70028	-6.33984	5.99345e-10	2.73637e-08	12.1464	KEAP1_NFE2L2_AC	no
COL21A1	-1.02338	4.72472	-6.33442	6.18869e-10	2.80561e-08	12.1154	KEAP1_NFE2L2_AC	no
ZNF100	-0.411809	5.2035	-6.33449	6.18634e-10	2.80561e-08	12.1158	KEAP1_NFE2L2_AC	no
ZNF788	-0.556465	3.98276	-6.33087	6.32006e-10	2.85511e-08	12.0951	KEAP1_NFE2L2_AC	no
PRICKLE1	-0.610404	5.08936	-6.32532	6.53079e-10	2.94e-08	12.0633	KEAP1_NFE2L2_AC	no
LYST	-0.406224	6.4685	-6.32023	6.72988e-10	3.01907e-08	12.0343	KEAP1_NFE2L2_AC	no
SPRYD4	0.316831	5.73474	6.3192	6.77131e-10	3.0271e-08	12.0283	KEAP1_NFE2L2_AC	no
SLC7A2	1.16507	6.71522	6.3169	6.86365e-10	3.05777e-08	12.0152	KEAP1_NFE2L2_AC	no
CHPT1	0.53406	6.39305	6.30999	7.14942e-10	3.17409e-08	11.9757	KEAP1_NFE2L2_AC	no
RYR1	-1.12386	4.88673	-6.30807	7.2305e-10	3.19296e-08	11.9648	KEAP1_NFE2L2_AC	no
TFPI2	-1.61572	6.01327	-6.30772	7.24567e-10	3.19296e-08	11.9628	KEAP1_NFE2L2_AC	no
ZNF334	-0.874205	3.74151	-6.30723	7.2663e-10	3.19296e-08	11.9601	KEAP1_NFE2L2_AC	no
DIRAS3	-1.0318	3.51339	-6.30264	7.46578e-10	3.26945e-08	11.9338	KEAP1_NFE2L2_AC	no
ANKRD13A	-0.302528	7.28383	-6.29767	7.68752e-10	3.35514e-08	11.9055	KEAP1_NFE2L2_AC	no
PFN2	0.754736	7.1624	6.29436	7.83873e-10	3.40958e-08	11.8867	KEAP1_NFE2L2_AC	no
GLS	-0.633088	7.91591	-6.28922	8.0793e-10	3.50239e-08	11.8574	KEAP1_NFE2L2_AC	no
SKI	-0.311349	7.63542	-6.28653	8.20828e-10	3.54636e-08	11.8421	KEAP1_NFE2L2_AC	no
APOBEC3C	-0.504454	5.80516	-6.28545	8.26044e-10	3.55696e-08	11.836	KEAP1_NFE2L2_AC	no
ATP5B	0.298226	9.16269	6.28234	8.41289e-10	3.61053e-08	11.8183	KEAP1_NFE2L2_AC	no
FASN	0.626157	8.58993	6.2748	8.7941e-10	3.7616e-08	11.7754	KEAP1_NFE2L2_AC	no
ANKRD34A	-0.828324	3.30044	-6.26538	9.29357e-10	3.96208e-08	11.7219	KEAP1_NFE2L2_AC	no
BACE1	-0.357872	6.71606	-6.24922	1.02164e-09	4.32683e-08	11.6304	KEAP1_NFE2L2_AC	no
SLC34A2	-1.02373	10.1193	-6.2495	1.01997e-09	4.32683e-08	11.6319	KEAP1_NFE2L2_AC	no
HOXD1	-1.22687	4.70281	-6.24484	1.04815e-09	4.42456e-08	11.6056	KEAP1_NFE2L2_AC	no
COX5A	0.314893	7.20297	6.23945	1.08172e-09	4.55136e-08	11.5751	KEAP1_NFE2L2_AC	no
ATP10A	-0.718949	5.84615	-6.23758	1.09357e-09	4.58624e-08	11.5645	KEAP1_NFE2L2_AC	no
PANK1	0.471861	4.88416	6.23583	1.10486e-09	4.61854e-08	11.5546	KEAP1_NFE2L2_AC	no
HSPD1	0.335658	8.81942	6.21769	1.22818e-09	5.11743e-08	11.4523	KEAP1_NFE2L2_AC	no
BCAN	1.62532	1.97014	6.21641	1.23742e-09	5.1393e-08	11.445	KEAP1_NFE2L2_AC	no
KIAA1024	-0.573144	3.30182	-6.21474	1.24952e-09	5.17284e-08	11.4356	KEAP1_NFE2L2_AC	no
ST3GAL6	-0.55587	4.65926	-6.21376	1.25667e-09	5.18579e-08	11.4301	KEAP1_NFE2L2_AC	no
N4BP2L1	-0.474276	5.39967	-6.21107	1.27649e-09	5.25074e-08	11.415	KEAP1_NFE2L2_AC	no
PKD2	-0.374496	6.4366	-6.20973	1.28649e-09	5.27502e-08	11.4074	KEAP1_NFE2L2_AC	no
CILP	-1.14172	5.08621	-6.208	1.29956e-09	5.31169e-08	11.3976	KEAP1_NFE2L2_AC	no
GSPT2	-0.614903	5.19817	-6.20604	1.31444e-09	5.35553e-08	11.3866	KEAP1_NFE2L2_AC	no
FAM83H	0.440208	7.79829	6.2043	1.32784e-09	5.39306e-08	11.3768	KEAP1_NFE2L2_AC	no
POPDC3	2.75551	0.942445	6.19814	1.37631e-09	5.57232e-08	11.3422	KEAP1_NFE2L2_AC	yes
PPARGC1A	1.29818	4.16664	6.19709	1.38468e-09	5.58862e-08	11.3363	KEAP1_NFE2L2_AC	no
PRRX2	-1.15292	3.89648	-6.19408	1.40914e-09	5.66957e-08	11.3194	KEAP1_NFE2L2_AC	no
FAT4	-0.675258	5.51829	-6.19327	1.41575e-09	5.67845e-08	11.3148	KEAP1_NFE2L2_AC	no
NOTCH2	-0.400701	8.13624	-6.1864	1.47339e-09	5.89127e-08	11.2762	KEAP1_NFE2L2_AC	no
VIM	-0.454996	9.73042	-6.18508	1.48476e-09	5.91834e-08	11.2688	KEAP1_NFE2L2_AC	no
NCRNA00188	0.497301	8.65465	6.18431	1.49138e-09	5.92641e-08	11.2645	KEAP1_NFE2L2_AC	no
MEF2C	-0.495996	6.45759	-6.17401	1.5832e-09	6.25267e-08	11.2067	KEAP1_NFE2L2_AC	no
NDUFB8	0.274918	7.21735	6.17428	1.58079e-09	6.25267e-08	11.2082	KEAP1_NFE2L2_AC	no
ZNF154	-0.625536	3.81664	-6.17165	1.60503e-09	6.31951e-08	11.1935	KEAP1_NFE2L2_AC	no
ZNF430	-0.404536	4.66131	-6.16789	1.64035e-09	6.43886e-08	11.1725	KEAP1_NFE2L2_AC	no
PNKD	0.393366	7.8741	6.16355	1.68215e-09	6.57141e-08	11.1481	KEAP1_NFE2L2_AC	no
THBS4	-1.38725	4.05957	-6.16333	1.68432e-09	6.57141e-08	11.1469	KEAP1_NFE2L2_AC	no
RFX2	-0.569288	5.28301	-6.15964	1.72062e-09	6.69276e-08	11.1263	KEAP1_NFE2L2_AC	no
WDR12	0.315001	6.03997	6.15815	1.73558e-09	6.7306e-08	11.1179	KEAP1_NFE2L2_AC	no
NOP58	0.234807	7.1986	6.15631	1.75407e-09	6.78188e-08	11.1077	KEAP1_NFE2L2_AC	no
SLC9A1	-0.379069	7.23485	-6.15554	1.76197e-09	6.79202e-08	11.1033	KEAP1_NFE2L2_AC	no
SUCLG2	0.335251	7.20539	6.14508	1.87171e-09	7.19351e-08	11.0449	KEAP1_NFE2L2_AC	no
SAMHD1	-0.517152	6.88677	-6.14407	1.8827e-09	7.2142e-08	11.0392	KEAP1_NFE2L2_AC	no
FBXW5	0.356734	7.75956	6.14275	1.89709e-09	7.23519e-08	11.0319	KEAP1_NFE2L2_AC	no
LY6E	-0.656876	8.82223	-6.14254	1.89941e-09	7.23519e-08	11.0307	KEAP1_NFE2L2_AC	no
GAB1	-0.354468	6.07448	-6.14126	1.91347e-09	7.26723e-08	11.0236	KEAP1_NFE2L2_AC	no
ZSWIM4	-0.359935	6.28163	-6.13967	1.93107e-09	7.31251e-08	11.0147	KEAP1_NFE2L2_AC	no
EFS	-0.779316	5.58236	-6.13563	1.97663e-09	7.46308e-08	10.9922	KEAP1_NFE2L2_AC	no
C1orf57	0.377684	6.18785	6.13104	2.02973e-09	7.61889e-08	10.9666	KEAP1_NFE2L2_AC	no
CWF19L1	0.265114	6.17887	6.13151	2.0242e-09	7.61889e-08	10.9692	KEAP1_NFE2L2_AC	no
SMIM5	-0.974585	3.80256	-6.1292	2.05133e-09	7.67759e-08	10.9563	KEAP1_NFE2L2_AC	no
FRAT2	0.351303	5.77049	6.12766	2.06957e-09	7.70108e-08	10.9478	KEAP1_NFE2L2_AC	no
KIAA1826	-0.318968	6.06122	-6.12798	2.06578e-09	7.70108e-08	10.9495	KEAP1_NFE2L2_AC	no
LPAR6	-0.429913	5.8558	-6.12609	2.08836e-09	7.74861e-08	10.939	KEAP1_NFE2L2_AC	no
STK39	-0.444268	6.97928	-6.12337	2.12145e-09	7.84876e-08	10.9238	KEAP1_NFE2L2_AC	no
WLS	-0.595094	7.27166	-6.11854	2.18124e-09	8.04684e-08	10.897	KEAP1_NFE2L2_AC	no
C21orf91	-0.399893	5.81527	-6.11433	2.23474e-09	8.22064e-08	10.8736	KEAP1_NFE2L2_AC	no
AGFG1	0.265741	7.45755	6.11128	2.27426e-09	8.30518e-08	10.8566	KEAP1_NFE2L2_AC	no
CDR2	-0.32316	6.52297	-6.11106	2.27707e-09	8.30518e-08	10.8554	KEAP1_NFE2L2_AC	no
CREG1	0.339974	7.95208	6.11123	2.27492e-09	8.30518e-08	10.8563	KEAP1_NFE2L2_AC	no
PXK	-0.352753	5.11149	-6.10792	2.31864e-09	8.43292e-08	10.838	KEAP1_NFE2L2_AC	no
CLSTN1	-0.314005	8.47446	-6.10176	2.40217e-09	8.7121e-08	10.8038	KEAP1_NFE2L2_AC	no
KIRREL	-0.671072	5.22645	-6.09968	2.43106e-09	8.79209e-08	10.7922	KEAP1_NFE2L2_AC	no
SEMA3A	-1.04427	5.18764	-6.09706	2.46784e-09	8.90014e-08	10.7777	KEAP1_NFE2L2_AC	no
FAM36A	0.328903	6.64728	6.09312	2.52425e-09	9.07813e-08	10.7559	KEAP1_NFE2L2_AC	no
LRRN4	-1.22615	5.04479	-6.09095	2.55593e-09	9.16645e-08	10.7438	KEAP1_NFE2L2_AC	no
SFXN4	0.33656	6.11398	6.09038	2.56432e-09	9.17102e-08	10.7406	KEAP1_NFE2L2_AC	no
ERP29	0.311183	8.39846	6.08875	2.58839e-09	9.20593e-08	10.7316	KEAP1_NFE2L2_AC	no
IFI44	-0.714559	6.2541	-6.08905	2.58388e-09	9.20593e-08	10.7333	KEAP1_NFE2L2_AC	no
APP	-0.351323	9.59073	-6.08816	2.59713e-09	9.2116e-08	10.7283	KEAP1_NFE2L2_AC	no
EPT1	0.341386	6.94558	6.08529	2.64022e-09	9.33867e-08	10.7125	KEAP1_NFE2L2_AC	no
MRC2	-0.522045	7.7544	-6.07961	2.7275e-09	9.62098e-08	10.681	KEAP1_NFE2L2_AC	no
ZFP37	-0.620196	3.54602	-6.07876	2.74076e-09	9.64135e-08	10.6763	KEAP1_NFE2L2_AC	no
FYN	-0.43526	6.59205	-6.07811	2.7511e-09	9.65135e-08	10.6727	KEAP1_NFE2L2_AC	no
ZNF167	-0.478626	3.95974	-6.07448	2.80875e-09	9.82682e-08	10.6527	KEAP1_NFE2L2_AC	no
KCNJ15	-0.990001	5.97935	-6.06779	2.9184e-09	1.01827e-07	10.6157	KEAP1_NFE2L2_AC	no
ADAMTS3	-0.733636	3.54845	-6.06496	2.96598e-09	1.03208e-07	10.6	KEAP1_NFE2L2_AC	no
CCDC109B	-0.494611	5.6066	-6.06156	3.02412e-09	1.04948e-07	10.5813	KEAP1_NFE2L2_AC	no
ITGB3	-0.862775	5.114	-6.05406	3.15647e-09	1.09246e-07	10.5399	KEAP1_NFE2L2_AC	no
C18orf1	-0.563635	5.63862	-6.05303	3.17519e-09	1.09599e-07	10.5342	KEAP1_NFE2L2_AC	no
ZNF671	-0.490801	4.7229	-6.04922	3.24495e-09	1.11708e-07	10.5132	KEAP1_NFE2L2_AC	no
HSPE1	0.340524	7.52751	6.04647	3.29631e-09	1.13173e-07	10.498	KEAP1_NFE2L2_AC	no
INPP5J	-0.696839	4.67148	-6.04172	3.38675e-09	1.15969e-07	10.4719	KEAP1_NFE2L2_AC	no
DMBX1	-2.602	1.4022	-6.03906	3.43842e-09	1.17426e-07	10.4573	KEAP1_NFE2L2_AC	no
DCLRE1A	0.311798	5.79945	6.03718	3.47536e-09	1.18374e-07	10.447	KEAP1_NFE2L2_AC	no
C2orf89	-0.793221	4.41986	-6.03476	3.52367e-09	1.19703e-07	10.4336	KEAP1_NFE2L2_AC	no
TYSND1	0.297655	6.22704	6.03383	3.54228e-09	1.20018e-07	10.4285	KEAP1_NFE2L2_AC	no
RCCD1	0.329502	5.33284	6.01606	3.91893e-09	1.32431e-07	10.3309	KEAP1_NFE2L2_AC	no
C1orf97	0.423842	5.20364	6.0147	3.94928e-09	1.33107e-07	10.3235	KEAP1_NFE2L2_AC	no
MTMR3	-0.317067	7.22585	-6.01418	3.96098e-09	1.33153e-07	10.3206	KEAP1_NFE2L2_AC	no
CNO	0.277528	5.88827	6.0015	4.2564e-09	1.42711e-07	10.2512	KEAP1_NFE2L2_AC	no
ENSA	0.256913	8.42883	6.00099	4.26896e-09	1.42761e-07	10.2483	KEAP1_NFE2L2_AC	no
ARL10	-0.740529	2.70841	-5.99947	4.30586e-09	1.43368e-07	10.24	KEAP1_NFE2L2_AC	no
IDI2	0.392829	3.91622	5.99899	4.31761e-09	1.43368e-07	10.2374	KEAP1_NFE2L2_AC	no
NDUFA8	0.253807	6.56939	5.99875	4.3233e-09	1.43368e-07	10.2361	KEAP1_NFE2L2_AC	no
RNASE6	-0.51358	5.71335	-5.99841	4.33167e-09	1.43368e-07	10.2343	KEAP1_NFE2L2_AC	no
CNIH3	-0.792783	3.62834	-5.99618	4.38675e-09	1.44819e-07	10.2221	KEAP1_NFE2L2_AC	no
KCNE3	0.56718	5.83956	5.99414	4.43786e-09	1.46132e-07	10.2109	KEAP1_NFE2L2_AC	no
MT1E	-0.805282	6.26063	-5.98925	4.56224e-09	1.49844e-07	10.1842	KEAP1_NFE2L2_AC	no
NLGN2	-0.46344	6.1194	-5.98057	4.79197e-09	1.56989e-07	10.1367	KEAP1_NFE2L2_AC	no
SLC2A10	-0.71112	6.02507	-5.97559	4.92876e-09	1.6106e-07	10.1096	KEAP1_NFE2L2_AC	no
CHD1L	0.303222	7.09641	5.97365	4.98296e-09	1.62419e-07	10.099	KEAP1_NFE2L2_AC	no
TLN2	-0.496747	5.4563	-5.9726	5.01275e-09	1.62978e-07	10.0933	KEAP1_NFE2L2_AC	no
CDC42EP3	-0.482684	7.07755	-5.97181	5.03503e-09	1.63077e-07	10.089	KEAP1_NFE2L2_AC	no
SSBP2	-0.458934	5.36184	-5.9716	5.04115e-09	1.63077e-07	10.0878	KEAP1_NFE2L2_AC	no
CMTM1	-0.397391	4.80295	-5.96746	5.16015e-09	1.66509e-07	10.0653	KEAP1_NFE2L2_AC	no
LTBR	0.344915	7.85417	5.96582	5.20815e-09	1.66949e-07	10.0564	KEAP1_NFE2L2_AC	no
MOBKL2B	-0.485348	5.60798	-5.96576	5.21009e-09	1.66949e-07	10.056	KEAP1_NFE2L2_AC	no
RNF19A	-0.390905	7.58597	-5.96523	5.22565e-09	1.66949e-07	10.0531	KEAP1_NFE2L2_AC	no
ZNF431	-0.403285	5.225	-5.96561	5.21436e-09	1.66949e-07	10.0552	KEAP1_NFE2L2_AC	no
PCBD1	0.319909	7.28405	5.96245	5.3083e-09	1.69169e-07	10.038	KEAP1_NFE2L2_AC	no
CCDC51	0.272497	5.57869	5.95942	5.39973e-09	1.71658e-07	10.0215	KEAP1_NFE2L2_AC	no
CLDN1	-0.809517	7.08446	-5.95646	5.4906e-09	1.74117e-07	10.0054	KEAP1_NFE2L2_AC	no
ARMC9	-0.482265	5.89489	-5.95444	5.55342e-09	1.75677e-07	9.99439	KEAP1_NFE2L2_AC	no
CLDN9	-1.20986	4.13417	-5.95145	5.64771e-09	1.77785e-07	9.97814	KEAP1_NFE2L2_AC	no
FOXJ1	-1.02567	6.16049	-5.95145	5.64756e-09	1.77785e-07	9.97817	KEAP1_NFE2L2_AC	no
RSAD2	-0.64859	5.75584	-5.9478	5.76474e-09	1.81027e-07	9.95835	KEAP1_NFE2L2_AC	no
C1orf43	0.307369	8.65909	5.94094	5.99184e-09	1.877e-07	9.92106	KEAP1_NFE2L2_AC	no
ZBTB47	-0.331756	5.75056	-5.93546	6.17897e-09	1.93093e-07	9.89137	KEAP1_NFE2L2_AC	no
NUDT15	0.281837	6.01501	5.92997	6.37263e-09	1.98663e-07	9.86159	KEAP1_NFE2L2_AC	no
CYR61	-0.59167	7.96787	-5.92893	6.40995e-09	1.99185e-07	9.85596	KEAP1_NFE2L2_AC	no
ST3GAL2	-0.340044	6.17462	-5.92864	6.42032e-09	1.99185e-07	9.8544	KEAP1_NFE2L2_AC	no
INHA	2.38054	2.21948	5.92741	6.46478e-09	2.00082e-07	9.84774	KEAP1_NFE2L2_AC	no
HIVEP3	-0.454183	5.3363	-5.92279	6.63461e-09	2.04845e-07	9.82272	KEAP1_NFE2L2_AC	no
BBS9	-0.317124	5.58551	-5.91531	6.91869e-09	2.12597e-07	9.78226	KEAP1_NFE2L2_AC	no
RGS10	-0.466045	6.31422	-5.9156	6.90766e-09	2.12597e-07	9.7838	KEAP1_NFE2L2_AC	no
SEMA3C	-0.618332	6.85096	-5.91369	6.98208e-09	2.14034e-07	9.77346	KEAP1_NFE2L2_AC	no
BICC1	-0.848315	4.34309	-5.91273	7.01979e-09	2.1417e-07	9.76826	KEAP1_NFE2L2_AC	no
ZNF107	-0.373056	5.55363	-5.91303	7.00781e-09	2.1417e-07	9.76991	KEAP1_NFE2L2_AC	no
HAL	1.29952	3.65864	5.90887	7.17317e-09	2.18332e-07	9.74741	KEAP1_NFE2L2_AC	no
LOXL1	-0.532544	6.15204	-5.90472	7.34147e-09	2.22928e-07	9.72503	KEAP1_NFE2L2_AC	no
ANPEP	-0.850378	6.26283	-5.90306	7.41004e-09	2.2448e-07	9.71606	KEAP1_NFE2L2_AC	no
NCEH1	-0.447207	6.78197	-5.89831	7.60962e-09	2.29986e-07	9.69042	KEAP1_NFE2L2_AC	no
PLK3	-0.354903	5.93327	-5.89648	7.68767e-09	2.31259e-07	9.68057	KEAP1_NFE2L2_AC	no
TIAM1	-0.5884	5.32115	-5.89661	7.68217e-09	2.31259e-07	9.68126	KEAP1_NFE2L2_AC	no
KANK2	-0.332277	7.38681	-5.87876	8.48748e-09	2.54723e-07	9.58509	KEAP1_NFE2L2_AC	no
MRPL24	0.343023	7.07224	5.87257	8.78526e-09	2.63047e-07	9.55183	KEAP1_NFE2L2_AC	no
ROR1	-0.724791	4.03347	-5.8609	9.37502e-09	2.80054e-07	9.48916	KEAP1_NFE2L2_AC	no
RUNX1	-0.310324	7.97492	-5.86025	9.40894e-09	2.80417e-07	9.48568	KEAP1_NFE2L2_AC	no
LOC100133669	-1.77349	1.27985	-5.85976	9.43484e-09	2.80539e-07	9.48303	KEAP1_NFE2L2_AC	no
TCEAL3	-0.348758	5.90012	-5.85855	9.49843e-09	2.81779e-07	9.47655	KEAP1_NFE2L2_AC	no
CHSY3	-0.596339	4.19645	-5.85316	9.78743e-09	2.89686e-07	9.44764	KEAP1_NFE2L2_AC	no
PHPT1	0.401903	7.16749	5.85153	9.87626e-09	2.91644e-07	9.43893	KEAP1_NFE2L2_AC	no
VASN	-0.581792	6.54622	-5.84632	1.01664e-08	2.99523e-07	9.41101	KEAP1_NFE2L2_AC	no
IRS1	-0.574719	6.59102	-5.84468	1.02594e-08	3.01575e-07	9.40223	KEAP1_NFE2L2_AC	no
IDS	-0.409189	8.36486	-5.84408	1.02935e-08	3.01888e-07	9.39903	KEAP1_NFE2L2_AC	no
BST2	-0.57807	7.7169	-5.83742	1.06809e-08	3.11323e-07	9.3634	KEAP1_NFE2L2_AC	no
NCF4	-0.542122	5.76337	-5.83731	1.06877e-08	3.11323e-07	9.36278	KEAP1_NFE2L2_AC	no
STK17A	-0.406982	6.95468	-5.83776	1.06607e-08	3.11323e-07	9.36523	KEAP1_NFE2L2_AC	no
SYNPO	-0.441108	7.70951	-5.83044	1.11025e-08	3.22674e-07	9.32607	KEAP1_NFE2L2_AC	no
SLC4A8	-0.83617	4.58619	-5.82363	1.15291e-08	3.33663e-07	9.28972	KEAP1_NFE2L2_AC	no
ZNF266	-0.328727	6.24463	-5.82357	1.15324e-08	3.33663e-07	9.28944	KEAP1_NFE2L2_AC	no
TBX19	-0.41556	4.24501	-5.81555	1.20562e-08	3.48034e-07	9.24662	KEAP1_NFE2L2_AC	no
SLC4A7	-0.378366	6.06989	-5.81513	1.2084e-08	3.48057e-07	9.24439	KEAP1_NFE2L2_AC	no
SESN2	-0.333994	6.14545	-5.81314	1.22175e-08	3.51115e-07	9.23381	KEAP1_NFE2L2_AC	no
IGDCC4	-0.617004	3.93476	-5.81018	1.24189e-08	3.56109e-07	9.21804	KEAP1_NFE2L2_AC	no
CMYA5	-0.652838	4.24595	-5.80869	1.25219e-08	3.57952e-07	9.21007	KEAP1_NFE2L2_AC	no
FAM176A	-0.661753	5.95204	-5.80844	1.25387e-08	3.57952e-07	9.20878	KEAP1_NFE2L2_AC	no
GOT2	0.242821	7.54884	5.80787	1.25783e-08	3.58287e-07	9.20574	KEAP1_NFE2L2_AC	no
DPY19L2P2	-0.76255	2.74431	-5.80707	1.26342e-08	3.59083e-07	9.20147	KEAP1_NFE2L2_AC	no
CYC1	0.386796	7.62782	5.80087	1.30739e-08	3.70764e-07	9.16849	KEAP1_NFE2L2_AC	no
PNMAL2	-0.784413	3.89576	-5.79983	1.31491e-08	3.72076e-07	9.16296	KEAP1_NFE2L2_AC	no
DPP4	-0.960413	7.38674	-5.79677	1.33734e-08	3.77594e-07	9.14665	KEAP1_NFE2L2_AC	no
LSP1	-0.518643	7.18357	-5.79473	1.35243e-08	3.81018e-07	9.13584	KEAP1_NFE2L2_AC	no
DDC	2.27325	2.21992	5.78177	1.45252e-08	4.07536e-07	9.06703	KEAP1_NFE2L2_AC	no
UGT1A6	3.08686	2.765	5.78172	1.45289e-08	4.07536e-07	9.06678	KEAP1_NFE2L2_AC	no
SLFN5	-0.434399	6.89767	-5.77745	1.4874e-08	4.16312e-07	9.04415	KEAP1_NFE2L2_AC	no
ZNF440	-0.401092	5.46013	-5.77659	1.49451e-08	4.17393e-07	9.03956	KEAP1_NFE2L2_AC	no
NAMPT	0.556352	8.24666	5.77403	1.51568e-08	4.2239e-07	9.026	KEAP1_NFE2L2_AC	no
HERC6	-0.487941	6.13845	-5.772	1.5327e-08	4.2621e-07	9.01524	KEAP1_NFE2L2_AC	no
RUNX3	-0.525268	5.87982	-5.76999	1.54974e-08	4.3002e-07	9.00458	KEAP1_NFE2L2_AC	no
SLCO2A1	-0.616338	6.97412	-5.76873	1.56048e-08	4.3207e-07	8.99793	KEAP1_NFE2L2_AC	no
LRRK1	-0.473664	5.84376	-5.76508	1.59207e-08	4.39869e-07	8.97861	KEAP1_NFE2L2_AC	no
LHFPL2	-0.422349	7.00603	-5.75935	1.64291e-08	4.52943e-07	8.94832	KEAP1_NFE2L2_AC	no
ADAM8	-0.608084	6.94064	-5.75602	1.67322e-08	4.59333e-07	8.93071	KEAP1_NFE2L2_AC	no
LAT2	-0.50639	5.74405	-5.75612	1.67226e-08	4.59333e-07	8.93126	KEAP1_NFE2L2_AC	no
C13orf18	-0.584978	4.23824	-5.75494	1.68313e-08	4.60092e-07	8.92502	KEAP1_NFE2L2_AC	no
RNF175	-0.664063	2.42402	-5.75495	1.68306e-08	4.60092e-07	8.92506	KEAP1_NFE2L2_AC	no
MTMR2	0.263775	6.6514	5.75193	1.71112e-08	4.66752e-07	8.90912	KEAP1_NFE2L2_AC	no
ZNF323	0.587653	5.7356	5.74805	1.74793e-08	4.75784e-07	8.88862	KEAP1_NFE2L2_AC	no
PADI1	-2.91494	0.995721	-5.7423	1.80378e-08	4.89951e-07	8.85831	KEAP1_NFE2L2_AC	no
TAOK3	-0.27711	6.83988	-5.74189	1.80787e-08	4.90027e-07	8.85613	KEAP1_NFE2L2_AC	no
SEPT3	-0.834287	4.50811	-5.73791	1.84763e-08	4.99752e-07	8.83517	KEAP1_NFE2L2_AC	no
ELL3	0.39614	5.20333	5.73268	1.90131e-08	5.12482e-07	8.80758	KEAP1_NFE2L2_AC	no
RASGRF1	-1.0759	4.83396	-5.73255	1.90265e-08	5.12482e-07	8.8069	KEAP1_NFE2L2_AC	no
DDX26B	-0.42957	5.02217	-5.73082	1.9207e-08	5.16264e-07	8.7978	KEAP1_NFE2L2_AC	no
FAM227A	-0.73357	4.59746	-5.7296	1.93348e-08	5.18616e-07	8.79141	KEAP1_NFE2L2_AC	no
SRP9	0.265156	8.43709	5.72888	1.94112e-08	5.19582e-07	8.78762	KEAP1_NFE2L2_AC	no
PLAU	-0.801284	7.65197	-5.72788	1.95179e-08	5.21354e-07	8.78234	KEAP1_NFE2L2_AC	no
KCTD12	-0.478156	7.66378	-5.72704	1.96076e-08	5.22666e-07	8.77792	KEAP1_NFE2L2_AC	no
CD83	-0.482602	6.22154	-5.72626	1.96908e-08	5.23799e-07	8.77384	KEAP1_NFE2L2_AC	no
IFT57	-0.548049	7.28454	-5.72354	1.99853e-08	5.30538e-07	8.75954	KEAP1_NFE2L2_AC	no
BNIP3	0.452486	7.29697	5.72254	2.00951e-08	5.32062e-07	8.75426	KEAP1_NFE2L2_AC	no
HLA-DQB2	-0.996433	6.18303	-5.72227	2.01254e-08	5.32062e-07	8.75281	KEAP1_NFE2L2_AC	no
ANKRD9	0.50033	4.67383	5.72013	2.03612e-08	5.37194e-07	8.74158	KEAP1_NFE2L2_AC	no
SLFN13	-0.524478	6.67528	-5.71947	2.04348e-08	5.38032e-07	8.73811	KEAP1_NFE2L2_AC	no
GADD45A	-0.525294	6.52381	-5.71233	2.12464e-08	5.58261e-07	8.70059	KEAP1_NFE2L2_AC	no
CST6	-1.16068	4.78363	-5.70816	2.17337e-08	5.69691e-07	8.67875	KEAP1_NFE2L2_AC	no
GABARAPL1	0.393508	7.1552	5.70749	2.18142e-08	5.69691e-07	8.67519	KEAP1_NFE2L2_AC	no
RELL1	-0.397846	5.88985	-5.70759	2.18019e-08	5.69691e-07	8.67573	KEAP1_NFE2L2_AC	no
LSM4	0.289198	7.37084	5.70696	2.18761e-08	5.70152e-07	8.67246	KEAP1_NFE2L2_AC	no
DHTKD1	0.311417	6.86742	5.69844	2.29148e-08	5.96015e-07	8.62778	KEAP1_NFE2L2_AC	no
DOCK9	-0.401653	7.41174	-5.69348	2.35418e-08	6.10694e-07	8.60179	KEAP1_NFE2L2_AC	no
SLFN12L	-0.618464	2.84206	-5.69323	2.3574e-08	6.10694e-07	8.60047	KEAP1_NFE2L2_AC	no
CACYBP	0.277182	7.33683	5.69137	2.38124e-08	6.15633e-07	8.59078	KEAP1_NFE2L2_AC	no
SPATS2L	-0.394115	7.83622	-5.69083	2.38831e-08	6.16222e-07	8.58792	KEAP1_NFE2L2_AC	no
ABTB2	-0.49485	5.18265	-5.68951	2.40549e-08	6.19413e-07	8.58102	KEAP1_NFE2L2_AC	no
WDR54	-0.458749	5.44816	-5.68861	2.41724e-08	6.21197e-07	8.57633	KEAP1_NFE2L2_AC	no
EFNB3	-0.787316	4.217	-5.68588	2.45343e-08	6.26745e-07	8.56202	KEAP1_NFE2L2_AC	no
IER3	-0.575405	7.48222	-5.68608	2.45078e-08	6.26745e-07	8.56306	KEAP1_NFE2L2_AC	no
PSMA3	0.277432	7.31877	5.68602	2.45156e-08	6.26745e-07	8.56275	KEAP1_NFE2L2_AC	no
PIGP	0.312646	5.60348	5.68427	2.47496e-08	6.30992e-07	8.5536	KEAP1_NFE2L2_AC	no
USP5	0.23535	7.53396	5.67681	2.57719e-08	6.55757e-07	8.51463	KEAP1_NFE2L2_AC	no
NCSTN	0.226973	8.21113	5.67544	2.59637e-08	6.59334e-07	8.50749	KEAP1_NFE2L2_AC	no
FLJ42709	-0.552999	4.59968	-5.66735	2.71267e-08	6.87513e-07	8.46529	KEAP1_NFE2L2_AC	no
SH3BP1	-0.381634	6.05763	-5.66321	2.77424e-08	7.01736e-07	8.44369	KEAP1_NFE2L2_AC	no
LIMS3-LOC440895	-0.732179	3.16703	-5.65494	2.90116e-08	7.32401e-07	8.40062	KEAP1_NFE2L2_AC	no
KCTD14	-0.699066	5.47566	-5.64951	2.98743e-08	7.52704e-07	8.37241	KEAP1_NFE2L2_AC	no
PSMD14	0.278378	7.26917	5.64896	2.99632e-08	7.5347e-07	8.36955	KEAP1_NFE2L2_AC	no
RASGRP4	-0.591165	3.72352	-5.6463	3.03978e-08	7.62907e-07	8.35569	KEAP1_NFE2L2_AC	no
APOBEC3F	-0.446163	5.21572	-5.6413	3.12292e-08	7.8225e-07	8.32971	KEAP1_NFE2L2_AC	no
TTLL11	-0.354996	3.99652	-5.64025	3.14066e-08	7.85164e-07	8.32426	KEAP1_NFE2L2_AC	no
EFEMP2	-0.446905	6.60659	-5.63845	3.17127e-08	7.91281e-07	8.31492	KEAP1_NFE2L2_AC	no
CREB5	-0.619184	4.86791	-5.63277	3.26997e-08	8.14331e-07	8.28542	KEAP1_NFE2L2_AC	no
YPEL2	-0.274776	6.3165	-5.63035	3.31289e-08	8.23425e-07	8.27287	KEAP1_NFE2L2_AC	no
KCNQ5	-1.08952	3.81638	-5.62617	3.38829e-08	8.40543e-07	8.25121	KEAP1_NFE2L2_AC	no
IFFO2	-0.428697	6.39886	-5.62304	3.4458e-08	8.52962e-07	8.23501	KEAP1_NFE2L2_AC	no
PLA2G15	-0.289738	6.48364	-5.62273	3.4516e-08	8.52962e-07	8.23339	KEAP1_NFE2L2_AC	no
SLC26A1	0.476435	3.85489	5.62129	3.47839e-08	8.57937e-07	8.22595	KEAP1_NFE2L2_AC	no
SLC45A3	-0.494326	5.46382	-5.61791	3.54214e-08	8.71989e-07	8.20848	KEAP1_NFE2L2_AC	no
LPCAT2	-0.435529	6.20409	-5.61675	3.56433e-08	8.75778e-07	8.20246	KEAP1_NFE2L2_AC	no
SPAG1	-0.456397	5.76353	-5.61626	3.57383e-08	8.76438e-07	8.1999	KEAP1_NFE2L2_AC	no
NFKBIZ	-0.536947	6.63987	-5.61523	3.59358e-08	8.79607e-07	8.1946	KEAP1_NFE2L2_AC	no
SHROOM4	-0.562146	6.03938	-5.61454	3.60697e-08	8.81211e-07	8.19102	KEAP1_NFE2L2_AC	no
TPST1	-0.368977	5.85929	-5.61137	3.66891e-08	8.94645e-07	8.17463	KEAP1_NFE2L2_AC	no
SIK1	0.638424	7.83933	5.60639	3.76835e-08	9.17156e-07	8.1489	KEAP1_NFE2L2_AC	no
TBC1D2	0.456369	6.84174	5.60346	3.82822e-08	9.29968e-07	8.13373	KEAP1_NFE2L2_AC	no
GXYLT2	-0.619756	4.09658	-5.60068	3.88568e-08	9.4215e-07	8.1194	KEAP1_NFE2L2_AC	no
CHRNA5	0.834241	4.3729	5.59923	3.91594e-08	9.47702e-07	8.11193	KEAP1_NFE2L2_AC	no
USMG5	0.312394	6.58879	5.59839	3.93378e-08	9.50234e-07	8.10756	KEAP1_NFE2L2_AC	no
ADCY9	-0.439868	6.6891	-5.5967	3.96951e-08	9.57068e-07	8.09886	KEAP1_NFE2L2_AC	no
SLC12A2	-0.550883	7.07419	-5.59617	3.98091e-08	9.58022e-07	8.0961	KEAP1_NFE2L2_AC	no
WDR47	-0.263284	5.65557	-5.59549	3.99534e-08	9.597e-07	8.09262	KEAP1_NFE2L2_AC	no
PAG1	-0.493174	6.7021	-5.59453	4.01597e-08	9.62862e-07	8.08766	KEAP1_NFE2L2_AC	no
KDELC2	-0.34044	6.93288	-5.5931	4.04677e-08	9.68441e-07	8.08031	KEAP1_NFE2L2_AC	no
TNFRSF1A	0.283655	8.08881	5.59013	4.11183e-08	9.82185e-07	8.06497	KEAP1_NFE2L2_AC	no
CACNB1	-0.60351	5.66113	-5.58956	4.12443e-08	9.83371e-07	8.06202	KEAP1_NFE2L2_AC	no
PMEPA1	-0.524313	7.67319	-5.5778	4.39231e-08	1.04531e-06	8.00148	KEAP1_NFE2L2_AC	no
KIAA0664	0.328829	7.3547	5.57653	4.42205e-08	1.05044e-06	7.99499	KEAP1_NFE2L2_AC	no
PLXNC1	-0.662804	5.40038	-5.57532	4.4508e-08	1.05532e-06	7.98876	KEAP1_NFE2L2_AC	no
SLC5A3	-0.447087	6.88301	-5.57459	4.46832e-08	1.05753e-06	7.98498	KEAP1_NFE2L2_AC	no
COL23A1	-0.784478	2.77771	-5.57418	4.47796e-08	1.05787e-06	7.9829	KEAP1_NFE2L2_AC	no
FAM118B	-0.337975	5.96729	-5.57155	4.54145e-08	1.06953e-06	7.96936	KEAP1_NFE2L2_AC	no
FAM63A	0.358695	6.27497	5.57144	4.54398e-08	1.06953e-06	7.96882	KEAP1_NFE2L2_AC	no
RGMB	-0.324533	6.26199	-5.5711	4.55224e-08	1.06953e-06	7.96708	KEAP1_NFE2L2_AC	no
ITGAV	-0.40906	8.19428	-5.56551	4.69025e-08	1.09994e-06	7.93835	KEAP1_NFE2L2_AC	no
ATP5G1	0.327472	6.69603	5.56413	4.72491e-08	1.10606e-06	7.93127	KEAP1_NFE2L2_AC	no
FLAD1	0.297778	6.96979	5.56134	4.79575e-08	1.11857e-06	7.91695	KEAP1_NFE2L2_AC	no
HERC3	-0.308978	6.15631	-5.56143	4.79351e-08	1.11857e-06	7.9174	KEAP1_NFE2L2_AC	no
FAM18B	0.282372	6.51776	5.5517	5.04872e-08	1.17545e-06	7.86751	KEAP1_NFE2L2_AC	no
MID2	-0.371274	5.77639	-5.55042	5.08321e-08	1.18134e-06	7.86096	KEAP1_NFE2L2_AC	no
SEZ6L2	-0.715113	7.25759	-5.54903	5.12092e-08	1.18796e-06	7.85385	KEAP1_NFE2L2_AC	no
SERPINH1	-0.330851	8.64607	-5.54592	5.20651e-08	1.20565e-06	7.83791	KEAP1_NFE2L2_AC	no
IFI44L	-0.824958	6.18032	-5.54262	5.29875e-08	1.2248e-06	7.82102	KEAP1_NFE2L2_AC	no
MAP3K1	-0.280088	6.58323	-5.53985	5.37741e-08	1.24076e-06	7.80685	KEAP1_NFE2L2_AC	no
LRRC37A16P	-0.358936	7.69377	-5.53851	5.41575e-08	1.24737e-06	7.80002	KEAP1_NFE2L2_AC	no
ZNF608	-0.474607	5.83793	-5.53705	5.45789e-08	1.25483e-06	7.79257	KEAP1_NFE2L2_AC	no
FURIN	0.499136	8.52967	5.53469	5.52686e-08	1.26842e-06	7.78049	KEAP1_NFE2L2_AC	no
CD101	-0.53717	4.12524	-5.52866	5.70671e-08	1.30516e-06	7.7497	KEAP1_NFE2L2_AC	no
SPTB	-1.05204	5.8136	-5.52864	5.70724e-08	1.30516e-06	7.74961	KEAP1_NFE2L2_AC	no
TP53I3	0.397863	6.58301	5.52705	5.75562e-08	1.31389e-06	7.7415	KEAP1_NFE2L2_AC	no
CCDC8	-0.609581	4.89036	-5.52668	5.76709e-08	1.31418e-06	7.73958	KEAP1_NFE2L2_AC	no
C16orf63	0.254883	6.68759	5.52618	5.78221e-08	1.3153e-06	7.73706	KEAP1_NFE2L2_AC	no
LPIN1	-0.366333	6.65585	-5.52539	5.80646e-08	1.31849e-06	7.73304	KEAP1_NFE2L2_AC	no
ABCC1	0.336085	7.44322	5.52241	5.89908e-08	1.33716e-06	7.71782	KEAP1_NFE2L2_AC	no
CA8	1.42905	3.34867	5.52128	5.93456e-08	1.34129e-06	7.71206	KEAP1_NFE2L2_AC	no
ZNF625	-0.51086	2.8601	-5.52117	5.93815e-08	1.34129e-06	7.71148	KEAP1_NFE2L2_AC	no
TNIK	-0.635245	5.55314	-5.51664	6.08222e-08	1.37143e-06	7.68843	KEAP1_NFE2L2_AC	no
ITGB2	-0.577162	8.10624	-5.51526	6.127e-08	1.37911e-06	7.68137	KEAP1_NFE2L2_AC	no
INPP5D	-0.485002	6.49563	-5.5133	6.19094e-08	1.39107e-06	7.67139	KEAP1_NFE2L2_AC	no
GAS7	-0.523446	6.37844	-5.50604	6.43334e-08	1.44051e-06	7.63447	KEAP1_NFE2L2_AC	no
IFIH1	-0.42459	6.50837	-5.50623	6.42713e-08	1.44051e-06	7.6354	KEAP1_NFE2L2_AC	no
WDR91	-0.37599	6.40787	-5.50383	6.50924e-08	1.45497e-06	7.6232	KEAP1_NFE2L2_AC	no
EMBP1	-0.527321	4.80575	-5.5025	6.55513e-08	1.46269e-06	7.61644	KEAP1_NFE2L2_AC	no
ARHGAP28	-0.54488	4.52433	-5.4961	6.78064e-08	1.51039e-06	7.58393	KEAP1_NFE2L2_AC	no
APLP1	-0.911552	4.51753	-5.49477	6.82854e-08	1.51844e-06	7.57716	KEAP1_NFE2L2_AC	no
MYBPH	-2.30295	1.6414	-5.49327	6.88283e-08	1.52787e-06	7.56955	KEAP1_NFE2L2_AC	no
TRIM22	-0.47601	7.27743	-5.49278	6.90059e-08	1.52918e-06	7.56707	KEAP1_NFE2L2_AC	no
GPR132	-0.51685	5.13868	-5.49068	6.97762e-08	1.54359e-06	7.5564	KEAP1_NFE2L2_AC	no
REEP2	-0.782906	3.22559	-5.48887	7.04461e-08	1.55574e-06	7.54722	KEAP1_NFE2L2_AC	no
ADAMTS14	-0.654685	4.63729	-5.48851	7.05783e-08	1.55599e-06	7.54542	KEAP1_NFE2L2_AC	no
FAM126A	-0.473432	6.56319	-5.48705	7.11255e-08	1.56537e-06	7.53799	KEAP1_NFE2L2_AC	no
AKR1B1	0.552235	7.20874	5.48587	7.15684e-08	1.57243e-06	7.53203	KEAP1_NFE2L2_AC	no
ABLIM1	0.496505	7.81429	5.48386	7.23319e-08	1.5865e-06	7.52183	KEAP1_NFE2L2_AC	no
FZD2	-0.551617	4.97725	-5.47833	7.44715e-08	1.63065e-06	7.49381	KEAP1_NFE2L2_AC	no
KLHDC7A	-1.05922	5.00588	-5.47687	7.5048e-08	1.64048e-06	7.4864	KEAP1_NFE2L2_AC	no
DOCK11	-0.486465	5.97986	-5.47504	7.57741e-08	1.65354e-06	7.47715	KEAP1_NFE2L2_AC	no
FAM18B2	0.269229	5.62622	5.46883	7.82912e-08	1.69983e-06	7.44574	KEAP1_NFE2L2_AC	no
RGMA	-0.857071	4.86771	-5.46938	7.80656e-08	1.69983e-06	7.44852	KEAP1_NFE2L2_AC	no
SCD	0.504074	8.84229	5.46912	7.8173e-08	1.69983e-06	7.4472	KEAP1_NFE2L2_AC	no
C20orf30	0.234322	7.73284	5.46711	7.90031e-08	1.7124e-06	7.43705	KEAP1_NFE2L2_AC	no
HDX	-0.558984	3.52291	-5.46388	8.03568e-08	1.73881e-06	7.42072	KEAP1_NFE2L2_AC	no
TMEM93	0.279505	5.75553	5.4599	8.20581e-08	1.77265e-06	7.40059	KEAP1_NFE2L2_AC	no
POLR1D	0.228524	7.25859	5.4571	8.32718e-08	1.79585e-06	7.38648	KEAP1_NFE2L2_AC	no
IRAK4	-0.230679	6.12401	-5.45607	8.37267e-08	1.80264e-06	7.38125	KEAP1_NFE2L2_AC	no
CENPJ	0.331723	5.09119	5.45268	8.52292e-08	1.83193e-06	7.36416	KEAP1_NFE2L2_AC	no
USP44	-1.11215	3.79546	-5.45053	8.61937e-08	1.84957e-06	7.35334	KEAP1_NFE2L2_AC	no
EMP3	-0.441062	6.48343	-5.44806	8.73217e-08	1.87066e-06	7.34085	KEAP1_NFE2L2_AC	no
ATP5G2	0.269502	8.37334	5.44534	8.85743e-08	1.89434e-06	7.32717	KEAP1_NFE2L2_AC	no
LPPR2	-0.297234	6.33924	-5.44435	8.90361e-08	1.90106e-06	7.32217	KEAP1_NFE2L2_AC	no
ARHGEF6	-0.442439	6.10333	-5.44231	8.9994e-08	1.91833e-06	7.31189	KEAP1_NFE2L2_AC	no
HDDC3	0.290331	5.56153	5.44138	9.04311e-08	1.92446e-06	7.30724	KEAP1_NFE2L2_AC	no
TRIM2	-0.511916	7.5591	-5.4363	9.28724e-08	1.97316e-06	7.28165	KEAP1_NFE2L2_AC	no
SPIRE2	0.556671	5.60048	5.43307	9.44542e-08	2.00346e-06	7.26542	KEAP1_NFE2L2_AC	no
PVRL3	-0.713907	4.7216	-5.4326	9.46865e-08	2.00508e-06	7.26306	KEAP1_NFE2L2_AC	no
CHST3	-0.636765	6.10131	-5.42895	9.65157e-08	2.04046e-06	7.24468	KEAP1_NFE2L2_AC	no
TSNAX	0.265015	7.08423	5.42812	9.69323e-08	2.04591e-06	7.24055	KEAP1_NFE2L2_AC	no
BTG1	0.32989	8.07736	5.42673	9.76423e-08	2.05416e-06	7.23354	KEAP1_NFE2L2_AC	no
KCNK13	-0.569842	3.25257	-5.42679	9.76115e-08	2.05416e-06	7.23384	KEAP1_NFE2L2_AC	no
C6orf136	0.277174	5.6217	5.42389	9.9104e-08	2.08151e-06	7.21926	KEAP1_NFE2L2_AC	no
BHLHE40	-0.423575	8.63936	-5.42016	1.01051e-07	2.10183e-06	7.20058	KEAP1_NFE2L2_AC	no
HIST1H4H	0.643884	4.37093	5.42093	1.00649e-07	2.10183e-06	7.2044	KEAP1_NFE2L2_AC	no
IFIT1	-0.70958	6.23762	-5.42035	1.00951e-07	2.10183e-06	7.20153	KEAP1_NFE2L2_AC	no
STARD10	0.422351	7.61745	5.42096	1.00632e-07	2.10183e-06	7.20457	KEAP1_NFE2L2_AC	no
TP53INP1	-0.402695	7.2443	-5.42118	1.00516e-07	2.10183e-06	7.20567	KEAP1_NFE2L2_AC	no
TRIM37	0.266812	6.49538	5.42078	1.00727e-07	2.10183e-06	7.20366	KEAP1_NFE2L2_AC	no
C21orf57	0.3579	5.15992	5.41982	1.01234e-07	2.10223e-06	7.19884	KEAP1_NFE2L2_AC	no
MRPS26	0.348919	6.68025	5.41316	1.04814e-07	2.17308e-06	7.16546	KEAP1_NFE2L2_AC	no
FBLN1	-0.567984	7.85446	-5.41255	1.05148e-07	2.17596e-06	7.1624	KEAP1_NFE2L2_AC	no
KCNN4	-0.846931	6.47209	-5.41229	1.05291e-07	2.17596e-06	7.1611	KEAP1_NFE2L2_AC	no
ZNF599	-0.342839	4.39303	-5.4107	1.06171e-07	2.19062e-06	7.15311	KEAP1_NFE2L2_AC	no
VAPA	0.277982	8.30389	5.40923	1.06984e-07	2.20387e-06	7.14578	KEAP1_NFE2L2_AC	no
ZNF273	-0.357874	4.87515	-5.40725	1.08098e-07	2.22325e-06	7.13584	KEAP1_NFE2L2_AC	no
BEAN1	-0.847738	4.68207	-5.40586	1.08883e-07	2.23583e-06	7.12889	KEAP1_NFE2L2_AC	no
MGC70857	0.360559	6.05423	5.40486	1.09449e-07	2.24388e-06	7.1239	KEAP1_NFE2L2_AC	no
CCDC21	0.295253	6.0429	5.40337	1.10307e-07	2.25788e-06	7.1164	KEAP1_NFE2L2_AC	no
PIK3CD	-0.406217	6.36301	-5.39886	1.12926e-07	2.30782e-06	7.09387	KEAP1_NFE2L2_AC	no
BOC	-0.511012	4.80833	-5.39828	1.13266e-07	2.3088e-06	7.09098	KEAP1_NFE2L2_AC	no
POM121L9P	-0.597917	2.88549	-5.39817	1.13333e-07	2.3088e-06	7.09042	KEAP1_NFE2L2_AC	no
BFSP1	0.46463	3.91928	5.3948	1.15338e-07	2.34594e-06	7.07358	KEAP1_NFE2L2_AC	no
CCDC77	0.291139	5.02408	5.3941	1.15763e-07	2.35086e-06	7.07005	KEAP1_NFE2L2_AC	no
MRPL43	0.246209	6.97044	5.39143	1.17377e-07	2.37989e-06	7.05675	KEAP1_NFE2L2_AC	no
TRAF2	0.333972	6.31416	5.38996	1.18281e-07	2.39444e-06	7.04938	KEAP1_NFE2L2_AC	no
CRABP2	-1.08256	7.31534	-5.38694	1.20153e-07	2.42852e-06	7.03431	KEAP1_NFE2L2_AC	no
BTN2A2	-0.326945	6.06129	-5.38615	1.20646e-07	2.43085e-06	7.03038	KEAP1_NFE2L2_AC	no
TXNRD2	0.320491	6.33193	5.38633	1.20536e-07	2.43085e-06	7.03125	KEAP1_NFE2L2_AC	no
BSPRY	0.440991	6.41288	5.38312	1.2256e-07	2.46556e-06	7.01526	KEAP1_NFE2L2_AC	no
C14orf4	-0.297707	7.2218	-5.37579	1.27314e-07	2.55721e-06	6.97873	KEAP1_NFE2L2_AC	no
LASS2	0.280716	8.68908	5.37517	1.27728e-07	2.56153e-06	6.97561	KEAP1_NFE2L2_AC	no
KCNA3	-0.881015	4.27673	-5.3741	1.28437e-07	2.57173e-06	6.9703	KEAP1_NFE2L2_AC	no
BLVRB	0.436583	7.23959	5.3736	1.28772e-07	2.57444e-06	6.96779	KEAP1_NFE2L2_AC	no
BYSL	0.313089	6.21333	5.37255	1.29472e-07	2.58442e-06	6.96259	KEAP1_NFE2L2_AC	no
STBD1	-0.475219	6.28272	-5.37204	1.29817e-07	2.5873e-06	6.96004	KEAP1_NFE2L2_AC	no
FOXC1	-0.628481	5.27732	-5.3717	1.30046e-07	2.58786e-06	6.95834	KEAP1_NFE2L2_AC	no
BTN2A3	-0.385951	3.2136	-5.36977	1.31357e-07	2.60991e-06	6.94871	KEAP1_NFE2L2_AC	no
LTBP1	-0.491218	7.21532	-5.36882	1.32e-07	2.61865e-06	6.94403	KEAP1_NFE2L2_AC	no
ZFAT	0.325164	5.5916	5.36566	1.34184e-07	2.65788e-06	6.92827	KEAP1_NFE2L2_AC	no
RCBTB2	-0.34689	5.41267	-5.36532	1.34419e-07	2.65844e-06	6.9266	KEAP1_NFE2L2_AC	no
TRIB1	-0.359723	7.70912	-5.36379	1.35487e-07	2.67545e-06	6.919	KEAP1_NFE2L2_AC	no
FCGBP	-0.932963	6.97234	-5.363	1.36048e-07	2.68242e-06	6.91503	KEAP1_NFE2L2_AC	no
LIAS	0.287437	5.08149	5.35966	1.38419e-07	2.725e-06	6.89845	KEAP1_NFE2L2_AC	no
CORO1A	-0.449264	7.28339	-5.35738	1.40062e-07	2.75313e-06	6.88712	KEAP1_NFE2L2_AC	no
DSTN	0.302029	9.00224	5.35293	1.43325e-07	2.81297e-06	6.86502	KEAP1_NFE2L2_AC	no
B3GAT1	-1.09494	3.48449	-5.35149	1.44394e-07	2.82964e-06	6.85789	KEAP1_NFE2L2_AC	no
HS3ST1	-0.594696	5.7892	-5.34912	1.46172e-07	2.86013e-06	6.84614	KEAP1_NFE2L2_AC	no
FHAD1	-0.757055	3.87564	-5.34842	1.46706e-07	2.86623e-06	6.84264	KEAP1_NFE2L2_AC	no
TK2	-0.304322	6.68211	-5.34666	1.48043e-07	2.88797e-06	6.83393	KEAP1_NFE2L2_AC	no
C4orf52	0.274184	6.21194	5.34621	1.48389e-07	2.89033e-06	6.83169	KEAP1_NFE2L2_AC	no
MRPS18B	0.249855	7.26538	5.34528	1.49103e-07	2.89986e-06	6.82708	KEAP1_NFE2L2_AC	no
FNDC5	-0.716871	3.4583	-5.34396	1.50126e-07	2.91534e-06	6.82052	KEAP1_NFE2L2_AC	no
SORBS1	-0.495525	6.01144	-5.34247	1.51282e-07	2.93337e-06	6.81316	KEAP1_NFE2L2_AC	no
KAL1	-0.628173	6.1866	-5.33963	1.53516e-07	2.97222e-06	6.79909	KEAP1_NFE2L2_AC	no
KIAA1432	-0.26986	6.23265	-5.339	1.54019e-07	2.97746e-06	6.79596	KEAP1_NFE2L2_AC	no
ADC	-0.463825	5.0142	-5.33455	1.57595e-07	3.04203e-06	6.77393	KEAP1_NFE2L2_AC	no
MARS2	0.259228	5.31863	5.334	1.58044e-07	3.04613e-06	6.7712	KEAP1_NFE2L2_AC	no
ZNRF1	0.25058	6.33361	5.33351	1.58442e-07	3.04925e-06	6.76878	KEAP1_NFE2L2_AC	no
IFNGR2	-0.270457	7.88008	-5.33322	1.58682e-07	3.04931e-06	6.76733	KEAP1_NFE2L2_AC	no
ATP5G3	0.258894	7.97372	5.32865	1.62461e-07	3.11263e-06	6.74475	KEAP1_NFE2L2_AC	no
NT5E	-0.781113	6.87809	-5.32878	1.62355e-07	3.11263e-06	6.74538	KEAP1_NFE2L2_AC	no
AQP6	-1.95091	1.07701	-5.32835	1.62713e-07	3.11283e-06	6.74326	KEAP1_NFE2L2_AC	no
MICALCL	-0.65988	4.16433	-5.3273	1.63598e-07	3.1251e-06	6.73806	KEAP1_NFE2L2_AC	no
CLEC7A	-0.561892	5.90036	-5.32634	1.64404e-07	3.13585e-06	6.73335	KEAP1_NFE2L2_AC	no
PMF1	0.284754	7.04163	5.32547	1.65141e-07	3.14526e-06	6.72905	KEAP1_NFE2L2_AC	no
CHMP1B	0.296713	7.65917	5.32471	1.65795e-07	3.15304e-06	6.72526	KEAP1_NFE2L2_AC	no
FLNA	-0.434003	9.88279	-5.32359	1.66756e-07	3.16663e-06	6.71972	KEAP1_NFE2L2_AC	no
TECTA	-0.664283	2.15149	-5.32	1.69862e-07	3.22088e-06	6.702	KEAP1_NFE2L2_AC	no
EVI5L	-0.28302	5.89734	-5.3189	1.70829e-07	3.23444e-06	6.69656	KEAP1_NFE2L2_AC	no
AP1S1	0.29492	7.01647	5.31751	1.72055e-07	3.25095e-06	6.6897	KEAP1_NFE2L2_AC	no
KIAA1614	-0.501791	3.46775	-5.31734	1.72205e-07	3.25095e-06	6.68886	KEAP1_NFE2L2_AC	no
PDPN	-0.603519	6.02776	-5.31424	1.7497e-07	3.29829e-06	6.67358	KEAP1_NFE2L2_AC	no
KRTCAP3	0.58991	6.49612	5.31016	1.78678e-07	3.36328e-06	6.65346	KEAP1_NFE2L2_AC	no
ZNF441	-0.335846	4.67908	-5.30718	1.81438e-07	3.41024e-06	6.63876	KEAP1_NFE2L2_AC	no
CCDC64	0.547251	5.72759	5.30417	1.84257e-07	3.45752e-06	6.62397	KEAP1_NFE2L2_AC	no
MFSD4A-AS1	-1.51568	3.23045	-5.30386	1.84552e-07	3.45752e-06	6.62243	KEAP1_NFE2L2_AC	no
SALL2	-0.587869	5.73687	-5.30336	1.85028e-07	3.45752e-06	6.61996	KEAP1_NFE2L2_AC	no
ZNF660	-0.901201	2.06366	-5.30354	1.84857e-07	3.45752e-06	6.62085	KEAP1_NFE2L2_AC	no
MX1	-0.586609	7.59977	-5.30144	1.86858e-07	3.48667e-06	6.61052	KEAP1_NFE2L2_AC	no
PLXDC1	-0.440345	5.613	-5.29744	1.90738e-07	3.55391e-06	6.59081	KEAP1_NFE2L2_AC	no
BTBD19	-0.677331	2.79106	-5.29663	1.91529e-07	3.56349e-06	6.58684	KEAP1_NFE2L2_AC	no
ZNF750	-1.00435	5.04491	-5.29582	1.92328e-07	3.57319e-06	6.58285	KEAP1_NFE2L2_AC	no
NECAB3	0.415738	6.63328	5.29341	1.94715e-07	3.61233e-06	6.57101	KEAP1_NFE2L2_AC	no
BZW1	0.274891	8.48419	5.2891	1.99061e-07	3.68763e-06	6.54984	KEAP1_NFE2L2_AC	no
ARL13B	-0.26003	5.46075	-5.28746	2.0074e-07	3.71341e-06	6.54178	KEAP1_NFE2L2_AC	no
DDX60	-0.494656	6.61765	-5.28663	2.01601e-07	3.72398e-06	6.53768	KEAP1_NFE2L2_AC	no
TMEM92	0.545531	5.82554	5.2837	2.04641e-07	3.77472e-06	6.52333	KEAP1_NFE2L2_AC	no
FAM86JP	0.364596	4.20396	5.28293	2.05455e-07	3.78431e-06	6.51952	KEAP1_NFE2L2_AC	no
FAM135A	-0.317258	6.00301	-5.28247	2.05935e-07	3.78773e-06	6.51728	KEAP1_NFE2L2_AC	no
XAF1	-0.511744	6.64944	-5.27895	2.0967e-07	3.85094e-06	6.50004	KEAP1_NFE2L2_AC	no
NOL3	0.374385	6.46298	5.2763	2.12537e-07	3.89803e-06	6.48702	KEAP1_NFE2L2_AC	no
DFNA5	-0.578214	5.3273	-5.27585	2.13027e-07	3.90146e-06	6.48481	KEAP1_NFE2L2_AC	no
CHCHD10	0.378003	6.14234	5.27475	2.14227e-07	3.91485e-06	6.47942	KEAP1_NFE2L2_AC	no
SLC6A6	0.316817	7.58152	5.27462	2.14367e-07	3.91485e-06	6.4788	KEAP1_NFE2L2_AC	yes
CASP10	-0.331177	6.57535	-5.27429	2.14734e-07	3.916e-06	6.47716	KEAP1_NFE2L2_AC	no
MAPK10	-0.707593	4.13843	-5.27328	2.15846e-07	3.93071e-06	6.47221	KEAP1_NFE2L2_AC	no
GLIPR2	-0.460588	6.3977	-5.27046	2.18969e-07	3.97828e-06	6.45843	KEAP1_NFE2L2_AC	no
HLF	-0.896219	5.43328	-5.27037	2.19076e-07	3.97828e-06	6.45796	KEAP1_NFE2L2_AC	no
C1QTNF3	-0.623168	5.03593	-5.2688	2.20841e-07	3.98783e-06	6.45027	KEAP1_NFE2L2_AC	no
DUSP7	-0.311402	6.41502	-5.26945	2.20103e-07	3.98783e-06	6.45348	KEAP1_NFE2L2_AC	no
HPGDS	-0.800823	3.949	-5.26922	2.2036e-07	3.98783e-06	6.45236	KEAP1_NFE2L2_AC	no
TFAP2A	-0.805158	5.06435	-5.26887	2.20759e-07	3.98783e-06	6.45062	KEAP1_NFE2L2_AC	no
B3GNT7	-0.694376	7.219	-5.268	2.2174e-07	3.99846e-06	6.44637	KEAP1_NFE2L2_AC	no
ATP8B4	-0.478474	4.241	-5.26692	2.22969e-07	4.01499e-06	6.44107	KEAP1_NFE2L2_AC	no
TRIL	-0.620439	4.99596	-5.26536	2.24753e-07	4.04148e-06	6.43343	KEAP1_NFE2L2_AC	no
FMNL3	-0.309929	6.7324	-5.26433	2.25936e-07	4.05707e-06	6.4284	KEAP1_NFE2L2_AC	no
TBCE	0.272161	6.06452	5.26221	2.28391e-07	4.09545e-06	6.41803	KEAP1_NFE2L2_AC	no
MYO6	-0.316169	7.98238	-5.26118	2.29593e-07	4.11129e-06	6.413	KEAP1_NFE2L2_AC	no
PAMR1	-0.648833	4.30286	-5.26065	2.30212e-07	4.11663e-06	6.41042	KEAP1_NFE2L2_AC	no
PLEKHG1	-0.383027	6.20735	-5.25926	2.31849e-07	4.14017e-06	6.40362	KEAP1_NFE2L2_AC	no
MED11	0.262675	5.56653	5.25597	2.3577e-07	4.20434e-06	6.38755	KEAP1_NFE2L2_AC	no
PRRT3	-0.464797	4.65939	-5.2557	2.36097e-07	4.20436e-06	6.38622	KEAP1_NFE2L2_AC	no
C10orf55	-1.00956	2.60197	-5.25502	2.36913e-07	4.21306e-06	6.38291	KEAP1_NFE2L2_AC	no
ASPSCR1	0.365351	6.37605	5.25248	2.39998e-07	4.26203e-06	6.37051	KEAP1_NFE2L2_AC	no
EHD1	-0.303638	7.38846	-5.25169	2.4097e-07	4.27339e-06	6.36663	KEAP1_NFE2L2_AC	no
SLC35D1	-0.258209	6.12885	-5.25087	2.41974e-07	4.28531e-06	6.36264	KEAP1_NFE2L2_AC	no
LYNX1	-0.680456	5.20645	-5.24851	2.44903e-07	4.32784e-06	6.35111	KEAP1_NFE2L2_AC	no
MRS2	0.26817	6.74312	5.24839	2.45048e-07	4.32784e-06	6.35054	KEAP1_NFE2L2_AC	no
GUCY1A3	-0.434394	6.75382	-5.24554	2.48632e-07	4.37313e-06	6.33662	KEAP1_NFE2L2_AC	no
MRPS18A	0.249581	6.6624	5.24601	2.48034e-07	4.37313e-06	6.33893	KEAP1_NFE2L2_AC	no
ZNF563	-0.333234	3.76772	-5.24559	2.48573e-07	4.37313e-06	6.33685	KEAP1_NFE2L2_AC	no
C1orf126	-0.560846	4.23515	-5.24404	2.50531e-07	4.40053e-06	6.32933	KEAP1_NFE2L2_AC	no
NIF3L1	0.198727	6.22543	5.24013	2.55565e-07	4.48283e-06	6.31026	KEAP1_NFE2L2_AC	no
TMEM180	0.358549	5.5864	5.23975	2.56055e-07	4.48531e-06	6.30842	KEAP1_NFE2L2_AC	no
SLC16A4	0.791432	6.02448	5.23897	2.57082e-07	4.49719e-06	6.30459	KEAP1_NFE2L2_AC	no
APITD1	0.279079	5.6115	5.23719	2.59406e-07	4.52311e-06	6.29596	KEAP1_NFE2L2_AC	no
HLA-DPA1	-0.587043	9.13018	-5.23721	2.59392e-07	4.52311e-06	6.29601	KEAP1_NFE2L2_AC	no
MMP2	-0.550504	8.63723	-5.23703	2.59618e-07	4.52311e-06	6.29518	KEAP1_NFE2L2_AC	no
ZNF93	-0.478411	4.05894	-5.23594	2.61069e-07	4.54224e-06	6.28984	KEAP1_NFE2L2_AC	no
KIF7	-0.515336	4.34561	-5.23547	2.61686e-07	4.5446e-06	6.28757	KEAP1_NFE2L2_AC	no
PLXDC2	-0.44594	5.97918	-5.2353	2.6191e-07	4.5446e-06	6.28675	KEAP1_NFE2L2_AC	no
ECE1	-0.347549	8.38815	-5.23133	2.67245e-07	4.63093e-06	6.26742	KEAP1_NFE2L2_AC	no
RLF	-0.219125	6.35439	-5.22835	2.71326e-07	4.69527e-06	6.2529	KEAP1_NFE2L2_AC	no
SESN3	-0.539674	4.74316	-5.22808	2.71688e-07	4.69527e-06	6.25162	KEAP1_NFE2L2_AC	no
PIP4K2A	-0.30017	6.77841	-5.22701	2.7317e-07	4.71457e-06	6.24641	KEAP1_NFE2L2_AC	no
ALDH3B1	0.581416	7.45392	5.22573	2.74945e-07	4.73251e-06	6.2402	KEAP1_NFE2L2_AC	no
MDFIC	-0.383416	7.0633	-5.2259	2.74711e-07	4.73251e-06	6.24102	KEAP1_NFE2L2_AC	no
ITGAM	-0.589628	6.1808	-5.22528	2.75575e-07	4.73702e-06	6.23801	KEAP1_NFE2L2_AC	no
ETFB	0.322467	7.08677	5.2245	2.76675e-07	4.74537e-06	6.23419	KEAP1_NFE2L2_AC	no
ZSWIM6	-0.260808	6.10436	-5.22441	2.76798e-07	4.74537e-06	6.23376	KEAP1_NFE2L2_AC	no
RTN4R	-0.483363	4.85943	-5.22357	2.77972e-07	4.75916e-06	6.22971	KEAP1_NFE2L2_AC	no
LDHD	0.655974	4.97767	5.22282	2.79043e-07	4.77116e-06	6.22602	KEAP1_NFE2L2_AC	no
EXPH5	-0.43648	6.30225	-5.2224	2.79626e-07	4.77478e-06	6.22402	KEAP1_NFE2L2_AC	no
TMEM14B	0.293251	7.11529	5.21902	2.84469e-07	4.85104e-06	6.20756	KEAP1_NFE2L2_AC	no
ZNF493	-0.462012	5.05316	-5.21575	2.89208e-07	4.92534e-06	6.19173	KEAP1_NFE2L2_AC	no
SLC25A15	0.314138	5.65153	5.21338	2.9271e-07	4.97839e-06	6.1802	KEAP1_NFE2L2_AC	no
SCUBE3	-1.04934	4.30266	-5.21289	2.93431e-07	4.98407e-06	6.17784	KEAP1_NFE2L2_AC	no
FAP	-0.624433	6.00181	-5.20996	2.97822e-07	5.05199e-06	6.16361	KEAP1_NFE2L2_AC	no
GNA12	-0.272962	7.51206	-5.2089	2.99412e-07	5.07228e-06	6.1585	KEAP1_NFE2L2_AC	no
C19orf57	-0.578097	3.34123	-5.20121	3.11287e-07	5.26652e-06	6.12123	KEAP1_NFE2L2_AC	no
HLA-DMB	-0.539916	7.62267	-5.19959	3.13848e-07	5.30288e-06	6.11338	KEAP1_NFE2L2_AC	no
DCBLD1	-0.365134	6.31515	-5.19859	3.15434e-07	5.32269e-06	6.10856	KEAP1_NFE2L2_AC	no
NACAD	-0.605826	3.99363	-5.19716	3.17723e-07	5.3543e-06	6.10163	KEAP1_NFE2L2_AC	no
CHCHD1	0.249891	6.46151	5.19583	3.19856e-07	5.3832e-06	6.09522	KEAP1_NFE2L2_AC	no
GTF3C5	0.211191	6.88433	5.19556	3.20303e-07	5.38367e-06	6.09388	KEAP1_NFE2L2_AC	no
MRP63	0.274773	6.60675	5.19427	3.22392e-07	5.41173e-06	6.08765	KEAP1_NFE2L2_AC	no
RNF24	0.325595	5.77862	5.18611	3.35931e-07	5.63166e-06	6.04824	KEAP1_NFE2L2_AC	no
SULT1A3	0.392501	6.61615	5.18511	3.37636e-07	5.65288e-06	6.04339	KEAP1_NFE2L2_AC	no
NMNAT2	-1.10366	4.85948	-5.18482	3.38115e-07	5.65354e-06	6.04203	KEAP1_NFE2L2_AC	no
SYTL4	-0.436733	5.42312	-5.18251	3.42087e-07	5.71253e-06	6.03085	KEAP1_NFE2L2_AC	no
FILIP1L	-0.470367	6.80178	-5.18158	3.43686e-07	5.72439e-06	6.02638	KEAP1_NFE2L2_AC	no
FXYD5	-0.448246	7.44883	-5.18182	3.43271e-07	5.72439e-06	6.02753	KEAP1_NFE2L2_AC	no
MLF2	0.234313	8.18447	5.1811	3.44518e-07	5.73085e-06	6.02406	KEAP1_NFE2L2_AC	no
FLJ10357	-0.370986	6.37085	-5.18015	3.46172e-07	5.75093e-06	6.01947	KEAP1_NFE2L2_AC	no
DOCK8	-0.464243	6.71372	-5.1766	3.52406e-07	5.84156e-06	6.00238	KEAP1_NFE2L2_AC	no
FSTL1	-0.432043	8.29161	-5.17653	3.52536e-07	5.84156e-06	6.00203	KEAP1_NFE2L2_AC	no
C3orf34	-0.351176	3.89078	-5.17619	3.5315e-07	5.84422e-06	6.00036	KEAP1_NFE2L2_AC	no
PLEKHA4	-0.462089	5.91205	-5.17235	3.60025e-07	5.95036e-06	5.98189	KEAP1_NFE2L2_AC	no
SCN2B	-1.20882	2.63664	-5.16895	3.66232e-07	6.04518e-06	5.96552	KEAP1_NFE2L2_AC	no
LRIG2	-0.258669	5.12452	-5.16708	3.69688e-07	6.09441e-06	5.95652	KEAP1_NFE2L2_AC	no
PPIF	0.271435	7.11653	5.16613	3.71462e-07	6.11583e-06	5.95194	KEAP1_NFE2L2_AC	no
NLRC4	-0.483577	4.16576	-5.16302	3.77319e-07	6.20432e-06	5.93695	KEAP1_NFE2L2_AC	no
DVL2	0.218763	6.46585	5.15911	3.84798e-07	6.31923e-06	5.91816	KEAP1_NFE2L2_AC	no
OTUD3	-0.41771	5.63378	-5.1588	3.85383e-07	6.32078e-06	5.9167	KEAP1_NFE2L2_AC	no
C10orf2	0.292642	5.65514	5.15734	3.88221e-07	6.35923e-06	5.90967	KEAP1_NFE2L2_AC	no
HTRA1	-0.438171	7.35788	-5.15406	3.94665e-07	6.45655e-06	5.89391	KEAP1_NFE2L2_AC	no
MMP23B	-0.526955	4.73946	-5.15213	3.98509e-07	6.50292e-06	5.88463	KEAP1_NFE2L2_AC	no
NRIP1	-0.333305	7.08275	-5.15219	3.9838e-07	6.50292e-06	5.88494	KEAP1_NFE2L2_AC	no
SYBU	0.717795	5.79792	5.14923	4.04334e-07	6.58961e-06	5.87074	KEAP1_NFE2L2_AC	no
ATP5C1	0.243213	7.87366	5.1478	4.07244e-07	6.61194e-06	5.86387	KEAP1_NFE2L2_AC	no
MAPKBP1	-0.293218	5.86108	-5.14786	4.07115e-07	6.61194e-06	5.86417	KEAP1_NFE2L2_AC	no
ZNF699	-0.478797	2.9303	-5.1482	4.0644e-07	6.61194e-06	5.86576	KEAP1_NFE2L2_AC	no
PHF17	0.351467	6.69065	5.14737	4.08125e-07	6.6179e-06	5.8618	KEAP1_NFE2L2_AC	no
SERTAD2	-0.266951	6.89741	-5.14647	4.0996e-07	6.63929e-06	5.8575	KEAP1_NFE2L2_AC	no
PADI2	-0.644312	5.20327	-5.14436	4.14329e-07	6.70162e-06	5.84735	KEAP1_NFE2L2_AC	no
TIMP2	-0.410097	8.71483	-5.14314	4.16867e-07	6.73421e-06	5.84151	KEAP1_NFE2L2_AC	no
C14orf149	0.358383	4.48359	5.14114	4.21046e-07	6.79319e-06	5.83196	KEAP1_NFE2L2_AC	no
FGA	1.91464	5.22226	5.12896	4.47489e-07	7.21079e-06	5.77364	KEAP1_NFE2L2_AC	no
GRINA	0.260887	8.3697	5.12683	4.52288e-07	7.27901e-06	5.76343	KEAP1_NFE2L2_AC	no
OIP5-AS1	0.233563	6.08244	5.12304	4.60905e-07	7.40843e-06	5.74536	KEAP1_NFE2L2_AC	no
FHOD3	-0.782211	4.60245	-5.12203	4.63234e-07	7.43658e-06	5.74054	KEAP1_NFE2L2_AC	no
KIAA1549	0.558982	5.7946	5.12042	4.66989e-07	7.48753e-06	5.73281	KEAP1_NFE2L2_AC	no
C1orf56	0.368118	5.36361	5.11732	4.74247e-07	7.59444e-06	5.71805	KEAP1_NFE2L2_AC	no
EID3	0.448646	3.28549	5.11473	4.8041e-07	7.68357e-06	5.70569	KEAP1_NFE2L2_AC	no
RAP2B	-0.289357	7.03854	-5.11443	4.81128e-07	7.68552e-06	5.70426	KEAP1_NFE2L2_AC	no
NFATC2	-0.739307	4.12759	-5.11395	4.82286e-07	7.69447e-06	5.70196	KEAP1_NFE2L2_AC	no
ARHGAP18	-0.320622	6.82744	-5.11319	4.8413e-07	7.71433e-06	5.69831	KEAP1_NFE2L2_AC	no
IL13RA1	-0.250339	8.17162	-5.11248	4.8584e-07	7.732e-06	5.69493	KEAP1_NFE2L2_AC	no
ANTXR2	-0.36278	7.06628	-5.11041	4.90862e-07	7.78306e-06	5.68509	KEAP1_NFE2L2_AC	no
COX4I1	0.267247	8.42921	5.11046	4.90742e-07	7.78306e-06	5.68532	KEAP1_NFE2L2_AC	no
PTPRO	-0.585188	4.60651	-5.11064	4.90303e-07	7.78306e-06	5.68618	KEAP1_NFE2L2_AC	no
TTLL12	0.319715	7.03772	5.10729	4.98546e-07	7.89517e-06	5.67023	KEAP1_NFE2L2_AC	no
ZNF674	-0.242436	4.16247	-5.10192	5.12063e-07	8.09928e-06	5.64462	KEAP1_NFE2L2_AC	no
VSIG1	-1.35029	4.87753	-5.09981	5.17458e-07	8.17457e-06	5.63459	KEAP1_NFE2L2_AC	no
DYNC2H1	-0.516273	5.15685	-5.0978	5.22653e-07	8.24651e-06	5.62503	KEAP1_NFE2L2_AC	no
ITGA4	-0.439324	6.10514	-5.0967	5.25527e-07	8.253e-06	5.61979	KEAP1_NFE2L2_AC	no
SLC2A14	-0.680741	3.18515	-5.09725	5.24088e-07	8.253e-06	5.62241	KEAP1_NFE2L2_AC	no
SOCS1	-0.469019	5.00738	-5.0968	5.25263e-07	8.253e-06	5.62027	KEAP1_NFE2L2_AC	no
TMEM159	-0.417408	7.00624	-5.09666	5.25628e-07	8.253e-06	5.6196	KEAP1_NFE2L2_AC	no
KBTBD8	-0.445716	4.06519	-5.09512	5.29646e-07	8.30231e-06	5.61232	KEAP1_NFE2L2_AC	no
TTC7B	-0.3534	5.5016	-5.09497	5.30058e-07	8.30231e-06	5.61157	KEAP1_NFE2L2_AC	no
SPRY2	-0.339739	6.38622	-5.09417	5.32157e-07	8.32505e-06	5.60779	KEAP1_NFE2L2_AC	no
PDK3	-0.383334	5.10724	-5.09222	5.37347e-07	8.38587e-06	5.5985	KEAP1_NFE2L2_AC	no
RUNX2	-0.43617	5.73634	-5.09243	5.36795e-07	8.38587e-06	5.59949	KEAP1_NFE2L2_AC	no
MESP2	-1.32955	2.173	-5.09175	5.38599e-07	8.39524e-06	5.59627	KEAP1_NFE2L2_AC	no
ADAM33	-0.756432	3.16636	-5.09024	5.42658e-07	8.44827e-06	5.58909	KEAP1_NFE2L2_AC	no
SARM1	-0.361009	5.80049	-5.08839	5.47649e-07	8.51567e-06	5.58033	KEAP1_NFE2L2_AC	no
NDUFAF4	0.26314	5.20282	5.08564	5.55173e-07	8.62225e-06	5.56728	KEAP1_NFE2L2_AC	no
CD82	-0.430631	7.00304	-5.08071	5.6892e-07	8.82511e-06	5.54387	KEAP1_NFE2L2_AC	no
WNT10A	-0.85087	4.06601	-5.07633	5.81389e-07	9.00768e-06	5.52313	KEAP1_NFE2L2_AC	no
IL1R1	-0.400929	7.90014	-5.075	5.85248e-07	9.05657e-06	5.5168	KEAP1_NFE2L2_AC	no
ADAMTSL4	-0.527146	6.14571	-5.07031	5.98996e-07	9.2582e-06	5.49459	KEAP1_NFE2L2_AC	no
CCL2	-0.52644	6.5356	-5.06941	6.01664e-07	9.28828e-06	5.49034	KEAP1_NFE2L2_AC	no
GPC4	-0.513551	7.60639	-5.06695	6.09038e-07	9.39086e-06	5.47869	KEAP1_NFE2L2_AC	no
CHCHD5	0.301189	5.79367	5.06633	6.10895e-07	9.40822e-06	5.47577	KEAP1_NFE2L2_AC	no
ABCB9	-0.384755	5.04468	-5.06314	6.20599e-07	9.54625e-06	5.4607	KEAP1_NFE2L2_AC	no
SNX18	-0.299931	6.82312	-5.06118	6.26642e-07	9.6277e-06	5.45143	KEAP1_NFE2L2_AC	no
FRMD6	-0.538033	6.01379	-5.06048	6.28816e-07	9.6496e-06	5.44812	KEAP1_NFE2L2_AC	no
CLEC4A	-0.524357	4.42449	-5.0601	6.30013e-07	9.65645e-06	5.4463	KEAP1_NFE2L2_AC	no
OSMR	-0.445732	7.74378	-5.05946	6.32006e-07	9.67547e-06	5.44328	KEAP1_NFE2L2_AC	no
UQCRB	0.253368	7.94744	5.05824	6.35824e-07	9.72236e-06	5.43752	KEAP1_NFE2L2_AC	no
B4GALNT3	-0.598807	6.44856	-5.05754	6.38024e-07	9.74444e-06	5.43421	KEAP1_NFE2L2_AC	no
C1orf182	1.13659	1.28489	5.05571	6.4381e-07	9.82116e-06	5.42558	KEAP1_NFE2L2_AC	no
WIPF3	1.10701	1.86724	5.05506	6.45863e-07	9.84081e-06	5.42254	KEAP1_NFE2L2_AC	no
MRPL42	0.262144	6.55549	5.05286	6.5292e-07	9.93658e-06	5.41214	KEAP1_NFE2L2_AC	no
TCEAL6	-0.332182	2.99631	-5.05193	6.55918e-07	9.97042e-06	5.40776	KEAP1_NFE2L2_AC	no
TMEM231	-0.487573	5.3591	-5.05106	6.58765e-07	1.00019e-05	5.40362	KEAP1_NFE2L2_AC	no
MATN3	-0.639765	4.80917	-5.05079	6.59634e-07	1.00033e-05	5.40236	KEAP1_NFE2L2_AC	no
GPR84	-0.725398	3.74774	-5.04593	6.75634e-07	1.02218e-05	5.37944	KEAP1_NFE2L2_AC	no
TIMP3	-0.507048	8.90663	-5.04616	6.74873e-07	1.02218e-05	5.38051	KEAP1_NFE2L2_AC	no
TMEM51	-0.336426	6.24382	-5.04421	6.8137e-07	1.02965e-05	5.37135	KEAP1_NFE2L2_AC	no
CEACAM1	-0.51763	6.81352	-5.04252	6.87078e-07	1.03706e-05	5.36338	KEAP1_NFE2L2_AC	no
BNC2	-0.506589	4.79772	-5.04114	6.9177e-07	1.0417e-05	5.35687	KEAP1_NFE2L2_AC	no
SLC16A10	-0.544521	3.92618	-5.04124	6.91427e-07	1.0417e-05	5.35734	KEAP1_NFE2L2_AC	no
C19orf21	0.568914	6.9696	5.04046	6.94086e-07	1.04397e-05	5.35367	KEAP1_NFE2L2_AC	no
MAGI3	-0.411993	6.61421	-5.03955	6.97199e-07	1.04743e-05	5.34939	KEAP1_NFE2L2_AC	no
CIITA	-0.54894	6.2953	-5.03841	7.0112e-07	1.05209e-05	5.34403	KEAP1_NFE2L2_AC	no
APOB48R	-0.492783	5.76619	-5.03766	7.03725e-07	1.05477e-05	5.34048	KEAP1_NFE2L2_AC	no
RNF43	-0.487645	6.56722	-5.03719	7.05352e-07	1.05598e-05	5.33827	KEAP1_NFE2L2_AC	no
RIPK4	-0.367703	6.34773	-5.03506	7.12776e-07	1.06585e-05	5.32826	KEAP1_NFE2L2_AC	no
SAMD9	-0.502313	6.25236	-5.03461	7.14355e-07	1.06697e-05	5.32615	KEAP1_NFE2L2_AC	no
SLC5A1	-2.06893	3.24592	-5.02971	7.31788e-07	1.09175e-05	5.30309	KEAP1_NFE2L2_AC	no
BMP3	-1.07531	5.52401	-5.02823	7.37103e-07	1.0984e-05	5.29617	KEAP1_NFE2L2_AC	no
RAPGEF5	-0.379987	6.77986	-5.02429	7.51528e-07	1.1186e-05	5.27765	KEAP1_NFE2L2_AC	no
EHBP1	0.271157	6.53042	5.02147	7.62015e-07	1.1316e-05	5.2644	KEAP1_NFE2L2_AC	no
SERTAD4	-0.658338	4.53947	-5.02169	7.6118e-07	1.1316e-05	5.26545	KEAP1_NFE2L2_AC	no
ZNF501	-0.384548	4.06954	-5.01917	7.7067e-07	1.14313e-05	5.2536	KEAP1_NFE2L2_AC	no
PIK3R1	-0.301846	6.8463	-5.01648	7.8089e-07	1.15696e-05	5.24101	KEAP1_NFE2L2_AC	no
GTF2A2	0.241172	6.56038	5.01519	7.85841e-07	1.16295e-05	5.23497	KEAP1_NFE2L2_AC	no
C12orf59	-0.646049	2.80717	-5.01493	7.86839e-07	1.16309e-05	5.23375	KEAP1_NFE2L2_AC	no
TCP11L1	-0.31015	5.21817	-5.01267	7.95611e-07	1.17471e-05	5.22315	KEAP1_NFE2L2_AC	no
OVCA2	0.242015	6.29315	5.01187	7.9876e-07	1.17801e-05	5.21938	KEAP1_NFE2L2_AC	no
TRANK1	-0.364239	6.64462	-5.01138	8.00664e-07	1.17947e-05	5.2171	KEAP1_NFE2L2_AC	no
MAP3K13	-0.455728	4.86828	-5.01042	8.04438e-07	1.18367e-05	5.21261	KEAP1_NFE2L2_AC	no
ZNF175	-0.321219	4.64702	-5.00925	8.09053e-07	1.1891e-05	5.20714	KEAP1_NFE2L2_AC	no
SMAD1	-0.312861	6.42839	-5.00894	8.10311e-07	1.1896e-05	5.20565	KEAP1_NFE2L2_AC	no
DLG2	-0.563685	3.90415	-5.0085	8.12058e-07	1.19006e-05	5.2036	KEAP1_NFE2L2_AC	no
KLF10	-0.2817	7.28795	-5.00839	8.12475e-07	1.19006e-05	5.20311	KEAP1_NFE2L2_AC	no
FGF12	0.967873	2.44614	5.00752	8.1595e-07	1.19244e-05	5.19903	KEAP1_NFE2L2_AC	no
P2RX7	-0.610492	4.17933	-5.00757	8.15749e-07	1.19244e-05	5.19926	KEAP1_NFE2L2_AC	no
RCN3	-0.564101	6.35422	-5.00725	8.17021e-07	1.19265e-05	5.19777	KEAP1_NFE2L2_AC	no
TMEM200A	-0.4784	5.0086	-5.00619	8.21275e-07	1.1975e-05	5.19281	KEAP1_NFE2L2_AC	no
MFSD3	0.435106	5.62028	5.00261	8.35796e-07	1.21729e-05	5.17606	KEAP1_NFE2L2_AC	no
IL4R	-0.263996	7.55527	-5.00231	8.37055e-07	1.21775e-05	5.17462	KEAP1_NFE2L2_AC	no
ZNF708	-0.286663	4.93423	-5.00062	8.43968e-07	1.22642e-05	5.16676	KEAP1_NFE2L2_AC	no
TMEM200B	-0.564454	4.28256	-4.998	8.54871e-07	1.24086e-05	5.15449	KEAP1_NFE2L2_AC	no
SH2B3	-0.31343	6.5634	-4.99147	8.826e-07	1.27967e-05	5.12398	KEAP1_NFE2L2_AC	no
NOP56	0.253917	7.45163	4.9912	8.83755e-07	1.2799e-05	5.12273	KEAP1_NFE2L2_AC	no
AUTS2	-0.615371	6.77147	-4.98975	8.90055e-07	1.28758e-05	5.11594	KEAP1_NFE2L2_AC	no
SDC2	-0.434559	6.74182	-4.98792	8.98024e-07	1.29765e-05	5.10743	KEAP1_NFE2L2_AC	no
KCNMB1	-0.493676	4.33293	-4.98225	9.23208e-07	1.33255e-05	5.081	KEAP1_NFE2L2_AC	no
TPBG	-0.416269	6.52636	-4.9814	9.2708e-07	1.33664e-05	5.077	KEAP1_NFE2L2_AC	no
STS	-0.647958	6.61766	-4.98054	9.30943e-07	1.3407e-05	5.07303	KEAP1_NFE2L2_AC	no
C16orf54	-0.546422	4.68352	-4.9802	9.32523e-07	1.34148e-05	5.07141	KEAP1_NFE2L2_AC	no
COPS7A	0.198208	7.29178	4.97957	9.35366e-07	1.34407e-05	5.0685	KEAP1_NFE2L2_AC	no
FMO4	-0.449331	4.23044	-4.9787	9.39342e-07	1.34828e-05	5.06445	KEAP1_NFE2L2_AC	no
TRPV4	-0.581181	4.97242	-4.97813	9.41961e-07	1.35053e-05	5.06178	KEAP1_NFE2L2_AC	no
PTGER2	-0.608987	4.52376	-4.97743	9.45186e-07	1.35365e-05	5.05852	KEAP1_NFE2L2_AC	no
ZNF85	-0.395868	4.43321	-4.97671	9.48479e-07	1.35685e-05	5.0552	KEAP1_NFE2L2_AC	no
C6orf97	-0.718579	4.48161	-4.97595	9.52013e-07	1.3604e-05	5.05164	KEAP1_NFE2L2_AC	no
C9orf72	-0.301659	5.57225	-4.9747	9.57826e-07	1.36718e-05	5.04583	KEAP1_NFE2L2_AC	no
ASPHD2	-0.517025	4.6565	-4.97254	9.67947e-07	1.37901e-05	5.03578	KEAP1_NFE2L2_AC	no
ZNF365	-0.571506	3.28411	-4.97248	9.68254e-07	1.37901e-05	5.03548	KEAP1_NFE2L2_AC	no
MGST3	0.26506	7.28617	4.97147	9.73036e-07	1.38429e-05	5.03078	KEAP1_NFE2L2_AC	no
KCTD17	-0.353726	5.36932	-4.97036	9.78273e-07	1.38918e-05	5.02565	KEAP1_NFE2L2_AC	no
LMO4	0.384687	6.83196	4.97029	9.7863e-07	1.38918e-05	5.0253	KEAP1_NFE2L2_AC	no
SLC37A2	-0.522327	5.54719	-4.96717	9.936e-07	1.40888e-05	5.0108	KEAP1_NFE2L2_AC	no
EIF4A3	0.231242	7.48783	4.96656	9.96561e-07	1.41141e-05	5.00795	KEAP1_NFE2L2_AC	no
SPON1	-0.589392	6.55554	-4.96635	9.97579e-07	1.41141e-05	5.00698	KEAP1_NFE2L2_AC	no
FABP3	-0.749913	5.24244	-4.96406	1.00876e-06	1.42566e-05	4.99633	KEAP1_NFE2L2_AC	no
RARA	-0.264184	7.16326	-4.96319	1.01304e-06	1.42701e-05	4.99228	KEAP1_NFE2L2_AC	no
ZNF557	-0.221982	4.93936	-4.96342	1.01188e-06	1.42701e-05	4.99338	KEAP1_NFE2L2_AC	no
ZNF853	-0.523563	5.04783	-4.96328	1.01257e-06	1.42701e-05	4.99273	KEAP1_NFE2L2_AC	no
TTYH3	-0.351162	7.97487	-4.9626	1.01591e-06	1.42949e-05	4.98958	KEAP1_NFE2L2_AC	no
BTK	-0.518134	5.38683	-4.96229	1.01747e-06	1.43012e-05	4.98812	KEAP1_NFE2L2_AC	no
RASSF5	-0.340267	6.85815	-4.95985	1.02958e-06	1.44557e-05	4.97681	KEAP1_NFE2L2_AC	no
MGLL	-0.445437	8.19424	-4.9592	1.03287e-06	1.44861e-05	4.97377	KEAP1_NFE2L2_AC	no
PTPRG	-0.444547	6.09322	-4.95871	1.03534e-06	1.45049e-05	4.97148	KEAP1_NFE2L2_AC	no
KCNJ2	-0.525486	4.7809	-4.9584	1.03688e-06	1.45107e-05	4.97007	KEAP1_NFE2L2_AC	no
MPZL2	-0.500709	8.01579	-4.95713	1.04331e-06	1.45849e-05	4.96416	KEAP1_NFE2L2_AC	no
ANKRD44	-0.505171	4.62899	-4.95661	1.04596e-06	1.46061e-05	4.96173	KEAP1_NFE2L2_AC	no
ISPD	-0.408014	3.67608	-4.95579	1.0501e-06	1.46479e-05	4.95796	KEAP1_NFE2L2_AC	no
DCXR	0.34589	6.81865	4.95502	1.05404e-06	1.4687e-05	4.95439	KEAP1_NFE2L2_AC	no
GPR126	-0.512502	6.44735	-4.95191	1.07007e-06	1.48942e-05	4.93997	KEAP1_NFE2L2_AC	no
OSBPL3	-0.362446	6.66919	-4.95146	1.07242e-06	1.49108e-05	4.93788	KEAP1_NFE2L2_AC	no
POP5	0.259383	5.83324	4.95046	1.07765e-06	1.49674e-05	4.93323	KEAP1_NFE2L2_AC	no
DOK5	-0.740367	3.37179	-4.94653	1.09837e-06	1.52386e-05	4.91504	KEAP1_NFE2L2_AC	no
PTPRZ1	-1.61345	3.42144	-4.94403	1.11175e-06	1.54077e-05	4.90348	KEAP1_NFE2L2_AC	no
ENC1	-0.397273	7.52894	-4.94332	1.1156e-06	1.54445e-05	4.90017	KEAP1_NFE2L2_AC	no
POU6F1	-0.302815	5.05808	-4.94157	1.12509e-06	1.55592e-05	4.89208	KEAP1_NFE2L2_AC	no
ZNF846	-0.322502	4.20097	-4.93968	1.13544e-06	1.56854e-05	4.88334	KEAP1_NFE2L2_AC	no
EMR3	-1.49753	1.33942	-4.93745	1.14776e-06	1.58386e-05	4.87304	KEAP1_NFE2L2_AC	no
TM6SF1	-0.413469	4.75927	-4.93691	1.15079e-06	1.58634e-05	4.87052	KEAP1_NFE2L2_AC	no
CHST2	-0.537508	5.77106	-4.93655	1.15277e-06	1.58737e-05	4.86888	KEAP1_NFE2L2_AC	no
MFAP2	-0.536348	6.29149	-4.93415	1.16625e-06	1.60421e-05	4.85778	KEAP1_NFE2L2_AC	no
ACBD5	0.231901	6.75612	4.93346	1.17019e-06	1.60792e-05	4.85456	KEAP1_NFE2L2_AC	no
ASPHD1	-0.91359	4.50543	-4.9318	1.17961e-06	1.6174e-05	4.8469	KEAP1_NFE2L2_AC	no
TESK2	-0.295585	4.61543	-4.93184	1.17936e-06	1.6174e-05	4.8471	KEAP1_NFE2L2_AC	no
ADAMTS17	-0.636209	3.22934	-4.9314	1.18189e-06	1.61882e-05	4.84505	KEAP1_NFE2L2_AC	no
KLHL29	-0.557879	4.82394	-4.93108	1.18371e-06	1.61958e-05	4.84359	KEAP1_NFE2L2_AC	no
CHSY1	-0.29217	6.80365	-4.93012	1.1892e-06	1.62536e-05	4.83917	KEAP1_NFE2L2_AC	no
ZNF70	-0.262488	4.87769	-4.92881	1.1968e-06	1.63402e-05	4.83308	KEAP1_NFE2L2_AC	no
ZNF253	-0.299681	5.13685	-4.92833	1.19956e-06	1.63606e-05	4.83088	KEAP1_NFE2L2_AC	no
OXCT1	-0.487729	6.0993	-4.92636	1.21103e-06	1.64995e-05	4.8218	KEAP1_NFE2L2_AC	no
ATP13A4	-1.18766	5.59541	-4.92377	1.22628e-06	1.66895e-05	4.80985	KEAP1_NFE2L2_AC	no
G6PC3	0.21063	7.10831	4.92325	1.2294e-06	1.67143e-05	4.80743	KEAP1_NFE2L2_AC	no
CCR6	-0.525991	4.54361	-4.91936	1.25266e-06	1.70126e-05	4.78953	KEAP1_NFE2L2_AC	no
TSHZ3	-0.450028	4.86592	-4.91855	1.25756e-06	1.70612e-05	4.7858	KEAP1_NFE2L2_AC	no
SIDT1	-0.564745	5.28701	-4.91621	1.27184e-06	1.72368e-05	4.77502	KEAP1_NFE2L2_AC	no
HLA-DOA	-0.596965	6.99067	-4.91575	1.27467e-06	1.7257e-05	4.7729	KEAP1_NFE2L2_AC	no
PCDH7	-0.740064	5.67106	-4.91457	1.28197e-06	1.73376e-05	4.76745	KEAP1_NFE2L2_AC	no
ATP5A1	0.219592	8.86988	4.91201	1.29792e-06	1.753e-05	4.75565	KEAP1_NFE2L2_AC	no
TMPRSS2	-0.685506	7.42747	-4.91185	1.29892e-06	1.753e-05	4.75491	KEAP1_NFE2L2_AC	no
STAC	-0.779363	4.38383	-4.91059	1.30683e-06	1.76183e-05	4.74911	KEAP1_NFE2L2_AC	no
ZFP2	-0.463083	2.92145	-4.90888	1.31761e-06	1.7745e-05	4.74127	KEAP1_NFE2L2_AC	no
CNTLN	-0.453234	4.61852	-4.90799	1.3233e-06	1.7803e-05	4.73716	KEAP1_NFE2L2_AC	no
ANKRD58	-0.589346	3.2349	-4.90656	1.33246e-06	1.79075e-05	4.73058	KEAP1_NFE2L2_AC	no
SLC22A4	-0.578691	3.7614	-4.90539	1.33995e-06	1.79894e-05	4.72523	KEAP1_NFE2L2_AC	no
LOC154761	-0.432071	3.32509	-4.905	1.34247e-06	1.80044e-05	4.72343	KEAP1_NFE2L2_AC	no
JAGN1	0.222022	6.61116	4.90293	1.3559e-06	1.81657e-05	4.71393	KEAP1_NFE2L2_AC	no
FCGR2A	-0.436175	7.35452	-4.8997	1.37717e-06	1.84259e-05	4.69908	KEAP1_NFE2L2_AC	no
GSTT2	-0.812126	4.38731	-4.89933	1.37962e-06	1.84259e-05	4.69738	KEAP1_NFE2L2_AC	no
MT1F	-0.52362	4.72448	-4.89941	1.37908e-06	1.84259e-05	4.69776	KEAP1_NFE2L2_AC	no
MAOA	0.621257	7.62745	4.89895	1.38216e-06	1.84407e-05	4.69562	KEAP1_NFE2L2_AC	no
CYP24A1	1.4044	5.63774	4.89821	1.3871e-06	1.84875e-05	4.69222	KEAP1_NFE2L2_AC	no
EGLN1	0.266459	7.10758	4.89628	1.40003e-06	1.86213e-05	4.68336	KEAP1_NFE2L2_AC	no
PFKFB3	-0.402328	7.8068	-4.89628	1.40002e-06	1.86213e-05	4.68337	KEAP1_NFE2L2_AC	no
MACF1	-0.315883	8.57191	-4.89565	1.40429e-06	1.86586e-05	4.68046	KEAP1_NFE2L2_AC	no
HBXIP	0.272794	7.22803	4.8921	1.42839e-06	1.89594e-05	4.66422	KEAP1_NFE2L2_AC	no
GLA	0.288348	6.29019	4.89144	1.43295e-06	1.89808e-05	4.66118	KEAP1_NFE2L2_AC	yes
INF2	0.339197	7.73034	4.89161	1.43182e-06	1.89808e-05	4.66193	KEAP1_NFE2L2_AC	no
TCEAL5	-0.664127	1.95637	-4.89083	1.43717e-06	1.9017e-05	4.65838	KEAP1_NFE2L2_AC	no
MAN1C1	-0.45055	5.35527	-4.88918	1.44863e-06	1.9149e-05	4.65079	KEAP1_NFE2L2_AC	no
RPS6KA3	-0.272767	7.80645	-4.8866	1.46666e-06	1.93675e-05	4.63899	KEAP1_NFE2L2_AC	no
FZD10	1.15958	2.96736	4.88635	1.46844e-06	1.93711e-05	4.63784	KEAP1_NFE2L2_AC	no
C10orf72	-0.457503	5.73497	-4.88525	1.47616e-06	1.9436e-05	4.63283	KEAP1_NFE2L2_AC	no
TOB1	0.396598	7.19877	4.88522	1.47638e-06	1.9436e-05	4.63269	KEAP1_NFE2L2_AC	no
INPP5B	-0.315965	6.27698	-4.88454	1.48124e-06	1.948e-05	4.62956	KEAP1_NFE2L2_AC	no
ANKRD57	0.322494	6.14362	4.884	1.48504e-06	1.95082e-05	4.62711	KEAP1_NFE2L2_AC	no
FNBP1	-0.296809	7.02739	-4.88381	1.48641e-06	1.95082e-05	4.62623	KEAP1_NFE2L2_AC	no
ELK3	-0.380273	6.25345	-4.87905	1.52078e-06	1.99389e-05	4.60442	KEAP1_NFE2L2_AC	no
TMOD2	-0.366878	5.37397	-4.87813	1.52748e-06	2.00064e-05	4.60022	KEAP1_NFE2L2_AC	no
CP110	-0.278801	6.18903	-4.87547	1.54705e-06	2.02421e-05	4.58808	KEAP1_NFE2L2_AC	no
EMP1	-0.420897	7.74822	-4.87365	1.5606e-06	2.03987e-05	4.57976	KEAP1_NFE2L2_AC	no
MANBA	-0.267264	6.89702	-4.87034	1.58553e-06	2.07036e-05	4.56463	KEAP1_NFE2L2_AC	no
SUSD4	-0.744767	5.25217	-4.86926	1.59381e-06	2.07906e-05	4.55966	KEAP1_NFE2L2_AC	no
CNPY2	0.252751	7.44228	4.86776	1.60523e-06	2.09184e-05	4.55285	KEAP1_NFE2L2_AC	no
CD80	-0.531937	3.69525	-4.86705	1.61076e-06	2.09692e-05	4.54957	KEAP1_NFE2L2_AC	no
IMPA2	0.454528	7.14949	4.86604	1.61849e-06	2.10486e-05	4.545	KEAP1_NFE2L2_AC	no
DNAH2	-0.700364	5.69902	-4.86453	1.63025e-06	2.118e-05	4.5381	KEAP1_NFE2L2_AC	no
BCL10	-0.266392	6.38886	-4.86347	1.63858e-06	2.12668e-05	4.53324	KEAP1_NFE2L2_AC	no
RASAL1	0.917996	4.54819	4.86222	1.64834e-06	2.1372e-05	4.52757	KEAP1_NFE2L2_AC	no
CSF1R	-0.482746	7.21159	-4.86077	1.65983e-06	2.14993e-05	4.52095	KEAP1_NFE2L2_AC	no
SLC27A4	0.240745	6.64736	4.85988	1.66687e-06	2.15688e-05	4.51691	KEAP1_NFE2L2_AC	no
GAS5	0.440565	7.63112	4.85526	1.70407e-06	2.2028e-05	4.49585	KEAP1_NFE2L2_AC	no
ZFAND5	0.235441	8.37552	4.85344	1.719e-06	2.21987e-05	4.48754	KEAP1_NFE2L2_AC	no
HLA-DRB1	-0.618862	9.07917	-4.85322	1.72081e-06	2.21999e-05	4.48653	KEAP1_NFE2L2_AC	no
FIGNL2	-0.700194	3.61229	-4.84751	1.76829e-06	2.27895e-05	4.46057	KEAP1_NFE2L2_AC	no
CES4	1.32725	2.48073	4.84448	1.79403e-06	2.30981e-05	4.44679	KEAP1_NFE2L2_AC	no
GPI	0.260442	8.7606	4.84265	1.80975e-06	2.32773e-05	4.43847	KEAP1_NFE2L2_AC	no
AHDC1	-0.322714	6.76374	-4.8406	1.82755e-06	2.34827e-05	4.42914	KEAP1_NFE2L2_AC	no
MLLT4	-0.257273	7.80064	-4.83891	1.84231e-06	2.36488e-05	4.42146	KEAP1_NFE2L2_AC	no
EMG1	0.302926	6.49635	4.8383	1.8477e-06	2.3683e-05	4.41868	KEAP1_NFE2L2_AC	no
PRICKLE2	-0.364663	5.89544	-4.83819	1.84866e-06	2.3683e-05	4.41819	KEAP1_NFE2L2_AC	no
JAKMIP1	0.7892	3.06233	4.83782	1.85189e-06	2.37009e-05	4.41652	KEAP1_NFE2L2_AC	no
ZDHHC15	-0.680723	3.47012	-4.83711	1.85813e-06	2.37572e-05	4.41331	KEAP1_NFE2L2_AC	no
GPATCH4	0.249135	6.54347	4.83681	1.86081e-06	2.37678e-05	4.41193	KEAP1_NFE2L2_AC	no
NXN	-0.353711	7.02593	-4.83202	1.90373e-06	2.42919e-05	4.39019	KEAP1_NFE2L2_AC	no
NCAM2	-0.681245	4.16746	-4.83128	1.91043e-06	2.43533e-05	4.38684	KEAP1_NFE2L2_AC	no
ARMC4	-1.55651	2.52905	-4.83038	1.91859e-06	2.44188e-05	4.38278	KEAP1_NFE2L2_AC	no
C10orf58	0.232057	7.14646	4.8303	1.91936e-06	2.44188e-05	4.38239	KEAP1_NFE2L2_AC	no
IDI1	0.304529	7.03711	4.82992	1.92281e-06	2.44385e-05	4.38068	KEAP1_NFE2L2_AC	no
IKZF2	-0.31975	5.85301	-4.82899	1.93136e-06	2.4523e-05	4.37645	KEAP1_NFE2L2_AC	no
STK10	-0.31227	6.65931	-4.8285	1.9358e-06	2.45309e-05	4.37426	KEAP1_NFE2L2_AC	no
UBE2M	0.208238	6.9399	4.8286	1.93489e-06	2.45309e-05	4.37471	KEAP1_NFE2L2_AC	no
NBL1	-0.449929	8.09708	-4.82589	1.96004e-06	2.48137e-05	4.3624	KEAP1_NFE2L2_AC	no
MMP3	-1.93672	1.68751	-4.82298	1.98728e-06	2.51339e-05	4.34924	KEAP1_NFE2L2_AC	no
SELPLG	-0.428674	6.55428	-4.82191	1.99744e-06	2.52375e-05	4.34438	KEAP1_NFE2L2_AC	no
HES1	-0.393974	6.75832	-4.82028	2.01293e-06	2.54084e-05	4.33701	KEAP1_NFE2L2_AC	no
NR1D1	-0.421766	5.99223	-4.81875	2.02756e-06	2.55549e-05	4.33011	KEAP1_NFE2L2_AC	no
ULBP3	-0.46166	3.50566	-4.81865	2.02852e-06	2.55549e-05	4.32966	KEAP1_NFE2L2_AC	no
B3GALTL	-0.286088	5.44021	-4.81812	2.03367e-06	2.5577e-05	4.32724	KEAP1_NFE2L2_AC	no
NUDT6	0.335753	4.00236	4.81806	2.03424e-06	2.5577e-05	4.32697	KEAP1_NFE2L2_AC	no
BICD1	-0.405004	4.65525	-4.81584	2.05577e-06	2.58225e-05	4.31694	KEAP1_NFE2L2_AC	no
RBCK1	0.235333	7.56099	4.81361	2.07761e-06	2.60714e-05	4.30686	KEAP1_NFE2L2_AC	no
GK	0.43622	5.91808	4.81198	2.09381e-06	2.6249e-05	4.29946	KEAP1_NFE2L2_AC	no
ESR1	-0.73209	4.7632	-4.81132	2.10028e-06	2.62791e-05	4.29652	KEAP1_NFE2L2_AC	no
ZNF311	-0.644906	3.41002	-4.81143	2.09919e-06	2.62791e-05	4.29701	KEAP1_NFE2L2_AC	no
GALNT5	-0.689492	5.58221	-4.81066	2.10693e-06	2.63366e-05	4.29351	KEAP1_NFE2L2_AC	no
FBXW10	1.96745	0.0601597	4.80877	2.12582e-06	2.6547e-05	4.285	KEAP1_NFE2L2_AC	no
ENO3	0.866009	4.1632	4.80762	2.13742e-06	2.6666e-05	4.27981	KEAP1_NFE2L2_AC	no
APOBEC3D	-0.431816	4.7027	-4.80672	2.14662e-06	2.67548e-05	4.27572	KEAP1_NFE2L2_AC	no
GLIPR1	-0.407404	6.23823	-4.80607	2.15324e-06	2.68113e-05	4.27278	KEAP1_NFE2L2_AC	no
C3orf15	-0.99405	3.54897	-4.80471	2.16717e-06	2.69588e-05	4.26663	KEAP1_NFE2L2_AC	no
KAT2B	-0.316928	6.04219	-4.80418	2.17256e-06	2.69951e-05	4.26427	KEAP1_NFE2L2_AC	no
RG9MTD2	0.254005	4.98775	4.80401	2.17429e-06	2.69951e-05	4.26351	KEAP1_NFE2L2_AC	no
RECK	-0.376433	5.17908	-4.80345	2.18012e-06	2.70415e-05	4.26096	KEAP1_NFE2L2_AC	no
RASA2	-0.337397	4.74615	-4.80276	2.18718e-06	2.71029e-05	4.25788	KEAP1_NFE2L2_AC	no
ID1	0.580155	6.62995	4.80225	2.19252e-06	2.7143e-05	4.25555	KEAP1_NFE2L2_AC	no
PLEKHM1	-0.242992	6.8344	-4.80125	2.20295e-06	2.7246e-05	4.25103	KEAP1_NFE2L2_AC	no
CYTSB	0.392251	5.98354	4.80027	2.2131e-06	2.73452e-05	4.24665	KEAP1_NFE2L2_AC	no
GMIP	-0.235719	6.40755	-4.79765	2.24074e-06	2.76572e-05	4.23482	KEAP1_NFE2L2_AC	no
SLC22A17	-0.557848	5.54057	-4.79747	2.24265e-06	2.76572e-05	4.234	KEAP1_NFE2L2_AC	no
HACE1	-0.26617	5.19575	-4.79419	2.27765e-06	2.80517e-05	4.21925	KEAP1_NFE2L2_AC	no
LDLRAP1	-0.25813	6.71017	-4.79407	2.279e-06	2.80517e-05	4.21868	KEAP1_NFE2L2_AC	no
HPCA	-0.972369	1.53129	-4.79374	2.28253e-06	2.80683e-05	4.21721	KEAP1_NFE2L2_AC	no
CSMD2	-0.754561	3.09455	-4.79284	2.29223e-06	2.81608e-05	4.21317	KEAP1_NFE2L2_AC	no
PDGFC	-0.382887	6.48177	-4.7911	2.31121e-06	2.83669e-05	4.20531	KEAP1_NFE2L2_AC	no
NDUFA9	0.253879	7.00918	4.788	2.34525e-06	2.87572e-05	4.19138	KEAP1_NFE2L2_AC	no
ELFN2	-0.910478	5.04557	-4.7861	2.36639e-06	2.89889e-05	4.18282	KEAP1_NFE2L2_AC	no
TYK2	-0.226481	7.25621	-4.7853	2.37535e-06	2.9071e-05	4.17922	KEAP1_NFE2L2_AC	no
ZNF101	-0.241344	4.65175	-4.78373	2.39299e-06	2.9259e-05	4.17217	KEAP1_NFE2L2_AC	no
ANKRD22	-0.688596	5.87605	-4.78306	2.40059e-06	2.93241e-05	4.16915	KEAP1_NFE2L2_AC	no
PBX4	-0.466578	3.16679	-4.78217	2.4107e-06	2.94197e-05	4.16515	KEAP1_NFE2L2_AC	no
PLB1	-0.499772	4.14857	-4.78109	2.42303e-06	2.95421e-05	4.16029	KEAP1_NFE2L2_AC	no
CCDC28B	-0.410452	4.30051	-4.77904	2.44648e-06	2.97998e-05	4.15111	KEAP1_NFE2L2_AC	no
MTMR1	-0.187158	6.69989	-4.77879	2.44937e-06	2.98069e-05	4.14999	KEAP1_NFE2L2_AC	no
SPSB2	0.399808	5.94443	4.77833	2.45477e-06	2.98443e-05	4.14789	KEAP1_NFE2L2_AC	no
SLC30A4	-0.374284	3.54771	-4.7759	2.48305e-06	3.01313e-05	4.13697	KEAP1_NFE2L2_AC	no
UPP1	-0.435537	6.79683	-4.77604	2.48141e-06	3.01313e-05	4.1376	KEAP1_NFE2L2_AC	no
GAB3	-0.419448	4.85889	-4.76796	2.57759e-06	3.12491e-05	4.10137	KEAP1_NFE2L2_AC	no
GPT	1.04779	2.90045	4.76704	2.58874e-06	3.13266e-05	4.09727	KEAP1_NFE2L2_AC	no
HHIPL1	-0.525014	3.701	-4.76703	2.58885e-06	3.13266e-05	4.09722	KEAP1_NFE2L2_AC	no
MTSS1L	-0.339788	7.10456	-4.76608	2.60047e-06	3.14376e-05	4.09296	KEAP1_NFE2L2_AC	no
MNDA	-0.535563	5.67493	-4.76469	2.61749e-06	3.16137e-05	4.08674	KEAP1_NFE2L2_AC	no
PHB2	0.257428	8.02469	4.7638	2.62844e-06	3.17162e-05	4.08277	KEAP1_NFE2L2_AC	no
JHDM1D	-0.236017	6.656	-4.76116	2.66136e-06	3.20834e-05	4.07091	KEAP1_NFE2L2_AC	no
FCGR2C	-0.498317	4.72085	-4.76073	2.66668e-06	3.21174e-05	4.06901	KEAP1_NFE2L2_AC	no
ACAD8	-0.389943	6.79626	-4.76049	2.6697e-06	3.21238e-05	4.06793	KEAP1_NFE2L2_AC	no
BPNT1	0.233057	6.78417	4.75959	2.68099e-06	3.21994e-05	4.06391	KEAP1_NFE2L2_AC	no
MKKS	0.224321	6.53713	4.75975	2.67904e-06	3.21994e-05	4.0646	KEAP1_NFE2L2_AC	no
TGFBI	-0.566243	8.35054	-4.75933	2.6843e-06	3.2209e-05	4.06274	KEAP1_NFE2L2_AC	no
PTGS2	-0.871716	6.79945	-4.75871	2.69206e-06	3.22722e-05	4.05998	KEAP1_NFE2L2_AC	no
CD74	-0.504036	11.107	-4.75561	2.73158e-06	3.27154e-05	4.04611	KEAP1_NFE2L2_AC	no
PTK7	-0.37341	8.1672	-4.75539	2.73446e-06	3.27194e-05	4.0451	KEAP1_NFE2L2_AC	no
ZNF382	-0.445204	3.3014	-4.7531	2.76401e-06	3.30424e-05	4.03486	KEAP1_NFE2L2_AC	no
AQP1	-0.748918	8.64655	-4.7523	2.77441e-06	3.31359e-05	4.03129	KEAP1_NFE2L2_AC	no
PINX1	0.26699	4.52657	4.7511	2.79008e-06	3.32922e-05	4.02593	KEAP1_NFE2L2_AC	no
PIK3R5	-0.439347	5.47849	-4.74951	2.81089e-06	3.35094e-05	4.01885	KEAP1_NFE2L2_AC	no
SHROOM2	-0.408256	5.72334	-4.74914	2.81585e-06	3.35375e-05	4.01717	KEAP1_NFE2L2_AC	no
MFGE8	-0.347138	7.44988	-4.74697	2.84454e-06	3.3848e-05	4.00751	KEAP1_NFE2L2_AC	no
DPY19L1	-0.37191	7.56594	-4.74294	2.89885e-06	3.44366e-05	3.9895	KEAP1_NFE2L2_AC	no
ZNF426	-0.294454	4.49964	-4.7429	2.89936e-06	3.44366e-05	3.98934	KEAP1_NFE2L2_AC	no
IRF9	-0.261807	7.3249	-4.7413	2.92115e-06	3.46315e-05	3.98221	KEAP1_NFE2L2_AC	no
PRKCA	-0.483286	6.44982	-4.74139	2.91989e-06	3.46315e-05	3.98262	KEAP1_NFE2L2_AC	no
CXorf21	-0.464478	4.0755	-4.73997	2.93942e-06	3.48161e-05	3.97627	KEAP1_NFE2L2_AC	no
CYP2S1	-0.631094	5.79557	-4.73958	2.94472e-06	3.48467e-05	3.97456	KEAP1_NFE2L2_AC	no
DOCK2	-0.480192	6.31138	-4.73862	2.958e-06	3.49717e-05	3.97027	KEAP1_NFE2L2_AC	no
DCHS2	-1.14601	2.02598	-4.73531	3.00419e-06	3.54528e-05	3.95552	KEAP1_NFE2L2_AC	no
SDC1	-0.36505	9.38917	-4.73535	3.00361e-06	3.54528e-05	3.9557	KEAP1_NFE2L2_AC	no
SLC25A10	0.353733	6.64549	4.73488	3.01021e-06	3.54912e-05	3.95361	KEAP1_NFE2L2_AC	no
GTF2E2	0.226453	6.41098	4.73452	3.0154e-06	3.552e-05	3.95197	KEAP1_NFE2L2_AC	no
ISLR	-0.522571	7.09933	-4.73335	3.03185e-06	3.56811e-05	3.94679	KEAP1_NFE2L2_AC	no
KDR	-0.501026	6.95371	-4.7327	3.04109e-06	3.57571e-05	3.94389	KEAP1_NFE2L2_AC	no
HLA-DRA	-0.530048	10.1504	-4.73069	3.06988e-06	3.60627e-05	3.93492	KEAP1_NFE2L2_AC	no
RELT	-0.33175	5.5391	-4.72992	3.08088e-06	3.61589e-05	3.93152	KEAP1_NFE2L2_AC	no
XKRX	-0.789009	5.10515	-4.7273	3.11889e-06	3.65717e-05	3.91984	KEAP1_NFE2L2_AC	no
PFDN2	0.261648	6.9386	4.72653	3.13011e-06	3.66699e-05	3.91642	KEAP1_NFE2L2_AC	no
SMO	-0.523213	5.32853	-4.72528	3.14841e-06	3.68507e-05	3.91087	KEAP1_NFE2L2_AC	no
COX6A1	0.281873	7.74444	4.72456	3.15899e-06	3.6941e-05	3.90768	KEAP1_NFE2L2_AC	no
PPP1R14C	-0.776699	5.3562	-4.72364	3.1726e-06	3.70664e-05	3.90359	KEAP1_NFE2L2_AC	no
SEPT6	-0.300495	6.77398	-4.72243	3.19057e-06	3.72426e-05	3.89821	KEAP1_NFE2L2_AC	no
KIAA0802	-0.612727	4.76242	-4.72192	3.19813e-06	3.7297e-05	3.89596	KEAP1_NFE2L2_AC	no
PIK3CG	-0.523937	4.79729	-4.72143	3.20553e-06	3.73495e-05	3.89376	KEAP1_NFE2L2_AC	no
SUGT1P4-STRA6LP-CCDC180	-0.582181	4.11366	-4.72097	3.21247e-06	3.73965e-05	3.8917	KEAP1_NFE2L2_AC	no
MEX3D	-0.294473	6.19218	-4.71944	3.23541e-06	3.76295e-05	3.88493	KEAP1_NFE2L2_AC	no
IFI6	-0.575318	7.96535	-4.71906	3.24116e-06	3.76607e-05	3.88324	KEAP1_NFE2L2_AC	no
TPK1	-0.416681	4.32517	-4.71888	3.24394e-06	3.76607e-05	3.88242	KEAP1_NFE2L2_AC	no
SIRPA	-0.415164	6.96808	-4.71829	3.25287e-06	3.77304e-05	3.8798	KEAP1_NFE2L2_AC	no
FPR1	-0.547739	5.28074	-4.71678	3.27587e-06	3.7963e-05	3.8731	KEAP1_NFE2L2_AC	no
CLEC2B	-0.465424	5.50567	-4.71284	3.33659e-06	3.85884e-05	3.85562	KEAP1_NFE2L2_AC	no
ESPN	-0.824948	5.07567	-4.71269	3.33883e-06	3.85884e-05	3.85498	KEAP1_NFE2L2_AC	no
PET112L	0.190058	5.82531	4.71277	3.3376e-06	3.85884e-05	3.85533	KEAP1_NFE2L2_AC	no
CAMK1	-0.293206	5.81492	-4.71195	3.35036e-06	3.85923e-05	3.8517	KEAP1_NFE2L2_AC	no
F12	0.603975	4.1766	4.7119	3.35116e-06	3.85923e-05	3.85147	KEAP1_NFE2L2_AC	no
PPP1R1B	-1.26607	6.11162	-4.71197	3.35004e-06	3.85923e-05	3.85179	KEAP1_NFE2L2_AC	no
RBM43	-0.315646	5.36594	-4.71225	3.34564e-06	3.85923e-05	3.85304	KEAP1_NFE2L2_AC	no
PPM1K	-0.335526	5.51399	-4.7109	3.36675e-06	3.87372e-05	3.84705	KEAP1_NFE2L2_AC	no
CD180	-0.480995	4.99616	-4.70963	3.38685e-06	3.89138e-05	3.84139	KEAP1_NFE2L2_AC	no
OLR1	-0.615937	6.05493	-4.70954	3.38814e-06	3.89138e-05	3.84102	KEAP1_NFE2L2_AC	no
RAB11FIP3	-0.305941	6.69748	-4.70879	3.40001e-06	3.90153e-05	3.83769	KEAP1_NFE2L2_AC	no
SLA	-0.421044	6.32651	-4.70491	3.46199e-06	3.96912e-05	3.8205	KEAP1_NFE2L2_AC	no
IFITM1	-0.49005	8.05572	-4.70402	3.47634e-06	3.98201e-05	3.81657	KEAP1_NFE2L2_AC	no
FLT3LG	-0.375326	4.56815	-4.7031	3.49126e-06	3.99555e-05	3.81249	KEAP1_NFE2L2_AC	no
GLIS2	-0.330981	6.6958	-4.70241	3.50254e-06	4.0049e-05	3.80942	KEAP1_NFE2L2_AC	no
STRA13	0.344172	6.48374	4.69973	3.54642e-06	4.05147e-05	3.79757	KEAP1_NFE2L2_AC	no
APBB1	-0.402098	5.9163	-4.69917	3.55573e-06	4.05851e-05	3.79508	KEAP1_NFE2L2_AC	no
LAPTM5	-0.413804	8.60862	-4.69756	3.58243e-06	4.08537e-05	3.78796	KEAP1_NFE2L2_AC	no
PRUNE	0.222396	6.75123	4.69254	3.66696e-06	4.17806e-05	3.76577	KEAP1_NFE2L2_AC	no
OVOL2	0.545764	5.08698	4.69228	3.67132e-06	4.17933e-05	3.76464	KEAP1_NFE2L2_AC	no
NDUFV2	0.256099	7.36736	4.69129	3.6883e-06	4.19496e-05	3.76024	KEAP1_NFE2L2_AC	no
TNNI2	-1.01273	2.54201	-4.69064	3.69937e-06	4.20383e-05	3.75739	KEAP1_NFE2L2_AC	no
SPI1	-0.451156	6.51382	-4.68982	3.7135e-06	4.21617e-05	3.75376	KEAP1_NFE2L2_AC	no
TRIM23	-0.231774	5.63838	-4.6894	3.7207e-06	4.22062e-05	3.75192	KEAP1_NFE2L2_AC	no
WDFY2	-0.214933	5.27044	-4.68812	3.74301e-06	4.24219e-05	3.74624	KEAP1_NFE2L2_AC	no
GUCY1B3	-0.338013	5.82253	-4.68562	3.7866e-06	4.28781e-05	3.73522	KEAP1_NFE2L2_AC	no
GTF3A	0.251994	7.53384	4.68487	3.79971e-06	4.29511e-05	3.73193	KEAP1_NFE2L2_AC	no
ORC2L	0.165403	6.08564	4.68499	3.79773e-06	4.29511e-05	3.73243	KEAP1_NFE2L2_AC	no
FBXO41	-0.443946	5.49178	-4.68378	3.81906e-06	4.31319e-05	3.7271	KEAP1_NFE2L2_AC	no
C17orf37	0.287148	6.76181	4.68266	3.83885e-06	4.33174e-05	3.72218	KEAP1_NFE2L2_AC	no
TMEM86A	-0.332307	5.34964	-4.68151	3.8594e-06	4.35111e-05	3.7171	KEAP1_NFE2L2_AC	no
SGCE	-0.442924	5.99898	-4.68125	3.86414e-06	4.35265e-05	3.71593	KEAP1_NFE2L2_AC	no
PRELID2	-0.43593	4.06709	-4.68063	3.87522e-06	4.36132e-05	3.71321	KEAP1_NFE2L2_AC	no
MALT1	-0.240095	6.16369	-4.67905	3.90371e-06	4.38954e-05	3.70624	KEAP1_NFE2L2_AC	no
CYS1	-0.695419	4.20065	-4.67844	3.91478e-06	4.39815e-05	3.70355	KEAP1_NFE2L2_AC	no
BIN2	-0.424128	5.48011	-4.67779	3.92644e-06	4.4074e-05	3.70072	KEAP1_NFE2L2_AC	no
HLA-DQA1	-0.662284	7.95916	-4.67733	3.93485e-06	4.41299e-05	3.69868	KEAP1_NFE2L2_AC	no
FREM1	-0.862151	3.29582	-4.67677	3.94514e-06	4.41684e-05	3.6962	KEAP1_NFE2L2_AC	no
NOP2	0.268778	6.73661	4.67685	3.94358e-06	4.41684e-05	3.69658	KEAP1_NFE2L2_AC	no
DECR1	0.23206	6.90753	4.67605	3.95834e-06	4.42632e-05	3.69302	KEAP1_NFE2L2_AC	no
DGCR5	-0.876097	4.35564	-4.67593	3.96048e-06	4.42632e-05	3.69251	KEAP1_NFE2L2_AC	no
CLIC4	-0.277402	8.17408	-4.67553	3.96778e-06	4.43063e-05	3.69076	KEAP1_NFE2L2_AC	no
RHEBL1	-0.483497	3.23163	-4.67447	3.98732e-06	4.4486e-05	3.68608	KEAP1_NFE2L2_AC	no
EDNRA	-0.414821	6.15074	-4.67426	3.9912e-06	4.44906e-05	3.68516	KEAP1_NFE2L2_AC	no
PGM2L1	-0.373313	6.61023	-4.67359	4.0036e-06	4.45903e-05	3.68221	KEAP1_NFE2L2_AC	no
HDHD3	0.286032	6.34521	4.67297	4.01505e-06	4.46792e-05	3.67949	KEAP1_NFE2L2_AC	no
MAP7D1	-0.241683	7.62907	-4.67277	4.01875e-06	4.46817e-05	3.67861	KEAP1_NFE2L2_AC	no
C7orf46	-0.374856	4.92927	-4.67154	4.04172e-06	4.48983e-05	3.67319	KEAP1_NFE2L2_AC	no
CDRT1	1.79559	0.24726	4.66991	4.07241e-06	4.52002e-05	3.666	KEAP1_NFE2L2_AC	no
GAPT	-0.539562	3.66886	-4.66911	4.08739e-06	4.5299e-05	3.66251	KEAP1_NFE2L2_AC	no
MBOAT1	-0.31264	6.30737	-4.66906	4.08834e-06	4.5299e-05	3.66228	KEAP1_NFE2L2_AC	no
NBPF14	-0.386751	5.46792	-4.66878	4.09365e-06	4.53188e-05	3.66105	KEAP1_NFE2L2_AC	no
IL1B	-0.579996	4.63898	-4.66834	4.10202e-06	4.53724e-05	3.65911	KEAP1_NFE2L2_AC	no
ZNF506	-0.304247	5.67408	-4.66796	4.10922e-06	4.5413e-05	3.65744	KEAP1_NFE2L2_AC	no
SEMA4G	0.574192	5.35406	4.66689	4.12962e-06	4.55993e-05	3.65273	KEAP1_NFE2L2_AC	no
MRPS2	0.220176	6.65157	4.66518	4.16244e-06	4.59224e-05	3.6452	KEAP1_NFE2L2_AC	no
SEPN1	-0.20935	8.16122	-4.66498	4.1663e-06	4.59256e-05	3.64432	KEAP1_NFE2L2_AC	no
OLFML3	-0.514342	6.62558	-4.66381	4.18878e-06	4.61339e-05	3.6392	KEAP1_NFE2L2_AC	no
ACADVL	0.260831	8.39353	4.66284	4.20763e-06	4.61963e-05	3.63493	KEAP1_NFE2L2_AC	no
NELF	0.322976	6.90214	4.6631	4.20249e-06	4.61963e-05	3.63609	KEAP1_NFE2L2_AC	no
OPRL1	-0.380296	4.34375	-4.66278	4.20879e-06	4.61963e-05	3.63467	KEAP1_NFE2L2_AC	no
ZNF710	0.424402	6.33287	4.6629	4.20653e-06	4.61963e-05	3.63518	KEAP1_NFE2L2_AC	no
ZFPM2	-0.45214	4.31167	-4.66117	4.24028e-06	4.65022e-05	3.62758	KEAP1_NFE2L2_AC	no
MRPS11	0.210268	6.09912	4.66094	4.2446e-06	4.651e-05	3.62661	KEAP1_NFE2L2_AC	no
NQO2	0.324496	6.04443	4.65828	4.29719e-06	4.70462e-05	3.6149	KEAP1_NFE2L2_AC	yes
DNAJC18	-0.270353	4.81994	-4.65685	4.32554e-06	4.73163e-05	3.60865	KEAP1_NFE2L2_AC	no
CD86	-0.423166	5.80269	-4.65392	4.38452e-06	4.79208e-05	3.59577	KEAP1_NFE2L2_AC	no
DDO	-0.577443	3.48047	-4.65299	4.40337e-06	4.8086e-05	3.59169	KEAP1_NFE2L2_AC	no
TRIM55	-1.70654	1.29844	-4.65187	4.42612e-06	4.82935e-05	3.58679	KEAP1_NFE2L2_AC	no
SETD6	0.21923	5.67763	4.65124	4.43901e-06	4.83931e-05	3.58402	KEAP1_NFE2L2_AC	no
SEMA4F	-0.29332	5.78623	-4.64995	4.46541e-06	4.86397e-05	3.57838	KEAP1_NFE2L2_AC	no
GPR183	-0.49658	5.8024	-4.64949	4.47497e-06	4.86747e-05	3.57635	KEAP1_NFE2L2_AC	no
UBA7	-0.327056	6.91901	-4.64943	4.47618e-06	4.86747e-05	3.57609	KEAP1_NFE2L2_AC	no
SPTLC2	-0.263221	7.19285	-4.6486	4.49329e-06	4.88195e-05	3.57247	KEAP1_NFE2L2_AC	no
PIGR	-1.1686	8.63005	-4.64826	4.50025e-06	4.88538e-05	3.571	KEAP1_NFE2L2_AC	no
HLA-DQB1	-0.638555	8.26287	-4.64642	4.53867e-06	4.92295e-05	3.56291	KEAP1_NFE2L2_AC	no
EVL	-0.302414	7.14397	-4.6425	4.62122e-06	5.00826e-05	3.54577	KEAP1_NFE2L2_AC	no
SHC1	0.253912	8.30216	4.64188	4.63445e-06	5.01838e-05	3.54306	KEAP1_NFE2L2_AC	no
DTYMK	0.301475	6.30107	4.64134	4.64593e-06	5.02236e-05	3.5407	KEAP1_NFE2L2_AC	no
SPN	-0.488427	5.83887	-4.6415	4.6426e-06	5.02236e-05	3.54138	KEAP1_NFE2L2_AC	no
XDH	-0.811334	5.277	-4.64044	4.6652e-06	5.03896e-05	3.53677	KEAP1_NFE2L2_AC	no
PTPRS	-0.425921	6.64647	-4.64	4.67466e-06	5.04072e-05	3.53484	KEAP1_NFE2L2_AC	no
WAS	-0.403022	5.59985	-4.64008	4.67297e-06	5.04072e-05	3.53519	KEAP1_NFE2L2_AC	no
IFI16	-0.437146	7.79269	-4.63766	4.72535e-06	5.09112e-05	3.52459	KEAP1_NFE2L2_AC	no
APOBEC3G	-0.460502	5.78001	-4.63691	4.74168e-06	5.10445e-05	3.52131	KEAP1_NFE2L2_AC	no
C5orf39	-0.395322	4.23122	-4.63622	4.75663e-06	5.11626e-05	3.51832	KEAP1_NFE2L2_AC	no
RARRES3	-0.569601	7.1192	-4.63429	4.79902e-06	5.15755e-05	3.50988	KEAP1_NFE2L2_AC	no
GPR85	-0.60075	3.44413	-4.63257	4.8373e-06	5.19435e-05	3.50233	KEAP1_NFE2L2_AC	no
MAF	-0.335591	6.59715	-4.63206	4.84852e-06	5.19772e-05	3.50013	KEAP1_NFE2L2_AC	no
RGS19	-0.267659	6.02559	-4.63219	4.84572e-06	5.19772e-05	3.50068	KEAP1_NFE2L2_AC	no
MAP7D3	-0.427911	4.6655	-4.63059	4.88145e-06	5.22868e-05	3.49369	KEAP1_NFE2L2_AC	no
NRP1	-0.331545	8.15675	-4.62932	4.90987e-06	5.25475e-05	3.48817	KEAP1_NFE2L2_AC	no
CILP2	-0.730662	4.93252	-4.62891	4.9192e-06	5.26029e-05	3.48637	KEAP1_NFE2L2_AC	no
DENND5B	-0.420637	5.42001	-4.62855	4.92731e-06	5.26029e-05	3.48481	KEAP1_NFE2L2_AC	no
PXDN	-0.503072	7.62332	-4.62872	4.92344e-06	5.26029e-05	3.48555	KEAP1_NFE2L2_AC	no
TMEM25	-0.335826	6.02542	-4.62521	5.00343e-06	5.33712e-05	3.47023	KEAP1_NFE2L2_AC	no
ZNF700	-0.26122	5.51399	-4.62385	5.03475e-06	5.36609e-05	3.4643	KEAP1_NFE2L2_AC	no
PDIA3	0.270041	9.4699	4.62322	5.04938e-06	5.37724e-05	3.46154	KEAP1_NFE2L2_AC	no
TAGAP	-0.454906	5.41256	-4.62235	5.06943e-06	5.39412e-05	3.45778	KEAP1_NFE2L2_AC	no
PIK3R6	-0.485361	4.00333	-4.61857	5.15802e-06	5.48385e-05	3.44131	KEAP1_NFE2L2_AC	no
CISD1	0.223011	6.02903	4.61767	5.17942e-06	5.50207e-05	3.43738	KEAP1_NFE2L2_AC	no
HHLA2	-1.63167	3.95215	-4.61526	5.23682e-06	5.55846e-05	3.4269	KEAP1_NFE2L2_AC	no
PRKCE	-0.28116	5.6603	-4.61453	5.25442e-06	5.57254e-05	3.42371	KEAP1_NFE2L2_AC	no
CCDC58	0.291305	5.21222	4.61332	5.28355e-06	5.59883e-05	3.41846	KEAP1_NFE2L2_AC	no
MYO5A	-0.313642	6.48364	-4.61107	5.33846e-06	5.65236e-05	3.40864	KEAP1_NFE2L2_AC	no
ZNFX1	-0.249082	7.56166	-4.61064	5.34896e-06	5.65883e-05	3.40677	KEAP1_NFE2L2_AC	no
LRRN4CL	-0.560827	2.86029	-4.61016	5.36063e-06	5.66186e-05	3.4047	KEAP1_NFE2L2_AC	no
ODZ4	-0.534969	5.48138	-4.61022	5.35916e-06	5.66186e-05	3.40496	KEAP1_NFE2L2_AC	no
DLG4	-0.341756	5.19231	-4.60967	5.37257e-06	5.66518e-05	3.40258	KEAP1_NFE2L2_AC	no
HAS3	-0.732195	6.15634	-4.60974	5.3709e-06	5.66518e-05	3.40288	KEAP1_NFE2L2_AC	no
EMR4P	-0.754552	2.32756	-4.60811	5.41123e-06	5.70127e-05	3.39577	KEAP1_NFE2L2_AC	no
MRPS36	0.245943	5.99496	4.60787	5.41701e-06	5.7027e-05	3.39476	KEAP1_NFE2L2_AC	no
CD53	-0.425365	7.05779	-4.60682	5.4433e-06	5.72569e-05	3.39016	KEAP1_NFE2L2_AC	no
HLA-DPB1	-0.516871	8.68243	-4.60628	5.45663e-06	5.73503e-05	3.38783	KEAP1_NFE2L2_AC	no
GPD2	0.209356	7.2504	4.60577	5.46944e-06	5.74381e-05	3.3856	KEAP1_NFE2L2_AC	no
DOK3	-0.382989	5.56105	-4.60519	5.48385e-06	5.75424e-05	3.3831	KEAP1_NFE2L2_AC	no
PARVG	-0.437712	5.90981	-4.60476	5.49468e-06	5.76091e-05	3.38123	KEAP1_NFE2L2_AC	no
CASP1	-0.413415	6.04521	-4.60429	5.50642e-06	5.7684e-05	3.3792	KEAP1_NFE2L2_AC	no
SCCPDH	0.270219	7.13414	4.60412	5.51078e-06	5.7684e-05	3.37845	KEAP1_NFE2L2_AC	no
GCET2	-0.392752	3.50791	-4.60336	5.53008e-06	5.7839e-05	3.37513	KEAP1_NFE2L2_AC	no
PLS3	-0.376073	8.91339	-4.59967	5.62402e-06	5.87737e-05	3.35912	KEAP1_NFE2L2_AC	no
EVI2B	-0.436425	6.32156	-4.5992	5.63606e-06	5.88518e-05	3.35709	KEAP1_NFE2L2_AC	no
GCNT1	-0.504753	5.73326	-4.5953	5.73733e-06	5.98607e-05	3.34017	KEAP1_NFE2L2_AC	no
SLC15A3	-0.39978	6.69483	-4.59482	5.74992e-06	5.99435e-05	3.33809	KEAP1_NFE2L2_AC	no
GLIS3	-0.414371	5.94905	-4.5942	5.7662e-06	6.00645e-05	3.33541	KEAP1_NFE2L2_AC	no
GLT8D2	-0.490208	4.89755	-4.59361	5.78163e-06	6.01767e-05	3.33287	KEAP1_NFE2L2_AC	no
ETV1	-0.512648	6.44582	-4.59209	5.82189e-06	6.04979e-05	3.32627	KEAP1_NFE2L2_AC	no
PML	-0.278868	7.61054	-4.59213	5.82099e-06	6.04979e-05	3.32642	KEAP1_NFE2L2_AC	no
C1orf96	-0.229982	5.62554	-4.59089	5.85387e-06	6.07049e-05	3.32107	KEAP1_NFE2L2_AC	no
LSAMP	-0.519005	4.1724	-4.59108	5.84893e-06	6.07049e-05	3.32187	KEAP1_NFE2L2_AC	no
TSC22D2	-0.309166	6.28602	-4.59081	5.85596e-06	6.07049e-05	3.32073	KEAP1_NFE2L2_AC	no
CABC1	0.314224	6.74287	4.58933	5.89556e-06	6.10662e-05	3.31433	KEAP1_NFE2L2_AC	no
TPM1	-0.334109	7.96665	-4.58848	5.91871e-06	6.12567e-05	3.31061	KEAP1_NFE2L2_AC	no
GPR161	-0.458138	4.5168	-4.58729	5.95075e-06	6.15389e-05	3.30548	KEAP1_NFE2L2_AC	no
SLC45A4	0.364949	6.65797	4.58597	5.98661e-06	6.186e-05	3.29977	KEAP1_NFE2L2_AC	no
APLP2	-0.284041	9.98445	-4.58532	6.00429e-06	6.1993e-05	3.29697	KEAP1_NFE2L2_AC	no
ZNF224	-0.263018	5.34937	-4.58501	6.01278e-06	6.20309e-05	3.29563	KEAP1_NFE2L2_AC	no
EPB41L2	-0.358197	6.64185	-4.5821	6.09321e-06	6.28103e-05	3.28301	KEAP1_NFE2L2_AC	no
SFXN3	-0.310388	7.07943	-4.58175	6.10272e-06	6.2858e-05	3.28153	KEAP1_NFE2L2_AC	no
IKBKB	-0.292384	7.18149	-4.58148	6.11046e-06	6.28874e-05	3.28032	KEAP1_NFE2L2_AC	no
LPCAT1	-0.500822	9.40114	-4.58107	6.12176e-06	6.29534e-05	3.27857	KEAP1_NFE2L2_AC	no
CCM2	-0.279276	7.15319	-4.57888	6.18319e-06	6.35343e-05	3.26908	KEAP1_NFE2L2_AC	no
SNHG8	0.323631	6.21533	4.57759	6.21947e-06	6.38562e-05	3.26353	KEAP1_NFE2L2_AC	no
C9orf110	-0.505855	4.32932	-4.57655	6.24899e-06	6.41082e-05	3.25903	KEAP1_NFE2L2_AC	no
SIX4	-0.409202	5.74008	-4.57579	6.2705e-06	6.42776e-05	3.25577	KEAP1_NFE2L2_AC	no
ZNF626	-0.619913	4.98774	-4.57408	6.31941e-06	6.47274e-05	3.24839	KEAP1_NFE2L2_AC	no
LPXN	-0.339646	6.0961	-4.57177	6.38621e-06	6.53597e-05	3.2384	KEAP1_NFE2L2_AC	no
DUSP9	-1.67809	1.94721	-4.57046	6.42434e-06	6.56977e-05	3.23275	KEAP1_NFE2L2_AC	no
ACTR3C	0.3896	3.97265	4.56901	6.4668e-06	6.60691e-05	3.22649	KEAP1_NFE2L2_AC	no
IGF1	-0.540082	5.19544	-4.56887	6.47092e-06	6.60691e-05	3.22589	KEAP1_NFE2L2_AC	no
ZNF204P	-0.522105	5.2366	-4.56724	6.519e-06	6.65073e-05	3.21886	KEAP1_NFE2L2_AC	no
CXCR7	0.529836	5.87914	4.56613	6.55184e-06	6.67893e-05	3.21409	KEAP1_NFE2L2_AC	no
HMGA2	-1.83627	3.00516	-4.56492	6.58795e-06	6.71044e-05	3.20887	KEAP1_NFE2L2_AC	no
LOC202181	-0.421218	3.52708	-4.56448	6.60108e-06	6.7185e-05	3.20698	KEAP1_NFE2L2_AC	no
PDE1B	-0.470743	4.20455	-4.56363	6.62674e-06	6.73928e-05	3.20329	KEAP1_NFE2L2_AC	no
NLRP3	-0.468587	4.42672	-4.56259	6.65803e-06	6.76042e-05	3.19882	KEAP1_NFE2L2_AC	no
PRNP	-0.318287	7.58577	-4.56264	6.65649e-06	6.76042e-05	3.19904	KEAP1_NFE2L2_AC	no
SIGLEC5	-0.490313	3.83169	-4.56238	6.66447e-06	6.76163e-05	3.1979	KEAP1_NFE2L2_AC	no
FAM196A	0.820349	2.02973	4.56078	6.71307e-06	6.80557e-05	3.19101	KEAP1_NFE2L2_AC	no
C1orf27	0.218994	6.75647	4.5603	6.72748e-06	6.81481e-05	3.18897	KEAP1_NFE2L2_AC	no
LRRC8E	-0.261586	5.70454	-4.55905	6.76572e-06	6.84816e-05	3.18359	KEAP1_NFE2L2_AC	no
ENG	-0.316853	7.96448	-4.55759	6.81086e-06	6.88706e-05	3.17727	KEAP1_NFE2L2_AC	no
ZNF562	-0.214914	6.04325	-4.55746	6.81485e-06	6.88706e-05	3.17672	KEAP1_NFE2L2_AC	no
LCP2	-0.391127	6.28552	-4.5564	6.84756e-06	6.9147e-05	3.17217	KEAP1_NFE2L2_AC	no
ZYX	-0.277047	8.19522	-4.55606	6.85826e-06	6.92007e-05	3.17069	KEAP1_NFE2L2_AC	no
MIPEP	0.231038	5.68803	4.55493	6.89348e-06	6.95017e-05	3.16583	KEAP1_NFE2L2_AC	no
ACAT2	0.278874	6.1362	4.55433	6.91203e-06	6.96342e-05	3.16327	KEAP1_NFE2L2_AC	no
SYPL2	-0.531019	2.56482	-4.55344	6.94003e-06	6.98616e-05	3.15944	KEAP1_NFE2L2_AC	no
MT1L	-0.674095	3.46322	-4.55103	7.01613e-06	7.05724e-05	3.14908	KEAP1_NFE2L2_AC	no
USP2	-0.77913	3.95432	-4.55082	7.02292e-06	7.05855e-05	3.14817	KEAP1_NFE2L2_AC	no
GPR82	-0.535678	2.44299	-4.55003	7.04804e-06	7.07828e-05	3.14478	KEAP1_NFE2L2_AC	no
CD99L2	0.305604	7.3798	4.548	7.11293e-06	7.13274e-05	3.13608	KEAP1_NFE2L2_AC	no
RAB26	0.637448	3.57744	4.54799	7.11335e-06	7.13274e-05	3.13602	KEAP1_NFE2L2_AC	no
CYP26A1	-2.37067	-0.378972	-4.54708	7.14283e-06	7.14855e-05	3.13209	KEAP1_NFE2L2_AC	no
INPP1	-0.282413	5.80098	-4.5473	7.13571e-06	7.14855e-05	3.13304	KEAP1_NFE2L2_AC	no
ZGLP1	-0.493156	3.06057	-4.54699	7.14577e-06	7.14855e-05	3.1317	KEAP1_NFE2L2_AC	no
APOM	0.483604	3.13043	4.54576	7.18542e-06	7.18263e-05	3.12645	KEAP1_NFE2L2_AC	no
HCG11	-0.322754	5.63768	-4.54306	7.27362e-06	7.26516e-05	3.11487	KEAP1_NFE2L2_AC	no
KIAA0748	-0.640749	3.62028	-4.54203	7.3076e-06	7.29343e-05	3.11045	KEAP1_NFE2L2_AC	no
PLAC8	-0.713094	5.14957	-4.5415	7.32514e-06	7.30528e-05	3.10817	KEAP1_NFE2L2_AC	no
RGS11	-0.644349	3.55348	-4.5399	7.3783e-06	7.3526e-05	3.10131	KEAP1_NFE2L2_AC	no
TMCO1	0.209453	7.88755	4.53892	7.41109e-06	7.37957e-05	3.0971	KEAP1_NFE2L2_AC	no
CATSPER1	-1.21129	2.59196	-4.53626	7.50057e-06	7.4629e-05	3.08571	KEAP1_NFE2L2_AC	no
PEAK1	-0.282295	6.75989	-4.53503	7.54263e-06	7.49894e-05	3.0804	KEAP1_NFE2L2_AC	no
PDHX	0.186566	6.36027	4.53436	7.56544e-06	7.51583e-05	3.07754	KEAP1_NFE2L2_AC	no
ZNF879	-0.419486	3.85705	-4.53375	7.58622e-06	7.53065e-05	3.07493	KEAP1_NFE2L2_AC	no
CREB3L4	0.340523	6.11878	4.53347	7.59593e-06	7.53448e-05	3.07372	KEAP1_NFE2L2_AC	no
LOC153684	-0.391958	3.6925	-4.53286	7.61677e-06	7.54353e-05	3.07112	KEAP1_NFE2L2_AC	no
RNF130	-0.229151	7.46485	-4.53296	7.61341e-06	7.54353e-05	3.07154	KEAP1_NFE2L2_AC	no
GK3P	0.411262	3.78654	4.53212	7.64223e-06	7.56293e-05	3.06795	KEAP1_NFE2L2_AC	no
ORAI2	-0.276916	6.92725	-4.53092	7.6837e-06	7.59813e-05	3.06282	KEAP1_NFE2L2_AC	no
GPR156	-1.59209	0.815249	-4.52964	7.7281e-06	7.63617e-05	3.05735	KEAP1_NFE2L2_AC	no
CERKL	-0.462568	5.00297	-4.52764	7.79799e-06	7.69932e-05	3.04881	KEAP1_NFE2L2_AC	no
GARNL3	-0.407668	3.81407	-4.52711	7.81663e-06	7.70852e-05	3.04654	KEAP1_NFE2L2_AC	no
ZFP112	-0.26013	4.33936	-4.52704	7.81928e-06	7.70852e-05	3.04622	KEAP1_NFE2L2_AC	no
EGF	0.867273	4.54539	4.52605	7.85437e-06	7.73205e-05	3.04197	KEAP1_NFE2L2_AC	no
GGT5	-0.426864	6.5664	-4.52602	7.85517e-06	7.73205e-05	3.04187	KEAP1_NFE2L2_AC	no
TSPAN5	-0.462172	4.65135	-4.52536	7.87884e-06	7.74944e-05	3.03902	KEAP1_NFE2L2_AC	no
KLB	0.849726	2.8628	4.52469	7.90266e-06	7.76693e-05	3.03615	KEAP1_NFE2L2_AC	no
VSTM2L	-0.817435	6.69639	-4.52307	7.96035e-06	7.81766e-05	3.02925	KEAP1_NFE2L2_AC	no
C7orf58	-0.505437	4.94253	-4.5227	7.9737e-06	7.8248e-05	3.02766	KEAP1_NFE2L2_AC	no
AP1S2	-0.341831	5.7016	-4.52098	8.03562e-06	7.87956e-05	3.02032	KEAP1_NFE2L2_AC	no
C11orf51	0.229563	6.12029	4.52049	8.05334e-06	7.89093e-05	3.01823	KEAP1_NFE2L2_AC	no
NDUFB3	0.207239	6.46402	4.52006	8.06921e-06	7.90046e-05	3.01637	KEAP1_NFE2L2_AC	no
MTHFS	0.246653	5.94808	4.51938	8.09369e-06	7.91841e-05	3.01349	KEAP1_NFE2L2_AC	no
OSTM1	-0.228282	6.49438	-4.51848	8.12655e-06	7.94452e-05	3.00965	KEAP1_NFE2L2_AC	no
PLXNA1	-0.303706	7.59767	-4.51801	8.14372e-06	7.95526e-05	3.00765	KEAP1_NFE2L2_AC	no
CPA3	-0.827108	5.682	-4.51709	8.1776e-06	7.97022e-05	3.00371	KEAP1_NFE2L2_AC	no
KCNJ8	0.459697	5.40397	4.51717	8.17469e-06	7.97022e-05	3.00404	KEAP1_NFE2L2_AC	no
SLC25A29	-0.394464	6.54517	-4.51725	8.17181e-06	7.97022e-05	3.00438	KEAP1_NFE2L2_AC	no
FPR3	-0.465011	6.32046	-4.51653	8.19818e-06	7.98423e-05	3.00132	KEAP1_NFE2L2_AC	no
HMGB3	0.548256	8.26034	4.51604	8.21625e-06	7.99578e-05	2.99923	KEAP1_NFE2L2_AC	no
TGIF1	0.24055	7.37638	4.51582	8.22457e-06	7.99784e-05	2.99827	KEAP1_NFE2L2_AC	no
GJB6	-1.70967	2.17729	-4.51539	8.24042e-06	8.00388e-05	2.99645	KEAP1_NFE2L2_AC	no
SNRPB	0.273034	8.05311	4.51531	8.24322e-06	8.00388e-05	2.99612	KEAP1_NFE2L2_AC	no
IFIT5	-0.274303	6.42909	-4.51448	8.27405e-06	8.02171e-05	2.99258	KEAP1_NFE2L2_AC	no
RIMBP3	-0.452515	3.77525	-4.51461	8.26934e-06	8.02171e-05	2.99312	KEAP1_NFE2L2_AC	no
NDE1	-0.264025	6.20172	-4.51405	8.29009e-06	8.03122e-05	2.99074	KEAP1_NFE2L2_AC	no
MRPS28	0.310072	5.77408	4.51374	8.3016e-06	8.03632e-05	2.98943	KEAP1_NFE2L2_AC	no
CYTH4	-0.396091	5.98391	-4.513	8.3295e-06	8.04519e-05	2.98625	KEAP1_NFE2L2_AC	no
MACC1	-0.499766	7.00704	-4.51311	8.32541e-06	8.04519e-05	2.98671	KEAP1_NFE2L2_AC	no
MRPS21	0.283006	7.07381	4.5131	8.32553e-06	8.04519e-05	2.9867	KEAP1_NFE2L2_AC	no
HCK	-0.467951	6.31887	-4.51199	8.36724e-06	8.07558e-05	2.98196	KEAP1_NFE2L2_AC	no
ZNF558	-0.263653	5.68973	-4.51099	8.40512e-06	8.10606e-05	2.97767	KEAP1_NFE2L2_AC	no
DNAJB5	-0.285278	5.278	-4.51006	8.44028e-06	8.13387e-05	2.97371	KEAP1_NFE2L2_AC	no
TBC1D8B	-0.281204	5.68914	-4.50963	8.45654e-06	8.14345e-05	2.97189	KEAP1_NFE2L2_AC	no
WBSCR17	-0.789617	3.9138	-4.50931	8.46877e-06	8.14914e-05	2.97051	KEAP1_NFE2L2_AC	no
TBC1D9	-0.249039	6.77842	-4.50913	8.47556e-06	8.14957e-05	2.96976	KEAP1_NFE2L2_AC	no
NOD2	-0.369519	4.79769	-4.5077	8.53011e-06	8.19591e-05	2.96367	KEAP1_NFE2L2_AC	no
FIBIN	-0.548635	4.90373	-4.50741	8.54149e-06	8.20072e-05	2.96241	KEAP1_NFE2L2_AC	no
ATP8A2	-0.810217	2.73778	-4.50655	8.57424e-06	8.22378e-05	2.95877	KEAP1_NFE2L2_AC	no
IRF5	-0.380523	5.89547	-4.50645	8.57829e-06	8.22378e-05	2.95833	KEAP1_NFE2L2_AC	no
MRPS35	0.268197	7.20766	4.50585	8.60147e-06	8.23154e-05	2.95577	KEAP1_NFE2L2_AC	no
RGPD6	-0.277448	6.31883	-4.50586	8.60108e-06	8.23154e-05	2.95581	KEAP1_NFE2L2_AC	no
STAT5A	-0.27529	6.49569	-4.50574	8.60556e-06	8.23154e-05	2.95532	KEAP1_NFE2L2_AC	no
SDC3	-0.315308	7.72739	-4.50386	8.67856e-06	8.2952e-05	2.9473	KEAP1_NFE2L2_AC	no
MTG1	0.250225	6.16094	4.50318	8.70501e-06	8.31432e-05	2.94442	KEAP1_NFE2L2_AC	no
GABRE	-0.74175	5.14324	-4.4999	8.83418e-06	8.43143e-05	2.93045	KEAP1_NFE2L2_AC	no
DDIT4L	0.770683	4.69692	4.49859	8.88635e-06	8.47495e-05	2.92486	KEAP1_NFE2L2_AC	no
SNRPA1	0.234488	6.11646	4.49795	8.91178e-06	8.49291e-05	2.92215	KEAP1_NFE2L2_AC	no
NR1D2	-0.26948	6.82364	-4.49737	8.93477e-06	8.49595e-05	2.91971	KEAP1_NFE2L2_AC	no
PDZD4	-0.593846	3.70369	-4.49745	8.93168e-06	8.49595e-05	2.92004	KEAP1_NFE2L2_AC	no
SLC31A2	-0.341982	5.98229	-4.49762	8.92492e-06	8.49595e-05	2.92075	KEAP1_NFE2L2_AC	no
UFC1	0.206814	7.79649	4.49518	9.02317e-06	8.57368e-05	2.91037	KEAP1_NFE2L2_AC	no
PDIA3P	0.256074	8.16337	4.49231	9.13975e-06	8.67804e-05	2.8982	KEAP1_NFE2L2_AC	no
RAI14	-0.316184	7.88914	-4.49181	9.16043e-06	8.69127e-05	2.89605	KEAP1_NFE2L2_AC	no
ASCC1	0.188275	6.14808	4.49051	9.2139e-06	8.73532e-05	2.89053	KEAP1_NFE2L2_AC	no
CD1D	-0.420648	4.04014	-4.49035	9.22043e-06	8.73532e-05	2.88986	KEAP1_NFE2L2_AC	no
CD33	-0.478202	4.51421	-4.48978	9.24403e-06	8.74053e-05	2.88744	KEAP1_NFE2L2_AC	no
FAM105B	-0.222384	6.49343	-4.49001	9.23449e-06	8.74053e-05	2.88842	KEAP1_NFE2L2_AC	no
RPUSD3	0.185826	6.06368	4.48972	9.24629e-06	8.74053e-05	2.88721	KEAP1_NFE2L2_AC	no
NCKAP1L	-0.455832	6.43837	-4.4864	9.3847e-06	8.86486e-05	2.87312	KEAP1_NFE2L2_AC	no
IKZF1	-0.440904	6.00665	-4.486	9.40154e-06	8.8724e-05	2.87142	KEAP1_NFE2L2_AC	no
RNF38	-0.198425	6.70524	-4.48589	9.40647e-06	8.8724e-05	2.87092	KEAP1_NFE2L2_AC	no
DCUN1D3	-0.241684	5.4976	-4.48144	9.59536e-06	9.04394e-05	2.85207	KEAP1_NFE2L2_AC	no
HIST1H2BC	0.591185	4.49347	4.48069	9.62775e-06	9.06784e-05	2.84887	KEAP1_NFE2L2_AC	no
MRPL51	0.217026	7.29353	4.47988	9.66245e-06	9.08922e-05	2.84546	KEAP1_NFE2L2_AC	no
ZBTB7B	0.238105	7.41616	4.47983	9.66458e-06	9.08922e-05	2.84525	KEAP1_NFE2L2_AC	no
LOXL3	-0.374448	4.6853	-4.4781	9.73982e-06	9.1533e-05	2.8379	KEAP1_NFE2L2_AC	no
CYB5D2	0.27392	5.72299	4.47694	9.79006e-06	9.1938e-05	2.83302	KEAP1_NFE2L2_AC	no
PRDM6	-0.468	3.77372	-4.47416	9.91258e-06	9.30208e-05	2.82123	KEAP1_NFE2L2_AC	no
EHD2	-0.350447	7.9566	-4.47388	9.92475e-06	9.30671e-05	2.82007	KEAP1_NFE2L2_AC	no
C13orf23	0.223621	6.90515	4.4703	1.00846e-05	9.44975e-05	2.80492	KEAP1_NFE2L2_AC	no
PUS1	0.273974	6.00571	4.46849	1.01663e-05	9.51939e-05	2.79727	KEAP1_NFE2L2_AC	no
MAP3K5	-0.292494	6.57127	-4.46812	1.01833e-05	9.52832e-05	2.79569	KEAP1_NFE2L2_AC	no
PTPRJ	-0.287721	6.97904	-4.46571	1.02932e-05	9.62416e-05	2.78552	KEAP1_NFE2L2_AC	no
TTBK2	-0.332955	4.26906	-4.46542	1.03068e-05	9.6299e-05	2.78426	KEAP1_NFE2L2_AC	no
FOXE1	-2.47367	0.970691	-4.46127	1.04987e-05	9.80208e-05	2.76678	KEAP1_NFE2L2_AC	no
MITF	-0.36357	5.5206	-4.45981	1.05671e-05	9.85883e-05	2.76062	KEAP1_NFE2L2_AC	no
FAM168A	-0.332255	4.9974	-4.45568	1.07632e-05	0.000100345	2.7432	KEAP1_NFE2L2_AC	no
PDF	0.234803	5.03988	4.45363	1.08618e-05	0.000101045	2.73455	KEAP1_NFE2L2_AC	no
TMEM141	0.325503	6.83311	4.45371	1.08579e-05	0.000101045	2.73489	KEAP1_NFE2L2_AC	no
ZNF14	-0.245959	5.07856	-4.4537	1.08586e-05	0.000101045	2.73483	KEAP1_NFE2L2_AC	no
CABIN1	-0.243314	7.41484	-4.45155	1.09631e-05	0.000101913	2.72576	KEAP1_NFE2L2_AC	no
CLDN7	0.324932	8.05095	4.44925	1.10754e-05	0.000102883	2.71609	KEAP1_NFE2L2_AC	no
DOK4	-0.441465	6.93429	-4.44786	1.11441e-05	0.000103372	2.71024	KEAP1_NFE2L2_AC	no
SYCP2	-0.846523	3.50098	-4.44797	1.11385e-05	0.000103372	2.71071	KEAP1_NFE2L2_AC	no
C1orf66	0.22568	6.44507	4.44593	1.12399e-05	0.000104186	2.70213	KEAP1_NFE2L2_AC	no
C19orf66	-0.241189	6.3574	-4.44564	1.12545e-05	0.000104223	2.7009	KEAP1_NFE2L2_AC	no
ELF4	-0.278246	6.71326	-4.44553	1.12601e-05	0.000104223	2.70043	KEAP1_NFE2L2_AC	no
RAB34	-0.246676	7.57974	-4.4443	1.13219e-05	0.000104719	2.69524	KEAP1_NFE2L2_AC	no
ADAM22	-0.958337	2.55418	-4.44405	1.13341e-05	0.000104757	2.69422	KEAP1_NFE2L2_AC	no
SIGLEC9	-0.474849	4.26046	-4.44227	1.14245e-05	0.000105516	2.6867	KEAP1_NFE2L2_AC	no
DEF6	-0.272697	6.21711	-4.44016	1.15318e-05	0.000106431	2.67784	KEAP1_NFE2L2_AC	no
MRM1	0.262753	5.03764	4.43888	1.15971e-05	0.000106958	2.67248	KEAP1_NFE2L2_AC	no
ZNF324B	-0.205217	4.65388	-4.43842	1.16211e-05	0.000107102	2.67053	KEAP1_NFE2L2_AC	no
GATA3	-0.449035	4.26178	-4.43804	1.16408e-05	0.000107207	2.66892	KEAP1_NFE2L2_AC	no
KCTD9	0.237574	6.19963	4.43759	1.16637e-05	0.000107342	2.66706	KEAP1_NFE2L2_AC	no
DERA	0.269156	6.67332	4.43518	1.17889e-05	0.000108416	2.65694	KEAP1_NFE2L2_AC	no
YY2	-0.566222	2.92078	-4.43441	1.18295e-05	0.000108711	2.65369	KEAP1_NFE2L2_AC	no
DEPDC7	-0.754772	3.41526	-4.43399	1.18516e-05	0.000108793	2.65192	KEAP1_NFE2L2_AC	no
OBSL1	0.477347	7.14628	4.43392	1.18553e-05	0.000108793	2.65162	KEAP1_NFE2L2_AC	no
COL9A2	-0.687689	5.72974	-4.43288	1.19097e-05	0.000109215	2.64729	KEAP1_NFE2L2_AC	no
MBOAT2	-0.387077	6.42436	-4.43246	1.19322e-05	0.000109343	2.6455	KEAP1_NFE2L2_AC	no
CD300C	-0.500339	3.91294	-4.43045	1.20389e-05	0.000110162	2.63706	KEAP1_NFE2L2_AC	no
FAM13B	-0.245674	6.22797	-4.43013	1.20558e-05	0.000110162	2.63574	KEAP1_NFE2L2_AC	no
SAMD9L	-0.458961	6.64796	-4.43028	1.20478e-05	0.000110162	2.63637	KEAP1_NFE2L2_AC	no
TSPYL4	-0.239228	6.13985	-4.43013	1.20557e-05	0.000110162	2.63574	KEAP1_NFE2L2_AC	no
SERF2	0.255255	9.03597	4.42959	1.20848e-05	0.000110349	2.63346	KEAP1_NFE2L2_AC	no
ADCY7	0.336281	7.07829	4.42932	1.20991e-05	0.000110401	2.63234	KEAP1_NFE2L2_AC	no
ZIK1	-0.523402	3.98608	-4.42913	1.21094e-05	0.000110417	2.63154	KEAP1_NFE2L2_AC	no
PLA2G16	-0.484048	6.79218	-4.4263	1.22622e-05	0.000111731	2.61966	KEAP1_NFE2L2_AC	no
EGOT	-1.55948	0.955317	-4.42574	1.22924e-05	0.000111858	2.61732	KEAP1_NFE2L2_AC	no
LRRC25	-0.414969	5.17704	-4.4254	1.23109e-05	0.000111858	2.6159	KEAP1_NFE2L2_AC	no
MCEE	0.264649	4.94994	4.42549	1.23059e-05	0.000111858	2.61628	KEAP1_NFE2L2_AC	no
NLN	0.278188	6.01265	4.42555	1.23028e-05	0.000111858	2.61653	KEAP1_NFE2L2_AC	no
SASH3	-0.41776	6.19307	-4.42431	1.23703e-05	0.000112318	2.61135	KEAP1_NFE2L2_AC	no
PSMB5	0.219958	7.72802	4.42378	1.23996e-05	0.000112505	2.6091	KEAP1_NFE2L2_AC	no
GAPDH	0.322571	10.7731	4.42361	1.24084e-05	0.000112506	2.60843	KEAP1_NFE2L2_AC	no
RRAD	-0.699863	5.81833	-4.42337	1.24217e-05	0.000112547	2.60741	KEAP1_NFE2L2_AC	no
ST6GALNAC4	0.375086	6.57998	4.42228	1.24818e-05	0.000113012	2.60285	KEAP1_NFE2L2_AC	no
KIF2A	-0.262347	6.29102	-4.42006	1.26052e-05	0.000114049	2.59353	KEAP1_NFE2L2_AC	no
ACRC	-0.503753	2.96967	-4.41968	1.26262e-05	0.000114128	2.59195	KEAP1_NFE2L2_AC	no
APRT	0.272263	7.55319	4.41958	1.26316e-05	0.000114128	2.59154	KEAP1_NFE2L2_AC	no
DUSP10	-0.343452	5.92432	-4.41937	1.26434e-05	0.000114154	2.59066	KEAP1_NFE2L2_AC	no
DOK2	-0.439154	5.62073	-4.41865	1.2684e-05	0.00011444	2.58763	KEAP1_NFE2L2_AC	no
TOMM20	0.223921	8.52136	4.41807	1.27163e-05	0.000114652	2.58521	KEAP1_NFE2L2_AC	no
MPZL3	-0.396849	4.29949	-4.4179	1.27261e-05	0.00011466	2.58449	KEAP1_NFE2L2_AC	no
FUT7	-0.539052	3.03325	-4.41677	1.27893e-05	0.000115149	2.57979	KEAP1_NFE2L2_AC	no
CLIP3	-0.38317	5.58162	-4.41481	1.2901e-05	0.000116073	2.57156	KEAP1_NFE2L2_AC	no
SLC23A2	0.268647	6.55775	4.41287	1.30115e-05	0.000116986	2.56348	KEAP1_NFE2L2_AC	no
IL16	-0.407349	6.16974	-4.41169	1.30796e-05	0.000117515	2.55854	KEAP1_NFE2L2_AC	no
ING2	0.204788	5.35336	4.41064	1.31406e-05	0.000117981	2.55414	KEAP1_NFE2L2_AC	no
CA5B	-0.240612	5.05833	-4.40963	1.31987e-05	0.000118256	2.54996	KEAP1_NFE2L2_AC	no
SGCD	-0.511028	4.80844	-4.40975	1.31917e-05	0.000118256	2.55046	KEAP1_NFE2L2_AC	no
TMEM107	0.239679	5.33501	4.4097	1.31949e-05	0.000118256	2.55023	KEAP1_NFE2L2_AC	no
C17orf61	0.31469	6.10942	4.40644	1.33858e-05	0.000119848	2.53663	KEAP1_NFE2L2_AC	no
C6orf123	-0.723017	1.78579	-4.40136	1.36889e-05	0.000122477	2.51543	KEAP1_NFE2L2_AC	no
C6orf124	-0.46051	2.73205	-4.40075	1.37257e-05	0.000122721	2.51289	KEAP1_NFE2L2_AC	no
WIPF1	-0.327056	7.16879	-4.4005	1.37406e-05	0.000122769	2.51186	KEAP1_NFE2L2_AC	no
CCDC74A	-0.500292	4.10943	-4.40031	1.37524e-05	0.000122789	2.51105	KEAP1_NFE2L2_AC	no
SALL4	-0.62743	3.34084	-4.39662	1.39774e-05	0.000124711	2.49569	KEAP1_NFE2L2_AC	no
CD207	-1.28302	4.07532	-4.39448	1.41098e-05	0.000125806	2.48676	KEAP1_NFE2L2_AC	no
GDPD5	-0.377516	5.45479	-4.39326	1.41855e-05	0.000126393	2.48169	KEAP1_NFE2L2_AC	no
DBC1	-1.77304	2.57357	-4.39258	1.4228e-05	0.000126685	2.47886	KEAP1_NFE2L2_AC	no
SLC16A9	-0.916299	5.23017	-4.3924	1.42393e-05	0.000126698	2.47811	KEAP1_NFE2L2_AC	no
CEP135	-0.225179	5.22043	-4.38665	1.46038e-05	0.000129851	2.45418	KEAP1_NFE2L2_AC	no
GPR172B	-0.824282	3.63169	-4.38641	1.46192e-05	0.000129898	2.45319	KEAP1_NFE2L2_AC	no
CA11	-0.447185	5.37932	-4.38587	1.46539e-05	0.000130116	2.45094	KEAP1_NFE2L2_AC	no
TNFRSF12A	-0.46304	7.25612	-4.38364	1.47982e-05	0.000131308	2.44167	KEAP1_NFE2L2_AC	no
HAX1	0.232033	7.54359	4.38345	1.48104e-05	0.000131325	2.44089	KEAP1_NFE2L2_AC	no
AFAP1L2	-0.477746	5.65697	-4.38141	1.49437e-05	0.000132416	2.43241	KEAP1_NFE2L2_AC	no
ADORA3	-0.47021	4.90239	-4.38102	1.49692e-05	0.00013255	2.4308	KEAP1_NFE2L2_AC	no
TMEM90A	-1.12265	1.84542	-4.38084	1.49812e-05	0.000132566	2.43004	KEAP1_NFE2L2_AC	no
PTGER4	-0.420796	5.48449	-4.37866	1.51245e-05	0.000133742	2.42103	KEAP1_NFE2L2_AC	no
ST3GAL4	0.326011	6.35454	4.37808	1.51635e-05	0.000133995	2.41859	KEAP1_NFE2L2_AC	no
ORMDL2	0.218079	6.7544	4.37743	1.52069e-05	0.000134286	2.41588	KEAP1_NFE2L2_AC	no
BMP6	0.703012	4.72735	4.37595	1.53057e-05	0.000135065	2.40976	KEAP1_NFE2L2_AC	no
PRRX1	-0.434786	6.42238	-4.37296	1.55075e-05	0.000136753	2.39736	KEAP1_NFE2L2_AC	no
GPR137B	-0.314772	5.91917	-4.37168	1.55948e-05	0.000137429	2.39205	KEAP1_NFE2L2_AC	no
FAM115C	-0.351357	5.17935	-4.37057	1.56708e-05	0.000138004	2.38745	KEAP1_NFE2L2_AC	no
BRSK2	1.33086	1.92402	4.36957	1.57395e-05	0.000138514	2.38331	KEAP1_NFE2L2_AC	no
KDELC1	-0.365566	4.50514	-4.36925	1.57613e-05	0.000138529	2.382	KEAP1_NFE2L2_AC	no
LYSMD1	0.267393	5.46254	4.36908	1.57735e-05	0.000138529	2.38127	KEAP1_NFE2L2_AC	no
PIK3AP1	-0.431114	6.2794	-4.36921	1.5764e-05	0.000138529	2.38184	KEAP1_NFE2L2_AC	no
ZBP1	-0.574005	4.14798	-4.36802	1.58465e-05	0.000139076	2.3769	KEAP1_NFE2L2_AC	no
PTGR2	0.242996	5.60671	4.36558	1.60167e-05	0.000140474	2.36679	KEAP1_NFE2L2_AC	no
ARHGAP9	-0.424699	5.51555	-4.36516	1.60457e-05	0.000140536	2.36508	KEAP1_NFE2L2_AC	no
LARP6	-0.462937	4.5686	-4.3653	1.60361e-05	0.000140536	2.36565	KEAP1_NFE2L2_AC	no
ZNF347	-0.329299	4.55213	-4.36477	1.60736e-05	0.000140685	2.36344	KEAP1_NFE2L2_AC	no
TSHZ2	-0.565255	3.62373	-4.36416	1.6116e-05	0.000140961	2.36094	KEAP1_NFE2L2_AC	no
BLNK	-0.386607	5.10494	-4.36191	1.62757e-05	0.000142164	2.35161	KEAP1_NFE2L2_AC	no
NRXN2	-0.534761	3.2872	-4.36201	1.62689e-05	0.000142164	2.35201	KEAP1_NFE2L2_AC	no
PRIC285	-0.328278	7.21335	-4.35958	1.64425e-05	0.000143524	2.34197	KEAP1_NFE2L2_AC	no
ASB9	0.477181	4.59341	4.35876	1.6501e-05	0.000143937	2.33861	KEAP1_NFE2L2_AC	no
NGRN	0.181069	7.84379	4.3551	1.67671e-05	0.000146159	2.32348	KEAP1_NFE2L2_AC	no
CBLN3	-0.321205	4.44421	-4.3503	1.71222e-05	0.000149153	2.30366	KEAP1_NFE2L2_AC	no
TNFAIP8L2	-0.424132	4.70984	-4.34983	1.71571e-05	0.000149356	2.30173	KEAP1_NFE2L2_AC	no
STK32C	0.350608	5.34512	4.34942	1.71881e-05	0.000149525	2.30002	KEAP1_NFE2L2_AC	no
ZNF521	-0.445618	4.92538	-4.34875	1.72378e-05	0.000149856	2.29729	KEAP1_NFE2L2_AC	no
IL27RA	-0.392835	6.49288	-4.34809	1.72874e-05	0.000150085	2.29457	KEAP1_NFE2L2_AC	no
RHBDF2	-0.289452	6.82142	-4.34812	1.72852e-05	0.000150085	2.29469	KEAP1_NFE2L2_AC	no
MGAM	-1.03642	1.7413	-4.34683	1.73826e-05	0.00015081	2.28938	KEAP1_NFE2L2_AC	no
ZNF682	-0.585244	4.14576	-4.34632	1.74216e-05	0.000151045	2.28726	KEAP1_NFE2L2_AC	no
CCDC46	-0.363617	5.29016	-4.34231	1.77283e-05	0.000153602	2.27075	KEAP1_NFE2L2_AC	no
TRIM14	-0.273595	6.97494	-4.34157	1.77861e-05	0.000153999	2.26767	KEAP1_NFE2L2_AC	no
EVI2A	-0.425959	5.72983	-4.34072	1.78519e-05	0.000154417	2.26418	KEAP1_NFE2L2_AC	no
PHLPP2	-0.268439	5.2091	-4.34064	1.78584e-05	0.000154417	2.26384	KEAP1_NFE2L2_AC	no
POMP	0.191835	7.32598	4.34018	1.78936e-05	0.000154618	2.26197	KEAP1_NFE2L2_AC	no
SCLY	0.184527	5.47405	4.33814	1.80533e-05	0.000155893	2.25357	KEAP1_NFE2L2_AC	no
AMICA1	-0.47019	5.85844	-4.3368	1.81588e-05	0.000156699	2.24806	KEAP1_NFE2L2_AC	no
GLRX2	0.230401	4.8175	4.33622	1.8205e-05	0.000156992	2.24566	KEAP1_NFE2L2_AC	no
CA12	0.886585	5.81732	4.33543	1.82673e-05	0.000157424	2.24243	KEAP1_NFE2L2_AC	no
CACHD1	-0.624966	5.66836	-4.33516	1.8289e-05	0.000157505	2.24131	KEAP1_NFE2L2_AC	no
ATP8B5P	0.274282	3.77989	4.33442	1.83478e-05	0.000157906	2.23827	KEAP1_NFE2L2_AC	no
CHRNA1	-0.890673	2.66117	-4.33414	1.83706e-05	0.000157997	2.2371	KEAP1_NFE2L2_AC	no
EYA2	-0.871981	4.51831	-4.33334	1.84342e-05	0.000158332	2.23383	KEAP1_NFE2L2_AC	no
TCTEX1D1	-0.588818	2.52649	-4.33335	1.84338e-05	0.000158332	2.23385	KEAP1_NFE2L2_AC	no
C4A	-0.530654	8.72124	-4.33085	1.86346e-05	0.000159816	2.22361	KEAP1_NFE2L2_AC	no
CEACAM21	-0.529409	3.3568	-4.33073	1.86442e-05	0.000159816	2.22312	KEAP1_NFE2L2_AC	no
MARVELD3	0.338413	5.62869	4.33076	1.86426e-05	0.000159816	2.2232	KEAP1_NFE2L2_AC	no
LRCH2	-0.57865	4.04686	-4.33039	1.86723e-05	0.000159951	2.2217	KEAP1_NFE2L2_AC	no
RRS1	0.273522	6.25989	4.32776	1.88864e-05	0.000161677	2.21092	KEAP1_NFE2L2_AC	no
BHLHA15	0.777391	2.86276	4.32736	1.89196e-05	0.000161774	2.20926	KEAP1_NFE2L2_AC	no
ITGAX	-0.427424	6.51222	-4.32732	1.89228e-05	0.000161774	2.2091	KEAP1_NFE2L2_AC	no
EFHD1	-0.643997	4.9298	-4.32686	1.89608e-05	0.000161884	2.2072	KEAP1_NFE2L2_AC	no
RNPEPL1	0.227492	7.7738	4.32686	1.89609e-05	0.000161884	2.2072	KEAP1_NFE2L2_AC	no
ABCA6	-0.548318	4.27374	-4.32604	1.90282e-05	0.000162351	2.20385	KEAP1_NFE2L2_AC	no
LUZP1	-0.234482	6.67386	-4.32469	1.91403e-05	0.0001632	2.19829	KEAP1_NFE2L2_AC	no
SERP1	0.202565	8.47049	4.32449	1.91567e-05	0.000163231	2.19748	KEAP1_NFE2L2_AC	no
PRR5L	-0.403673	5.40906	-4.32374	1.92194e-05	0.000163657	2.19439	KEAP1_NFE2L2_AC	no
FAM164A	-0.307714	5.63133	-4.32337	1.92498e-05	0.000163808	2.1929	KEAP1_NFE2L2_AC	no
FAM95B1	-0.861536	2.68789	-4.32317	1.92669e-05	0.000163845	2.19206	KEAP1_NFE2L2_AC	no
CALHM2	-0.288997	5.7576	-4.32138	1.94172e-05	0.000164975	2.18471	KEAP1_NFE2L2_AC	no
KDELR3	-0.370586	6.83061	-4.32113	1.94382e-05	0.000164975	2.18369	KEAP1_NFE2L2_AC	no
PHLDA1	-0.424197	7.36545	-4.32125	1.94276e-05	0.000164975	2.18421	KEAP1_NFE2L2_AC	no
GPR34	-0.476906	4.84777	-4.31981	1.95499e-05	0.000165813	2.17828	KEAP1_NFE2L2_AC	no
ANK3	-0.447518	6.49227	-4.31953	1.95735e-05	0.000165905	2.17713	KEAP1_NFE2L2_AC	no
TREM2	-0.497234	5.92772	-4.31849	1.96617e-05	0.000166543	2.17289	KEAP1_NFE2L2_AC	no
DLEU1	0.30074	4.40362	4.31735	1.97592e-05	0.000167258	2.16821	KEAP1_NFE2L2_AC	no
SLC12A4	-0.25139	6.84039	-4.31703	1.97863e-05	0.000167377	2.16692	KEAP1_NFE2L2_AC	no
LEPREL2	-0.44671	5.95261	-4.3166	1.98233e-05	0.00016758	2.16515	KEAP1_NFE2L2_AC	no
CCDC74B	-0.733935	2.8802	-4.31549	1.99194e-05	0.000168282	2.16058	KEAP1_NFE2L2_AC	no
ZNF559	-0.20599	5.34164	-4.31506	1.99564e-05	0.000168485	2.15882	KEAP1_NFE2L2_AC	no
CTDSP2	-0.201545	8.62975	-4.31458	1.99982e-05	0.000168726	2.15685	KEAP1_NFE2L2_AC	no
CD274	-0.586368	4.16787	-4.31441	2.00127e-05	0.000168739	2.15616	KEAP1_NFE2L2_AC	no
ANO1	-0.533567	5.9626	-4.31355	2.00875e-05	0.000169258	2.15263	KEAP1_NFE2L2_AC	no
NAP1L3	-0.441166	3.48727	-4.31301	2.01347e-05	0.000169545	2.15042	KEAP1_NFE2L2_AC	no
FLT3	-0.654351	2.50384	-4.31048	2.03558e-05	0.000171295	2.14009	KEAP1_NFE2L2_AC	no
ENTPD1	-0.232798	7.02533	-4.31028	2.03736e-05	0.000171328	2.13927	KEAP1_NFE2L2_AC	no
LINC00294	-0.263197	5.37699	-4.31014	2.03864e-05	0.000171328	2.13867	KEAP1_NFE2L2_AC	no
FLJ13197	-0.684541	2.94624	-4.30862	2.05205e-05	0.000172343	2.13248	KEAP1_NFE2L2_AC	no
NAIP	-0.354968	3.95463	-4.30669	2.06929e-05	0.000173677	2.12457	KEAP1_NFE2L2_AC	no
ZNF354B	-0.266953	4.50906	-4.3057	2.07817e-05	0.000174309	2.12053	KEAP1_NFE2L2_AC	no
IFIT2	-0.397717	5.99728	-4.30489	2.0854e-05	0.000174802	2.11724	KEAP1_NFE2L2_AC	no
GEFT	-0.364238	5.20145	-4.30453	2.0887e-05	0.000174965	2.11575	KEAP1_NFE2L2_AC	no
N6AMT2	0.253409	4.48293	4.30219	2.10995e-05	0.000176629	2.10618	KEAP1_NFE2L2_AC	no
CAST	-0.197082	8.53152	-4.30036	2.12667e-05	0.000177914	2.09872	KEAP1_NFE2L2_AC	no
OSM	-0.575328	4.36322	-4.30019	2.12821e-05	0.000177927	2.09804	KEAP1_NFE2L2_AC	no
ZNF780B	-0.257449	5.4231	-4.29974	2.13238e-05	0.000178159	2.09619	KEAP1_NFE2L2_AC	no
TREML3	1.44917	0.914356	4.29851	2.1437e-05	0.000178989	2.09119	KEAP1_NFE2L2_AC	no
ANKRD39	0.235491	5.37234	4.29559	2.17091e-05	0.000181144	2.07927	KEAP1_NFE2L2_AC	no
HIVEP2	-0.224031	6.77197	-4.29443	2.18177e-05	0.000181932	2.07455	KEAP1_NFE2L2_AC	no
MEGF6	-0.454114	6.73218	-4.29365	2.18917e-05	0.000182431	2.07136	KEAP1_NFE2L2_AC	no
PARD6B	-0.299239	5.79007	-4.29279	2.19732e-05	0.000182991	2.06785	KEAP1_NFE2L2_AC	no
TFB1M	0.207314	5.13385	4.29168	2.20782e-05	0.000183747	2.06334	KEAP1_NFE2L2_AC	no
ZMAT1	-0.55172	5.1782	-4.28846	2.23875e-05	0.000186201	2.0502	KEAP1_NFE2L2_AC	no
C9orf152	0.673431	5.79698	4.28704	2.25249e-05	0.000187223	2.04442	KEAP1_NFE2L2_AC	no
C1orf162	-0.399554	5.62831	-4.28629	2.25976e-05	0.000187706	2.04138	KEAP1_NFE2L2_AC	no
ACADM	0.215805	6.83336	4.28496	2.27276e-05	0.000188559	2.03595	KEAP1_NFE2L2_AC	no
PODN	-0.448501	6.64543	-4.28494	2.27296e-05	0.000188559	2.03587	KEAP1_NFE2L2_AC	no
MYLK	-0.394498	7.42462	-4.28321	2.28995e-05	0.000189846	2.02884	KEAP1_NFE2L2_AC	no
BCAS1	1.00804	5.05002	4.28251	2.2968e-05	0.000190273	2.02602	KEAP1_NFE2L2_AC	no
CTNNBIP1	-0.256915	6.98574	-4.28209	2.30101e-05	0.000190273	2.02429	KEAP1_NFE2L2_AC	no
ICAM5	-0.766	4.56881	-4.28221	2.29981e-05	0.000190273	2.02478	KEAP1_NFE2L2_AC	no
NCOA7	-0.39075	7.81853	-4.28234	2.29853e-05	0.000190273	2.02531	KEAP1_NFE2L2_AC	no
ARHGDIB	-0.321899	8.47677	-4.2812	2.30982e-05	0.000190635	2.02068	KEAP1_NFE2L2_AC	no
C18orf32	0.226537	7.12446	4.28137	2.3081e-05	0.000190635	2.02138	KEAP1_NFE2L2_AC	no
CSPG5	-0.612088	4.34261	-4.2812	2.30978e-05	0.000190635	2.02069	KEAP1_NFE2L2_AC	no
FAM189A2	-0.612069	4.90382	-4.28057	2.31612e-05	0.000191001	2.0181	KEAP1_NFE2L2_AC	no
TIAM2	-0.392986	3.9131	-4.28045	2.31724e-05	0.000191001	2.01765	KEAP1_NFE2L2_AC	no
SMPDL3B	0.455732	6.96436	4.28	2.32179e-05	0.000191254	2.0158	KEAP1_NFE2L2_AC	no
L3MBTL3	-0.28151	5.2331	-4.27977	2.32407e-05	0.000191319	2.01487	KEAP1_NFE2L2_AC	no
CDK2AP2	0.31139	7.58086	4.27909	2.33085e-05	0.000191755	2.01212	KEAP1_NFE2L2_AC	no
CYBB	-0.492831	7.42815	-4.27769	2.345e-05	0.000192689	2.0064	KEAP1_NFE2L2_AC	no
RORC	0.516902	6.80375	4.27767	2.34519e-05	0.000192689	2.00632	KEAP1_NFE2L2_AC	no
C5AR1	-0.413998	5.9547	-4.2775	2.34691e-05	0.000192707	2.00563	KEAP1_NFE2L2_AC	no
B3GNT2	-0.213631	6.67262	-4.27595	2.36256e-05	0.000193745	1.99935	KEAP1_NFE2L2_AC	no
NEURL1B	-0.446761	6.79245	-4.27599	2.36218e-05	0.000193745	1.99951	KEAP1_NFE2L2_AC	no
ACER3	-0.209629	5.89173	-4.27411	2.38129e-05	0.000195157	1.9919	KEAP1_NFE2L2_AC	no
NDUFB4	0.212482	7.36282	4.27352	2.38738e-05	0.000195531	1.98948	KEAP1_NFE2L2_AC	no
TARS2	0.191227	6.51774	4.27293	2.39341e-05	0.000195901	1.9871	KEAP1_NFE2L2_AC	no
GLCE	0.247589	6.61327	4.27151	2.40809e-05	0.000196977	1.98133	KEAP1_NFE2L2_AC	no
DDHD1	-0.241538	6.04786	-4.27126	2.41066e-05	0.000197062	1.98032	KEAP1_NFE2L2_AC	no
C12orf73	0.229541	4.7842	4.27088	2.41458e-05	0.000197132	1.97879	KEAP1_NFE2L2_AC	no
MOXD1	-0.473156	6.52542	-4.2709	2.41442e-05	0.000197132	1.97885	KEAP1_NFE2L2_AC	no
C1orf131	0.172957	5.58071	4.2681	2.44361e-05	0.000199376	1.9675	KEAP1_NFE2L2_AC	no
C5orf58	-0.997733	1.32111	-4.2675	2.44993e-05	0.000199764	1.96506	KEAP1_NFE2L2_AC	no
MTX1	0.224257	6.83018	4.26633	2.4623e-05	0.000200646	1.96031	KEAP1_NFE2L2_AC	no
HTR2B	-0.680448	3.47412	-4.26554	2.47063e-05	0.000201198	1.95712	KEAP1_NFE2L2_AC	no
WWC2	-0.293996	6.41907	-4.26365	2.49069e-05	0.000202703	1.94948	KEAP1_NFE2L2_AC	no
AVIL	-0.567661	3.89235	-4.26342	2.49318e-05	0.000202777	1.94854	KEAP1_NFE2L2_AC	no
MS4A2	-0.814461	3.97115	-4.26014	2.52853e-05	0.000205523	1.93524	KEAP1_NFE2L2_AC	no
GLDN	-0.568798	4.38152	-4.25973	2.53297e-05	0.000205679	1.93359	KEAP1_NFE2L2_AC	no
IPCEF1	-0.559545	5.16218	-4.25952	2.53524e-05	0.000205679	1.93274	KEAP1_NFE2L2_AC	no
NUDT13	0.341868	3.81866	4.25962	2.5341e-05	0.000205679	1.93317	KEAP1_NFE2L2_AC	no
PTPN7	-0.416328	5.607	-4.25864	2.54477e-05	0.000206322	1.9292	KEAP1_NFE2L2_AC	no
PHTF2	-0.237702	6.50749	-4.25739	2.55847e-05	0.000207302	1.92413	KEAP1_NFE2L2_AC	no
AARS	0.209398	8.08485	4.2572	2.56058e-05	0.000207342	1.92335	KEAP1_NFE2L2_AC	no
MXRA5	-0.537015	7.53774	-4.25671	2.56591e-05	0.000207643	1.92139	KEAP1_NFE2L2_AC	no
SYNPO2	-0.44135	5.56144	-4.25651	2.56816e-05	0.000207695	1.92056	KEAP1_NFE2L2_AC	no
NCKAP5L	-0.241437	6.42082	-4.25608	2.57284e-05	0.000207943	1.91884	KEAP1_NFE2L2_AC	no
BHLHE22	-0.458621	3.70493	-4.2543	2.5926e-05	0.000209409	1.91162	KEAP1_NFE2L2_AC	no
C1orf85	0.220509	7.41938	4.25415	2.59424e-05	0.00020941	1.91102	KEAP1_NFE2L2_AC	no
DCLK2	-0.39411	4.11515	-4.25346	2.60188e-05	0.000209895	1.90825	KEAP1_NFE2L2_AC	no
COL6A3	-0.452401	9.30172	-4.25281	2.60909e-05	0.000210345	1.90563	KEAP1_NFE2L2_AC	no
LOH12CR1	0.233804	4.70871	4.25125	2.6266e-05	0.000211492	1.89932	KEAP1_NFE2L2_AC	no
LYPLAL1	0.230592	6.05621	4.25139	2.62508e-05	0.000211492	1.89987	KEAP1_NFE2L2_AC	no
COL8A1	-0.514092	6.64133	-4.2507	2.63281e-05	0.000211712	1.89709	KEAP1_NFE2L2_AC	no
LRRC33	-0.348623	5.10151	-4.25057	2.63427e-05	0.000211712	1.89657	KEAP1_NFE2L2_AC	no
TRPS1	-0.395721	5.57775	-4.25074	2.63233e-05	0.000211712	1.89726	KEAP1_NFE2L2_AC	no
GRM5	-1.60343	1.63468	-4.24976	2.64344e-05	0.000212317	1.89329	KEAP1_NFE2L2_AC	no
GAL3ST4	-0.374938	5.3654	-4.24918	2.64994e-05	0.000212441	1.89097	KEAP1_NFE2L2_AC	no
PLSCR1	-0.28177	7.16625	-4.24932	2.64843e-05	0.000212441	1.89151	KEAP1_NFE2L2_AC	no
REL	-0.368667	4.64277	-4.24923	2.64941e-05	0.000212441	1.89116	KEAP1_NFE2L2_AC	no
MAP1D	0.285018	3.77138	4.24902	2.65174e-05	0.000212453	1.89033	KEAP1_NFE2L2_AC	no
HPCAL4	-1.21684	2.5248	-4.24827	2.66037e-05	0.000213011	1.88726	KEAP1_NFE2L2_AC	no
PIGT	0.229779	8.23271	4.24797	2.66378e-05	0.000213152	1.88605	KEAP1_NFE2L2_AC	no
PTPRD	-0.513423	4.48976	-4.24716	2.67298e-05	0.000213755	1.8828	KEAP1_NFE2L2_AC	no
CD37	-0.42593	6.36903	-4.24563	2.69057e-05	0.000215028	1.87661	KEAP1_NFE2L2_AC	no
FBN1	-0.460867	7.51337	-4.24531	2.69421e-05	0.000215186	1.87533	KEAP1_NFE2L2_AC	no
BBOX1	-1.87988	0.986028	-4.24495	2.69838e-05	0.000215252	1.87387	KEAP1_NFE2L2_AC	no
FAIM3	-0.43848	5.44738	-4.24504	2.69733e-05	0.000215252	1.87424	KEAP1_NFE2L2_AC	no
HINT1	0.247622	8.09293	4.24404	2.70886e-05	0.000215931	1.87021	KEAP1_NFE2L2_AC	no
LRRC8C	-0.279047	5.9208	-4.24392	2.71025e-05	0.000215931	1.86973	KEAP1_NFE2L2_AC	no
ZNF287	-0.350741	4.26275	-4.24326	2.71793e-05	0.000216409	1.86706	KEAP1_NFE2L2_AC	no
C7orf57	-1.00161	2.90275	-4.24233	2.72873e-05	0.000217135	1.86331	KEAP1_NFE2L2_AC	no
CYSLTR2	-0.548839	2.70544	-4.24183	2.73451e-05	0.00021746	1.86132	KEAP1_NFE2L2_AC	no
SLC4A4	-0.620493	6.14456	-4.24126	2.74119e-05	0.000217857	1.85902	KEAP1_NFE2L2_AC	no
GNG2	-0.313118	5.78602	-4.24073	2.74741e-05	0.000218216	1.85687	KEAP1_NFE2L2_AC	no
TRAK2	-0.186884	7.12634	-4.23966	2.76001e-05	0.000219082	1.85255	KEAP1_NFE2L2_AC	no
PRR13	0.177351	7.85682	4.23881	2.77002e-05	0.000219742	1.84914	KEAP1_NFE2L2_AC	no
MYL9	-0.345433	7.93432	-4.23812	2.77825e-05	0.000220259	1.84634	KEAP1_NFE2L2_AC	no
FAT2	-0.930148	3.2072	-4.23732	2.78768e-05	0.00022087	1.84314	KEAP1_NFE2L2_AC	no
ZNF502	-0.43338	4.41857	-4.23521	2.81292e-05	0.000222733	1.83464	KEAP1_NFE2L2_AC	no
TMLHE	-0.438419	4.38751	-4.23486	2.81718e-05	0.000222933	1.83321	KEAP1_NFE2L2_AC	no
DCN	-0.453436	8.73156	-4.23424	2.8246e-05	0.000223309	1.83073	KEAP1_NFE2L2_AC	no
HLA-DRB5	-0.650688	7.9002	-4.23417	2.82539e-05	0.000223309	1.83046	KEAP1_NFE2L2_AC	no
SLC39A13	-0.222168	6.95241	-4.23171	2.85522e-05	0.000225527	1.82055	KEAP1_NFE2L2_AC	no
SPATA6	-0.383596	4.22	-4.23089	2.86528e-05	0.000226183	1.81723	KEAP1_NFE2L2_AC	no
DCBLD2	-0.456302	7.47072	-4.23057	2.86918e-05	0.000226213	1.81595	KEAP1_NFE2L2_AC	no
MRPL23	0.234638	6.51081	4.2307	2.86749e-05	0.000226213	1.81651	KEAP1_NFE2L2_AC	no
ATP8B2	-0.332695	6.66063	-4.22996	2.87657e-05	0.000226405	1.81352	KEAP1_NFE2L2_AC	no
CNN3	-0.277715	8.08364	-4.23015	2.87421e-05	0.000226405	1.8143	KEAP1_NFE2L2_AC	no
FKBP2	0.27748	7.14538	4.22994	2.87689e-05	0.000226405	1.81342	KEAP1_NFE2L2_AC	no
C8orf41	0.172853	5.40194	4.22964	2.88054e-05	0.000226555	1.81222	KEAP1_NFE2L2_AC	no
HAPLN3	-0.405461	5.69933	-4.22683	2.91527e-05	0.000229102	1.80091	KEAP1_NFE2L2_AC	no
IL7	-0.435494	4.09381	-4.22673	2.91649e-05	0.000229102	1.80052	KEAP1_NFE2L2_AC	no
KLHL6	-0.456238	5.64933	-4.22652	2.91903e-05	0.000229162	1.7997	KEAP1_NFE2L2_AC	no
LGALS9	-0.372412	7.4529	-4.22602	2.92524e-05	0.000229509	1.79769	KEAP1_NFE2L2_AC	no
ANKRD50	-0.265965	6.87227	-4.22486	2.9398e-05	0.000230511	1.79301	KEAP1_NFE2L2_AC	no
C1orf150	-1.5062	1.01031	-4.22464	2.94249e-05	0.000230582	1.79214	KEAP1_NFE2L2_AC	no
NTM	-0.500622	5.22774	-4.22423	2.94766e-05	0.000230846	1.79049	KEAP1_NFE2L2_AC	no
IL10RA	-0.388435	6.58808	-4.22191	2.9769e-05	0.000232853	1.78118	KEAP1_NFE2L2_AC	no
LTB4R2	-0.361712	3.9275	-4.22193	2.97666e-05	0.000232853	1.78125	KEAP1_NFE2L2_AC	no
EEF1E1	0.222715	5.70445	4.22104	2.98794e-05	0.000233433	1.77768	KEAP1_NFE2L2_AC	no
EXOSC8	0.221759	5.56026	4.22115	2.98652e-05	0.000233433	1.77813	KEAP1_NFE2L2_AC	no
ZNF134	-0.254391	5.24189	-4.2197	3.00496e-05	0.00023462	1.77232	KEAP1_NFE2L2_AC	no
LOC441204	-0.468681	2.883	-4.21895	3.01456e-05	0.000235227	1.76931	KEAP1_NFE2L2_AC	no
MN1	-0.474217	4.87494	-4.21855	3.01977e-05	0.000235348	1.76769	KEAP1_NFE2L2_AC	no
OSCAR	-0.46733	5.202	-4.21856	3.01968e-05	0.000235348	1.76772	KEAP1_NFE2L2_AC	no
ARHGAP30	-0.358784	6.56142	-4.21773	3.03033e-05	0.000235904	1.76439	KEAP1_NFE2L2_AC	no
HCLS1	-0.364828	7.0133	-4.21771	3.03056e-05	0.000235904	1.76432	KEAP1_NFE2L2_AC	no
ZNF836	-0.232838	4.45738	-4.21755	3.03266e-05	0.000235925	1.76367	KEAP1_NFE2L2_AC	no
CTNNB1	-0.223793	9.27876	-4.21713	3.03805e-05	0.000236201	1.76199	KEAP1_NFE2L2_AC	no
DLX3	-1.3232	3.39142	-4.21662	3.04458e-05	0.000236566	1.75997	KEAP1_NFE2L2_AC	no
TPSB2	-0.643123	6.40219	-4.215	3.06567e-05	0.000238061	1.75346	KEAP1_NFE2L2_AC	no
LRRC17	-0.464614	4.16562	-4.21453	3.07179e-05	0.000238249	1.75158	KEAP1_NFE2L2_AC	no
ORM1	1.16206	4.37941	4.21454	3.07169e-05	0.000238249	1.75161	KEAP1_NFE2L2_AC	no
TUBB2A	-0.481319	6.61998	-4.21363	3.08351e-05	0.000239014	1.74798	KEAP1_NFE2L2_AC	no
ACTR6	0.18065	6.04679	4.21305	3.09112e-05	0.000239172	1.74566	KEAP1_NFE2L2_AC	no
CD300A	-0.363107	5.58017	-4.21333	3.08755e-05	0.000239172	1.74675	KEAP1_NFE2L2_AC	no
SMUG1	0.221928	6.41853	4.21306	3.09106e-05	0.000239172	1.74568	KEAP1_NFE2L2_AC	no
OGT	-0.291322	8.05696	-4.21287	3.09358e-05	0.000239218	1.74491	KEAP1_NFE2L2_AC	no
AQP5	-1.51069	5.27856	-4.21144	3.11241e-05	0.000240385	1.73919	KEAP1_NFE2L2_AC	no
NDN	-0.393772	5.72835	-4.2115	3.11164e-05	0.000240385	1.73942	KEAP1_NFE2L2_AC	no
HAVCR2	-0.414896	6.06602	-4.2101	3.13012e-05	0.000241319	1.73383	KEAP1_NFE2L2_AC	no
LOC388789	0.220356	6.19446	4.21031	3.12729e-05	0.000241319	1.73469	KEAP1_NFE2L2_AC	no
UAP1L1	-0.309591	5.6597	-4.21013	3.12972e-05	0.000241319	1.73395	KEAP1_NFE2L2_AC	no
NRG1	0.825558	2.90893	4.2085	3.15148e-05	0.000242821	1.72742	KEAP1_NFE2L2_AC	no
TEC	0.24204	4.54268	4.20729	3.16769e-05	0.000243899	1.72258	KEAP1_NFE2L2_AC	no
ZNF354A	-0.204376	5.48138	-4.20717	3.16927e-05	0.000243899	1.72211	KEAP1_NFE2L2_AC	no
ZNF763	-0.324966	3.78382	-4.20595	3.18567e-05	0.000245015	1.71724	KEAP1_NFE2L2_AC	no
DUSP13	2.18484	0.684853	4.2058	3.18774e-05	0.000245028	1.71663	KEAP1_NFE2L2_AC	no
MS4A14	-0.486905	3.5676	-4.20561	3.19032e-05	0.00024508	1.71587	KEAP1_NFE2L2_AC	no
PRAM1	-0.50939	4.19999	-4.20496	3.19917e-05	0.000245613	1.71325	KEAP1_NFE2L2_AC	no
TPSAB1	-0.700892	5.90702	-4.20419	3.20954e-05	0.000246262	1.7102	KEAP1_NFE2L2_AC	no
LAIR1	-0.418916	6.36778	-4.20398	3.21243e-05	0.000246337	1.70935	KEAP1_NFE2L2_AC	no
TIPIN	0.23217	4.46451	4.20337	3.22076e-05	0.000246829	1.70691	KEAP1_NFE2L2_AC	no
TMCC2	-0.382883	4.23464	-4.20263	3.23082e-05	0.000247453	1.70397	KEAP1_NFE2L2_AC	no
KCND1	-0.355481	4.4648	-4.20169	3.24384e-05	0.000248303	1.70018	KEAP1_NFE2L2_AC	no
RPP40	0.297984	4.64017	4.20071	3.25735e-05	0.000249188	1.69626	KEAP1_NFE2L2_AC	no
MAMLD1	-0.449642	4.78955	-4.20046	3.26072e-05	0.000249298	1.69528	KEAP1_NFE2L2_AC	no
HTR7	-0.585377	2.00714	-4.20017	3.26476e-05	0.000249458	1.69412	KEAP1_NFE2L2_AC	no
SLC2A3	-0.446896	6.91821	-4.19996	3.26763e-05	0.00024953	1.69329	KEAP1_NFE2L2_AC	no
FCRL2	-0.749249	3.38099	-4.19922	3.2779e-05	0.000250166	1.69033	KEAP1_NFE2L2_AC	no
ARSJ	-0.42924	5.40956	-4.19903	3.2806e-05	0.000250223	1.68955	KEAP1_NFE2L2_AC	no
QDPR	0.239517	6.23431	4.19813	3.29302e-05	0.000251022	1.68599	KEAP1_NFE2L2_AC	no
FCHSD1	-0.26517	5.84688	-4.19732	3.3044e-05	0.000251741	1.68273	KEAP1_NFE2L2_AC	no
C13orf1	0.189857	5.56472	4.1962	3.32011e-05	0.000252191	1.67826	KEAP1_NFE2L2_AC	no
CARD9	-0.47988	4.16807	-4.19626	3.31921e-05	0.000252191	1.67852	KEAP1_NFE2L2_AC	no
CARKD	0.240629	6.7842	4.19621	3.32e-05	0.000252191	1.67829	KEAP1_NFE2L2_AC	no
PCOLCE	-0.401216	7.13389	-4.19642	3.31694e-05	0.000252191	1.67916	KEAP1_NFE2L2_AC	no
SERPINB5	1.90291	2.81351	4.19659	3.31467e-05	0.000252191	1.67981	KEAP1_NFE2L2_AC	no
MYOZ1	-0.714139	2.9986	-4.19569	3.32734e-05	0.000252591	1.67621	KEAP1_NFE2L2_AC	no
NRG4	1.65185	0.470575	4.19553	3.32952e-05	0.000252608	1.6756	KEAP1_NFE2L2_AC	no
FOXF2	-0.4596	4.76318	-4.19511	3.33539e-05	0.000252756	1.67393	KEAP1_NFE2L2_AC	no
PSTPIP1	-0.430084	4.70307	-4.19517	3.33455e-05	0.000252756	1.67417	KEAP1_NFE2L2_AC	no
IMMP2L	0.295327	4.52853	4.19481	3.3397e-05	0.000252933	1.67272	KEAP1_NFE2L2_AC	no
CLIP2	-0.353834	5.94214	-4.1946	3.34262e-05	0.000253006	1.67189	KEAP1_NFE2L2_AC	no
ZNHIT6	-0.24266	6.08964	-4.19413	3.34933e-05	0.000253365	1.67	KEAP1_NFE2L2_AC	no
PMM1	0.333135	6.6633	4.19357	3.35729e-05	0.000253817	1.66776	KEAP1_NFE2L2_AC	no
PTPRC	-0.446047	7.12812	-4.19288	3.367e-05	0.000254402	1.66504	KEAP1_NFE2L2_AC	no
ST8SIA4	-0.40903	6.40215	-4.19086	3.39602e-05	0.000256445	1.65695	KEAP1_NFE2L2_AC	no
SMAD7	-0.240674	6.36637	-4.18982	3.41089e-05	0.000257416	1.65283	KEAP1_NFE2L2_AC	no
FGR	-0.398035	5.84545	-4.18924	3.41927e-05	0.000257747	1.65052	KEAP1_NFE2L2_AC	no
NIPSNAP1	0.219511	7.35056	4.18935	3.41766e-05	0.000257747	1.65096	KEAP1_NFE2L2_AC	no
EFEMP1	-0.441422	7.54503	-4.1889	3.42417e-05	0.000257965	1.64917	KEAP1_NFE2L2_AC	no
PROS1	-0.37611	6.67539	-4.1887	3.42705e-05	0.000258031	1.64837	KEAP1_NFE2L2_AC	no
DZIP1	-0.391626	4.96745	-4.18744	3.44541e-05	0.000259261	1.64334	KEAP1_NFE2L2_AC	no
FGD3	-0.349943	5.4564	-4.18651	3.45895e-05	0.000260128	1.63964	KEAP1_NFE2L2_AC	no
PEX5	0.189818	6.75503	4.18613	3.4645e-05	0.000260302	1.63813	KEAP1_NFE2L2_AC	no
ZNF417	-0.220657	5.01828	-4.18608	3.46531e-05	0.000260302	1.63791	KEAP1_NFE2L2_AC	no
CXorf23	-0.216487	5.24881	-4.18377	3.49931e-05	0.000262703	1.6287	KEAP1_NFE2L2_AC	no
ACHE	-0.75605	5.04163	-4.18152	3.53264e-05	0.000265051	1.61977	KEAP1_NFE2L2_AC	no
TLR7	-0.479	4.67005	-4.17696	3.60123e-05	0.00027004	1.60164	KEAP1_NFE2L2_AC	no
ABHD2	0.342659	8.46697	4.17628	3.61166e-05	0.000270428	1.59892	KEAP1_NFE2L2_AC	no
OXSM	0.191547	5.11115	4.17642	3.60948e-05	0.000270428	1.59949	KEAP1_NFE2L2_AC	no
PRRT2	-0.535136	4.05346	-4.17621	3.6127e-05	0.000270428	1.59864	KEAP1_NFE2L2_AC	no
AKNA	-0.288237	6.91984	-4.17542	3.62479e-05	0.000271175	1.5955	KEAP1_NFE2L2_AC	no
MAP1LC3C	-0.782854	2.81788	-4.17496	3.63175e-05	0.000271538	1.59369	KEAP1_NFE2L2_AC	no
MSRB3	-0.386268	5.96197	-4.17392	3.64763e-05	0.000272567	1.58958	KEAP1_NFE2L2_AC	no
PTPRK	-0.231667	7.34121	-4.17326	3.6578e-05	0.000273168	1.58695	KEAP1_NFE2L2_AC	no
FKBP4	0.291253	7.67327	4.17194	3.67826e-05	0.000274537	1.58169	KEAP1_NFE2L2_AC	no
LST1	-0.4518	5.30812	-4.17163	3.68303e-05	0.000274733	1.58048	KEAP1_NFE2L2_AC	no
C19orf59	-0.921723	4.30448	-4.1713	3.68821e-05	0.00027496	1.57915	KEAP1_NFE2L2_AC	no
FBXO25	0.23564	5.97294	4.17114	3.69074e-05	0.00027499	1.5785	KEAP1_NFE2L2_AC	no
PLEKHO2	-0.27243	6.94637	-4.17085	3.6952e-05	0.000275163	1.57737	KEAP1_NFE2L2_AC	no
FERMT3	-0.376121	6.46565	-4.16983	3.71106e-05	0.000276184	1.57333	KEAP1_NFE2L2_AC	no
NR4A2	0.557251	5.97775	4.16862	3.73002e-05	0.000277411	1.56853	KEAP1_NFE2L2_AC	no
TMEM223	0.230623	5.88837	4.16851	3.73185e-05	0.000277411	1.56807	KEAP1_NFE2L2_AC	no
INO80C	0.210943	5.40583	4.16712	3.75373e-05	0.000278876	1.56256	KEAP1_NFE2L2_AC	no
MEOX1	-0.66377	2.57169	-4.16677	3.75913e-05	0.000279095	1.5612	KEAP1_NFE2L2_AC	no
XYLT2	-0.193594	6.86287	-4.16666	3.761e-05	0.000279095	1.56073	KEAP1_NFE2L2_AC	no
C14orf2	0.222101	6.80048	4.16402	3.80289e-05	0.000282041	1.5503	KEAP1_NFE2L2_AC	no
RASGEF1B	-0.30078	5.59033	-4.16352	3.81103e-05	0.000282481	1.54828	KEAP1_NFE2L2_AC	no
ATP5J2	0.298459	7.42104	4.16292	3.82062e-05	0.000282985	1.54591	KEAP1_NFE2L2_AC	no
ZNF160	-0.224878	6.18987	-4.16282	3.82223e-05	0.000282985	1.54552	KEAP1_NFE2L2_AC	no
ZNF746	0.151975	6.23114	4.16178	3.83892e-05	0.000284058	1.54141	KEAP1_NFE2L2_AC	no
PKIG	-0.32523	6.44954	-4.1616	3.8419e-05	0.000284115	1.54068	KEAP1_NFE2L2_AC	no
IGFBP4	-0.298098	9.10449	-4.16104	3.85094e-05	0.000284621	1.53846	KEAP1_NFE2L2_AC	no
TWSG1	-0.260616	6.90559	-4.1598	3.87101e-05	0.00028594	1.53357	KEAP1_NFE2L2_AC	no
VCAM1	-0.478436	6.39952	-4.15957	3.87483e-05	0.000286057	1.53264	KEAP1_NFE2L2_AC	no
TEX9	-0.481173	3.98725	-4.15811	3.8986e-05	0.000287648	1.52688	KEAP1_NFE2L2_AC	no
TRAF3IP3	-0.422	4.90513	-4.15721	3.91346e-05	0.000288517	1.52329	KEAP1_NFE2L2_AC	no
WNT6	-1.46815	0.277327	-4.15712	3.91486e-05	0.000288517	1.52295	KEAP1_NFE2L2_AC	no
HIST1H2BN	0.545428	2.23493	4.15604	3.93266e-05	0.000289662	1.51868	KEAP1_NFE2L2_AC	no
DSE	-0.316967	6.49922	-4.15407	3.96529e-05	0.000291899	1.5109	KEAP1_NFE2L2_AC	no
WDR61	0.20196	6.5684	4.15333	3.97773e-05	0.000292647	1.50795	KEAP1_NFE2L2_AC	no
WISP1	-0.499098	4.93014	-4.15242	3.99284e-05	0.000293591	1.50438	KEAP1_NFE2L2_AC	no
PLA2G10	1.02712	4.548	4.15055	4.02431e-05	0.000295736	1.49698	KEAP1_NFE2L2_AC	no
SNRPE	0.21742	6.76478	4.15028	4.02888e-05	0.000295903	1.49591	KEAP1_NFE2L2_AC	no
LIMS1	-0.28444	5.79677	-4.14695	4.08553e-05	0.000299893	1.48276	KEAP1_NFE2L2_AC	no
HS2ST1	-0.216603	6.9451	-4.14474	4.12351e-05	0.000302422	1.47404	KEAP1_NFE2L2_AC	no
STX1B	-0.506812	2.67924	-4.14468	4.12469e-05	0.000302422	1.47377	KEAP1_NFE2L2_AC	no
C15orf48	-0.681877	6.31484	-4.14429	4.13141e-05	0.000302571	1.47224	KEAP1_NFE2L2_AC	no
RUVBL1	0.215135	6.97273	4.1443	4.13111e-05	0.000302571	1.47231	KEAP1_NFE2L2_AC	no
MRPL12	0.254475	7.07372	4.14341	4.14669e-05	0.000303517	1.46876	KEAP1_NFE2L2_AC	no
C1orf210	0.3684	6.05763	4.14314	4.15124e-05	0.000303677	1.46773	KEAP1_NFE2L2_AC	no
RAN	0.236662	8.33978	4.14117	4.18562e-05	0.000306019	1.45996	KEAP1_NFE2L2_AC	no
RAB36	-0.466371	5.23531	-4.13946	4.2158e-05	0.00030805	1.4532	KEAP1_NFE2L2_AC	no
IGSF6	-0.445276	5.26093	-4.13614	4.27471e-05	0.000312178	1.44013	KEAP1_NFE2L2_AC	no
FDPS	0.212525	7.85236	4.13513	4.2929e-05	0.000313328	1.43613	KEAP1_NFE2L2_AC	no
ZNF165	0.288433	4.5576	4.1335	4.32223e-05	0.00031529	1.42972	KEAP1_NFE2L2_AC	no
CRELD2	0.258373	6.89953	4.13297	4.3317e-05	0.000315802	1.42766	KEAP1_NFE2L2_AC	no
TOMM6	0.229823	7.78609	4.1319	4.35125e-05	0.000317048	1.42342	KEAP1_NFE2L2_AC	no
PLA2R1	-0.397243	4.61983	-4.13016	4.38285e-05	0.00031917	1.4166	KEAP1_NFE2L2_AC	no
TSPAN9	-0.278441	6.85373	-4.12869	4.40989e-05	0.000320957	1.41081	KEAP1_NFE2L2_AC	no
MTMR7	0.595367	4.07863	4.12822	4.41865e-05	0.000321413	1.40894	KEAP1_NFE2L2_AC	no
TESC	0.913451	6.17552	4.12805	4.42181e-05	0.000321461	1.40827	KEAP1_NFE2L2_AC	no
FNDC3B	-0.229918	7.83096	-4.1265	4.4505e-05	0.000323365	1.40218	KEAP1_NFE2L2_AC	no
CCDC80	-0.460773	7.37204	-4.12578	4.46381e-05	0.000324148	1.39937	KEAP1_NFE2L2_AC	no
CMPK2	-0.373793	5.68561	-4.1251	4.4766e-05	0.000324894	1.39668	KEAP1_NFE2L2_AC	no
BLMH	-0.270155	6.31346	-4.12445	4.48866e-05	0.000325586	1.39414	KEAP1_NFE2L2_AC	no
TEKT2	-1.31034	2.77751	-4.12429	4.49161e-05	0.000325617	1.39353	KEAP1_NFE2L2_AC	no
AMN	0.828826	3.70756	4.12353	4.50593e-05	0.000326287	1.39053	KEAP1_NFE2L2_AC	no
ARID5A	-0.261389	6.19445	-4.12361	4.5044e-05	0.000326287	1.39085	KEAP1_NFE2L2_AC	no
GSTO2	0.642541	4.71669	4.12257	4.52401e-05	0.000327412	1.38676	KEAP1_NFE2L2_AC	no
BAI2	-0.550255	4.35006	-4.12123	4.54945e-05	0.000329068	1.38148	KEAP1_NFE2L2_AC	no
SNX20	-0.426606	4.38238	-4.12068	4.55984e-05	0.000329635	1.37933	KEAP1_NFE2L2_AC	no
GALNTL1	-0.65805	3.02327	-4.11958	4.58087e-05	0.000330969	1.375	KEAP1_NFE2L2_AC	no
PORCN	-0.260768	5.36961	-4.11736	4.62343e-05	0.000333857	1.3663	KEAP1_NFE2L2_AC	no
C3AR1	-0.423107	5.96658	-4.11656	4.63888e-05	0.000334687	1.36316	KEAP1_NFE2L2_AC	no
TMC8	-0.362801	6.2676	-4.11649	4.64013e-05	0.000334687	1.3629	KEAP1_NFE2L2_AC	no
C1orf38	-0.311974	6.68444	-4.11618	4.64609e-05	0.000334929	1.3617	KEAP1_NFE2L2_AC	no
RAB8B	-0.254746	6.44613	-4.11554	4.6585e-05	0.000335636	1.35918	KEAP1_NFE2L2_AC	no
LRFN3	-0.263467	5.41882	-4.11252	4.71748e-05	0.000339695	1.34734	KEAP1_NFE2L2_AC	no
PLEKHG4	-0.477919	5.78766	-4.11143	4.73891e-05	0.000341048	1.34308	KEAP1_NFE2L2_AC	no
FAM3C	-0.315987	7.52973	-4.11126	4.74238e-05	0.000341107	1.34239	KEAP1_NFE2L2_AC	no
ASRGL1	-0.573985	5.72604	-4.11098	4.74778e-05	0.000341305	1.34132	KEAP1_NFE2L2_AC	no
TPI1	0.234521	9.18353	4.11082	4.75095e-05	0.000341342	1.34069	KEAP1_NFE2L2_AC	no
C20orf7	0.247309	4.81365	4.11013	4.76464e-05	0.000341997	1.33798	KEAP1_NFE2L2_AC	no
SPATA7	-0.211559	5.0341	-4.11009	4.76539e-05	0.000341997	1.33783	KEAP1_NFE2L2_AC	no
UQCRBP1	0.26569	4.78088	4.10934	4.78037e-05	0.000342882	1.33488	KEAP1_NFE2L2_AC	no
TTC39B	-0.319478	4.96962	-4.10846	4.79784e-05	0.000343943	1.33145	KEAP1_NFE2L2_AC	no
TRIP10	-0.215135	7.00023	-4.10771	4.81298e-05	0.000344836	1.32848	KEAP1_NFE2L2_AC	no
HS3ST5	-1.97841	1.00362	-4.10748	4.81747e-05	0.000344966	1.3276	KEAP1_NFE2L2_AC	no
PGAM5	0.249875	6.15954	4.10548	4.85763e-05	0.000347648	1.31979	KEAP1_NFE2L2_AC	no
TM7SF4	-0.819791	2.88312	-4.10426	4.88236e-05	0.000349225	1.31501	KEAP1_NFE2L2_AC	no
FAM128A	0.288044	6.05183	4.10371	4.8935e-05	0.000349827	1.31287	KEAP1_NFE2L2_AC	no
FRMD4A	-0.260099	5.80328	-4.10216	4.9252e-05	0.000351797	1.30679	KEAP1_NFE2L2_AC	no
FZD5	0.268022	6.69881	4.1021	4.92653e-05	0.000351797	1.30654	KEAP1_NFE2L2_AC	no
RND2	-0.6642	3.91811	-4.10156	4.93745e-05	0.000352382	1.30445	KEAP1_NFE2L2_AC	no
TCEAL7	-0.504173	3.00976	-4.09941	4.98174e-05	0.000355346	1.29605	KEAP1_NFE2L2_AC	no
OAS2	-0.418929	7.168	-4.09795	5.01198e-05	0.000357305	1.29036	KEAP1_NFE2L2_AC	no
LY86	-0.44911	5.06064	-4.09694	5.03306e-05	0.000358609	1.28641	KEAP1_NFE2L2_AC	no
RANGRF	0.249476	6.13419	4.09472	5.0797e-05	0.000361732	1.27773	KEAP1_NFE2L2_AC	no
CD4	-0.35865	7.61752	-4.09316	5.1126e-05	0.000363874	1.27166	KEAP1_NFE2L2_AC	no
B4GALNT1	0.689575	3.45037	4.09293	5.11761e-05	0.000364022	1.27074	KEAP1_NFE2L2_AC	no
DBNDD1	0.352072	6.36819	4.0928	5.12034e-05	0.000364022	1.27024	KEAP1_NFE2L2_AC	no
CD28	-0.433167	4.36641	-4.09254	5.12576e-05	0.000364206	1.26924	KEAP1_NFE2L2_AC	no
DDX58	-0.288157	6.4375	-4.0913	5.15232e-05	0.000365892	1.26438	KEAP1_NFE2L2_AC	no
C6orf170	-0.297558	4.00517	-4.08866	5.20896e-05	0.0003691	1.25409	KEAP1_NFE2L2_AC	no
HLA-DQA2	-0.610043	6.4292	-4.0889	5.2037e-05	0.0003691	1.25504	KEAP1_NFE2L2_AC	no
LETMD1	0.209388	6.81184	4.08867	5.20879e-05	0.0003691	1.25412	KEAP1_NFE2L2_AC	no
SAMSN1	-0.414337	5.54596	-4.08882	5.20551e-05	0.0003691	1.25472	KEAP1_NFE2L2_AC	no
DPF3	-0.540918	2.02441	-4.08538	5.28022e-05	0.000373943	1.24131	KEAP1_NFE2L2_AC	no
LOC653653	-0.36924	3.92558	-4.08492	5.29013e-05	0.000374439	1.23955	KEAP1_NFE2L2_AC	no
KIAA1804	0.278487	5.78321	4.08289	5.33482e-05	0.000377394	1.23164	KEAP1_NFE2L2_AC	no
SLC13A4	-1.11367	1.12884	-4.08269	5.3393e-05	0.000377504	1.23085	KEAP1_NFE2L2_AC	no
TFEC	-0.451878	5.07451	-4.0821	5.35224e-05	0.000378211	1.22857	KEAP1_NFE2L2_AC	no
C10orf54	-0.281903	6.84089	-4.08174	5.36022e-05	0.000378567	1.22717	KEAP1_NFE2L2_AC	no
FBXO17	-0.474432	4.58922	-4.08071	5.38321e-05	0.000379774	1.22314	KEAP1_NFE2L2_AC	no
HLA-DMA	-0.402783	7.95614	-4.08077	5.38196e-05	0.000379774	1.22336	KEAP1_NFE2L2_AC	no
CCDC117	-0.184601	6.68363	-4.07908	5.41964e-05	0.000382135	1.2168	KEAP1_NFE2L2_AC	no
USP25	-0.210905	6.89278	-4.07892	5.42321e-05	0.000382178	1.21618	KEAP1_NFE2L2_AC	no
LY75	-0.416103	6.3949	-4.0774	5.45731e-05	0.00038437	1.21029	KEAP1_NFE2L2_AC	no
SLC18A2	-0.859221	2.78185	-4.07714	5.46333e-05	0.000384583	1.20925	KEAP1_NFE2L2_AC	no
POPDC2	-0.294678	3.12598	-4.07666	5.4742e-05	0.000385138	1.20738	KEAP1_NFE2L2_AC	no
ESYT3	-0.596013	5.18243	-4.07635	5.48109e-05	0.000385412	1.2062	KEAP1_NFE2L2_AC	no
C10orf128	-0.481593	3.0529	-4.07453	5.52243e-05	0.000388107	1.19913	KEAP1_NFE2L2_AC	no
COL6A2	-0.41847	8.80827	-4.07215	5.57696e-05	0.000391726	1.18989	KEAP1_NFE2L2_AC	no
NEURL3	-0.814853	2.05274	-4.07128	5.59708e-05	0.000392925	1.1865	KEAP1_NFE2L2_AC	no
PTS	0.239031	5.53604	4.07012	5.62394e-05	0.000394595	1.182	KEAP1_NFE2L2_AC	no
MAK16	0.184672	5.93929	4.06979	5.63155e-05	0.000394914	1.18073	KEAP1_NFE2L2_AC	no
BMP2K	-0.265572	5.60854	-4.06932	5.64265e-05	0.000395477	1.17888	KEAP1_NFE2L2_AC	no
FUCA1	-0.282902	7.76133	-4.06743	5.68678e-05	0.000398353	1.17156	KEAP1_NFE2L2_AC	no
CHST5	-1.18143	0.802658	-4.06642	5.71039e-05	0.00039979	1.16766	KEAP1_NFE2L2_AC	no
KLHL7	-0.217312	6.45335	-4.06524	5.73839e-05	0.000401532	1.16306	KEAP1_NFE2L2_AC	no
NUP35	0.184108	5.49885	4.06391	5.76986e-05	0.000403514	1.15792	KEAP1_NFE2L2_AC	no
SIX1	-0.642667	5.77538	-4.06287	5.79465e-05	0.000405027	1.15389	KEAP1_NFE2L2_AC	no
AMOT	-0.605607	5.90535	-4.06194	5.81691e-05	0.000406363	1.15028	KEAP1_NFE2L2_AC	no
MCC	-0.355368	5.37858	-4.05888	5.89083e-05	0.000411304	1.13841	KEAP1_NFE2L2_AC	no
CA3	-0.75255	3.25903	-4.05752	5.92388e-05	0.000413232	1.13315	KEAP1_NFE2L2_AC	no
VCAN	-0.499801	8.14159	-4.05748	5.92487e-05	0.000413232	1.133	KEAP1_NFE2L2_AC	no
NPAS1	0.760208	2.3139	4.05405	6.0091e-05	0.00041888	1.11973	KEAP1_NFE2L2_AC	no
C11orf49	0.226713	6.42347	4.05091	6.08702e-05	0.000423649	1.10762	KEAP1_NFE2L2_AC	no
KRTCAP2	0.245724	7.72971	4.0511	6.08222e-05	0.000423649	1.10836	KEAP1_NFE2L2_AC	no
PHF15	-0.245182	7.09685	-4.0509	6.08739e-05	0.000423649	1.10756	KEAP1_NFE2L2_AC	no
C11orf61	-0.29615	5.299	-4.04975	6.11625e-05	0.000425428	1.10312	KEAP1_NFE2L2_AC	no
TMEM176A	0.439458	6.94658	4.0496	6.11991e-05	0.000425453	1.10256	KEAP1_NFE2L2_AC	no
LOC606724	-0.35936	3.86844	-4.04845	6.14901e-05	0.000427015	1.0981	KEAP1_NFE2L2_AC	no
NLRP1	-0.411633	6.03269	-4.04847	6.14834e-05	0.000427015	1.0982	KEAP1_NFE2L2_AC	no
HAS2	-0.518301	4.31668	-4.04704	6.18463e-05	0.000429257	1.09267	KEAP1_NFE2L2_AC	no
ATF7IP2	-0.327361	4.71426	-4.04507	6.2349e-05	0.000432047	1.08506	KEAP1_NFE2L2_AC	no
C6orf174	-0.650781	4.28402	-4.04526	6.22999e-05	0.000432047	1.0858	KEAP1_NFE2L2_AC	no
GAS1	-0.503197	4.76001	-4.04519	6.23196e-05	0.000432047	1.0855	KEAP1_NFE2L2_AC	no
INPP5F	-0.231247	6.07295	-4.04463	6.24618e-05	0.000432596	1.08336	KEAP1_NFE2L2_AC	no
TMEM183A	0.192753	7.03918	4.0432	6.2829e-05	0.000434905	1.07785	KEAP1_NFE2L2_AC	no
SCARF2	-0.390344	5.38702	-4.043	6.28804e-05	0.000435027	1.07709	KEAP1_NFE2L2_AC	no
FCER1A	-0.943506	3.82886	-4.04188	6.31708e-05	0.000436801	1.07276	KEAP1_NFE2L2_AC	no
NR2F1	-0.374418	5.79773	-4.04132	6.3316e-05	0.00043757	1.0706	KEAP1_NFE2L2_AC	no
APOBEC3B	-0.601218	4.83651	-4.03945	6.38034e-05	0.000440702	1.06339	KEAP1_NFE2L2_AC	no
ZDHHC12	0.227108	6.69997	4.03744	6.43332e-05	0.000444123	1.05562	KEAP1_NFE2L2_AC	no
AEBP1	-0.426563	8.68067	-4.03577	6.4775e-05	0.000445978	1.04919	KEAP1_NFE2L2_AC	no
COL4A3BP	-0.201388	6.85437	-4.03588	6.47453e-05	0.000445978	1.04963	KEAP1_NFE2L2_AC	no
DDRGK1	0.234392	6.94644	4.03625	6.46456e-05	0.000445978	1.05107	KEAP1_NFE2L2_AC	no
HOXB3	-0.532776	5.22949	-4.03585	6.47523e-05	0.000445978	1.04952	KEAP1_NFE2L2_AC	no
ZNF214	-0.554412	3.37574	-4.03597	6.47214e-05	0.000445978	1.04997	KEAP1_NFE2L2_AC	no
RPL4	0.204088	9.92916	4.03487	6.50128e-05	0.000447375	1.04575	KEAP1_NFE2L2_AC	no
PIM2	-0.37576	7.01837	-4.0345	6.51129e-05	0.000447825	1.04431	KEAP1_NFE2L2_AC	no
LYRM4	0.233762	5.90566	4.03434	6.5155e-05	0.000447875	1.0437	KEAP1_NFE2L2_AC	no
GPR173	-0.479537	2.63477	-4.03375	6.53116e-05	0.000448473	1.04144	KEAP1_NFE2L2_AC	no
IQGAP2	-0.437755	5.82217	-4.03379	6.53011e-05	0.000448473	1.04159	KEAP1_NFE2L2_AC	no
TP63	-0.874079	4.46538	-4.03356	6.53619e-05	0.000448579	1.04072	KEAP1_NFE2L2_AC	no
RTN4RL2	-0.646096	4.61387	-4.03329	6.54357e-05	0.000448846	1.03966	KEAP1_NFE2L2_AC	no
ACE2	0.798232	4.30604	4.03139	6.59476e-05	0.000451939	1.03234	KEAP1_NFE2L2_AC	no
MS4A7	-0.4113	6.23027	-4.03135	6.59567e-05	0.000451939	1.03221	KEAP1_NFE2L2_AC	no
FYCO1	-0.241426	7.14637	-4.02956	6.64422e-05	0.000455023	1.02532	KEAP1_NFE2L2_AC	no
SBSN	-2.23689	-0.545465	-4.02821	6.68112e-05	0.000457307	1.02012	KEAP1_NFE2L2_AC	no
ZNF454	-0.798483	2.25229	-4.02606	6.74012e-05	0.0004611	1.01186	KEAP1_NFE2L2_AC	no
TMEM41B	0.20384	7.1184	4.02334	6.81538e-05	0.000466001	1.00143	KEAP1_NFE2L2_AC	no
NAALADL1	-0.333162	3.79806	-4.02283	6.82967e-05	0.00046673	0.999462	KEAP1_NFE2L2_AC	no
ZNF551	-0.267668	4.68159	-4.02112	6.87767e-05	0.000469761	0.992884	KEAP1_NFE2L2_AC	no
FOXP3	-0.443382	4.25886	-4.0188	6.94303e-05	0.000473974	0.984	KEAP1_NFE2L2_AC	no
STC2	0.530939	5.43726	4.01792	6.96813e-05	0.000475436	0.980612	KEAP1_NFE2L2_AC	no
REV3L	-0.24835	6.16842	-4.01713	6.99073e-05	0.000476725	0.97757	KEAP1_NFE2L2_AC	no
KIF27	-0.277903	4.17828	-4.01695	6.99576e-05	0.000476816	0.976895	KEAP1_NFE2L2_AC	no
AIF1	-0.380224	6.25579	-4.01652	7.00796e-05	0.000477141	0.97526	KEAP1_NFE2L2_AC	no
GPAA1	0.234495	7.87212	4.01657	7.00671e-05	0.000477141	0.975427	KEAP1_NFE2L2_AC	no
UNC5C	-0.653207	2.84706	-4.01588	7.02643e-05	0.000478146	0.972787	KEAP1_NFE2L2_AC	no
NFKBIE	-0.249477	6.28512	-4.01561	7.03413e-05	0.000478417	0.971759	KEAP1_NFE2L2_AC	no
IGSF21	-0.938771	2.79642	-4.01533	7.04209e-05	0.000478706	0.970696	KEAP1_NFE2L2_AC	no
LEF1	-0.343544	5.12211	-4.01504	7.05039e-05	0.000479018	0.96959	KEAP1_NFE2L2_AC	no
RIN3	-0.277691	6.47101	-4.0146	7.06323e-05	0.000479637	0.967882	KEAP1_NFE2L2_AC	no
RASA1	-0.218124	6.74601	-4.01432	7.07134e-05	0.000479934	0.966805	KEAP1_NFE2L2_AC	no
MDGA1	-0.468609	4.40971	-4.01236	7.12808e-05	0.00048353	0.959299	KEAP1_NFE2L2_AC	no
CCDC85C	0.259177	6.2318	4.01196	7.13961e-05	0.000484057	0.957782	KEAP1_NFE2L2_AC	no
FPR2	-0.711665	3.38039	-4.00956	7.20988e-05	0.000488307	0.948586	KEAP1_NFE2L2_AC	no
ZSCAN23	-0.902512	2.55228	-4.00957	7.20968e-05	0.000488307	0.948611	KEAP1_NFE2L2_AC	no
NDRG2	-0.385428	6.45472	-4.00867	7.23611e-05	0.000489826	0.945176	KEAP1_NFE2L2_AC	no
TSPYL5	-0.517332	6.16449	-4.00569	7.32434e-05	0.000495538	0.933797	KEAP1_NFE2L2_AC	no
CAMTA1	-0.189353	6.15317	-4.00538	7.33377e-05	0.000495916	0.932589	KEAP1_NFE2L2_AC	no
KLC3	-0.62052	4.2486	-4.00482	7.35043e-05	0.00049626	0.93046	KEAP1_NFE2L2_AC	no
PSMB7	0.179465	7.41221	4.00504	7.34374e-05	0.00049626	0.931314	KEAP1_NFE2L2_AC	no
ZNF804A	-0.535597	2.22885	-4.00491	7.34769e-05	0.00049626	0.930809	KEAP1_NFE2L2_AC	no
PTRF	-0.306402	8.16552	-4.0031	7.40218e-05	0.000499492	0.923873	KEAP1_NFE2L2_AC	no
ANGPTL2	-0.381317	6.85822	-4.00285	7.40958e-05	0.000499729	0.922935	KEAP1_NFE2L2_AC	no
CHRNB1	-0.29825	5.5631	-4.00186	7.43953e-05	0.000501487	0.919148	KEAP1_NFE2L2_AC	no
NME2	0.243058	8.88688	3.99935	7.51599e-05	0.000506162	0.909549	KEAP1_NFE2L2_AC	no
RAC2	-0.333781	7.17392	-3.99932	7.51675e-05	0.000506162	0.909455	KEAP1_NFE2L2_AC	no
PLA2G4C	-0.415173	4.51885	-3.99738	7.57639e-05	0.000509379	0.902036	KEAP1_NFE2L2_AC	no
SLC1A1	-0.528221	5.54536	-3.99761	7.56926e-05	0.000509379	0.90292	KEAP1_NFE2L2_AC	no
TGFB3	-0.321631	5.96299	-3.9975	7.57273e-05	0.000509379	0.902489	KEAP1_NFE2L2_AC	no
VDAC3	0.237652	7.4144	3.99693	7.59031e-05	0.000510049	0.900313	KEAP1_NFE2L2_AC	no
AVEN	0.218978	5.27822	3.99669	7.59763e-05	0.000510273	0.899409	KEAP1_NFE2L2_AC	no
FAM65B	-0.465503	5.42184	-3.99599	7.61932e-05	0.000511317	0.896733	KEAP1_NFE2L2_AC	no
SIGLEC11	-0.764621	2.60219	-3.99593	7.6211e-05	0.000511317	0.896513	KEAP1_NFE2L2_AC	no
CASK	-0.225025	7.00166	-3.99512	7.64633e-05	0.000512742	0.893412	KEAP1_NFE2L2_AC	no
C6orf225	-0.386863	4.65937	-3.99492	7.65259e-05	0.000512895	0.892643	KEAP1_NFE2L2_AC	no
LTBP2	-0.404655	8.25299	-3.99392	7.68359e-05	0.000514437	0.888848	KEAP1_NFE2L2_AC	no
ZCCHC18	-0.420665	2.10296	-3.99395	7.68286e-05	0.000514437	0.888937	KEAP1_NFE2L2_AC	no
GPSM3	-0.306682	6.67733	-3.99147	7.76053e-05	0.000519318	0.879497	KEAP1_NFE2L2_AC	no
NOTUM	0.826415	3.52246	3.99052	7.79046e-05	0.000521051	0.875884	KEAP1_NFE2L2_AC	no
ZNF333	-0.19495	5.01098	-3.99014	7.80251e-05	0.000521585	0.874434	KEAP1_NFE2L2_AC	no
DZIP1L	-0.449911	4.10193	-3.98903	7.8378e-05	0.000523409	0.870199	KEAP1_NFE2L2_AC	no
PNMA3	-1.03007	2.57574	-3.98903	7.83793e-05	0.000523409	0.870183	KEAP1_NFE2L2_AC	no
SLC16A13	0.269908	4.77407	3.98874	7.84717e-05	0.000523755	0.869077	KEAP1_NFE2L2_AC	no
TPM4	-0.23558	9.11492	-3.98757	7.8843e-05	0.00052596	0.864647	KEAP1_NFE2L2_AC	no
TDRD10	-0.752954	3.71959	-3.98655	7.91695e-05	0.000527865	0.86077	KEAP1_NFE2L2_AC	no
IER2	-0.269896	7.65638	-3.98631	7.92468e-05	0.000528107	0.859853	KEAP1_NFE2L2_AC	no
ICOSLG	-0.270041	5.3859	-3.98576	7.94257e-05	0.000529025	0.857738	KEAP1_NFE2L2_AC	no
STMN3	-0.440047	6.29371	-3.98557	7.94851e-05	0.000529147	0.857036	KEAP1_NFE2L2_AC	no
OLFML1	-0.36248	5.1091	-3.98521	7.96035e-05	0.000529662	0.855639	KEAP1_NFE2L2_AC	no
NPAS2	-0.44566	5.9844	-3.9849	7.97025e-05	0.000530046	0.854474	KEAP1_NFE2L2_AC	no
CTSL1	0.330092	7.94221	3.98246	8.04956e-05	0.000535045	0.845181	KEAP1_NFE2L2_AC	no
KCTD7	-0.221794	5.84079	-3.9823	8.05465e-05	0.000535107	0.844588	KEAP1_NFE2L2_AC	no
TMEM63A	-0.268744	7.5499	-3.98175	8.07269e-05	0.000536028	0.842489	KEAP1_NFE2L2_AC	no
STRAP	0.222105	7.6068	3.98134	8.08611e-05	0.000536643	0.840931	KEAP1_NFE2L2_AC	no
MYL6B	0.251626	6.31047	3.98114	8.09267e-05	0.000536802	0.84017	KEAP1_NFE2L2_AC	no
CD84	-0.481511	4.93574	-3.97965	8.14185e-05	0.000539785	0.834485	KEAP1_NFE2L2_AC	no
ASAH1	0.278199	8.78745	3.97784	8.20169e-05	0.000543473	0.827615	KEAP1_NFE2L2_AC	no
GNAI1	0.360349	6.08026	3.97762	8.20905e-05	0.000543681	0.826773	KEAP1_NFE2L2_AC	no
ETV5	-0.316891	6.79688	-3.9773	8.21971e-05	0.000544107	0.825556	KEAP1_NFE2L2_AC	no
ZNF519	-0.271993	3.45808	-3.97703	8.22852e-05	0.00054441	0.82455	KEAP1_NFE2L2_AC	no
SHISA3	-1.15627	3.9859	-3.97685	8.23458e-05	0.000544531	0.823861	KEAP1_NFE2L2_AC	no
SPEF2	-0.45876	4.59159	-3.9765	8.24612e-05	0.000545014	0.822547	KEAP1_NFE2L2_AC	no
KIAA0922	-0.260531	6.08508	-3.97407	8.32776e-05	0.000550128	0.813304	KEAP1_NFE2L2_AC	no
NCS1	-0.332829	5.94867	-3.97393	8.33257e-05	0.000550163	0.812763	KEAP1_NFE2L2_AC	no
CD69	-0.478606	5.08526	-3.97286	8.36849e-05	0.000552065	0.808727	KEAP1_NFE2L2_AC	no
GPSM2	-0.275611	6.10713	-3.97281	8.37022e-05	0.000552065	0.808533	KEAP1_NFE2L2_AC	no
PIK3IP1	-0.282565	6.93599	-3.97269	8.37424e-05	0.000552065	0.808082	KEAP1_NFE2L2_AC	no
APCDD1	-0.387262	5.68762	-3.97122	8.4243e-05	0.000555081	0.802491	KEAP1_NFE2L2_AC	no
IMP4	0.171997	6.57096	3.96926	8.49127e-05	0.000559208	0.795063	KEAP1_NFE2L2_AC	no
RAB43	-0.2269	5.99019	-3.96902	8.4997e-05	0.000559477	0.794133	KEAP1_NFE2L2_AC	no
KRT7	0.442144	9.29985	3.9688	8.50714e-05	0.00055968	0.793313	KEAP1_NFE2L2_AC	no
TTC25	-0.522077	3.62464	-3.96858	8.51464e-05	0.000559888	0.792486	KEAP1_NFE2L2_AC	no
SIGLEC7	-0.426151	4.11974	-3.96768	8.54568e-05	0.000561642	0.789072	KEAP1_NFE2L2_AC	no
PLCG1	-0.232979	7.21962	-3.96749	8.55227e-05	0.000561788	0.788349	KEAP1_NFE2L2_AC	no
C10orf35	0.260786	5.41859	3.96736	8.55693e-05	0.000561807	0.787839	KEAP1_NFE2L2_AC	no
C12orf47	0.179936	5.72159	3.96661	8.58281e-05	0.00056322	0.785006	KEAP1_NFE2L2_AC	no
SSC5D	-0.438626	5.95201	-3.96576	8.61243e-05	0.000564875	0.781775	KEAP1_NFE2L2_AC	no
C12orf35	-0.25226	6.87627	-3.96535	8.62637e-05	0.000565312	0.780258	KEAP1_NFE2L2_AC	no
RPL37A	0.231407	9.52279	3.96531	8.62787e-05	0.000565312	0.780095	KEAP1_NFE2L2_AC	no
IVL	-2.2621	1.89074	-3.96414	8.66873e-05	0.000567701	0.775663	KEAP1_NFE2L2_AC	no
GSTA1	1.37204	4.58661	3.96366	8.68546e-05	0.000568225	0.773856	KEAP1_NFE2L2_AC	no
SPAG17	-0.953845	3.70097	-3.96366	8.68557e-05	0.000568225	0.773843	KEAP1_NFE2L2_AC	no
FXYD3	0.761171	6.93143	3.96337	8.6959e-05	0.000568612	0.772728	KEAP1_NFE2L2_AC	no
PITPNM2	0.297572	6.01983	3.96295	8.71063e-05	0.000569286	0.771141	KEAP1_NFE2L2_AC	no
CFLAR	-0.25044	7.39193	-3.96061	8.79316e-05	0.000574303	0.762298	KEAP1_NFE2L2_AC	no
VARS	0.201499	7.83227	3.96052	8.79631e-05	0.000574303	0.761961	KEAP1_NFE2L2_AC	no
LTB4R	-0.370801	5.09652	-3.96028	8.80492e-05	0.000574573	0.761044	KEAP1_NFE2L2_AC	no
CSGALNACT2	-0.184631	6.53111	-3.96004	8.81362e-05	0.00057485	0.760118	KEAP1_NFE2L2_AC	no
GRIK5	-0.966802	2.20979	-3.95769	8.89735e-05	0.000580017	0.75125	KEAP1_NFE2L2_AC	no
EMILIN2	-0.318356	6.26684	-3.95718	8.91554e-05	0.000580909	0.749336	KEAP1_NFE2L2_AC	no
ATG4A	-0.182743	5.87478	-3.95643	8.94282e-05	0.000582392	0.74647	KEAP1_NFE2L2_AC	no
PLBD1	-0.424166	6.46581	-3.95459	9.00928e-05	0.000586423	0.739528	KEAP1_NFE2L2_AC	no
FAM159A	-0.446239	2.35247	-3.95431	9.01942e-05	0.000586786	0.738473	KEAP1_NFE2L2_AC	no
TRIO	-0.291264	7.65279	-3.95278	9.07519e-05	0.000590117	0.732693	KEAP1_NFE2L2_AC	no
PLEKHM1P	-0.29853	5.60116	-3.95244	9.0877e-05	0.000590631	0.731402	KEAP1_NFE2L2_AC	no
ELP3	0.193081	6.46636	3.95151	9.12192e-05	0.000592258	0.727877	KEAP1_NFE2L2_AC	no
ZNF792	-0.210963	4.82358	-3.95154	9.12083e-05	0.000592258	0.72799	KEAP1_NFE2L2_AC	no
RFK	0.270412	6.59047	3.951	9.14063e-05	0.000593173	0.725957	KEAP1_NFE2L2_AC	no
CHI3L1	-0.63118	7.45109	-3.94967	9.18968e-05	0.000596056	0.720939	KEAP1_NFE2L2_AC	no
ANTXR1	-0.391217	7.88903	-3.94799	9.25206e-05	0.0005998	0.714596	KEAP1_NFE2L2_AC	no
COPZ2	-0.37498	4.86119	-3.94735	9.27573e-05	0.00060073	0.7122	KEAP1_NFE2L2_AC	no
FAM126B	-0.182589	6.24159	-3.94743	9.27285e-05	0.00060073	0.712492	KEAP1_NFE2L2_AC	no
TMEM9	0.254658	7.92038	3.94699	9.28944e-05	0.000601315	0.710816	KEAP1_NFE2L2_AC	no
PLD3	0.2949	9.02105	3.94575	9.33557e-05	0.000603997	0.706172	KEAP1_NFE2L2_AC	no
TLR4	-0.367949	5.86398	-3.94484	9.36993e-05	0.000605916	0.702728	KEAP1_NFE2L2_AC	no
HMBS	0.235241	6.30669	3.94443	9.38557e-05	0.000606623	0.701164	KEAP1_NFE2L2_AC	no
FBLN7	-0.476498	4.53943	-3.9443	9.39044e-05	0.000606633	0.700679	KEAP1_NFE2L2_AC	no
ZC3H12B	-0.346289	3.04951	-3.94366	9.41438e-05	0.000607874	0.698292	KEAP1_NFE2L2_AC	no
SLC2A9	-0.362301	3.88348	-3.94339	9.42462e-05	0.00060823	0.697273	KEAP1_NFE2L2_AC	no
COL14A1	-0.540596	6.48952	-3.94296	9.44102e-05	0.000608984	0.695643	KEAP1_NFE2L2_AC	no
CSF3R	-0.543044	6.45443	-3.94222	9.46929e-05	0.000610502	0.692839	KEAP1_NFE2L2_AC	no
ZNF449	-0.204583	5.0138	-3.94186	9.48274e-05	0.000611062	0.69151	KEAP1_NFE2L2_AC	no
[truncated: 10,877 more rows]
