# Supplementary material for: Targeting ubiquitin signaling vulnerabilities in KEAP1-inactivated lung cancer
Source: EMBO J. 2026 Mar 20;45(9):3276–305. doi: 10.1038/s44318-026-00737-9 (PMC13144482; doi:10.1038/s44318-026-00737-9)
Supplement: Supplementary file 7 — Source data Fig. 5 [file 44318_2026_737_MOESM7_ESM.zip]

Archive with 5 entries (4 files):
- Figure 5 Source data/
- Figure 5 Source data/.DS_Store
- __MACOSX/Figure 5 Source data/._.DS_Store
- Figure 5 Source data/Figure 5CD.xlsx
- __MACOSX/Figure 5 Source data/._Figure 5CD.xlsx
