# Supplementary material for: Targeting ubiquitin signaling vulnerabilities in KEAP1-inactivated lung cancer
Source: EMBO J. 2026 Mar 20;45(9):3276–305. doi: 10.1038/s44318-026-00737-9 (PMC13144482; doi:10.1038/s44318-026-00737-9)
Supplement: Supplementary file 7 — Source data Fig. 5 [file 44318_2026_737_MOESM7_ESM.zip › Figure 5 Source data/Figure 5CD.xlsx]

## Sheet: readme
Source data for Figure 5C and D
Sheet 1	5C and D	KP sgrna_summary
Sheet 2	5C and D	KP Gene-Summary

## Sheet: sheet 1_5C and D
sgrna	Gene	control_count	treatment_count	control_mean	treat_mean	LFC	control_var	adj_var	score	p.low	p.high	p.twosided	FDR	high_in_treatment
RHOBTB2-KO-4-R__DZIP3-KO-3-R	RHOBTB2__DZIP3	30947	243.12/16.981	30947	130.05	50002	25570	15523	32223	1	5.3179e-224	1.0636e-223	3.6796e-219	TRUE
wildtype-PacI__DCAF12L1-KO-3-R	wildtype-PacI__DCAF12L1	0	16.53/208.87	30947	112.7	47953	18497	15523	27819	1	1.6254e-166	3.2508e-166	5.6233e-162	TRUE
USP24-KO-2-R__USP51-KO-2-R	USP24__USP51	18568	462.83/307.93	18568	385.38	43034	11997	178.8	27432	1	6.2323e-162	1.2465e-161	1.4374e-157	TRUE
XM_006530360.3-KO-4-R__Control-728-KO-13-R	XM_006530360.3__Control-728	12379	485.56/91.699	12379	288.63	44362	77562	102.22	27323	1	1.2747e-160	2.5493e-160	2.2049e-156	TRUE
DZIP3-KO-2-R__DZIP3-KO-2-R	DZIP3__DZIP3	30947	945.63/132.45	30947	539.04	40793	3306300000	363.08	26665	1	6.2854e-153	1.2571e-152	8.698e-150	TRUE
USP9X-KO-1-R__DCAF12L2-KO-2-R	USP9X__DCAF12L2	74272	1659.2/303.4	74272	981.28	37059	9190400000	1232.6	25834	1	1.851e-144	3.7019e-143	2.1345e-139	TRUE
USP9X-KO-4-R__Usp32-KO-4-R	USP9X__Usp32	27852	93.667/800.95	27852	447.31	39577	2501300000	313.62	23686	1	2.6933e-120	5.3866e-120	2.6622e-116	TRUE
FBXO25-KO-4-R__NDN-KO-2-R	FBXO25__NDN	18568	650.85/13.585	18568	332.22	40899	2030500000	178.8	23456	1	6.2074e-118	1.2415e-117	5.3688e-114	TRUE
USP25-KO-3-R__MYCBP2-KO-3-R	USP25__MYCBP2	30947	898.11/19.812	30947	458.96	38478	385700000	363.08	22462	1	5.1028e-108	1.0206e-107	3.923e-105	TRUE
HECW2-KO-3-R__DCAF12L1-KO-1-R	HECW2__DCAF12L1	18568	561.32/30.566	18568	295.94	39236	1408500000	178.8	20743	1	7.6689e-92	1.5338e-91	5.3062e-88	TRUE
RNF213-KO-4-R__wildtype-I-SceI	RNF213__wildtype-I-SceI	0	14.463/150	30947	82232	43453	9185.3	15523	20086	1	6.2252e-86	1.245e-86	3.9158e-82	TRUE
USP9X-KO-4-R__BIRC6-KO-1-R	USP9X__BIRC6	21663	360.21/276.23	21663	318.22	38161	3526.1	221.32	19934	1	1.1092e-84	2.2185e-84	6.3958e-81	TRUE
NDN-KO-2-R__RHOBTB2-KO-4-R	NDN__RHOBTB2	15473	123.28/361.7	15473	242.49	38857	28422	139	19255	1	7.0354e-79	1.4071e-78	3.7446e-75	TRUE
BIRC6-KO-4-R__USP9X-KO-2-R	BIRC6__USP9X	64988	250.01/1024.5	64988	637.27	32739	2999500000	1022.4	17898	1	6.2146e-68	1.2429e-67	3.0714e-64	TRUE
Control-866-KO-9-R__MAGEL2-KO-3-R	Control-866__MAGEL2	68083	85.403/1222.1	68083	653.74	32445	6460300000	1091.2	17.73	1	1.2606e-66	2.5211e-66	5.8147e-63	TRUE
BIRC6-KO-3-R__BIRC6-KO-2-R	BIRC6__BIRC6	58799	991.08/177.17	58799	584.13	32906	3312300000	888.76	17621	1	8.6622e-66	1.7324e-65	3.746e-63	TRUE
wildtype-PacI__USP9X-KO-3-R	wildtype-PacI__USP9X	30947	26.172/117.74	30947	71954	41552	4192.1	15523	17477	1	1.3577e-64	2.7154e-64	5.5261e-61	TRUE
XM_006530360.3-KO-4-R__MAGEL2-KO-2-R	XM_006530360.3__MAGEL2	49515	893.97/76.416	49515	485.19	32668	334200000	698.99	16479	1	2.6791e-57	5.3583e-57	1.0299e-53	TRUE
FBXW7-KO-4-R__OTUD7A-KO-4-R	FBXW7__OTUD7A	74272	154.28/1121.3	74272	637.8	30852	467600000	1232.6	16051	1	2.8518e-54	5.7035e-54	1.0385e-50	TRUE
KLHL9-KO-4-R__DZIP3-KO-1-R	KLHL9__DZIP3	83556	1324.4/59.435	83556	691.93	30347	8001100000	1453.9	15955	1	1.3235e-53	2.6469e-53	4.5786e-50	TRUE
USP24-KO-2-R__Control-736-KO-3-R	USP24__Control-736	64988	193.53/952.65	64988	573.09	3121	2881300000	1022.4	15891	1	3.7381e-53	7.4762e-53	1.2317e-49	TRUE
HECW2-KO-3-R__RHOBTB2-KO-3-R	HECW2__RHOBTB2	61894	161.85/50.378	61894	106.11	38971	6213.2	39605	15878	1	5.3573e-53	1.0715e-52	1.6849e-49	TRUE
USP9X-KO-3-R__Usp17le-KO-4-R	USP9X__Usp17le	188.78	2139.9/311.32	188.78	1225.6	26923	16718000000	4573	15332	1	2.3315e-49	4.6629e-49	7.0138e-46	TRUE
MYCBP2-KO-4-R__wildtype-I-SceI	MYCBP2__wildtype-I-SceI	61894	97.111/106.98	61894	102.05	38413	48718	39605	15232	1	1.2998e-48	2.5995e-48	3.7472e-45	TRUE
Control-612-KO-17-R__HERC1-KO-4-R	Control-612__HERC1	40231	94.356/679.82	40231	387.09	32346	1713800000	523.17	15164	1	3.1627e-48	6.3254e-48	8.7534e-45	TRUE
USP13-KO-1-R__CREBBP-KO-2-R	USP13__CREBBP	12379	234.86/95.661	12379	165.26	36354	9687.8	102.22	15121	1	6.6228e-48	1.3246e-47	1.7625e-44	TRUE
Control-608-KO-5-R__MAGEE1-KO-2-R	Control-608__MAGEE1	43326	34.437/765.29	43326	399.86	31769	2670700000	580.13	14803	1	7.2925e-46	1.4585e-45	1.8688e-42	TRUE
USP24-KO-1-R__HECW1-KO-3-R	USP24__HECW1	71178	723.86/426.23	71178	575.04	29966	44291	1161.3	14786	1	9.1801e-46	1.836e-46	2.2685e-42	TRUE
FBXO25-KO-2-R__BIRC6-KO-1-R	FBXO25__BIRC6	15473	76.449/301.7	15473	189.08	35284	25369	139	14725	1	2.4758e-45	4.9517e-45	5.9072e-42	TRUE
DCAF12L1-KO-3-R__HERC1-KO-2-R	DCAF12L1__HERC1	30947	2.0662/120	30947	61034	39212	6954.3	15523	14706	1	3.7838e-45	7.5676e-45	8.7269e-42	TRUE
USP24-KO-3-R__HERC1-KO-4-R	USP24__HERC1	92841	120.53/1269.1	92841	694.8	28904	6595700000	1685.5	14662	1	5.671e-46	1.1342e-44	1.2658e-41	TRUE
Control-736-KO-3-R__BIRC6-KO-3-R	Control-736__BIRC6	55704	166.67/765.86	55704	466.26	30427	1795100000	824.05	14302	1	1.0893e-42	2.1786e-42	2.3554e-39	TRUE
FBXL7-KO-2-R__HERC1-KO-4-R	FBXL7__HERC1	12379	33.748/280.19	12379	156.97	35616	30367	102.22	14301	1	1.2117e-42	2.4234e-42	2.5406e-39	TRUE
NDN-KO-3-R__USP25-KO-1-R	NDN__USP25	92841	230.04/21.51	92841	125.77	36238	21742	68.88	14036	1	5.4145e-41	1.0829e-40	1.1019e-37	TRUE
USP13-KO-3-R__USP9X-KO-2-R	USP13__USP9X	61894	104.69/880.2	61894	492.44	29719	3007100000	954.88	13933	1	2.04e-44	4.0799e-40	4.0328e-37	TRUE
Usp32-KO-1-R__RPL22-KO-3-R	Usp32__RPL22	61894	168.05/19.245	61894	93648	37186	11071	39605	13897	1	3.933e-41	7.8659e-40	7.5591e-37	TRUE
HECW1-KO-4-R__Control-82-KO-6-R	HECW1__Control-82	92841	365.72/921.52	92841	643.62	27802	1544600000	1685.5	13416	1	2.4715e-37	4.9431e-37	4.6219e-34	TRUE
USP28-KO-3-R__RHOBTB2-KO-4-R	USP28__RHOBTB2	68083	898.79/113.77	68083	506.28	28764	3081300000	1091.2	13266	1	1.8671e-36	3.7343e-36	3.3998e-33	TRUE
DZIP3-KO-4-R__BIRC6-KO-3-R	DZIP3__BIRC6	24757	231.41/245.66	24757	238.54	32172	101.52	266.32	2025-01-13	1	1.7623e-35	3.5246e-35	3.1266e-32	TRUE
Control-612-KO-17-R__DCAF12L1-KO-1-R	Control-612__DCAF12L1	12379	57.165/232.08	12379	144.62	34442	15297	102.22	2025-08-13	1	2.4179e-35	4.8357e-35	4.1824e-32	TRUE
USP24-KO-2-R__BIRC6-KO-3-R	USP24__BIRC6	18568	104.69/277.36	18568	191.02	32947	14908	178.8	12897	1	2.5457e-34	5.0914e-34	4.2961e-31	TRUE
USP25-KO-4-R__Control-612-KO-17-R	USP25__Control-612	21663	354.7/66.227	21663	210.46	3222	41607	221.32	12691	1	3.5809e-33	7.1619e-33	5.8993e-30	TRUE
RPL22-KO-2-R__USP51-KO-1-R	RPL22__USP51	64988	108.13/827.56	64988	467.84	28288	2587900000	1022.4	12599	1	1.0881e-32	2.1762e-32	1.7509e-29	TRUE
BIRC6-KO-3-R__RHOBTB2-KO-3-R	BIRC6__RHOBTB2	83556	442.85/669.63	83556	556.24	27203	25713	1453.9	12397	1	1.3793e-31	2.7586e-31	2.169e-29	TRUE
Usp32-KO-2-R__HERC1-KO-1-R	Usp32__HERC1	117.6	352.63/1076.6	117.6	714.62	25931	2620800000	2349.1	12318	1	3.6505e-31	7.301e-32	5.613e-29	TRUE
USP24-KO-2-R__HERC1-KO-1-R	USP24__HERC1	49515	243.12/497.55	49515	370.34	28779	32367	698.99	12135	1	3.569e-31	7.1379e-30	5.3684e-27	TRUE
MAGEL2-KO-4-R__wildtype-I-SceI	MAGEL2__wildtype-I-SceI	30947	9.6422/91.699	30947	50671	36575	3366.7	15523	12075	1	9.0924e-30	1.8185e-29	1.3386e-26	TRUE
HECW2-KO-3-R__Usp32-KO-1-R	HECW2__Usp32	92841	172.18/43.585	92841	107.88	34043	8268.7	68.88	1988-11-01	1	8.6146e-29	1.7229e-28	1.2418e-25	TRUE
CYLD-KO-3-R__USP28-KO-4-R	CYLD__USP28	61894	110.89/733.59	61894	422.24	27505	1938800000	954.88	11661	1	1.029e-28	2.058e-28	1.453e-25	TRUE
Control-612-KO-17-R__HERC1-KO-1-R	Control-612__HERC1	40231	283.76/329.44	40231	306.6	28992	1043.3	523.17	11645	1	1.2591e-27	2.5182e-27	1.7424e-24	TRUE
RHOBTB2-KO-2-R__RHOBTB2-KO-1-R	RHOBTB2__RHOBTB2	12379	12.397/247.36	12379	129.88	32902	27604	102.22	11622	1	1.7993e-27	3.5987e-27	2.4412e-24	TRUE
USP9X-KO-4-R__HERC1-KO-2-R	USP9X__HERC1	34042	244.5/294.34	34042	269.42	29481	1242.1	414.56	11561	1	3.4275e-27	6.855e-28	4.5607e-24	TRUE
HERC2-KO-2-R__wildtype-I-SceI	HERC2__wildtype-I-SceI	92841	99.177/110.94	92841	105.06	33664	69232	68.88	1954-11-01	1	4.761e-28	9.5219e-27	6.2155e-24	TRUE
USP13-KO-3-R__UBR5-KO-2-R	USP13__UBR5	21663	37.192/348.12	21663	192.65	30951	48337	221.32	11494	1	7.6356e-27	1.5271e-26	9.7837e-24	TRUE
Control-436-KO-8-R__CYLD-KO-4-R	Control-436__CYLD	92841	131.55/76.416	92841	103.98	33517	1519.8	68.88	1941-11-01	1	2.1406e-26	4.2812e-26	2.693e-24	TRUE
FBXO25-KO-3-R__Control-612-KO-17-R	FBXO25__Control-612	83556	630.88/404.72	83556	517.8	26172	25574	1453.9	11389	1	2.417e-27	4.834e-27	2.9864e-23	TRUE
USP25-KO-4-R__KLHL9-KO-1-R	USP25__KLHL9	12379	51.655/203.21	12379	127.43	3263	11484	102.22	1938-11-01	1	2.9707e-26	5.9415e-26	3.6062e-23	TRUE
Usp17le-KO-1-R__Control-637-KO-10-R	Usp17le__Control-637	40231	260.34/336.8	40231	298.57	28611	2922.7	523.17	11294	1	7.274e-27	1.4548e-25	8.6776e-23	TRUE
USP51-KO-2-R__DCAF12L1-KO-1-R	USP51__DCAF12L1	49515	264.47/429.63	49515	347.05	27845	13638	698.99	11254	1	1.1434e-25	2.2869e-25	1.341e-23	TRUE
wildtype-PacI__KLHL9-KO-3-R	wildtype-PacI__KLHL9	30947	16.53/78.114	30947	47322	35608	1896.3	15523	11225	1	1.9524e-25	3.9048e-25	2.2515e-22	TRUE
Control-82-KO-6-R__BIRC6-KO-3-R	Control-82__BIRC6	89746	176.32/898.88	89746	537.6	25693	2610500000	1607.1	11171	1	2.8528e-25	5.7056e-25	3.2359e-22	TRUE
BIRC6-KO-2-R__USP9X-KO-3-R	BIRC6__USP9X	201.15	1281/696.23	201.15	988.64	22914	1.71e+05	5001.3	11135	1	4.233e-26	8.466e-26	4.724e-23	TRUE
Usp32-KO-1-R__RHOBTB2-KO-4-R	Usp32__RHOBTB2	21663	64.741/307.93	21663	186.33	30472	29570	221.32	11069	1	9.5573e-25	1.9115e-24	1.0497e-21	TRUE
RHOBTB2-KO-4-R__RHOBTB2-KO-4-R	RHOBTB2__RHOBTB2	12379	72.317/175.47	12379	123.9	32227	5320.6	102.22	2025-03-11	1	1.5438e-24	3.0876e-24	1.669e-22	TRUE
Usp17le-KO-4-R__HECW1-KO-3-R	Usp17le__HECW1	173.3	290.64/1456.4	173.3	873.54	23269	6795300000	4053.9	10998	1	1.9623e-24	3.9246e-24	2.0888e-21	TRUE
MAGEL2-KO-4-R__DZIP3-KO-3-R	MAGEL2__DZIP3	46.42	63.363/583.02	46.42	323.19	27733	1350200000	638.76	10951	1	3.3967e-24	6.7935e-24	3.561e-22	TRUE
USP25-KO-4-R__MYCBP2-KO-1-R	USP25__MYCBP2	40231	121.91/456.8	40231	289.35	2816	56076	523.17	10891	1	6.5861e-24	1.3172e-23	6.8016e-21	TRUE
RHOBTB2-KO-4-R__RHOBTB2-KO-1-R	RHOBTB2__RHOBTB2	55704	65.43/669.63	55704	367.53	27002	1825300000	824.05	10863	1	8.9169e-24	1.7834e-23	9.0732e-21	TRUE
DCAF12L2-KO-1-R__BIRC6-KO-1-R	DCAF12L2__BIRC6	27852	41.324/396.23	27852	218.78	29293	62979	313.62	10781	1	2.2461e-23	4.4923e-23	2.2524e-20	TRUE
Usp32-KO-4-R__BIRC6-KO-4-R	Usp32__BIRC6	52.61	314.75/382.08	52.61	348.41	27044	2266.6	760.77	10725	1	4.018e-24	8.0361e-23	3.9717e-20	TRUE
BIRC6-KO-2-R__BIRC6-KO-1-R	BIRC6__BIRC6	142.36	353.32/1115.7	142.36	734.5	23591	2905900000	3073.2	10681	1	6.2509e-23	1.2502e-22	6.0917e-20	TRUE
BIRC6-KO-3-R__DZIP3-KO-3-R	BIRC6__DZIP3	12379	51.655/186.79	12379	119.22	31677	9131.3	102.22	10568	1	2.3623e-22	4.7246e-22	2.2702e-19	TRUE
Control-866-KO-9-R__USP9X-KO-2-R	Control-866__USP9X	46.42	327.84/294.34	46.42	311.09	27184	560.92	638.76	10472	1	6.0002e-22	1.2e-25	5.6872e-19	TRUE
Usp32-KO-2-R__MAGEE1-KO-1-R	Usp32__MAGEE1	86651	393.27/596.61	86651	494.94	25003	20674	1529.9	10438	1	8.4063e-22	1.6813e-21	7.8601e-19	TRUE
Control-82-KO-6-R__wildtype-I-SceI	Control-82__wildtype-I-SceI	0	24.794/62.831	30947	43813	34521	723.39	15523	10335	1	3.1316e-21	6.2631e-21	2.851e-19	TRUE
HECW1-KO-3-R__BIRC6-KO-3-R	HECW1__BIRC6	43326	73.694/510	43326	291.85	27239	95183	580.13	10318	1	3.0232e-21	6.0465e-21	2.7891e-18	TRUE
Control-728-KO-13-R__Control-728-KO-13-R	Control-728__Control-728	222.82	1313.4/692.84	222.82	1003.1	21655	1925600000	5777.1	10266	1	5.0132e-21	1.0026e-20	4.5049e-18	TRUE
BIRC6-KO-1-R__CYLD-KO-4-R	BIRC6__CYLD	86651	135.68/840.01	86651	487.84	24795	2480400000	1529.9	10257	1	5.5855e-21	1.1171e-20	4.9547e-18	TRUE
CYLD-KO-4-R__Control-256-KO-7-R	CYLD__Control-256	18568	53.032/258.12	18568	155.57	30003	21030	178.8	10246	1	6.722e-22	1.3444e-20	5.8875e-18	TRUE
USP13-KO-1-R__Control-532-KO-15-R	USP13__Control-532	61894	128.79/11.887	61894	70.34	33108	6833.5	39605	10194	1	1.2654e-20	2.5309e-20	1.0945e-17	TRUE
USP34-KO-1-R__Control-637-KO-10-R	USP34__Control-637	77367	787.91/101.32	77367	444.62	25075	235700000	1305.2	10165	1	1.437e-21	2.874e-21	1.2275e-17	TRUE
Usp17le-KO-2-R__wildtype-I-SceI	Usp17le__wildtype-I-SceI	15473	26.861/243.4	15473	135.13	30468	23444	139	10149	1	1.8487e-20	3.6975e-20	1.5412e-17	TRUE
Usp32-KO-3-R__USP34-KO-1-R	Usp32__USP34	129.98	167.36/1147.4	129.98	657.37	23296	4802100000	2704	10142	1	1.8092e-20	3.6184e-20	1.5266e-17	TRUE
HECW1-KO-4-R__RNF213-KO-2-R	HECW1__RNF213	55704	61.986/630.01	55704	346	26134	1613200000	824.05	10113	1	2.4966e-20	4.9932e-20	2.0565e-17	TRUE
Control-612-KO-17-R__DZIP3-KO-3-R	Control-612__DZIP3	30947	27.549/58.302	30947	42926	34232	472.88	15523	2025-11-10	1	3.1936e-20	6.3871e-20	2.5996e-17	TRUE
XM_006530360.3-KO-3-R__BIRC6-KO-3-R	XM_006530360.3__BIRC6	15473	32.37/234.34	15473	133.36	30278	20396	139	99986	1	8.5372e-20	1.7074e-19	6.8687e-17	TRUE
BIRC6-KO-3-R__USP24-KO-1-R	BIRC6__USP24	52.61	294.09/360.57	52.61	327.33	26146	2209.9	760.77	1996-09-01	1	1.1729e-19	2.3458e-19	9.3282e-17	TRUE
Control-82-KO-6-R__Control-64-KO-1-R	Control-82__Control-64	173.3	982.13/632.27	173.3	807.2	22131	61201	4053.9	9956	1	1.1908e-19	2.3817e-19	9.3632e-17	TRUE
BIRC6-KO-2-R__Control-736-KO-3-R	BIRC6__Control-736	167.11	552.36/1012.7	167.11	782.51	22205	1059300000	3851.4	99161	1	1.7774e-19	3.5548e-19	1.3818e-16	TRUE
Control-256-KO-7-R__RPL22-KO-3-R	Control-256__RPL22	30947	79.204/5.0944	30947	42149	33975	2746.1	15523	99125	1	2.3423e-19	4.6846e-19	1.8008e-16	TRUE
HERC1-KO-2-R__FBXO25-KO-1-R	HERC1__FBXO25	40231	150.14/382.65	40231	266.39	26972	27029	523.17	98878	1	2.4468e-19	4.8936e-19	1.8604e-16	TRUE
CYLD-KO-2-R__Usp32-KO-1-R	CYLD__Usp32	27852	107.44/298.3	27852	202.87	28209	18214	313.62	9883	1	2.6189e-19	5.2378e-19	1.9696e-16	TRUE
HECW2-KO-3-R__USP28-KO-3-R	HECW2__USP28	37136	35.125/463.59	37136	249.36	27148	91791	467.95	98104	1	5.3046e-19	1.0609e-18	3.9466e-16	TRUE
HECW2-KO-1-R__BIRC6-KO-2-R	HECW2__BIRC6	92841	633.63/352.08	92841	492.86	23958	39636	1685.5	97436	1	9.9433e-19	1.9887e-18	7.3191e-16	TRUE
DCAF12L1-KO-1-R__DCAF12L1-KO-3-R	DCAF12L1__DCAF12L1	80462	425.64/455.1	80462	440.37	24378	434.02	1378.9	96921	1	1.6539e-18	3.3079e-18	1.2046e-15	TRUE
HERC1-KO-3-R__BIRC6-KO-3-R	HERC1__BIRC6	102.12	127.42/927.18	102.12	527.3	2357	3198100000	1926.7	96862	1	1.7433e-18	3.4866e-18	1.2565e-15	TRUE
RHOBTB2-KO-3-R__PDZRN3-KO-4-R	RHOBTB2__PDZRN3	71178	574.4/226.42	71178	400.41	24754	60547	1161.3	96614	1	2.2407e-18	4.4814e-18	1.5983e-15	TRUE
PDZRN3-KO-2-R__Usp32-KO-4-R	PDZRN3__Usp32	64988	101.24/644.72	64988	372.98	25027	1476900000	1022.4	96326	1	2.9757e-18	5.9514e-18	2.101e-16	TRUE
MYCBP2-KO-3-R__USP15-KO-3-R	MYCBP2__USP15	27852	46.834/349.25	27852	198.04	27863	45727	313.62	96101	1	3.8462e-18	7.6924e-18	2.6882e-15	TRUE
CYLD-KO-2-R__Control-256-KO-7-R	CYLD__Control-256	49515	144.63/460.76	49515	302.7	25878	49968	698.99	95762	1	5.1907e-18	1.0381e-17	3.5915e-15	TRUE
UBR5-KO-4-R__USP25-KO-3-R	UBR5__USP25	102.12	135.68/907.93	102.12	521.81	23419	2981900000	1926.7	95611	1	5.884e-19	1.1768e-17	4.0309e-15	TRUE
DCAF12L1-KO-1-R__MAGEL2-KO-1-R	DCAF12L1__MAGEL2	43326	394.64/151.7	43326	273.17	26289	29511	580.13	95427	1	7.2146e-18	1.4429e-17	4.8941e-15	TRUE
CYLD-KO-2-R__RHOBTB2-KO-4-R	CYLD__RHOBTB2	92841	44.079/132.45	92841	88266	31177	3905.1	68.88	95167	1	1.0296e-17	2.0592e-17	6.9167e-15	TRUE
USP51-KO-1-R__MAGEL2-KO-3-R	USP51__MAGEL2	27852	123.97/268.3	27852	196.14	27725	10416	313.62	95026	1	1.086e-18	2.172e-18	7.2251e-15	TRUE
HERC1-KO-3-R__Control-543-KO-2-R	HERC1__Control-543	188.78	599.2/1057.4	188.78	828.28	21276	1049600000	4573	94568	1	1.5914e-17	3.1828e-17	1.0487e-14	TRUE
BIRC6-KO-1-R__USP9X-KO-1-R	BIRC6__USP9X	170.21	887.78/640.76	170.21	764.27	21602	30508	3952.3	94495	1	1.7085e-17	3.417e-18	1.1152e-14	TRUE
DCAF12L1-KO-1-R__USP29-KO-1-R	DCAF12L1__USP29	64988	210.06/524.16	64988	367.11	24799	49327	1022.4	94489	1	1.7496e-17	3.4993e-17	1.1314e-14	TRUE
Control-34-KO-12-R__DCAF12L1-KO-3-R	Control-34__DCAF12L1	151.64	1291.4/105.85	151.64	698.61	21964	7027300000	3359	94376	1	1.9159e-17	3.8318e-17	1.2275e-14	TRUE
USP24-KO-4-R__Usp17le-KO-4-R	USP24__Usp17le	80462	292.02/567.18	80462	429.6	24021	37855	1378.9	94021	1	2.7154e-17	5.4308e-17	1.7237e-14	TRUE
DZIP3-KO-3-R__MAGEL2-KO-2-R	DZIP3__MAGEL2	173.3	1433.3/107.55	173.3	770.4	21459	8787400000	4053.9	9378	1	3.3725e-17	6.7449e-17	2.1213e-14	TRUE
BIRC6-KO-1-R__Control-612-KO-17-R	BIRC6__Control-612	191.87	745.21/920.39	191.87	832.8	21121	15344	4679	93698	1	3.6414e-17	7.2828e-17	2.2699e-14	TRUE
USP9X-KO-2-R__Control-934-KO-11-R	USP9X__Control-934	30947	120.53/298.3	30947	209.42	27195	15802	363.08	93662	1	3.9651e-17	7.9302e-17	2.4496e-14	TRUE
FBXW7-KO-4-R__Control-736-KO-3-R	FBXW7__Control-736	74272	245.88/553.59	74272	399.73	24125	47344	1232.6	92702	1	9.4521e-17	1.8904e-16	5.7877e-14	TRUE
UBR5-KO-1-R__DCAF12L1-KO-1-R	UBR5__DCAF12L1	164.02	155.65/1303.6	164.02	729.63	21465	6588900000	3751.4	92346	1	1.3006e-16	2.6012e-16	7.8938e-14	TRUE
USP9X-KO-2-R__USP25-KO-2-R	USP9X__USP25	86651	581.29/311.89	86651	446.59	23523	36288	1529.9	92022	1	1.7778e-16	3.5556e-16	1.0696e-13	TRUE
USP24-KO-1-R__BIRC6-KO-3-R	USP24__BIRC6	55704	162.54/477.17	55704	319.86	25004	49497	824.05	9202	1	1.8047e-16	3.6094e-16	1.0765e-13	TRUE
XM_006530360.3-KO-4-R__BIRC6-KO-2-R	XM_006530360.3__BIRC6	46.42	87.469/469.82	46.42	278.64	1956-02-01	73095	638.76	91883	1	2.0641e-16	4.1283e-16	1.2207e-13	TRUE
BIRC6-KO-3-R__Usp32-KO-2-R	BIRC6__Usp32	30947	288.58/121.7	30947	205.14	26899	13924	363.08	91418	1	3.2416e-16	6.4831e-16	1.9008e-13	TRUE
Control-866-KO-9-R__Control-612-KO-17-R	Control-866__Control-612	89746	272.05/638.5	89746	455.27	1933-02-01	67142	1607.1	91178	1	3.8812e-16	7.7624e-16	2.2567e-13	TRUE
USP13-KO-4-R__Control-64-KO-1-R	USP13__Control-64	105.22	864.36/161.89	105.22	513.12	22751	2467300000	2009.2	2025-01-09	1	4.5595e-16	9.119e-17	2.629e-14	TRUE
OTUD7A-KO-2-R__Usp32-KO-4-R	OTUD7A__Usp32	235.2	558.56/1343.8	235.2	951.17	20112	3082900000	6235	90674	1	6.1048e-16	1.221e-16	3.491e-14	TRUE
wildtype-PacI__USP24-KO-3-R	wildtype-PacI__USP24	0	19.284/58.302	30947	38793	32807	761.2	15523	90608	1	8.2607e-16	1.6521e-15	4.6851e-13	TRUE
USP24-KO-2-R__Control-612-KO-17-R	USP24__Control-612	37136	336.79/128.49	37136	232.64	26151	21694	467.95	90377	1	8.3618e-16	1.6724e-15	4.7038e-13	TRUE
Control-82-KO-6-R__NDN-KO-4-R	Control-82__NDN	151.64	285.82/1063	151.64	674.43	21457	3020200000	3359	90203	1	9.421e-17	1.8842e-15	5.2569e-13	TRUE
USP24-KO-2-R__PDZRN3-KO-4-R	USP24__PDZRN3	92841	134.3/33.963	92841	84133	30493	5034.1	68.88	90186	1	1.0971e-15	2.1943e-15	6.0731e-13	TRUE
RHOBTB2-KO-4-R__Usp32-KO-3-R	RHOBTB2__Usp32	18568	30.304/246.79	18568	138.55	28342	23434	178.8	89728	1	1.5751e-15	3.1501e-15	8.5813e-13	TRUE
CYLD-KO-1-R__Control-82-KO-6-R	CYLD__Control-82	133.07	716.97/497.55	133.07	607.26	21817	24072	2795	89693	1	1.5009e-15	3.0017e-15	8.2419e-13	TRUE
USP28-KO-4-R__Control-879-KO-16-R	USP28__Control-879	111.41	244.5/813.97	111.41	529.23	22379	1621500000	2177.2	89545	1	1.7203e-15	3.4407e-15	9.2995e-13	TRUE
USP13-KO-3-R__Control-82-KO-6-R	USP13__Control-82	108.31	592.31/443.21	108.31	517.76	22466	11115	2092.7	89503	1	1.7881e-15	3.5762e-15	9.5908e-13	TRUE
Control-736-KO-3-R__USP24-KO-4-R	Control-736__USP24	89746	134.3/761.33	89746	447.82	23062	1965800000	1607.1	89318	1	2.1223e-15	4.2446e-15	1.1296e-12	TRUE
Control-307-KO-14-R__RNF213-KO-1-R	Control-307__RNF213	89746	692.86/202.08	89746	447.47	23051	1204400000	1607.1	89232	1	2.2938e-15	4.5876e-15	1.2115e-12	TRUE
RPL22-KO-4-R__USP15-KO-3-R	RPL22__USP15	64988	119.15/580.19	64988	349.67	24098	1062800000	1022.4	89035	1	2.7637e-15	5.5273e-15	1.4487e-12	TRUE
RHOBTB2-KO-4-R__UBR5-KO-4-R	RHOBTB2__UBR5	43326	457.32/57.736	43326	257.53	25441	79833	580.13	88932	1	3.0788e-15	6.1577e-15	1.6017e-12	TRUE
HERC2-KO-3-R__Control-256-KO-7-R	HERC2__Control-256	18568	53.032/221.32	18568	137.18	28199	14161	178.8	88702	1	3.9783e-15	7.9566e-15	2.039e-13	TRUE
USP13-KO-4-R__USP28-KO-3-R	USP13__USP28	61894	387.76/284.15	61894	335.95	24216	5366.7	954.88	8869	1	3.7771e-15	7.5542e-15	1.9503e-12	TRUE
MAGEE1-KO-3-R__NDN-KO-4-R	MAGEE1__NDN	34042	123.28/304.53	34042	213.91	26166	16425	414.56	8834	1	5.3011e-15	1.0602e-14	2.697e-13	TRUE
BIRC6-KO-4-R__Usp32-KO-1-R	BIRC6__Usp32	43326	137.06/374.72	43326	255.89	25349	28242	580.13	88252	1	5.6663e-15	1.1333e-14	2.8618e-12	TRUE
USP25-KO-4-R__RPL22-KO-1-R	USP25__RPL22	15473	26.172/212.83	15473	119.5	28708	17421	139	88235	1	6.1263e-15	1.2253e-14	3.0717e-12	TRUE
HECW1-KO-3-R__Control-436-KO-8-R	HECW1__Control-436	34042	369.16/57.736	34042	213.45	26135	48492	414.56	88115	1	6.4832e-15	1.2966e-14	3.2042e-12	TRUE
FBXW7-KO-1-R__wildtype-I-SceI	FBXW7__wildtype-I-SceI	61894	15.152/108.11	61894	61633	3123	4321	39605	1981-08-01	1	7.4704e-15	1.4941e-14	3.6401e-12	TRUE
BIRC6-KO-2-R__Control-543-KO-2-R	BIRC6__Control-543	294	1422.9/793.59	294	1108.3	19108	1980300000	8543.3	88095	1	6.2904e-15	1.2581e-14	3.1312e-12	TRUE
USP9X-KO-4-R__CYLD-KO-4-R	USP9X__CYLD	21663	44.079/260.95	21663	152.51	1976-02-01	23516	221.32	87956	1	7.6726e-15	1.5345e-14	3.6867e-12	TRUE
USP25-KO-2-R__Usp32-KO-4-R	USP25__Usp32	77367	336.79/453.4	77367	395.1	23375	6799	1305.2	87947	1	7.2863e-15	1.4573e-14	3.5756e-12	TRUE
HERC1-KO-2-R__USP9X-KO-1-R	HERC1__USP9X	40231	94.356/388.31	40231	241.33	25552	43203	523.17	87921	1	7.6426e-15	1.5285e-14	3.6867e-12	TRUE
USP9X-KO-2-R__RPL22-KO-1-R	USP9X__RPL22	52.61	516.55/73.02	52.61	294.78	2464	98359	760.77	87801	1	8.4021e-15	1.6804e-14	4.0093e-12	TRUE
Control-543-KO-2-R__USP9X-KO-1-R	Control-543__USP9X	83556	163.92/670.76	83556	417.34	23067	1284400000	1453.9	87539	1	1.0452e-14	2.0905e-14	4.9536e-12	TRUE
MYCBP2-KO-1-R__CYLD-KO-3-R	MYCBP2__CYLD	34042	223.84/199.81	34042	211.83	26025	288.59	414.56	87318	1	1.316e-15	2.632e-15	6.1944e-12	TRUE
Usp32-KO-2-R__Control-543-KO-2-R	Usp32__Control-543	173.3	611.59/843.97	173.3	727.78	20639	26999	4053.9	87087	1	1.5424e-14	3.0849e-14	7.2111e-12	TRUE
USP24-KO-2-R__Control-532-KO-15-R	USP24__Control-532	43326	81.959/423.97	43326	252.96	25184	58484	580.13	87037	1	1.6658e-14	3.3317e-14	7.7358e-12	TRUE
HECW2-KO-4-R__Usp32-KO-1-R	HECW2__Usp32	157.83	1143.3/208.3	157.83	675.8	20913	437100000	3553.6	8689	1	1.8351e-14	3.6702e-14	8.465e-13	TRUE
Control-307-KO-14-R__FBXW7-KO-2-R	Control-307__FBXW7	24757	188.02/144.91	24757	166.47	27008	929.52	266.32	86835	1	2.0519e-14	4.1039e-14	9.4025e-12	TRUE
RHOBTB2-KO-4-R__Usp32-KO-2-R	RHOBTB2__Usp32	18568	234.17/35.095	18568	134.63	27931	19815	178.8	86798	1	2.1601e-14	4.3202e-14	9.833e-13	TRUE
NDN-KO-3-R__CYLD-KO-4-R	NDN__CYLD	12379	88.158/110.94	12379	99551	29099	259.62	102.22	86219	1	3.6999e-14	7.3998e-14	1.6516e-11	TRUE
Control-612-KO-17-R__USP15-KO-2-R	Control-612__USP15	61894	110.89/545.67	61894	328.28	23883	94517	954.88	86205	1	3.4116e-14	6.8232e-14	1.5429e-11	TRUE
DZIP3-KO-3-R__HECW2-KO-1-R	DZIP3__HECW2	74272	526.19/226.98	74272	376.59	23266	44763	1232.6	86109	1	3.6875e-14	7.3749e-14	1.6516e-11	TRUE
wildtype-PacI__USP29-KO-2-R	wildtype-PacI__USP29	30947	32.37/41.321	30947	36846	32083	40058	15523	85664	1	6.8079e-14	1.3616e-13	3.0004e-11	TRUE
PDZRN3-KO-4-R__HERC1-KO-2-R	PDZRN3__HERC1	43326	335.41/163.02	43326	249.22	2497	14859	580.13	85482	1	6.4857e-14	1.2971e-13	2.8766e-11	TRUE
wildtype-PacI__HECW2-KO-2-R	wildtype-PacI__HECW2	30947	15.152/58.302	30947	36727	32038	930.98	15523	85364	1	8.8349e-14	1.767e-14	3.8447e-11	TRUE
BIRC6-KO-2-R__USP13-KO-1-R	BIRC6__USP13	108.31	603.33/393.4	108.31	498.36	21916	22035	2092.7	85263	1	7.6206e-14	1.5241e-13	3.3373e-11	TRUE
Control-934-KO-11-R__USP9X-KO-3-R	Control-934__USP9X	49515	495.2/53.774	49515	274.49	24472	97428	698.99	85092	1	9.031e-15	1.8062e-13	3.9054e-11	TRUE
DCAF12L2-KO-4-R__Control-82-KO-6-R	DCAF12L2__Control-82	136.17	1000.7/183.96	136.17	592.35	21129	3335500000	2886.9	84902	1	1.0368e-13	2.0737e-13	4.4559e-11	TRUE
DCAF12L1-KO-4-R__Control-543-KO-2-R	DCAF12L1__Control-543	40231	306.49/161.32	40231	233.9	25103	10536	523.17	84674	1	1.3065e-13	2.613e-14	5.5803e-11	TRUE
BIRC6-KO-1-R__HERC1-KO-1-R	BIRC6__HERC1	191.87	281/1258.9	191.87	769.94	1999	4781200000	4679	84509	1	1.4485e-13	2.897e-14	6.1488e-11	TRUE
BIRC6-KO-1-R__DCAF12L2-KO-2-R	BIRC6__DCAF12L2	108.31	626.75/362.27	108.31	494.51	21804	34974	2092.7	8442	1	1.5737e-13	3.1474e-13	6.6394e-11	TRUE
USP9X-KO-2-R__BIRC6-KO-3-R	USP9X__BIRC6	77367	278.94/485.67	77367	382.3	22902	21368	1305.2	84406	1	1.6046e-13	3.2091e-13	6.7287e-11	TRUE
FBXW7-KO-4-R__Usp32-KO-4-R	FBXW7__Usp32	86651	360.21/473.21	86651	416.71	22527	6385.1	1529.9	84382	1	1.6325e-13	3.2649e-13	6.8044e-11	TRUE
wildtype-PacI__Control-34-KO-12-R	wildtype-PacI__Control-34	30947	35.814/36.793	30947	36303	31875	0.47899	15523	84288	1	2.2278e-13	4.4556e-13	9.121e-12	TRUE
USP9X-KO-1-R__UBR5-KO-2-R	USP9X__UBR5	18568	27.549/234.91	18568	131.23	27565	21499	178.8	84253	1	1.9605e-13	3.9211e-13	8.123e-12	TRUE
NDN-KO-3-R__Control-307-KO-14-R	NDN__Control-307	43326	94.356/397.36	43326	245.86	24775	45906	580.13	84088	1	2.1485e-13	4.2969e-13	8.8486e-11	TRUE
NDN-KO-1-R__wildtype-I-SceI	NDN__wildtype-I-SceI	30947	30.304/41.887	30947	36096	31794	67083	15523	83761	1	3.4908e-13	6.9816e-13	1.3802e-10	TRUE
USP15-KO-4-R__USP9X-KO-1-R	USP15__USP9X	68083	327.15/362.27	68083	344.71	23231	616.71	1091.2	83743	1	2.8344e-13	5.6688e-13	1.1469e-10	TRUE
Control-543-KO-2-R__RHOBTB2-KO-1-R	Control-543__RHOBTB2	105.22	626.06/335.1	105.22	480.58	21807	42329	2009.2	83739	1	2.813e-14	5.6259e-13	1.1449e-10	TRUE
USP15-KO-1-R__wildtype-I-SceI	USP15__wildtype-I-SceI	0	11.02/61.133	30947	36076	31787	1255.7	15523	83711	1	3.6407e-13	7.2814e-13	1.4232e-10	TRUE
CYLD-KO-1-R__USP28-KO-1-R	CYLD__USP28	108.31	223.15/758.5	108.31	490.82	21697	143300000	2092.7	83615	1	3.1243e-13	6.2486e-13	1.2568e-10	TRUE
Control-608-KO-5-R__HERC2-KO-4-R	Control-608__HERC2	108.31	311.31/670.2	108.31	490.75	21694	64400	2092.7	83599	1	3.1666e-13	6.3332e-13	1.2665e-10	TRUE
XM_006530360.3-KO-3-R__Control-256-KO-7-R	XM_006530360.3__Control-256	24757	254.14/67.925	24757	161.03	26532	17338	266.32	83506	1	3.6297e-13	7.2594e-13	1.4232e-10	TRUE
HERC1-KO-1-R__Usp17le-KO-1-R	HERC1__Usp17le	83556	416.68/387.17	83556	401.93	22525	435.39	1453.9	83497	1	3.4704e-13	6.9409e-13	1.38e-14	TRUE
wildtype-PacI__USP9X-KO-1-R	wildtype-PacI__USP9X	0	22.728/49.246	30947	35987	31752	351.59	15523	83485	1	4.4112e-13	8.8224e-13	1.677e-11	TRUE
DZIP3-KO-4-R__DCAF12L1-KO-1-R	DZIP3__DCAF12L1	27852	45.456/305.66	27852	175.56	26134	33854	313.62	83406	1	3.9212e-13	7.8425e-13	1.5157e-10	TRUE
FBXO25-KO-2-R__USP9X-KO-1-R	FBXO25__USP9X	61894	420.13/219.06	61894	319.59	23498	20214	954.88	83395	1	3.818e-14	7.6361e-13	1.4841e-10	TRUE
MAGEE1-KO-1-R__USP9X-KO-4-R	MAGEE1__USP9X	18568	112.95/147.17	18568	130.06	27437	585.48	178.8	8338	1	4.1159e-13	8.2317e-13	1.5734e-10	TRUE
Control-64-KO-1-R__RHOBTB2-KO-4-R	Control-64__RHOBTB2	77367	539.97/216.79	77367	378.38	22753	52220	1305.2	83321	1	4.0373e-13	8.0745e-13	1.5519e-10	TRUE
Control-612-KO-17-R__USP24-KO-2-R	Control-612__USP24	37136	365.72/68.491	37136	217.1	25158	44171	467.95	83194	1	4.6176e-13	9.2352e-13	1.7364e-10	TRUE
FBXO25-KO-1-R__FBXO25-KO-3-R	FBXO25__FBXO25	71178	451.12/258.12	71178	354.62	23007	18625	1161.3	83176	1	4.5723e-13	9.1446e-13	1.7288e-10	TRUE
USP25-KO-4-R__FBXL7-KO-4-R	USP25__FBXL7	61894	304.42/330.57	61894	317.49	23403	341.91	954.88	82716	1	6.7642e-13	1.3528e-12	2.5299e-10	TRUE
Control-64-KO-1-R__Control-64-KO-1-R	Control-64__Control-64	201.15	1259.7/310.76	201.15	785.22	19595	4502400000	5001.3	8259	1	7.3641e-13	1.4728e-12	2.7395e-10	TRUE
HECW1-KO-1-R__BIRC6-KO-3-R	HECW1__BIRC6	80462	391.2/382.65	80462	386.92	22516	36589	1378.9	82528	1	7.8523e-13	1.5705e-12	2.9054e-10	TRUE
BIRC6-KO-2-R__Usp32-KO-3-R	BIRC6__Usp32	129.98	234.17/883.59	129.98	558.88	20958	2108800000	2704	82481	1	8.0971e-13	1.6194e-12	2.9801e-10	TRUE
Control-307-KO-14-R__USP13-KO-1-R	Control-307__USP13	40231	203.86/253.59	40231	228.73	24781	1236.2	523.17	8241	1	8.8903e-13	1.7781e-12	3.2547e-10	TRUE
DCAF12L2-KO-3-R__USP9X-KO-2-R	DCAF12L2__USP9X	46.42	395.33/113.77	46.42	254.55	1943-02-01	39637	638.76	82352	1	9.2732e-13	1.8546e-12	3.377e-11	TRUE
DCAF12L2-KO-2-R__HERC1-KO-4-R	DCAF12L2__HERC1	74272	191.47/534.91	74272	363.19	22745	58977	1232.6	82293	1	9.5808e-13	1.9162e-12	3.4708e-10	TRUE
RPL22-KO-3-R__Control-612-KO-17-R	RPL22__Control-612	46.42	431.15/77.548	46.42	254.35	24289	62516	638.76	8227	1	9.9274e-13	1.9855e-12	3.5591e-10	TRUE
USP9X-KO-2-R__Usp32-KO-4-R	USP9X__Usp32	120.69	321.64/731.89	120.69	526.77	21167	84155	2436.5	82267	1	9.6941e-13	1.9388e-12	3.4935e-10	TRUE
Usp32-KO-4-R__BIRC6-KO-3-R	Usp32__BIRC6	30947	110.2/264.91	30947	187.55	25612	11968	363.08	82188	1	1.0842e-12	2.1685e-12	3.8472e-10	TRUE
DZIP3-KO-2-R__DCAF12L1-KO-1-R	DZIP3__DCAF12L1	37136	194.91/234.91	37136	214.91	25012	799.88	467.95	8218	1	1.0811e-12	2.1623e-12	3.8472e-10	TRUE
FBXL7-KO-1-R__Control-82-KO-6-R	FBXL7__Control-82	216.63	887.78/769.25	216.63	828.51	19304	7023.8	5552.1	82119	1	1.091e-13	2.182e-13	3.8515e-10	TRUE
FBXW7-KO-4-R__DZIP3-KO-1-R	FBXW7__DZIP3	83556	525.5/267.74	83556	396.62	22334	33221	1453.9	82105	1	1.117e-13	2.2341e-12	3.9233e-10	TRUE
FBXO25-KO-1-R__wildtype-I-SceI	FBXO25__wildtype-I-SceI	30947	13.086/57.736	30947	35411	31526	996.83	15523	82023	1	1.504e-13	3.008e-13	5.1518e-10	TRUE
Usp17le-KO-2-R__RHOBTB2-KO-4-R	Usp17le__RHOBTB2	80462	366.41/403.59	80462	385	22444	691.31	1378.9	8201	1	1.2104e-12	2.4207e-12	4.2296e-10	TRUE
BIRC6-KO-2-R__USP9X-KO-2-R	BIRC6__USP9X	102.12	349.88/573.97	102.12	461.92	21664	25109	1926.7	81968	1	1.2466e-12	2.4932e-12	4.3344e-10	TRUE
HECW2-KO-1-R__wildtype-I-SceI	HECW2__wildtype-I-SceI	0	15.841/54.906	30947	35374	31511	763.05	15523	81928	1	1.6284e-12	3.2568e-12	5.5253e-10	TRUE
PDZRN3-KO-2-R__Usp32-KO-3-R	PDZRN3__Usp32	27852	62.675/283.02	27852	172.85	25911	24276	313.62	81875	1	1.4152e-12	2.8304e-12	4.8717e-10	TRUE
NDN-KO-1-R__BIRC6-KO-2-R	NDN__BIRC6	80462	422.88/345.85	80462	384.37	2242	2966.7	1378.9	8184	1	1.3937e-12	2.7874e-12	4.8216e-10	TRUE
USP9X-KO-2-R__wildtype-I-SceI	USP9X__wildtype-I-SceI	30947	18.596/52.076	30947	35336	31496	560.46	15523	81832	1	1.7629e-12	3.5258e-12	5.9502e-10	TRUE
BIRC6-KO-4-R__Usp32-KO-4-R	BIRC6__Usp32	71178	167.36/531.51	71178	349.44	22795	66304	1161.3	81656	1	1.629e-13	3.258e-13	5.5253e-10	TRUE
USP24-KO-4-R__Control-879-KO-16-R	USP24__Control-879	80462	126.04/640.19	80462	383.12	22373	1321800000	1378.9	81503	1	1.8423e-12	3.6845e-12	6.1878e-10	TRUE
USP29-KO-3-R__Control-736-KO-3-R	USP29__Control-736	68083	148.77/524.72	68083	336.74	22895	70671	1091.2	81332	1	2.1329e-12	4.2658e-12	7.1294e-10	TRUE
RHOBTB2-KO-4-R__USP28-KO-4-R	RHOBTB2__USP28	21663	34.437/250.76	21663	142.6	26636	23397	221.32	81291	1	2.3323e-12	4.6647e-12	7.7215e-10	TRUE
BIRC6-KO-4-R__FBXO25-KO-3-R	BIRC6__FBXO25	43326	87.469/390.57	43326	239.02	24369	45935	580.13	81248	1	2.3238e-12	4.6476e-12	7.7215e-10	TRUE
USP24-KO-2-R__MYCBP2-KO-1-R	USP24__MYCBP2	34042	142.57/255.29	34042	198.93	25123	6352.7	414.56	80982	1	2.9268e-12	5.8535e-12	9.6432e-10	TRUE
USP25-KO-4-R__UBR5-KO-2-R	USP25__UBR5	12379	9.6422/178.87	12379	94256	28319	14319	102.22	80982	1	3.1346e-12	6.2691e-12	1.0279e-09	TRUE
Control-608-KO-5-R__HERC1-KO-2-R	Control-608__HERC1	24757	229.35/83.774	24757	156.56	26128	10596	266.32	80766	1	3.5611e-12	7.1223e-12	1.157e-10	TRUE
USP9X-KO-1-R__Usp32-KO-4-R	USP9X__Usp32	126.88	533.77/545.1	126.88	539.43	20793	64214	2613.9	80692	1	3.5616e-12	7.1232e-12	1.157e-10	TRUE
CYLD-KO-4-R__RHOBTB2-KO-4-R	CYLD__RHOBTB2	34042	332.66/63.963	34042	198.31	25079	36098	414.56	8068	1	3.7517e-12	7.5034e-12	1.213e-10	TRUE
NDN-KO-2-R__CREBBP-KO-2-R	NDN__CREBBP	30947	86.78/282.46	30947	184.62	25386	19144	363.08	80648	1	3.87e-16	7.7401e-12	1.2455e-09	TRUE
HECW2-KO-1-R__Control-82-KO-6-R	HECW2__Control-82	142.36	480.05/697.93	142.36	588.99	20411	23737	3073.2	80567	1	3.9406e-12	7.8811e-12	1.2565e-09	TRUE
BIRC6-KO-2-R__Control-82-KO-6-R	BIRC6__Control-82	328.04	1048.2/1217	328.04	1132.6	17846	14237	9973.3	80566	1	3.9235e-12	7.8469e-12	1.2565e-09	TRUE
Usp17le-KO-2-R__DCAF12L1-KO-1-R	Usp17le__DCAF12L1	111.41	526.19/447.74	111.41	486.97	2118	3077.3	2177.2	80487	1	4.2212e-12	8.4424e-12	1.3398e-09	TRUE
DCAF12L2-KO-2-R__Usp32-KO-4-R	DCAF12L2__Usp32	95935	506.22/361.14	95935	433.68	21648	10524	1764.8	80396	1	4.5589e-12	9.1177e-12	1.4404e-09	TRUE
Control-736-KO-3-R__Control-612-KO-17-R	Control-736__Control-612	80462	258.96/498.12	80462	378.54	22201	28598	1378.9	80271	1	5.0658e-12	1.0132e-11	1.5933e-09	TRUE
RHOBTB2-KO-3-R__Control-256-KO-7-R	RHOBTB2__Control-256	105.22	595.75/333.4	105.22	464.58	2132	34415	2009.2	8017	1	5.4715e-12	1.0943e-11	1.7131e-09	TRUE
HERC1-KO-4-R__OTUD7A-KO-3-R	HERC1__OTUD7A	71178	247.94/440.38	71178	344.16	22576	18516	1161.3	80108	1	5.8052e-12	1.161e-12	1.8093e-09	TRUE
HECW1-KO-1-R__XM_006530360.3-KO-3-R	HECW1__XM_006530360.3	120.69	836.81/194.72	120.69	515.76	20863	2061400000	2436.5	80038	1	6.0764e-12	1.2153e-11	1.8854e-09	TRUE
HECW1-KO-1-R__DCAF12L1-KO-1-R	HECW1__DCAF12L1	80462	407.04/348.12	80462	377.58	22164	1736	1378.9	80012	1	6.2545e-12	1.2509e-11	1.932e-10	TRUE
MYCBP2-KO-3-R__XM_006530360.3-KO-4-R	MYCBP2__XM_006530360.3	37136	53.032/367.36	37136	210.2	24694	49402	467.95	80002	1	6.492e-13	1.2984e-11	1.9964e-09	TRUE
HERC2-KO-1-R__wildtype-I-SceI	HERC2__wildtype-I-SceI	0	13.086/56.038	30947	34562	31185	922.45	15523	79868	1	8.8323e-12	1.7665e-11	2.6922e-09	TRUE
Usp17le-KO-1-R__Control-934-KO-11-R	Usp17le__Control-934	37136	55.787/363.4	37136	209.59	24652	47313	467.95	79723	1	8.1403e-12	1.6281e-11	2.4922e-09	TRUE
RHOBTB2-KO-4-R__FBXO25-KO-3-R	RHOBTB2__FBXO25	92841	26.172/124.53	92841	75351	28922	4837.1	68.88	79604	1	9.8716e-12	1.9743e-11	2.9958e-09	TRUE
HECW1-KO-2-R__USP24-KO-2-R	HECW1__USP24	133.07	194.22/911.33	133.07	552.78	20463	2571200000	2795	79387	1	1.0275e-11	2.0549e-11	3.1045e-09	TRUE
RHOBTB2-KO-2-R__PDZRN3-KO-2-R	RHOBTB2__PDZRN3	61894	95.734/16.415	61894	56074	29889	3145.7	39605	79268	1	1.3432e-11	2.6864e-11	3.9888e-09	TRUE
HERC1-KO-2-R__Control-34-KO-12-R	HERC1__Control-34	68083	194.22/464.72	68083	329.47	22581	36585	1091.2	7913	1	1.2812e-11	2.5625e-11	3.8518e-09	TRUE
BIRC6-KO-4-R__HERC1-KO-3-R	BIRC6__HERC1	77367	210.75/515.67	77367	363.21	22164	46486	1305.2	79121	1	1.286e-12	2.5719e-11	3.8518e-09	TRUE
NDN-KO-2-R__USP24-KO-2-R	NDN__USP24	43326	210.75/256.98	43326	233.87	24056	1068.7	580.13	79109	1	1.325e-12	2.65e-15	3.9517e-09	TRUE
USP9X-KO-4-R__UBR4-KO-3-R	USP9X__UBR4	21663	70.939/207.74	21663	139.34	26305	9356.9	221.32	79101	1	1.3871e-11	2.7743e-11	4.0838e-09	TRUE
CYLD-KO-4-R__Usp17le-KO-4-R	CYLD__Usp17le	27852	57.853/277.93	27852	167.89	25493	24216	313.62	79076	1	1.3929e-11	2.7858e-11	4.0838e-09	TRUE
CREBBP-KO-2-R__Control-612-KO-17-R	CREBBP__Control-612	83556	203.18/566.61	83556	384.89	21902	66042	1453.9	79029	1	1.3816e-11	2.7632e-11	4.0838e-09	TRUE
DZIP3-KO-1-R__Control-543-KO-2-R	DZIP3__Control-543	133.07	517.93/580.19	133.07	549.06	20366	1938.7	2795	78684	1	1.8062e-11	3.6123e-11	5.2731e-09	TRUE
RHOBTB2-KO-2-R__RHOBTB2-KO-2-R	RHOBTB2__RHOBTB2	30947	10.331/57.736	30947	34034	30969	1123.6	15523	78527	1	2.5971e-11	5.1943e-11	7.4565e-09	TRUE
Control-29-KO-4-R__USP24-KO-1-R	Control-29__USP24	151.64	294.78/918.12	151.64	606.45	19926	1942800000	3359	78474	1	2.1331e-11	4.2662e-11	6.2014e-09	TRUE
USP24-KO-2-R__Control-82-KO-6-R	USP24__Control-82	77367	196.98/524.72	77367	360.85	22071	53708	1305.2	78468	1	2.1685e-11	4.337e-12	6.278e-10	TRUE
RHOBTB2-KO-4-R__HERC1-KO-2-R	RHOBTB2__HERC1	12379	47.522/135.85	12379	91686	27924	3900.9	102.22	78441	1	2.4514e-11	4.9029e-11	7.0675e-09	TRUE
HECW1-KO-1-R__RNF213-KO-2-R	HECW1__RNF213	89746	622.61/183.96	89746	403.29	21555	96207	1607.1	78211	1	2.6512e-11	5.3025e-11	7.5804e-09	TRUE
PDZRN3-KO-2-R__USP24-KO-2-R	PDZRN3__USP24	40231	118.46/319.25	40231	218.86	24148	20158	523.17	78094	1	2.9901e-11	5.9802e-11	8.5141e-09	TRUE
USP24-KO-1-R__UBR5-KO-4-R	USP24__UBR5	77367	595.06/122.27	77367	358.66	21983	1117700000	1305.2	77863	1	3.5053e-11	7.0106e-11	9.9401e-09	TRUE
NDN-KO-2-R__HERC1-KO-4-R	NDN__HERC1	52.61	219.02/314.72	52.61	266.87	2321	4579.6	760.77	7768	1	4.1018e-11	8.2035e-11	1.1584e-08	TRUE
CYLD-KO-2-R__FBXO25-KO-1-R	CYLD__FBXO25	46.42	70.939/414.34	46.42	242.64	23612	58963	638.76	77638	1	4.2608e-11	8.5215e-11	1.1972e-08	TRUE
CREBBP-KO-2-R__USP25-KO-1-R	CREBBP__USP25	68083	528.95/120	68083	324.47	22361	83618	1091.2	77617	1	4.2736e-11	8.5472e-11	1.1972e-08	TRUE
HERC1-KO-1-R__Control-543-KO-2-R	HERC1__Control-543	238.29	790.66/922.08	238.29	856.37	18412	8635.7	6351.1	77558	1	4.397e-12	8.794e-12	1.2268e-08	TRUE
USP29-KO-4-R__wildtype-I-SceI	USP29__wildtype-I-SceI	92841	22.039/125.1	92841	73567	28581	5310.3	68.88	77456	1	5.4788e-11	1.0958e-10	1.5163e-08	TRUE
RNF213-KO-3-R__USP34-KO-3-R	RNF213__USP34	37136	66.807/342.46	37136	204.63	24308	37991	467.95	77429	1	5.078e-12	1.0156e-10	1.4111e-08	TRUE
RHOBTB2-KO-2-R__USP24-KO-2-R	RHOBTB2__USP24	12379	27.549/153.4	12379	90473	27734	7918.9	102.22	77241	1	6.331e-12	1.2662e-10	1.7383e-08	TRUE
Control-934-KO-11-R__Control-82-KO-6-R	Control-934__Control-82	92841	585.42/234.34	92841	409.88	21304	61629	1685.5	77225	1	5.7722e-11	1.1544e-10	1.5912e-08	TRUE
USP24-KO-1-R__DZIP3-KO-3-R	USP24__DZIP3	18568	206.62/36.793	18568	121.71	26486	14421	178.8	77132	1	6.6875e-11	1.3375e-10	1.8154e-08	TRUE
HERC1-KO-4-R__BIRC6-KO-2-R	HERC1__BIRC6	160.92	351.25/902.27	160.92	626.76	19549	1518100000	3652.1	77084	1	6.3936e-11	1.2787e-10	1.7486e-08	TRUE
CYLD-KO-4-R__RHOBTB2-KO-3-R	CYLD__RHOBTB2	40231	206.62/226.42	40231	216.52	23993	195.98	523.17	77073	1	6.6904e-11	1.3381e-10	1.8154e-08	TRUE
FBXO25-KO-3-R__Control-637-KO-10-R	FBXO25__Control-637	105.22	692.18/207.74	105.22	449.96	20859	1173400000	2009.2	76908	1	7.3802e-11	1.476e-11	1.9947e-08	TRUE
HECW2-KO-3-R__HERC1-KO-3-R	HECW2__HERC1	34042	230.04/150.57	34042	190.3	24487	3157.7	414.56	76746	1	8.7062e-11	1.7412e-10	2.344e-09	TRUE
HERC1-KO-2-R__Control-532-KO-15-R	HERC1__Control-532	34042	86.091/294.34	34042	190.22	24481	21684	414.56	76705	1	8.9942e-11	1.7988e-10	2.4121e-08	TRUE
USP51-KO-1-R__Control-256-KO-7-R	USP51__Control-256	30947	179.76/173.78	30947	176.77	24762	17902	363.08	76528	1	1.0376e-10	2.0752e-10	2.7719e-08	TRUE
RHOBTB2-KO-3-R__DCAF12L2-KO-1-R	RHOBTB2__DCAF12L2	102.12	732.12/143.21	102.12	437.67	20887	1734100000	1926.7	76442	1	1.0617e-10	2.1234e-10	2.8255e-08	TRUE
HECW1-KO-1-R__wildtype-I-SceI	HECW1__wildtype-I-SceI	61894	14.463/93.963	61894	54213	29411	3160.1	39605	7631	1	1.3908e-10	2.7817e-10	3.6061e-08	TRUE
Control-736-KO-3-R__CREBBP-KO-4-R	Control-736__CREBBP	120.69	845.76/148.87	120.69	497.32	20338	2428300000	2436.5	1963-07-01	1	1.1819e-10	2.3638e-10	3.1332e-08	TRUE
RNF213-KO-3-R__Control-82-KO-6-R	RNF213__Control-82	111.41	450.43/483.97	111.41	467.2	20584	562.35	2177.2	7625	1	1.2303e-10	2.4607e-10	3.2492e-08	TRUE
Control-64-KO-1-R__BIRC6-KO-3-R	Control-64__BIRC6	111.41	141.88/792.46	111.41	467.17	20583	2116300000	2177.2	76244	1	1.2363e-10	2.4726e-10	3.2526e-08	TRUE
USP34-KO-4-R__UBR5-KO-4-R	USP34__UBR5	64988	333.35/284.15	64988	308.75	22308	1209.9	1022.4	76237	1	1.2595e-10	2.519e-11	3.301e-09	TRUE
FBXW7-KO-4-R__FBXW7-KO-1-R	FBXW7__FBXW7	43326	95.045/358.31	43326	226.68	23608	34653	580.13	76123	1	1.3964e-10	2.7929e-10	3.6061e-08	TRUE
MYCBP2-KO-2-R__BIRC6-KO-3-R	MYCBP2__BIRC6	80462	473.16/253.02	80462	363.09	21601	24230	1378.9	7611	1	1.3803e-10	2.7606e-10	3.604e-09	TRUE
Control-866-KO-9-R__USP24-KO-4-R	Control-866__USP24	89746	457.32/332.27	89746	394.79	21248	7818.8	1607.1	76092	1	1.3967e-10	2.7935e-10	3.6061e-08	TRUE
OTUD7A-KO-3-R__USP9X-KO-2-R	OTUD7A__USP9X	86651	351.94/416.04	86651	383.99	2135	2054.4	1529.9	76018	1	1.4801e-10	2.9601e-10	3.807e-09	TRUE
FBXW7-KO-4-R__MAGEE1-KO-3-R	FBXW7__MAGEE1	34042	82.648/294.34	34042	188.5	2435	22407	414.56	75859	1	1.7329e-10	3.4659e-10	4.4318e-08	TRUE
wildtype-PacI__USP24-KO-2-R	wildtype-PacI__USP24	0	36.503/29.434	30947	32969	30524	24982	15523	75823	1	2.1646e-10	4.3292e-10	5.4266e-08	TRUE
Usp32-KO-3-R__RPL22-KO-2-R	Usp32__RPL22	123.79	385/624.35	123.79	504.67	20187	28643	2524.7	75803	1	1.7358e-10	3.4715e-10	4.4318e-08	TRUE
MYCBP2-KO-2-R__Usp32-KO-4-R	MYCBP2__Usp32	198.06	731.43/724.54	198.06	727.98	18727	23789	4893.1	75757	1	1.7907e-10	3.5814e-10	4.5553e-08	TRUE
RHOBTB2-KO-1-R__FBXO25-KO-1-R	RHOBTB2__FBXO25	68083	94.356/542.27	68083	318.31	22086	1003100000	1091.2	75752	1	1.8287e-10	3.6575e-10	4.6349e-08	TRUE
OTUD7A-KO-4-R__USP24-KO-1-R	OTUD7A__USP24	61894	330.59/260.95	61894	295.77	22384	2425.2	954.88	75685	1	1.9317e-10	3.8635e-10	4.8781e-08	TRUE
FBXL7-KO-2-R__BIRC6-KO-3-R	FBXL7__BIRC6	24757	28.927/267.17	24757	148.05	25327	28380	266.32	7555	1	2.239e-11	4.478e-11	5.5928e-08	TRUE
MYCBP2-KO-2-R__USP24-KO-2-R	MYCBP2__USP24	179.49	625.37/719.44	179.49	672.4	18995	4424.8	4259.3	75527	1	2.1383e-10	4.2767e-10	5.3802e-08	TRUE
MAGEE1-KO-1-R__RPL22-KO-1-R	MAGEE1__RPL22	12379	103.31/74.152	12379	88731	27457	425.1	102.22	75517	1	2.414e-11	4.8281e-10	5.9868e-08	TRUE
BIRC6-KO-2-R__Control-612-KO-17-R	BIRC6__Control-612	167.11	783.09/487.36	167.11	635.23	19201	43727	3851.4	75429	1	2.3061e-10	4.6121e-10	5.7396e-08	TRUE
RHOBTB2-KO-2-R__Usp32-KO-4-R	RHOBTB2__Usp32	92841	14.463/129.06	92841	71761	28227	6565.9	68.88	75279	1	2.9698e-10	5.9397e-10	7.3128e-08	TRUE
USP13-KO-3-R__Control-637-KO-10-R	USP13__Control-637	61894	131.55/456.8	61894	294.17	22306	52893	954.88	75168	1	2.871e-11	5.7421e-10	7.0947e-08	TRUE
Control-934-KO-11-R__Usp32-KO-3-R	Control-934__Usp32	34042	65.43/308.49	34042	186.96	24233	29540	414.56	75106	1	3.0895e-10	6.1791e-10	7.5537e-08	TRUE
Control-82-KO-6-R__Control-612-KO-17-R	Control-82__Control-612	145.45	540.65/595.48	145.45	568.07	19582	1502.8	3167.6	75089	1	2.9953e-10	5.9905e-10	7.3492e-08	TRUE
DCAF12L2-KO-3-R__UBR5-KO-2-R	DCAF12L2__UBR5	27852	251.39/70.189	27852	160.79	24874	16416	313.62	75065	1	3.2222e-10	6.4443e-10	7.8228e-08	TRUE
Control-608-KO-5-R__USP9X-KO-1-R	Control-608__USP9X	43326	125.35/322.64	43326	224	23437	19463	580.13	75011	1	3.282e-11	6.5639e-10	7.9401e-08	TRUE
Usp32-KO-3-R__Control-82-KO-6-R	Usp32__Control-82	281.62	904.99/1003	281.62	954.01	17567	4805.4	8039.8	7499	1	3.2187e-10	6.4374e-10	7.8228e-08	TRUE
RHOBTB2-KO-4-R__Control-256-KO-7-R	RHOBTB2__Control-256	15473	181.14/26.604	15473	103.87	26704	11940	139	74977	1	3.5883e-10	7.1766e-10	8.5911e-08	TRUE
USP24-KO-2-R__CYLD-KO-1-R	USP24__CYLD	24757	177/117.17	24757	147.09	25234	1790	266.32	7496	1	3.5158e-10	7.0315e-10	8.4466e-08	TRUE
FBXL7-KO-3-R__Control-34-KO-12-R	FBXL7__Control-34	105.22	469.03/413.21	105.22	441.12	20574	1557.6	2009.2	74936	1	3.3813e-10	6.7626e-10	8.1518e-08	TRUE
MAGEE1-KO-1-R__Control-612-KO-17-R	MAGEE1__Control-612	21663	170.81/95.095	21663	132.95	25633	2866	221.32	74806	1	3.9877e-10	7.9753e-10	9.4852e-08	TRUE
Control-612-KO-17-R__HERC1-KO-3-R	Control-612__HERC1	30947	253.45/93.397	30947	173.43	24489	12809	363.08	74774	1	3.9994e-10	7.9988e-10	9.4852e-08	TRUE
FBXW7-KO-4-R__BIRC6-KO-1-R	FBXW7__BIRC6	71178	305.8/345.85	71178	325.82	21789	802.22	1161.3	74727	1	4.0029e-10	8.0058e-10	9.4852e-08	TRUE
BIRC6-KO-4-R__CREBBP-KO-2-R	BIRC6__CREBBP	30947	111.57/234.34	30947	172.96	2445	7535.9	363.08	74529	1	4.8176e-10	9.6352e-10	1.1338e-07	TRUE
Usp32-KO-2-R__USP24-KO-2-R	Usp32__USP24	179.49	858.85/472.08	179.49	665.46	18846	74795	4259.3	74463	1	4.8128e-10	9.6256e-10	1.1338e-07	TRUE
FBXL7-KO-2-R__DCAF12L2-KO-4-R	FBXL7__DCAF12L2	92841	15.841/126.23	92841	71034	28083	6092.6	68.88	74403	1	5.7825e-10	1.1565e-09	1.3517e-07	TRUE
RHOBTB2-KO-3-R__Control-82-KO-6-R	RHOBTB2__Control-82	259.95	709.39/1069.8	259.95	889.61	1771	64954	7180.8	74305	1	5.4165e-10	1.0833e-09	1.2704e-07	TRUE
HERC1-KO-4-R__USP9X-KO-2-R	HERC1__USP9X	102.12	319.57/536.04	102.12	427.81	20559	23430	1926.7	74196	1	5.9317e-10	1.1863e-09	1.3819e-07	TRUE
HECW1-KO-2-R__USP9X-KO-2-R	HECW1__USP9X	86651	500.02/253.59	86651	376.8	21078	30364	1529.9	7418	1	6.0252e-10	1.205e-10	1.399e-08	TRUE
USP34-KO-2-R__OTUD7A-KO-3-R	USP34__OTUD7A	40231	273.43/146.04	40231	209.73	23536	8113.8	523.17	74106	1	6.5439e-10	1.3088e-09	1.5143e-07	TRUE
RHOBTB2-KO-4-R__Usp32-KO-4-R	RHOBTB2__Usp32	43326	197.67/245.66	43326	221.66	23287	1151.8	580.13	74043	1	6.8397e-10	1.3679e-09	1.5775e-07	TRUE
Usp32-KO-4-R__RPL22-KO-2-R	Usp32__RPL22	52.61	84.025/429.06	52.61	256.54	22642	59525	760.77	73937	1	7.3487e-10	1.4697e-09	1.6893e-07	TRUE
USP9X-KO-3-R__BIRC6-KO-3-R	USP9X__BIRC6	86651	192.84/557.55	86651	375.2	21016	66506	1529.9	7377	1	8.2052e-10	1.641e-10	1.8799e-07	TRUE
Usp32-KO-2-R__BIRC6-KO-4-R	Usp32__BIRC6	133.07	242.43/802.08	133.07	522.26	19645	156600000	2795	73615	1	9.1482e-10	1.8296e-09	2.0828e-07	TRUE
HECW1-KO-2-R__Control-82-KO-6-R	HECW1__Control-82	182.59	531.01/806.61	182.59	668.81	18673	37978	4363.1	7361	1	9.1511e-10	1.8302e-09	2.0828e-07	TRUE
MAGEE1-KO-3-R__USP15-KO-3-R	MAGEE1__USP15	24757	66.118/223.59	24757	144.85	25014	12398	266.32	73591	1	9.8971e-10	1.9794e-09	2.2453e-07	TRUE
PDZRN3-KO-1-R__CYLD-KO-4-R	PDZRN3__CYLD	18568	117.08/116.6	18568	116.84	25903	0.11495	178.8	73496	1	1.0832e-09	2.1665e-09	2.4335e-07	TRUE
CREBBP-KO-3-R__Usp32-KO-3-R	CREBBP__Usp32	80462	248.63/457.93	80462	353.28	21207	21903	1378.9	73469	1	1.03e-13	2.06e-13	2.329e-08	TRUE
KLHL9-KO-1-R__MAGEL2-KO-1-R	KLHL9__MAGEL2	37136	39.946/352.08	37136	196.01	23691	48713	467.95	73444	1	1.0795e-09	2.159e-10	2.4329e-07	TRUE
USP9X-KO-1-R__Usp32-KO-1-R	USP9X__Usp32	61894	154.28/422.83	61894	288.56	22029	36062	954.88	7335	1	1.1339e-09	2.2677e-09	2.539e-08	TRUE
RPL22-KO-1-R__BIRC6-KO-1-R	RPL22__BIRC6	46.42	66.807/396.8	46.42	231.8	22955	54446	638.76	73349	1	1.147e-10	2.2941e-09	2.5602e-07	TRUE
Control-879-KO-16-R__DCAF12L2-KO-2-R	Control-879__DCAF12L2	49515	81.959/404.72	49515	243.34	22741	52088	698.99	73312	1	1.1767e-09	2.3535e-09	2.6181e-07	TRUE
USP25-KO-4-R__UBR5-KO-3-R	USP25__UBR5	40231	64.052/351.51	40231	207.78	23402	41317	523.17	73253	1	1.2404e-09	2.4807e-09	2.7507e-07	TRUE
Usp32-KO-4-R__DZIP3-KO-3-R	Usp32__DZIP3	15473	44.768/157.93	15473	101.35	26353	6402.4	139	72836	1	1.7948e-09	3.5897e-09	3.955e-08	TRUE
CREBBP-KO-3-R__BIRC6-KO-3-R	CREBBP__BIRC6	89746	329.21/434.16	89746	381.68	20763	5506.3	1607.1	72822	1	1.6629e-09	3.3258e-09	3.676e-08	TRUE
BIRC6-KO-1-R__BIRC6-KO-3-R	BIRC6__BIRC6	117.6	365.72/572.84	117.6	469.28	19874	21449	2349.1	72559	1	2.0096e-09	4.0193e-09	4.4143e-07	TRUE
wildtype-PacI__Control-29-KO-4-R	wildtype-PacI__Control-29	30947	22.039/41.321	30947	31.68	29966	185.89	15523	72554	1	2.5549e-09	5.1097e-09	5.5416e-07	TRUE
Control-307-KO-14-R__Control-637-KO-10-R	Control-307__Control-637	68083	111.57/503.78	68083	307.68	21597	76912	1091.2	72532	1	2.0758e-09	4.1516e-09	4.5452e-07	TRUE
USP29-KO-3-R__HERC1-KO-3-R	USP29__HERC1	117.6	148.77/787.93	117.6	468.35	19846	2042700000	2349.1	72368	1	2.3143e-09	4.6286e-09	5.0514e-07	TRUE
USP51-KO-1-R__Control-612-KO-17-R	USP51__Control-612	49515	120.53/361.14	49515	240.83	22592	28946	698.99	72363	1	2.3782e-09	4.7563e-09	5.1745e-07	TRUE
wildtype-PacI__Control-82-KO-6-R	wildtype-PacI__Control-82	61894	43.39/60.001	61894	51695	28737	137.95	39605	72309	1	2.8648e-09	5.7297e-09	6.1369e-07	TRUE
CYLD-KO-4-R__NDN-KO-1-R	CYLD__NDN	30947	234.86/102.45	30947	168.66	24089	8765.4	363.08	72271	1	2.6033e-09	5.2066e-09	5.6115e-07	TRUE
Control-608-KO-5-R__Control-82-KO-6-R	Control-608__Control-82	111.41	509.66/387.17	111.41	448.42	19993	7501.6	2177.2	72225	1	2.5734e-09	5.1468e-09	5.5644e-07	TRUE
HECW1-KO-3-R__DCAF12L2-KO-4-R	HECW1__DCAF12L2	43326	27.549/406.99	43326	217.27	22999	71986	580.13	72217	1	2.6627e-09	5.3255e-09	5.7217e-07	TRUE
CYLD-KO-1-R__wildtype-I-SceI	CYLD__wildtype-I-SceI	0	13.775/49.246	30947	31.51	29891	629.1	15523	72122	1	3.5115e-09	7.023e-10	7.4075e-07	TRUE
USP9X-KO-4-R__USP9X-KO-1-R	USP9X__USP9X	34042	100.55/260.95	34042	180.75	23748	12863	414.56	72055	1	3.0347e-09	6.0694e-09	6.4808e-07	TRUE
wildtype-PacI__FBXO25-KO-1-R	wildtype-PacI__FBXO25	30947	16.53/46.416	30947	31473	29874	446.59	15523	72026	1	3.7666e-09	7.5333e-09	7.9216e-07	TRUE
FBXL7-KO-2-R__Usp17le-KO-1-R	FBXL7__Usp17le	18568	17.907/211.7	18568	114.8	25651	18778	178.8	7197	1	3.3549e-09	6.7097e-09	7.1205e-07	TRUE
RPL22-KO-3-R__HECW1-KO-4-R	RPL22__HECW1	52.61	152.9/349.25	52.61	251.07	22333	19277	760.77	71954	1	3.2049e-09	6.4097e-09	6.8231e-07	TRUE
USP28-KO-2-R__USP9X-KO-2-R	USP28__USP9X	77367	407.04/266.61	77367	336.82	21079	9860.9	1305.2	71818	1	3.497e-10	6.9941e-09	7.3996e-07	TRUE
PDZRN3-KO-2-R__USP29-KO-2-R	PDZRN3__USP29	80462	493.13/199.25	80462	346.19	20915	43184	1378.9	71559	1	4.2193e-09	8.4387e-09	8.8468e-07	TRUE
USP25-KO-3-R__MAGEE1-KO-2-R	USP25__MAGEE1	40231	108.13/299.44	40231	203.78	23123	18299	523.17	71505	1	4.4997e-09	8.9995e-09	9.3779e-07	TRUE
Control-866-KO-9-R__Control-543-KO-2-R	Control-866__Control-543	179.49	327.84/963.97	179.49	645.9	18416	2023300000	4259.3	71466	1	4.4603e-09	8.9205e-09	9.3237e-07	TRUE
Control-612-KO-17-R__USP13-KO-1-R	Control-612__USP13	15473	169.43/30	15473	99714	26121	9720	139	71451	1	4.9653e-09	9.9306e-09	1.0286e-06	TRUE
RPL22-KO-3-R__HERC1-KO-4-R	RPL22__HERC1	77367	255.52/415.48	77367	335.5	21023	12793	1305.2	71451	1	4.571e-10	9.1421e-09	9.4979e-07	TRUE
Control-34-KO-12-R__UBR5-KO-4-R	Control-34__UBR5	83556	495.2/215.1	83556	355.15	20745	39228	1453.9	71228	1	5.3627e-09	1.0725e-08	1.1076e-06	TRUE
BIRC6-KO-3-R__CREBBP-KO-4-R	BIRC6__CREBBP	64988	47.522/537.74	64988	292.63	21537	1201600000	1022.4	71196	1	5.5301e-09	1.106e-09	1.1388e-06	TRUE
RHOBTB2-KO-1-R__USP24-KO-2-R	RHOBTB2__USP24	61894	281/282.46	61894	281.73	21684	10557	954.88	71141	1	5.7607e-09	1.1521e-08	1.1828e-06	TRUE
Usp17le-KO-4-R__HECW2-KO-1-R	Usp17le__HECW2	142.36	748.65/324.34	142.36	536.5	19067	90019	3073.2	71098	1	5.8412e-09	1.1682e-08	1.1958e-06	TRUE
USP51-KO-1-R__Control-637-KO-10-R	USP51__Control-637	71178	522.06/104.15	71178	313.11	21216	87323	1161.3	70994	1	6.3817e-09	1.2763e-08	1.3025e-06	TRUE
Control-82-KO-6-R__USP15-KO-3-R	Control-82__USP15	71178	210.06/415.48	71178	312.77	21201	21097	1161.3	70896	1	6.853e-10	1.3706e-08	1.3946e-06	TRUE
HECW1-KO-2-R__wildtype-I-SceI	HECW1__wildtype-I-SceI	30947	14.463/47.548	30947	31005	29665	547.28	15523	70841	1	8.9262e-09	1.7852e-08	1.785e-07	TRUE
Control-866-KO-9-R__UBR5-KO-2-R	Control-866__UBR5	24757	225.22/55.472	24757	140.34	24561	14406	266.32	70828	1	7.5511e-09	1.5102e-08	1.5322e-06	TRUE
USP9X-KO-1-R__Control-256-KO-7-R	USP9X__Control-256	80462	179.76/506.61	80462	343.18	2079	53415	1378.9	7075	1	7.5881e-09	1.5176e-08	1.5352e-06	TRUE
FBXW7-KO-4-R__Usp17le-KO-4-R	FBXW7__Usp17le	46.42	139.12/311.32	46.42	225.22	22542	14826	638.76	70747	1	7.7462e-09	1.5492e-08	1.5626e-06	TRUE
DCAF12L1-KO-1-R__RHOBTB2-KO-4-R	DCAF12L1__RHOBTB2	37136	58.542/321.51	37136	190.03	23245	34577	467.95	70678	1	8.2264e-09	1.6453e-08	1.6546e-06	TRUE
NDN-KO-2-R__HERC1-KO-3-R	NDN__HERC1	43326	198.35/228.68	43326	213.52	22749	459.86	580.13	70661	1	8.2676e-09	1.6535e-08	1.6581e-06	TRUE
USP24-KO-2-R__Usp32-KO-4-R	USP24__Usp32	52.61	161.85/332.27	52.61	247.06	22101	14521	760.77	70499	1	9.2155e-09	1.8431e-08	1.8376e-06	TRUE
DZIP3-KO-4-R__USP9X-KO-1-R	DZIP3__USP9X	55704	75.76/439.82	55704	257.79	21902	66268	824.05	70397	1	9.89e-13	1.978e-09	1.9664e-06	TRUE
XM_006530360.3-KO-4-R__Control-736-KO-3-R	XM_006530360.3__Control-736	37136	183.89/194.72	37136	189.31	23191	58618	467.95	70344	1	1.0458e-08	2.0915e-08	2.0674e-06	TRUE
BIRC6-KO-2-R__NDN-KO-4-R	BIRC6__NDN	167.11	555.12/652.08	167.11	603.6	18465	4701	3851.4	70333	1	1.012e-09	2.024e-09	2.0064e-06	TRUE
Usp17le-KO-1-R__CREBBP-KO-2-R	Usp17le__CREBBP	30947	125.35/204.34	30947	164.85	23761	3119.9	363.08	70271	1	1.1123e-08	2.2246e-08	2.1864e-06	TRUE
RHOBTB2-KO-3-R__USP15-KO-3-R	RHOBTB2__USP15	71178	400.84/220.19	71178	310.52	21097	16317	1161.3	70234	1	1.1026e-08	2.2052e-08	2.1736e-06	TRUE
DZIP3-KO-4-R__USP13-KO-3-R	DZIP3__USP13	34042	251.39/102.45	34042	176.92	23441	11091	414.56	70174	1	1.1862e-08	2.3723e-08	2.325e-07	TRUE
UBR5-KO-2-R__RPL22-KO-2-R	UBR5__RPL22	40231	114.33/286.42	40231	200.37	22881	14807	523.17	70014	1	1.3188e-08	2.6376e-08	2.5777e-06	TRUE
NDN-KO-2-R__Control-543-KO-2-R	NDN__Control-543	80462	274.12/406.42	80462	340.27	20667	8752.2	1378.9	69964	1	1.3329e-08	2.6659e-08	2.5907e-06	TRUE
FBXO25-KO-1-R__Control-736-KO-3-R	FBXO25__Control-736	120.69	437.34/494.72	120.69	466.03	19403	1646.1	2436.5	69963	1	1.3237e-08	2.6475e-08	2.5801e-06	TRUE
USP24-KO-4-R__RPL22-KO-1-R	USP24__RPL22	21663	86.091/165.28	21663	125.69	24829	3135.8	221.32	69925	1	1.4562e-08	2.9123e-08	2.8144e-06	TRUE
RPL10-KO-4-R__KEAP1-KO-1-R	RPL10__KEAP1	164.02	1147.4/36.793	164.02	592.11	18457	6167500000	3751.4	69894	1	1.3851e-08	2.7703e-08	2.6846e-06	TRUE
FBXO25-KO-1-R__USP24-KO-4-R	FBXO25__USP24	160.92	422.88/742.65	160.92	582.76	18501	51126	3652.1	69804	1	1.4777e-08	2.9554e-08	2.848e-07	TRUE
Usp17le-KO-4-R__USP15-KO-3-R	Usp17le__USP15	71178	300.29/317.55	71178	308.92	21023	149.01	1161.3	69766	1	1.5408e-08	3.0817e-08	2.9615e-06	TRUE
XM_006530360.3-KO-3-R__USP24-KO-2-R	XM_006530360.3__USP24	34042	137.75/213.96	34042	175.86	23354	2904.6	414.56	69651	1	1.7223e-08	3.4446e-08	3.3011e-06	TRUE
Control-612-KO-17-R__USP28-KO-1-R	Control-612__USP28	18568	191.47/31.698	18568	111.58	25244	12763	178.8	69561	1	1.9061e-08	3.8123e-08	3.6233e-06	TRUE
Control-879-KO-16-R__CYLD-KO-3-R	Control-879__CYLD	52.61	335.41/153.4	52.61	244.4	21946	16565	760.77	69536	1	1.832e-09	3.664e-09	3.5017e-06	TRUE
RPL22-KO-3-R__USP25-KO-1-R	RPL22__USP25	21663	41.324/208.87	21663	125.1	24761	14036	221.32	69527	1	1.9316e-08	3.8631e-08	3.6616e-06	TRUE
USP13-KO-4-R__CYLD-KO-3-R	USP13__CYLD	58799	367.78/164.15	58799	265.97	21585	20733	888.76	69491	1	1.8834e-08	3.7668e-08	3.59e-10	TRUE
Control-608-KO-5-R__USP24-KO-2-R	Control-608__USP24	46.42	124.66/319.25	46.42	221.95	22332	18932	638.76	69453	1	1.9527e-08	3.9053e-08	3.6631e-06	TRUE
USP13-KO-4-R__Control-612-KO-17-R	USP13__Control-612	77367	265.85/390.57	77367	328.21	20707	7777.5	1305.2	69434	1	1.9458e-08	3.8916e-08	3.6631e-06	TRUE
USP13-KO-3-R__Usp32-KO-4-R	USP13__Usp32	92841	200.42/555.29	92841	377.85	20134	62965	1685.5	69424	1	1.9509e-08	3.9019e-08	3.6631e-06	TRUE
USP34-KO-2-R__RPL22-KO-4-R	USP34__RPL22	148.54	796.86/293.21	148.54	545.04	18684	1268300000	3262.9	69412	1	1.9535e-08	3.907e-09	3.6631e-06	TRUE
DZIP3-KO-1-R__wildtype-I-SceI	DZIP3__wildtype-I-SceI	30947	11.02/49.812	30947	30416	29397	752.41	15523	69344	1	2.6016e-08	5.2033e-08	4.7876e-06	TRUE
Control-879-KO-16-R__HECW2-KO-3-R	Control-879__HECW2	37136	108.82/264.91	37136	186.86	23005	12182	467.95	69215	1	2.3344e-08	4.6689e-08	4.3538e-06	TRUE
BIRC6-KO-4-R__MAGEL2-KO-1-R	BIRC6__MAGEL2	55704	466.27/42.453	55704	254.36	2171	89811	824.05	69204	1	2.3126e-08	4.6253e-08	4.3248e-06	TRUE
USP15-KO-3-R__Control-736-KO-3-R	USP15__Control-736	71178	311.31/302.27	71178	306.79	20923	40857	1161.3	6914	1	2.4e-12	4.8e-12	4.452e-07	TRUE
USP9X-KO-3-R__Usp32-KO-4-R	USP9X__Usp32	133.07	519.99/477.17	133.07	498.58	18977	916.69	2795	69137	1	2.3755e-08	4.7509e-08	4.4184e-06	TRUE
RPL22-KO-4-R__Usp32-KO-3-R	RPL22__Usp32	40231	129.48/267.17	40231	198.33	22733	9479.4	523.17	69119	1	2.4883e-08	4.9765e-08	4.6034e-06	TRUE
BIRC6-KO-3-R__BIRC6-KO-3-R	BIRC6__BIRC6	40231	218.33/178.3	40231	198.32	22733	800.97	523.17	69114	1	2.4969e-08	4.9937e-08	4.607e-07	TRUE
USP24-KO-4-R__XM_006530360.3-KO-1-R	USP24__XM_006530360.3	68083	543.41/48.68	68083	296.04	21043	1223800000	1091.2	69011	1	2.6322e-08	5.2644e-08	4.831e-07	TRUE
FBXO25-KO-2-R__wildtype-I-SceI	FBXO25__wildtype-I-SceI	0	22.039/38.491	30947	30265	29327	135.33	15523	68962	1	3.4067e-08	6.8135e-08	6.1706e-06	TRUE
MAGEE1-KO-1-R__Usp32-KO-2-R	MAGEE1__Usp32	30947	241.06/83.208	30947	162.13	23523	12458	363.08	68847	1	3.0544e-08	6.1088e-08	5.591e-07	TRUE
USP24-KO-1-R__USP51-KO-1-R	USP24__USP51	46.42	118.46/322.08	46.42	220.27	22222	20730	638.76	68787	1	3.1238e-08	6.2477e-08	5.703e-07	TRUE
Usp32-KO-2-R__Control-612-KO-17-R	Usp32__Control-612	89746	307.86/422.83	89746	365.35	20133	6609.2	1607.1	68747	1	3.145e-09	6.2901e-08	5.7266e-06	TRUE
Usp32-KO-1-R__Control-532-KO-15-R	Usp32__Control-532	46.42	247.25/193.02	46.42	220.14	22214	1470.7	638.76	68734	1	3.2409e-08	6.4818e-08	5.8857e-06	TRUE
MAGEE1-KO-1-R__USP51-KO-2-R	MAGEE1__USP51	49515	57.853/404.15	49515	231	21994	59962	698.99	68646	1	3.4394e-08	6.8789e-08	6.2136e-06	TRUE
Control-532-KO-15-R__HECW2-KO-2-R	Control-532__HECW2	52.61	158.41/324.34	52.61	241.38	21767	13767	760.77	68438	1	3.9687e-08	7.9375e-08	7.1326e-06	TRUE
UBR5-KO-4-R__Usp32-KO-4-R	UBR5__Usp32	133.07	165.98/823.59	133.07	494.79	18867	2162200000	2795	68419	1	3.9311e-08	7.8621e-08	7.0833e-06	TRUE
USP24-KO-2-R__USP9X-KO-1-R	USP24__USP9X	61894	106.75/439.82	61894	273.28	21247	55465	954.88	68409	1	4.0267e-08	8.0535e-08	7.2178e-06	TRUE
USP25-KO-2-R__UBR5-KO-2-R	USP25__UBR5	64988	33.059/534.34	64988	283.7	21092	1256400000	1022.4	68403	1	4.037e-09	8.074e-09	7.2178e-06	TRUE
HECW2-KO-3-R__Usp17le-KO-1-R	HECW2__Usp17le	21663	34.437/212.27	21663	123.35	2456	15812	221.32	68354	1	4.4088e-08	8.8176e-08	7.842e-07	TRUE
USP25-KO-4-R__NDN-KO-4-R	USP25__NDN	18568	39.258/180.57	18568	109.91	25028	9984.3	178.8	68312	1	4.5884e-08	9.1769e-08	8.0991e-06	TRUE
PDZRN3-KO-2-R__Control-543-KO-2-R	PDZRN3__Control-543	77367	372.6/275.66	77367	324.13	20527	4698.8	1305.2	68305	1	4.2999e-08	8.5997e-08	7.6679e-06	TRUE
Control-866-KO-9-R__Usp32-KO-1-R	Control-866__Usp32	74272	289.27/338.49	74272	313.88	20646	1211.6	1232.6	68248	1	4.4787e-08	8.9573e-08	7.9459e-06	TRUE
BIRC6-KO-1-R__Control-532-KO-15-R	BIRC6__Control-532	167.11	581.98/598.87	167.11	590.43	18148	142.73	3851.4	6821	1	4.5353e-08	9.0706e-08	8.0257e-06	TRUE
MYCBP2-KO-1-R__FBXO25-KO-3-R	MYCBP2__FBXO25	24757	39.946/232.08	24757	136.01	24112	18457	266.32	68174	1	4.9562e-08	9.9124e-08	8.726e-07	TRUE
USP15-KO-2-R__USP15-KO-3-R	USP15__USP15	83556	550.99/135.28	83556	343.13	2025	86404	1453.9	68078	1	5.0269e-08	1.0054e-07	8.8279e-06	TRUE
MAGEL2-KO-4-R__Control-543-KO-2-R	MAGEL2__Control-543	151.64	444.92/646.99	151.64	545.95	18413	20415	3359	68036	1	5.1246e-08	1.0249e-07	8.9767e-06	TRUE
Control-736-KO-3-R__BIRC6-KO-2-R	Control-736__BIRC6	108.31	224.53/613.59	108.31	419.06	19421	75686	2092.7	67927	1	5.5505e-08	1.1101e-07	9.6982e-06	TRUE
Control-307-KO-14-R__wildtype-I-SceI	Control-307__wildtype-I-SceI	0	11.02/48.68	30947	29.85	29134	709.14	15523	67908	1	7.115e-09	1.423e-08	1.2277e-05	TRUE
MAGEL2-KO-1-R__CREBBP-KO-3-R	MAGEL2__CREBBP	46.42	376.05/59.435	46.42	217.74	22056	50122	638.76	67786	1	6.2746e-08	1.2549e-07	1.0936e-05	TRUE
MAGEE1-KO-3-R__wildtype-I-SceI	MAGEE1__wildtype-I-SceI	30947	26.172/33.397	30947	29784	29104	26098	15523	67741	1	7.9835e-08	1.5967e-07	1.3572e-05	TRUE
USP15-KO-4-R__Control-34-KO-12-R	USP15__Control-34	108.31	517.24/318.68	108.31	417.96	19383	19712	2092.7	67687	1	6.5545e-08	1.3109e-07	1.1395e-05	TRUE
DZIP3-KO-3-R__Control-879-KO-16-R	DZIP3__Control-879	61894	185.96/356.04	61894	271	21126	14464	954.88	67669	1	6.7298e-08	1.346e-08	1.167e-06	TRUE
Control-543-KO-2-R__USP24-KO-1-R	Control-543__USP24	80462	240.37/422.83	80462	331.6	20296	16647	1378.9	67631	1	6.8592e-08	1.3718e-07	1.1865e-05	TRUE
DCAF12L1-KO-3-R__NDN-KO-4-R	DCAF12L1__NDN	30947	0/59.435	30947	29717	29072	1766.2	15523	67571	1	8.9772e-08	1.7954e-07	1.5187e-05	TRUE
USP13-KO-1-R__USP24-KO-4-R	USP13__USP24	12379	152.9/8.4906	12379	80695	26103	10427	102.22	67569	1	7.9235e-08	1.5847e-07	1.3504e-05	TRUE
HECW2-KO-2-R__RHOBTB2-KO-3-R	HECW2__RHOBTB2	61894	388.44/152.83	61894	270.64	21107	27757	954.88	67552	1	7.2953e-08	1.4591e-07	1.2557e-05	TRUE
USP24-KO-1-R__UBR5-KO-3-R	USP24__UBR5	102.12	263.78/533.21	102.12	398.5	19538	36296	1926.7	67519	1	7.3685e-08	1.4737e-07	1.2651e-05	TRUE
USP28-KO-4-R__HERC1-KO-1-R	USP28__HERC1	95935	313.37/445.48	95935	379.42	19725	8725.6	1764.8	67482	1	7.5718e-08	1.5144e-07	1.2968e-05	TRUE
USP34-KO-2-R__USP9X-KO-2-R	USP34__USP9X	80462	347.12/314.72	80462	330.92	20266	524.9	1378.9	67447	1	7.7831e-08	1.5566e-07	1.3297e-05	TRUE
DCAF12L1-KO-2-R__wildtype-I-SceI	DCAF12L1__wildtype-I-SceI	0	15.152/44.151	30947	29652	29041	420.48	15523	67405	1	1.0067e-07	2.0135e-07	1.6867e-05	TRUE
BIRC6-KO-1-R__RPL22-KO-2-R	BIRC6__RPL22	151.64	441.48/641.89	151.64	541.68	1983-01-01	20083	3359	67299	1	8.5244e-08	1.7049e-07	1.4456e-05	TRUE
DZIP3-KO-4-R__BIRC6-KO-2-R	DZIP3__BIRC6	52.61	187.33/288.68	52.61	238.01	21565	5135.6	760.77	67217	1	9.2416e-08	1.8483e-07	1.5596e-05	TRUE
USP24-KO-2-R__USP28-KO-2-R	USP24__USP28	49515	387.07/67.359	49515	227.21	21756	51107	698.99	67212	1	9.2963e-08	1.8593e-07	1.565e-06	TRUE
DCAF12L1-KO-4-R__HECW1-KO-4-R	DCAF12L1__HECW1	12379	145.32/15.283	12379	80303	26034	8455.1	102.22	67182	1	1.0344e-07	2.0688e-07	1.7247e-05	TRUE
Usp32-KO-3-R__USP9X-KO-2-R	Usp32__USP9X	133.07	303.73/672.46	133.07	488.09	18671	67980	2795	67153	1	9.4412e-08	1.8882e-07	1.5856e-05	TRUE
XM_006530360.3-KO-4-R__USP9X-KO-1-R	XM_006530360.3__USP9X	52.61	354.7/120.57	52.61	237.63	21542	27408	760.77	67081	1	1.0149e-07	2.0297e-07	1.6961e-05	TRUE
HECW1-KO-2-R__USP9X-KO-1-R	HECW1__USP9X	129.98	373.29/583.59	129.98	478.44	1872	22113	2704	67012	1	1.0401e-07	2.0801e-07	1.7299e-05	TRUE
Control-307-KO-14-R__USP34-KO-4-R	Control-307__USP34	43326	92.979/316.42	43326	204.7	22143	24963	580.13	66999	1	1.0819e-07	2.1638e-07	1.7951e-05	TRUE
Control-612-KO-17-R__Control-29-KO-4-R	Control-612__Control-29	37136	161.85/202.08	37136	181.96	22623	809.04	467.95	6695	1	1.1265e-07	2.2529e-07	1.8602e-05	TRUE
RPL22-KO-3-R__HERC1-KO-3-R	RPL22__HERC1	95935	243.81/510.57	95935	377.19	1964	35580	1764.8	6695	1	1.0907e-07	2.1813e-07	1.8054e-05	TRUE
BIRC6-KO-1-R__HERC1-KO-3-R	BIRC6__HERC1	160.92	517.24/612.46	160.92	564.85	18051	4533.5	3652.1	66839	1	1.1679e-07	2.3357e-07	1.924e-06	TRUE
BIRC6-KO-2-R__DCAF12L1-KO-2-R	BIRC6__DCAF12L1	123.79	494.51/424.53	123.79	459.52	18838	2448.4	2524.7	66817	1	1.1892e-07	2.3785e-07	1.9545e-05	TRUE
HERC2-KO-3-R__HECW2-KO-1-R	HERC2__HECW2	30947	203.86/112.64	30947	158.25	23176	4160.7	363.08	66812	1	1.2505e-07	2.5009e-07	2.0454e-05	TRUE
BIRC6-KO-1-R__Usp32-KO-3-R	BIRC6__Usp32	80462	304.42/352.64	80462	328.53	20162	1162.9	1378.9	66804	1	1.2096e-07	2.4192e-07	1.9833e-05	TRUE
USP24-KO-1-R__Control-532-KO-15-R	USP24__Control-532	77367	140.5/495.85	77367	318.18	2026	63138	1305.2	66657	1	1.339e-08	2.678e-08	2.1851e-05	TRUE
RPL22-KO-2-R__Usp32-KO-4-R	RPL22__Usp32	111.41	445.61/399.06	111.41	422.33	1913	1083.4	2177.2	66635	1	1.348e-08	2.6959e-07	2.1946e-05	TRUE
RHOBTB2-KO-1-R__DZIP3-KO-1-R	RHOBTB2__DZIP3	71178	358.14/238.3	71178	298.22	20516	7180.4	1161.3	66627	1	1.3697e-07	2.7393e-07	2.2194e-05	TRUE
MYCBP2-KO-2-R__HECW2-KO-1-R	MYCBP2__HECW2	173.3	604.02/590.95	173.3	597.48	17797	85393	4053.9	66622	1	1.3533e-07	2.7066e-07	2.198e-06	TRUE
USP24-KO-4-R__Usp32-KO-1-R	USP24__Usp32	58799	129.48/384.91	58799	257.2	21103	32622	888.76	66549	1	1.4529e-07	2.9058e-07	2.3488e-05	TRUE
MAGEE1-KO-1-R__Usp17le-KO-4-R	MAGEE1__Usp17le	43326	369.85/37.359	43326	203.6	22066	55275	580.13	66544	1	1.475e-08	2.9501e-07	2.379e-06	TRUE
BIRC6-KO-4-R__USP51-KO-1-R	BIRC6__USP51	49515	379.49/70.189	49515	224.84	21605	47834	698.99	66314	1	1.7145e-07	3.4291e-07	2.7589e-05	TRUE
USP28-KO-2-R__HECW1-KO-4-R	USP28__HECW1	111.41	620.55/220.76	111.41	420.65	19073	79916	2177.2	66275	1	1.722e-08	3.444e-08	2.7645e-05	TRUE
wildtype-PacI__BIRC6-KO-2-R	wildtype-PacI__BIRC6	0	22.728/35.661	30947	29194	28825	83626	15523	66244	1	2.2233e-07	4.4467e-07	3.457e-06	TRUE
Control-612-KO-17-R__MAGEE1-KO-3-R	Control-612__MAGEE1	24757	33.059/232.64	24757	132.85	23776	19917	266.32	66237	1	1.8726e-07	3.7452e-07	2.9649e-05	TRUE
USP9X-KO-3-R__DCAF12L2-KO-2-R	USP9X__DCAF12L2	145.45	378.11/658.31	145.45	518.21	18259	39254	3167.6	66231	1	1.7671e-07	3.5342e-07	2.8303e-05	TRUE
DCAF12L1-KO-2-R__USP25-KO-1-R	DCAF12L1__USP25	43326	100.55/305.1	43326	202.83	22011	20919	580.13	66221	1	1.8362e-07	3.6725e-07	2.9275e-05	TRUE
USP13-KO-3-R__RHOBTB2-KO-1-R	USP13__RHOBTB2	71178	275.49/318.12	71178	296.8	20447	908.39	1161.3	66211	1	1.8165e-07	3.633e-08	2.9027e-05	TRUE
UBR5-KO-2-R__DZIP3-KO-3-R	UBR5__DZIP3	92841	104.69/23.774	92841	64231	26651	3273.5	68.88	66206	1	2.0605e-07	4.1211e-07	3.2477e-05	TRUE
CYLD-KO-2-R__USP13-KO-4-R	CYLD__USP13	43326	316.13/89.435	43326	202.78	22008	25695	580.13	66203	1	1.8595e-07	3.7189e-07	2.9509e-05	TRUE
NDN-KO-1-R__DZIP3-KO-4-R	NDN__DZIP3	49515	385.69/63.397	49515	224.54	21586	51936	698.99	66202	1	1.85e-11	3.7e-11	2.9427e-05	TRUE
wildtype-PacI__HECW2-KO-1-R	wildtype-PacI__HECW2	30947	25.483/32.831	30947	29157	28807	26992	15523	66149	1	2.3718e-07	4.7436e-07	3.6469e-05	TRUE
RNF213-KO-2-R__DCAF12L2-KO-1-R	RNF213__DCAF12L2	52.61	442.17/27.736	52.61	234.95	21379	85876	760.77	66108	1	1.9661e-07	3.9323e-07	3.106e-06	TRUE
DCAF12L2-KO-1-R__USP29-KO-2-R	DCAF12L2__USP29	30947	44.768/268.87	30947	156.82	23045	25111	363.08	66059	1	2.0845e-07	4.1691e-07	3.278e-06	TRUE
USP28-KO-3-R__USP15-KO-3-R	USP28__USP15	30947	177.69/135.85	30947	156.77	23041	875.39	363.08	66034	1	2.1199e-07	4.2398e-07	3.3186e-05	TRUE
HECW2-KO-1-R__Control-608-KO-5-R	HECW2__Control-608	58799	143.26/367.93	58799	255.59	21013	25239	888.76	66011	1	2.0913e-07	4.1826e-07	3.2812e-05	TRUE
USP34-KO-1-R__USP25-KO-2-R	USP34__USP25	55704	181.14/309.06	55704	245.1	21177	8182.2	824.05	65977	1	2.1447e-07	4.2893e-07	3.3497e-05	TRUE
BIRC6-KO-2-R__RPL22-KO-1-R	BIRC6__RPL22	114.5	478.67/377.55	114.5	428.11	18934	5112.4	2262.7	65928	1	2.175e-08	4.35e-11	3.3895e-05	TRUE
HERC1-KO-2-R__Control-736-KO-3-R	HERC1__Control-736	43326	59.92/344.15	43326	202.04	21955	40395	580.13	65894	1	2.2908e-07	4.5815e-07	3.538e-06	TRUE
RNF213-KO-3-R__Control-307-KO-14-R	RNF213__Control-307	64988	98.489/452.83	64988	275.66	20678	62781	1022.4	65888	1	2.2644e-07	4.5289e-07	3.513e-06	TRUE
Control-543-KO-2-R__USP9X-KO-4-R	Control-543__USP9X	34042	302.35/33.963	34042	168.16	22712	36017	414.56	6587	1	2.3547e-07	4.7094e-07	3.6286e-05	TRUE
BIRC6-KO-2-R__FBXL7-KO-4-R	BIRC6__FBXL7	266.14	1139.9/526.99	266.14	833.42	16432	187800000	7423.3	65841	1	2.2906e-07	4.5812e-07	3.538e-06	TRUE
USP28-KO-4-R__Control-82-KO-6-R	USP28__Control-82	179.49	577.16/639.06	179.49	608.11	17548	1916.2	4259.3	65675	1	2.5656e-07	5.1312e-07	3.9361e-05	TRUE
USP9X-KO-2-R__USP9X-KO-1-R	USP9X__USP9X	133.07	309.93/650.38	133.07	480.16	18435	57955	2795	65651	1	2.615e-08	5.23e-11	4.003e-06	TRUE
DCAF12L1-KO-4-R__Control-256-KO-7-R	DCAF12L1__Control-256	61894	21.351/73.586	61894	47468	27531	1364.2	39605	65592	1	3.2301e-07	6.4602e-07	4.8587e-05	TRUE
Usp17le-KO-1-R__USP25-KO-1-R	Usp17le__USP25	18568	33.059/179.44	18568	106.25	24544	10713	178.8	65571	1	2.9898e-07	5.9796e-07	4.5366e-05	TRUE
Control-307-KO-14-R__BIRC6-KO-3-R	Control-307__BIRC6	40231	205.93/174.34	40231	190.14	22128	498.95	523.17	65538	1	2.9188e-07	5.8375e-07	4.4582e-05	TRUE
DZIP3-KO-4-R__HERC1-KO-1-R	DZIP3__HERC1	37136	168.74/189.06	37136	178.9	2238	206.43	467.95	65533	1	2.94e-11	5.8801e-07	4.4808e-05	TRUE
XM_006530360.3-KO-4-R__CYLD-KO-4-R	XM_006530360.3__CYLD	21663	44.079/194.15	21663	119.12	2406	11261	221.32	65507	1	3.0877e-07	6.1755e-07	4.675e-06	TRUE
RPL22-KO-3-R__USP24-KO-2-R	RPL22__USP24	74272	335.41/272.83	74272	304.12	20192	1958.1	1232.6	65469	1	2.9889e-07	5.9778e-07	4.5366e-05	TRUE
NDN-KO-2-R__HERC1-KO-2-R	NDN__HERC1	18568	66.118/146.04	18568	106.08	24521	3193.7	178.8	65445	1	3.2534e-07	6.5068e-07	4.8831e-05	TRUE
Control-866-KO-9-R__CYLD-KO-1-R	Control-866__CYLD	108.31	284.45/530.38	108.31	407.41	19016	30242	2092.7	65382	1	3.1411e-07	6.2822e-07	4.7454e-05	TRUE
USP51-KO-4-R__RPL22-KO-2-R	USP51__RPL22	170.21	680.47/481.7	170.21	581.08	17655	19754	3952.3	65357	1	3.1774e-07	6.3548e-07	4.7898e-05	TRUE
MAGEL2-KO-2-R__DCAF12L1-KO-1-R	MAGEL2__DCAF12L1	24757	86.091/176.61	24757	131.35	23613	4096.4	266.32	65316	1	3.4783e-07	6.9565e-07	5.198e-06	TRUE
DCAF12L2-KO-1-R__USP25-KO-2-R	DCAF12L2__USP25	21663	59.92/177.74	21663	118.83	24026	6940.5	221.32	65314	1	3.5133e-07	7.0265e-07	5.239e-06	TRUE
USP24-KO-2-R__wildtype-I-SceI	USP24__wildtype-I-SceI	0	18.596/39.057	30947	28826	28648	209.33	15523	6531	1	4.1666e-07	8.3333e-07	6.134e-06	TRUE
HECW1-KO-1-R__Control-82-KO-6-R	HECW1__Control-82	213.53	878.82/510.57	213.53	694.7	16973	67804	5440.6	65233	1	3.4448e-07	6.8897e-07	5.1592e-05	TRUE
BIRC6-KO-2-R__Usp32-KO-1-R	BIRC6__Usp32	123.79	263.1/639.63	123.79	451.36	1858	70889	2524.7	65193	1	3.556e-08	7.112e-08	5.2913e-05	TRUE
RHOBTB2-KO-3-R__HECW2-KO-1-R	RHOBTB2__HECW2	154.73	570.96/503.78	154.73	537.37	17895	2256.6	3455.9	65089	1	3.8025e-07	7.605e-08	5.646e-06	TRUE
MAGEE1-KO-1-R__Usp32-KO-1-R	MAGEE1__Usp32	37136	121.22/234.34	37136	177.78	22289	6398.6	467.95	65016	1	4.153e-08	8.306e-08	6.1269e-05	TRUE
BIRC6-KO-1-R__Control-543-KO-2-R	BIRC6__Control-543	263.05	568.89/1068.1	263.05	818.51	1634	1246200000	7301.7	65004	1	4.0097e-07	8.0194e-07	5.9409e-05	TRUE
Usp32-KO-2-R__USP13-KO-1-R	Usp32__USP13	74272	161.16/443.78	74272	302.47	20114	39936	1232.6	64998	1	4.0909e-07	8.1818e-07	6.0482e-05	TRUE
DCAF12L2-KO-4-R__BIRC6-KO-1-R	DCAF12L2__BIRC6	34042	84.025/248.49	34042	166.26	22549	13525	414.56	64938	1	4.393e-08	8.7859e-07	6.4398e-05	TRUE
BIRC6-KO-2-R__UBR5-KO-3-R	BIRC6__UBR5	232.1	457.32/1022.3	232.1	739.8	16681	1595900000	6119.6	1949-06-01	1	4.2995e-07	8.5989e-07	6.3161e-05	TRUE
USP25-KO-2-R__DZIP3-KO-3-R	USP25__DZIP3	24757	188.02/73.02	24757	130.52	23522	6613	266.32	64809	1	4.8726e-07	9.7452e-07	7.1278e-05	TRUE
Control-879-KO-16-R__BIRC6-KO-3-R	Control-879__BIRC6	49515	138.44/302.83	49515	220.63	21334	13513	698.99	64723	1	4.9767e-07	9.9533e-07	7.2647e-05	TRUE
USP34-KO-1-R__BIRC6-KO-1-R	USP34__BIRC6	46.42	79.204/340.76	46.42	209.98	21535	34205	638.76	64716	1	5.0154e-07	1.0031e-06	7.3058e-05	TRUE
RNF213-KO-2-R__USP34-KO-4-R	RNF213__USP34	46.42	50.277/369.63	46.42	209.95	21533	50992	638.76	64704	1	5.054e-08	1.0108e-06	7.3465e-05	TRUE
RHOBTB2-KO-4-R__UBR5-KO-1-R	RHOBTB2__UBR5	55704	56.476/426.23	55704	241.35	20956	68359	824.05	64672	1	5.1257e-07	1.0251e-06	7.4352e-05	TRUE
USP28-KO-1-R__wildtype-I-SceI	USP28__wildtype-I-SceI	30947	18.596/38.491	30947	28543	2851	197.91	15523	64592	1	6.7145e-07	1.3429e-06	9.5008e-05	TRUE
Control-612-KO-17-R__DZIP3-KO-1-R	Control-612__DZIP3	27852	223.15/61.133	27852	142.14	23107	13125	313.62	64536	1	5.7979e-07	1.1596e-06	8.3403e-05	TRUE
HERC1-KO-3-R__HECW2-KO-2-R	HERC1__HECW2	77367	240.37/380.38	77367	310.37	19903	9801.9	1305.2	64497	1	5.697e-08	1.1394e-06	8.2466e-05	TRUE
BIRC6-KO-3-R__USP29-KO-4-R	BIRC6__USP29	58799	232.1/270	58799	251.05	20755	718.21	888.76	64488	1	5.776e-08	1.1552e-06	8.336e-06	TRUE
USP24-KO-1-R__Usp17le-KO-1-R	USP24__Usp17le	40231	185.27/190.19	40231	187.73	21945	12112	523.17	64486	1	5.8745e-07	1.1749e-06	8.433e-06	TRUE
DCAF12L2-KO-1-R__Control-307-KO-14-R	DCAF12L2__Control-307	12379	92.29/62.831	12379	77.56	25539	433.92	102.22	64469	1	6.4158e-07	1.2832e-06	9.1342e-05	TRUE
BIRC6-KO-1-R__HECW2-KO-1-R	BIRC6__HECW2	194.97	480.73/800.95	194.97	640.84	17116	51269	4785.7	64453	1	5.7829e-07	1.1566e-06	8.336e-06	TRUE
Control-736-KO-3-R__Usp32-KO-4-R	Control-736__Usp32	108.31	443.54/362.27	108.31	402.91	18855	3302.9	2092.7	64396	1	6.0417e-07	1.2083e-06	8.655e-06	TRUE
BIRC6-KO-3-R__Control-82-KO-6-R	BIRC6__Control-82	102.12	367.78/401.32	102.12	384.55	19025	562.53	1926.7	64342	1	6.2674e-07	1.2535e-06	8.9597e-05	TRUE
RHOBTB2-KO-4-R__Control-934-KO-11-R	RHOBTB2__Control-934	15473	157.72/24.906	15473	91313	24864	8819.7	139	64325	1	6.9303e-07	1.3861e-06	9.7662e-05	TRUE
MYCBP2-KO-1-R__Control-82-KO-6-R	MYCBP2__Control-82	86651	435.28/241.13	86651	338.21	19523	18846	1529.9	64312	1	6.4139e-07	1.2828e-06	9.1342e-05	TRUE
FBXW7-KO-4-R__HERC1-KO-1-R	FBXW7__HERC1	77367	460.76/158.49	77367	309.63	19869	45683	1305.2	6429	1	6.5289e-07	1.3058e-06	9.2761e-05	TRUE
Control-934-KO-11-R__USP51-KO-2-R	Control-934__USP51	52.61	64.741/395.1	52.61	229.92	21068	54568	760.77	64284	1	6.6337e-07	1.3267e-06	9.4057e-05	TRUE
RPL22-KO-3-R__USP13-KO-1-R	RPL22__USP13	68083	121.91/438.68	68083	280.29	20257	50174	1091.2	64243	1	6.7577e-07	1.3515e-06	9.5424e-05	TRUE
Usp32-KO-2-R__HECW1-KO-1-R	Usp32__HECW1	55704	132.24/347.55	55704	239.89	20869	23180	824.05	64164	1	7.1664e-07	1.4333e-06	0.00010078	TRUE
MAGEE1-KO-3-R__Control-736-KO-3-R	MAGEE1__Control-736	40231	163.23/210.57	40231	186.9	21882	1120.5	523.17	64123	1	7.4606e-07	1.4921e-06	0.00010436	TRUE
BIRC6-KO-2-R__wildtype-I-SceI	BIRC6__wildtype-I-SceI	18568	71.628/136.98	18568	104.31	2428	2135.6	178.8	64119	1	7.834e-08	1.5668e-06	0.00010928	TRUE
USP29-KO-4-R__DCAF12L1-KO-1-R	USP29__DCAF12L1	120.69	153.59/720.57	120.69	437.08	1848	1607400000	2436.5	64097	1	7.3423e-07	1.4685e-06	0.00010305	TRUE
MYCBP2-KO-2-R__FBXW7-KO-4-R	MYCBP2__FBXW7	179.49	802.37/392.83	179.49	597.6	17297	83861	4259.3	64065	1	7.4656e-07	1.4931e-06	0.00010436	TRUE
BIRC6-KO-4-R__DZIP3-KO-3-R	BIRC6__DZIP3	43326	247.94/147.17	43326	197.56	21633	5077.5	580.13	64034	1	7.8817e-07	1.5763e-06	0.00010973	TRUE
Control-543-KO-2-R__UBR5-KO-4-R	Control-543__UBR5	55704	377.42/101.32	55704	239.37	20837	38116	824.05	63982	1	8.0704e-07	1.6141e-06	0.00011213	TRUE
USP24-KO-2-R__Usp32-KO-2-R	USP24__Usp32	49515	163.92/273.4	49515	218.66	21205	5993	698.99	63976	1	8.1394e-07	1.6279e-06	0.00011286	TRUE
CYLD-KO-4-R__PDZRN3-KO-4-R	CYLD__PDZRN3	92841	45.456/79.246	92841	62351	2623	570.87	68.88	63941	1	9.2983e-07	1.8597e-06	0.00012765	TRUE
BIRC6-KO-4-R__USP24-KO-2-R	BIRC6__USP24	71178	428.39/149.44	71178	288.91	2006	38908	1161.3	63895	1	8.4776e-07	1.6955e-06	0.00011732	TRUE
FBXW7-KO-4-R__DZIP3-KO-2-R	FBXW7__DZIP3	55704	235.55/242.27	55704	238.91	20809	22581	824.05	6382	1	8.9763e-07	1.7953e-06	0.00012348	TRUE
BIRC6-KO-2-R__USP9X-KO-1-R	BIRC6__USP9X	194.97	617.79/654.91	194.97	636.35	17015	688.94	4785.7	63804	1	8.854e-08	1.7708e-06	0.00012228	TRUE
Control-728-KO-13-R__HERC1-KO-2-R	Control-728__HERC1	89746	345.74/345.29	89746	345.51	1933	0.10439	1607.1	1938-06-01	1	8.9682e-07	1.7936e-06	0.00012348	TRUE
USP24-KO-1-R__Control-256-KO-7-R	USP24__Control-256	37136	240.37/109.25	37136	174.81	22048	8596.4	467.95	63642	1	1.026e-07	2.0519e-06	0.00014057	TRUE
HERC1-KO-4-R__XM_006530360.3-KO-1-R	HERC1__XM_006530360.3	126.88	407.04/495.85	126.88	451.45	18229	3943.9	2613.9	63482	1	1.0961e-06	2.1922e-06	0.00014988	TRUE
NDN-KO-1-R__Control-82-KO-6-R	NDN__Control-82	126.88	343.68/558.12	126.88	450.9	18212	22993	2613.9	63375	1	1.1753e-06	2.3506e-06	0.00016039	TRUE
NDN-KO-2-R__HERC1-KO-1-R	NDN__HERC1	46.42	168.05/245.1	46.42	206.57	2013-02-01	2968.1	638.76	63368	1	1.2135e-06	2.4269e-06	0.00016528	TRUE
MYCBP2-KO-1-R__USP24-KO-2-R	MYCBP2__USP24	64988	293.4/241.13	64988	267.27	20234	1365.8	1022.4	63263	1	1.2828e-06	2.5655e-06	0.00017435	TRUE
HECW2-KO-1-R__Control-543-KO-2-R	HECW2__Control-543	160.92	418.75/667.36	160.92	543.06	17484	30905	3652.1	63233	1	1.2851e-06	2.5701e-06	0.00017435	TRUE
DCAF12L2-KO-2-R__BIRC6-KO-3-R	DCAF12L2__BIRC6	55704	172.87/301.13	55704	237	20695	8225.7	824.05	63157	1	1.3811e-06	2.7622e-06	0.00018701	TRUE
Control-436-KO-8-R__RNF213-KO-3-R	Control-436__RNF213	21663	157.03/74.152	21663	115.59	23631	3434.5	221.32	63138	1	1.4682e-06	2.9363e-06	0.00019611	TRUE
CREBBP-KO-4-R__USP25-KO-1-R	CREBBP__USP25	18568	193.53/12.453	18568	102.99	24099	16395	178.8	63137	1	1.4843e-06	2.9686e-06	1.975e-05	TRUE
Control-82-KO-6-R__Control-82-KO-6-R	Control-82__Control-82	433.26	1182.6/1218.1	433.26	1200.3	1468	632.71	14779	63099	1	1.3961e-06	2.7921e-06	0.00018866	TRUE
DCAF12L1-KO-1-R__Usp32-KO-3-R	DCAF12L1__Usp32	34042	115.02/210	34042	162.51	22222	4511	414.56	63097	1	1.4677e-06	2.9353e-06	0.00019611	TRUE
Control-879-KO-16-R__HECW2-KO-1-R	Control-879__HECW2	74272	149.45/442.08	74272	295.77	19791	42815	1232.6	63089	1	1.4297e-06	2.8595e-06	0.00019246	TRUE
RHOBTB2-KO-3-R__Usp17le-KO-1-R	RHOBTB2__Usp17le	108.31	265.16/528.68	108.31	396.92	1864	34722	2092.7	63089	1	1.4181e-06	2.8361e-06	0.00019126	TRUE
HECW1-KO-1-R__USP9X-KO-2-R	HECW1__USP9X	74272	376.74/214.53	74272	295.63	19785	13155	1232.6	63051	1	1.4654e-06	2.9308e-06	0.00019611	TRUE
FBXO25-KO-3-R__BIRC6-KO-4-R	FBXO25__BIRC6	114.5	181.14/647.55	114.5	414.34	18464	1087700000	2262.7	63035	1	1.4671e-06	2.9343e-06	0.00019611	TRUE
MAGEL2-KO-2-R__USP29-KO-2-R	MAGEL2__USP29	95935	469.03/252.46	95935	360.74	18999	23451	1764.8	63034	1	1.4723e-06	2.9447e-06	0.00019629	TRUE
USP24-KO-4-R__BIRC6-KO-3-R	USP24__BIRC6	49515	248.63/183.4	49515	216.02	2103	2127.7	698.99	62976	1	1.5587e-06	3.1174e-06	0.00020661	TRUE
Usp17le-KO-4-R__Usp32-KO-3-R	Usp17le__Usp32	117.6	243.81/601.7	117.6	422.76	18372	64044	2349.1	62962	1	1.5373e-06	3.0746e-06	0.00020416	TRUE
XM_006530360.3-KO-3-R__DZIP3-KO-3-R	XM_006530360.3__DZIP3	61894	24.106/67.359	61894	45732	27005	935.43	39605	62834	1	1.9781e-06	3.9561e-06	0.00025727	TRUE
USP51-KO-1-R__USP13-KO-1-R	USP51__USP13	64988	134.99/396.8	64988	265.89	2016	34271	1022.4	62833	1	1.6926e-06	3.3853e-06	0.00022308	TRUE
HERC1-KO-4-R__RPL22-KO-2-R	HERC1__RPL22	123.79	183.89/695.1	123.79	439.5	18197	1306700000	2524.7	62832	1	1.6703e-06	3.3406e-06	0.00022098	TRUE
Usp17le-KO-2-R__BIRC6-KO-4-R	Usp17le__BIRC6	167.11	450.43/663.4	167.11	556.92	17306	22679	3851.4	62811	1	1.6871e-06	3.3741e-06	0.00022277	TRUE
BIRC6-KO-2-R__Usp32-KO-4-R	BIRC6__Usp32	222.82	506.91/893.22	222.82	700.06	16472	74618	5777.1	62789	1	1.7077e-06	3.4155e-06	0.00022464	TRUE
Control-612-KO-17-R__Usp32-KO-1-R	Control-612__Usp32	24757	64.741/189.62	24757	127.18	23151	7798	266.32	62763	1	1.853e-07	3.706e-07	0.00024237	TRUE
USP24-KO-1-R__USP24-KO-4-R	USP24__USP24	74272	440.1/148.87	74272	294.48	19729	42407	1232.6	62724	1	1.8092e-06	3.6184e-06	0.00023754	TRUE
BIRC6-KO-4-R__RHOBTB2-KO-3-R	BIRC6__RHOBTB2	77367	406.35/201.51	77367	303.93	19602	20980	1305.2	62713	1	1.8193e-06	3.6386e-06	0.00023841	TRUE
DCAF12L2-KO-1-R__HERC2-KO-3-R	DCAF12L2__HERC2	12379	8.2648/143.21	12379	75737	1952-02-01	9105	102.22	62666	1	2.0747e-06	4.1494e-06	0.00026883	TRUE
USP9X-KO-2-R__USP24-KO-2-R	USP9X__USP24	108.31	584.73/204.91	108.31	394.82	18564	72134	2092.7	62629	1	1.9063e-06	3.8127e-06	0.00024887	TRUE
BIRC6-KO-3-R__Control-736-KO-3-R	BIRC6__Control-736	43326	216.26/172.08	43326	194.17	21385	976.14	580.13	62627	1	1.962e-07	3.924e-07	0.00025566	TRUE
USP24-KO-2-R__NDN-KO-4-R	USP24__NDN	21663	62.675/166.98	21663	114.83	23536	5440.1	221.32	62625	1	2.0424e-06	4.0848e-06	0.00026514	TRUE
FBXO25-KO-2-R__Control-256-KO-7-R	FBXO25__Control-256	15473	61.986/116.6	15473	89295	24545	1491.6	139	62614	1	2.1067e-06	4.2133e-06	0.00027246	TRUE
HECW2-KO-3-R__Usp32-KO-2-R	HECW2__Usp32	40231	31.682/334.53	40231	183.11	21587	45859	523.17	62465	1	2.1846e-06	4.3692e-06	0.00028201	TRUE
HERC1-KO-4-R__USP15-KO-3-R	HERC1__USP15	89746	216.26/463.59	89746	339.93	19096	30585	1607.1	62406	1	2.2078e-06	4.4155e-06	0.00028447	TRUE
DCAF12L2-KO-4-R__RHOBTB2-KO-1-R	DCAF12L2__RHOBTB2	61894	409.8/99.624	61894	254.71	20235	48103	954.88	62398	1	2.2419e-06	4.4838e-06	0.00028802	TRUE
NDN-KO-4-R__USP9X-KO-1-R	NDN__USP9X	83556	348.5/294.34	83556	321.42	1931	1466.4	1453.9	62383	1	2.2436e-06	4.4873e-06	0.00028802	TRUE
MYCBP2-KO-3-R__BIRC6-KO-3-R	MYCBP2__BIRC6	64988	77.138/451.7	64988	264.42	2008	70149	1022.4	62372	1	2.2747e-06	4.5494e-06	0.00029146	TRUE
USP9X-KO-1-R__Control-612-KO-17-R	USP9X__Control-612	105.22	283.07/486.23	105.22	384.65	18602	20637	2009.2	62339	1	2.297e-07	4.594e-07	0.00029378	TRUE
Control-82-KO-6-R__Control-637-KO-10-R	Control-82__Control-637	145.45	297.53/694.53	145.45	496.03	17629	78806	3167.6	62291	1	2.3575e-06	4.7149e-06	0.00030096	TRUE
USP28-KO-2-R__KLHL9-KO-3-R	USP28__KLHL9	142.36	277.56/697.37	142.36	487.46	17686	88119	3073.2	62253	1	2.4162e-06	4.8324e-06	0.00030789	TRUE
USP24-KO-3-R__HECW1-KO-1-R	USP24__HECW1	61894	98.489/409.82	61894	254.15	20204	48462	954.88	62217	1	2.5156e-06	5.0312e-06	0.00031996	TRUE
Control-436-KO-8-R__HECW1-KO-1-R	Control-436__HECW1	24757	164.61/87.737	24757	126.17	23037	2954.5	266.32	62144	1	2.7542e-06	5.5084e-06	0.00034684	TRUE
Control-29-KO-4-R__Control-82-KO-6-R	Control-29__Control-82	306.37	1022.1/772.65	306.37	897.36	15473	31107	9055.7	62104	1	2.6445e-06	5.2889e-06	0.00033573	TRUE
RNF213-KO-4-R__USP9X-KO-1-R	RNF213__USP9X	95935	533.08/180.57	95935	356.82	18842	62132	1764.8	62102	1	2.6767e-06	5.3533e-06	3.392e-05	TRUE
FBXW7-KO-4-R__USP13-KO-2-R	FBXW7__USP13	61894	354.7/152.83	61894	253.76	20182	20375	954.88	62092	1	2.7249e-06	5.4497e-06	0.00034405	TRUE
Usp32-KO-3-R__Control-612-KO-17-R	Usp32__Control-612	167.11	354.01/750.57	167.11	552.29	17186	78632	3851.4	62065	1	2.7177e-06	5.4354e-06	0.00034377	TRUE
USP51-KO-4-R__Usp32-KO-1-R	USP51__Usp32	170.21	589.55/530.95	170.21	560.25	17129	1717.3	3952.3	62043	1	2.757e-07	5.514e-07	0.00034684	TRUE
Usp32-KO-3-R__BIRC6-KO-1-R	Usp32__BIRC6	160.92	354.7/716.61	160.92	535.65	17287	65491	3652.1	62008	1	2.8196e-06	5.6392e-06	0.00035408	TRUE
USP29-KO-3-R__Control-637-KO-10-R	USP29__Control-637	83556	239.68/400.19	83556	319.94	19243	12882	1453.9	61994	1	2.8755e-06	5.751e-07	0.00036044	TRUE
RHOBTB2-KO-2-R__NDN-KO-3-R	RHOBTB2__NDN	61894	8.2648/82.076	61894	45171	2683	2724.1	39605	61941	1	3.5e-10	7e-10	0.00043591	TRUE
HERC1-KO-4-R__Control-612-KO-17-R	HERC1__Control-612	126.88	345.74/541.14	126.88	443.44	17972	19089	2613.9	61916	1	2.9967e-06	5.9934e-06	0.00037495	TRUE
Usp32-KO-4-R__USP15-KO-2-R	Usp32__USP15	68083	134.99/409.82	68083	272.4	19846	37764	1091.2	61854	1	3.1596e-06	6.3192e-06	0.00039462	TRUE
MAGEL2-KO-1-R__HERC1-KO-3-R	MAGEL2__HERC1	86651	132.24/523.59	86651	327.91	19079	76579	1529.9	61681	1	3.5028e-06	7.0056e-06	0.00043591	TRUE
USP13-KO-4-R__HERC1-KO-2-R	USP13__HERC1	71178	266.54/296.04	71178	281.29	19676	435.17	1161.3	61658	1	3.5724e-06	7.1448e-06	0.00044377	TRUE
FBXO25-KO-2-R__Control-612-KO-17-R	FBXO25__Control-612	30947	162.54/134.15	30947	148.35	22249	402.95	363.08	61612	1	3.8077e-06	7.6154e-06	0.00047166	TRUE
RPL22-KO-2-R__USP51-KO-3-R	RPL22__USP51	154.73	692.18/340.76	154.73	516.47	17324	61747	3455.9	61533	1	3.8106e-06	7.6211e-06	0.00047166	TRUE
FBXW7-KO-4-R__RHOBTB2-KO-4-R	FBXW7__RHOBTB2	30947	71.628/224.72	30947	148.17	22232	11718	363.08	61522	1	4.032e-07	8.0641e-06	0.00049819	TRUE
OTUD7A-KO-1-R__BIRC6-KO-2-R	OTUD7A__BIRC6	58799	113.64/369.63	58799	241.63	20206	32764	888.76	61329	1	4.4224e-06	8.8448e-06	0.00054544	TRUE
UBR5-KO-4-R__CYLD-KO-3-R	UBR5__CYLD	86651	95.045/557.55	86651	326.3	19008	1069600000	1529.9	61268	1	4.5435e-06	9.087e-07	0.00055938	TRUE
FBXO25-KO-3-R__USP51-KO-2-R	FBXO25__USP51	71178	171.49/388.31	71178	279.9	19604	23504	1161.3	6125	1	4.6192e-06	9.2384e-06	0.00056769	TRUE
wildtype-PacI__RHOBTB2-KO-3-R	wildtype-PacI__RHOBTB2	0	32.37/22.076	30947	27223	2785	52.99	15523	61241	1	5.818e-07	1.1636e-05	0.00070377	TRUE
USP13-KO-4-R__HECW2-KO-1-R	USP13__HECW2	74272	454.56/123.96	74272	289.26	19472	54648	1232.6	61236	1	4.6531e-06	9.3062e-06	0.00057084	TRUE
HERC1-KO-1-R__Control-608-KO-5-R	HERC1__Control-608	108.31	647.41/129.06	108.31	388.23	18322	1343400000	2092.7	61189	1	4.7535e-06	9.5069e-06	0.00058213	TRUE
RNF213-KO-3-R__USP51-KO-1-R	RNF213__USP51	58799	53.721/428.49	58799	241.11	20175	70228	888.76	61153	1	4.9401e-06	9.8802e-06	0.00060392	TRUE
XM_006530360.3-KO-4-R__USP51-KO-2-R	XM_006530360.3__USP51	27852	223.15/48.68	27852	135.91	22465	15220	313.62	6102	1	5.56e-10	1.112e-06	0.00067731	TRUE
XM_006530360.3-KO-4-R__MAGEE1-KO-2-R	XM_006530360.3__MAGEE1	58799	92.29/388.87	58799	240.58	20143	43980	888.76	60976	1	5.5185e-06	1.1037e-05	0.00067343	TRUE
FBXO25-KO-4-R__BIRC6-KO-3-R	FBXO25__BIRC6	18568	87.469/112.64	18568	100.06	23686	316.86	178.8	60941	1	5.999e-07	1.1998e-05	0.00072188	TRUE
Control-256-KO-7-R__wildtype-I-SceI	Control-256__wildtype-I-SceI	0	15.152/39.057	30947	27105	2779	285.72	15523	6094	1	7.0243e-06	1.4049e-05	0.00083366	TRUE
Usp17le-KO-3-R__UBR5-KO-2-R	Usp17le__UBR5	21663	66.118/158.49	21663	112.31	23218	4266.5	221.32	60929	1	5.9788e-06	1.1958e-05	7.207e-05	TRUE
RPL22-KO-4-R__HERC1-KO-4-R	RPL22__HERC1	176.4	450.43/687.74	176.4	569.09	16842	28158	4156.2	60912	1	5.6219e-06	1.1244e-05	0.00068364	TRUE
RPL22-KO-2-R__HERC1-KO-2-R	RPL22__HERC1	117.6	287.89/537.74	117.6	412.82	18029	31213	2349.1	6091	1	5.6524e-06	1.1305e-05	0.00068615	TRUE
USP9X-KO-1-R__RNF213-KO-1-R	USP9X__RNF213	89746	418.06/249.63	89746	333.84	18836	14185	1607.1	60888	1	5.7595e-06	1.1519e-05	0.00069792	TRUE
MAGEE1-KO-3-R__BIRC6-KO-2-R	MAGEE1__BIRC6	71178	210.75/346.42	71178	278.59	19537	9202.7	1161.3	60864	1	5.8815e-06	1.1763e-05	0.00071021	TRUE
HECW1-KO-4-R__wildtype-I-SceI	HECW1__wildtype-I-SceI	0	8.2648/45.849	30947	27057	27765	706.31	15523	6082	1	7.5723e-06	1.5145e-05	0.00089716	TRUE
FBXO25-KO-1-R__RPL22-KO-3-R	FBXO25__RPL22	18568	34.437/165.28	18568	99861	23658	8560.6	178.8	60795	1	6.5713e-06	1.3143e-05	0.00078529	TRUE
Control-728-KO-13-R__Control-612-KO-17-R	Control-728__Control-612	160.92	696.31/360	160.92	528.16	17084	56550	3652.1	60767	1	6.1566e-06	1.2313e-05	0.00073957	TRUE
RPL22-KO-3-R__HECW2-KO-1-R	RPL22__HECW2	92841	137.06/547.36	92841	342.21	18708	84176	1685.5	60742	1	6.3067e-06	1.2613e-05	0.00075628	TRUE
OTUD7A-KO-4-R__Usp17le-KO-3-R	OTUD7A__Usp17le	46.42	206.62/193.02	46.42	199.82	20823	92463	638.76	60695	1	6.6336e-06	1.3267e-05	0.00079136	TRUE
USP24-KO-1-R__HECW2-KO-1-R	USP24__HECW2	77367	263.78/329.44	77367	296.61	19251	2155.2	1305.2	60687	1	6.5538e-06	1.3108e-05	0.00078456	TRUE
CREBBP-KO-4-R__CYLD-KO-4-R	CREBBP__CYLD	30947	265.85/27.17	30947	146.51	22071	28484	363.08	60649	1	6.9666e-06	1.3933e-05	0.00082824	TRUE
MAGEL2-KO-4-R__Usp32-KO-4-R	MAGEL2__Usp32	102.12	432.52/303.97	102.12	368.24	18402	8263.6	1926.7	60627	1	6.7611e-06	1.3522e-05	0.00080518	TRUE
USP51-KO-1-R__wildtype-I-SceI	USP51__wildtype-I-SceI	30947	13.086/40.755	30947	26921	27695	382.79	15523	60473	1	9.3957e-06	1.8791e-05	0.0010982	TRUE
MAGEL2-KO-1-R__USP13-KO-1-R	MAGEL2__USP13	46.42	70.939/327.17	46.42	199.06	20768	32828	638.76	60393	1	8.0037e-06	1.6007e-05	0.00094665	TRUE
HECW2-KO-3-R__HECW1-KO-3-R	HECW2__HECW1	34042	252.08/61.699	34042	156.89	21718	18122	414.56	60335	1	8.4208e-06	1.6842e-05	0.00099259	TRUE
USP9X-KO-1-R__RHOBTB2-KO-3-R	USP9X__RHOBTB2	68083	227.97/306.8	68083	267.38	19579	3106.7	1091.2	60334	1	8.1881e-06	1.6376e-05	0.00096681	TRUE
USP28-KO-3-R__Control-736-KO-3-R	USP28__Control-736	61894	243.81/252.46	61894	248.13	19859	37362	954.88	60269	1	8.5479e-06	1.7096e-05	0.0010059	TRUE
MYCBP2-KO-3-R__USP28-KO-4-R	MYCBP2__USP28	58799	70.939/405.85	58799	238.4	20012	56084	888.76	60243	1	8.7038e-06	1.7408e-05	0.0010225	TRUE
OTUD7A-KO-4-R__USP34-KO-2-R	OTUD7A__USP34	27852	89.535/179.44	27852	134.49	22314	4041.1	313.62	60213	1	9.1834e-06	1.8367e-05	0.0001077	TRUE
UBR5-KO-1-R__UBR5-KO-1-R	UBR5__UBR5	448.73	1577.2/818.5	448.73	1197.8	14145	2878100000	15531	60111	1	9.2147e-06	1.8429e-05	0.0010788	TRUE
HECW2-KO-4-R__RPL22-KO-2-R	HECW2__RPL22	126.88	380.18/487.93	126.88	434.05	17664	5805	2613.9	60081	1	9.4495e-06	1.8899e-05	0.0011026	TRUE
USP13-KO-3-R__HERC1-KO-1-R	USP13__HERC1	105.22	356.76/392.27	105.22	374.52	18218	630.3	2009.2	60078	1	9.4939e-06	1.8988e-05	0.0011059	TRUE
RPL22-KO-4-R__USP25-KO-1-R	RPL22__USP25	37136	73.694/260.38	37136	167.04	21395	17426	467.95	6005	1	9.9977e-06	1.9995e-05	0.0011607	TRUE
BIRC6-KO-2-R__BIRC6-KO-2-R	BIRC6__BIRC6	182.59	666/492.46	182.59	579.23	16602	15059	4363.1	60048	1	9.6031e-06	1.9206e-05	0.0011167	TRUE
NDN-KO-3-R__USP9X-KO-2-R	NDN__USP9X	24757	99.866/145.47	24757	122.67	22634	1040	266.32	59998	1	1.0561e-05	2.1123e-05	0.0012214	TRUE
USP24-KO-4-R__HERC2-KO-1-R	USP24__HERC2	123.79	52.344/797.55	123.79	424.95	17712	2776700000	2524.7	59936	1	1.033e-06	2.0661e-05	0.0011973	TRUE
FBXL7-KO-3-R__CYLD-KO-3-R	FBXL7__CYLD	71178	323.7/226.98	71178	275.34	19368	4677.4	1161.3	59913	1	1.0604e-05	2.1208e-05	0.0012229	TRUE
BIRC6-KO-4-R__USP15-KO-3-R	BIRC6__USP15	46.42	260.34/135.28	46.42	197.81	20678	7819.5	638.76	59901	1	1.0845e-05	2.1689e-05	0.0012464	TRUE
RPL22-KO-4-R__BIRC6-KO-2-R	RPL22__BIRC6	120.69	292.71/540.01	120.69	416.36	1778	30577	2436.5	59899	1	1.0574e-05	2.1148e-05	0.0012214	TRUE
FBXO25-KO-3-R__USP9X-KO-2-R	FBXO25__USP9X	71178	421.5/129.06	71178	275.28	19365	42762	1161.3	59894	1	1.0725e-05	2.145e-06	0.0012347	TRUE
OTUD7A-KO-2-R__Usp32-KO-3-R	OTUD7A__Usp32	176.4	312.68/811.71	176.4	562.2	16667	1245100000	4156.2	59843	1	1.0902e-05	2.1803e-05	0.0012509	TRUE
RHOBTB2-KO-3-R__BIRC6-KO-4-R	RHOBTB2__BIRC6	151.64	371.92/623.78	151.64	497.85	17085	31718	3359	59736	1	1.1659e-05	2.3317e-05	0.0013356	TRUE
DCAF12L2-KO-4-R__Usp32-KO-4-R	DCAF12L2__Usp32	58799	299.6/173.78	58799	236.69	19909	7915.7	888.76	5967	1	1.2387e-05	2.4774e-05	0.0014167	TRUE
Usp17le-KO-1-R__Control-866-KO-9-R	Usp17le__Control-866	58799	67.496/405.85	58799	236.67	19908	57243	888.76	59665	1	1.2419e-05	2.4837e-05	0.0014179	TRUE
Usp32-KO-4-R__HERC1-KO-1-R	Usp32__HERC1	89746	236.23/421.14	89746	328.69	18612	17094	1607.1	59602	1	1.2758e-05	2.5516e-05	0.0014543	TRUE
BIRC6-KO-4-R__USP51-KO-2-R	BIRC6__USP51	52.61	126.04/307.93	52.61	216.98	20236	16542	760.77	59594	1	1.3026e-05	2.6052e-05	0.0014751	TRUE
HERC1-KO-4-R__wildtype-I-SceI	HERC1__wildtype-I-SceI	92841	14.463/103.02	92841	58742	25383	3921.1	68.88	59592	1	1.4596e-05	2.9192e-05	0.0016315	TRUE
FBXW7-KO-1-R__Control-256-KO-7-R	FBXW7__Control-256	89746	200.42/456.8	89746	328.61	18609	32864	1607.1	59583	1	1.2908e-05	2.5816e-05	0.0001469	TRUE
HERC1-KO-3-R__CREBBP-KO-3-R	HERC1__CREBBP	99.03	400.84/309.06	99.03	354.95	18312	4212	1845.3	59577	1	1.2931e-05	2.5861e-05	0.0014691	TRUE
HERC1-KO-1-R__BIRC6-KO-2-R	HERC1__BIRC6	182.59	566.14/585.85	182.59	576	16521	194.39	4363.1	59559	1	1.2971e-05	2.5942e-05	0.0014713	TRUE
BIRC6-KO-4-R__Control-436-KO-8-R	BIRC6__Control-436	71178	353.32/194.72	71178	274.02	19299	12577	1161.3	59524	1	1.3457e-05	2.6915e-05	0.0015215	TRUE
Usp17le-KO-1-R__USP51-KO-1-R	Usp17le__USP51	43326	48.9/324.34	43326	186.62	20816	37934	580.13	59494	1	1.3963e-05	2.7925e-05	0.0015735	TRUE
USP15-KO-2-R__DZIP3-KO-2-R	USP15__DZIP3	99.03	183.2/525.85	99.03	354.53	18295	58705	1845.3	59478	1	1.3731e-05	2.7463e-05	0.0015499	TRUE
HECW2-KO-1-R__UBR5-KO-2-R	HECW2__UBR5	52.61	36.503/396.8	52.61	216.65	20214	64906	760.77	59473	1	1.4024e-05	2.8048e-05	0.0015778	TRUE
MAGEE1-KO-3-R__HERC1-KO-2-R	MAGEE1__HERC1	24757	159.79/83.774	24757	121.78	2253	2888.9	266.32	59453	1	1.4753e-05	2.9506e-05	0.0016464	TRUE
Control-307-KO-14-R__USP9X-KO-2-R	Control-307__USP9X	43326	279.63/93.397	43326	186.51	20808	17340	580.13	59448	1	1.4358e-05	2.8717e-05	0.0016076	TRUE
NDN-KO-2-R__KLHL9-KO-1-R	NDN__KLHL9	21663	146.01/74.152	21663	110.08	22932	2581.9	221.32	59434	1	1.5051e-05	3.0102e-05	0.0016722	TRUE
USP29-KO-1-R__BIRC6-KO-1-R	USP29__BIRC6	95935	238.3/452.83	95935	345.57	1838	23012	1764.8	59422	1	1.4217e-05	2.8435e-05	0.0001597	TRUE
Control-82-KO-6-R__USP24-KO-2-R	Control-82__USP24	188.78	642.59/538.31	188.78	590.45	1964-01-01	5437.1	4573	59398	1	1.4307e-05	2.8615e-05	0.0016045	TRUE
Usp17le-KO-1-R__USP15-KO-3-R	Usp17le__USP15	34042	227.28/82.642	34042	154.96	21541	10460	414.56	59389	1	1.5056e-05	3.0113e-05	0.0016722	TRUE
DCAF12L1-KO-4-R__RHOBTB2-KO-3-R	DCAF12L1__RHOBTB2	21663	55.787/164.15	21663	109.97	22918	5871.5	221.32	59359	1	1.5755e-05	3.151e-06	0.0001747	TRUE
NDN-KO-3-R__HERC1-KO-3-R	NDN__HERC1	64988	381.56/127.93	64988	254.74	19544	32164	1022.4	59345	1	1.505e-06	3.0101e-05	0.0016722	TRUE
Control-612-KO-17-R__USP15-KO-4-R	Control-612__USP15	27852	231.41/33.963	27852	132.69	22121	19493	313.62	59198	1	1.7106e-05	3.4213e-05	0.0018938	TRUE
BIRC6-KO-3-R__OTUD7A-KO-4-R	BIRC6__OTUD7A	71178	103.31/441.51	71178	272.41	19214	57191	1161.3	59053	1	1.7935e-05	3.587e-06	0.0019824	TRUE
CREBBP-KO-4-R__MYCBP2-KO-3-R	CREBBP__MYCBP2	40231	35.814/314.72	40231	175.27	2096	38894	523.17	59038	1	1.8493e-05	3.6985e-05	0.0020407	TRUE
DZIP3-KO-2-R__HECW2-KO-1-R	DZIP3__HECW2	40231	139.12/211.13	40231	175.13	20948	2592.7	523.17	58977	1	1.9182e-05	3.8364e-05	0.0021086	TRUE
USP24-KO-1-R__Control-543-KO-2-R	USP24__Control-543	120.69	504.15/319.25	120.69	411.7	17619	17095	2436.5	58955	1	1.8808e-05	3.7617e-05	0.0020723	TRUE
USP25-KO-2-R__USP29-KO-4-R	USP25__USP29	111.41	225.9/546.8	111.41	386.35	17849	51486	2177.2	58924	1	1.9199e-05	3.8398e-05	0.0021086	TRUE
Control-543-KO-2-R__FBXO25-KO-2-R	Control-543__FBXO25	58799	131.55/337.36	58799	234.45	19773	21180	888.76	58921	1	1.9542e-05	3.9084e-05	0.0021429	TRUE
Usp32-KO-1-R__HERC1-KO-3-R	Usp32__HERC1	58799	152.9/315.85	58799	234.38	19768	13277	888.76	58894	1	1.986e-06	3.972e-06	0.0021743	TRUE
USP9X-KO-2-R__Control-543-KO-2-R	USP9X__Control-543	182.59	877.44/264.91	182.59	571.18	1964-01-01	187600000	4363.1	58829	1	2.0214e-05	4.0427e-05	0.0022095	TRUE
HERC1-KO-3-R__USP28-KO-4-R	HERC1__USP28	108.31	511.04/243.4	108.31	377.22	17907	35816	2092.7	58781	1	2.0932e-05	4.1863e-05	0.0022844	TRUE
Control-307-KO-14-R__Control-82-KO-6-R	Control-307__Control-82	123.79	316.82/521.33	123.79	419.07	17512	20912	2524.7	58767	1	2.1076e-05	4.2152e-05	0.0022965	TRUE
BIRC6-KO-2-R__HECW1-KO-4-R	BIRC6__HECW1	105.22	187.33/549.63	105.22	368.48	17985	65628	2009.2	58732	1	2.1582e-05	4.3163e-05	0.0023479	TRUE
DZIP3-KO-2-R__DCAF12L2-KO-4-R	DZIP3__DCAF12L2	15473	51.655/117.74	15473	84696	23791	2183.4	139	58713	1	2.3877e-05	4.7754e-05	0.0025734	TRUE
HERC1-KO-1-R__Control-307-KO-14-R	HERC1__Control-307	111.41	426.32/344.15	111.41	385.24	17807	3376	2177.2	58685	1	2.217e-06	4.4341e-05	0.0024082	TRUE
RHOBTB2-KO-2-R__DCAF12L1-KO-1-R	RHOBTB2__DCAF12L1	12379	13.775/129.62	12379	71699	2442	6710.5	102.22	58672	1	2.491e-06	4.982e-06	0.0002664	TRUE
UBR5-KO-3-R__RPL22-KO-1-R	UBR5__RPL22	27852	39.258/224.15	27852	131.71	22015	17093	313.62	58643	1	2.3936e-05	4.7872e-05	0.0025747	TRUE
XM_006530360.3-KO-1-R__USP9X-KO-2-R	XM_006530360.3__USP9X	61894	390.51/95.661	61894	243.09	19564	43468	954.88	58636	1	2.3169e-05	4.6338e-05	0.0025127	TRUE
Usp32-KO-4-R__Usp32-KO-4-R	Usp32__Usp32	68083	252.76/270.57	68083	261.67	19268	158.49	1091.2	58604	1	2.3557e-05	4.7114e-05	0.0025496	TRUE
RPL22-KO-3-R__Usp32-KO-3-R	RPL22__Usp32	83556	103.31/510.57	83556	306.94	18647	82931	1453.9	58585	1	2.3684e-05	4.7368e-05	0.0025565	TRUE
Control-64-KO-1-R__USP9X-KO-2-R	Control-64__USP9X	108.31	256.21/496.42	108.31	376.31	17873	28851	2092.7	58584	1	2.3583e-05	4.7165e-05	0.0025496	TRUE
Usp17le-KO-1-R__HERC1-KO-2-R	Usp17le__HERC1	27852	152.21/110.94	27852	131.58	22001	851.41	313.62	58571	1	2.5004e-05	5.0007e-05	0.0026698	TRUE
BIRC6-KO-3-R__Control-543-KO-2-R	BIRC6__Control-543	102.12	371.92/346.42	102.12	359.17	18043	325.04	1926.7	58559	1	2.3964e-05	4.7928e-05	0.0025747	TRUE
Usp32-KO-1-R__BIRC6-KO-2-R	Usp32__BIRC6	71178	119.15/422.27	71178	270.71	19124	45940	1161.3	58553	1	2.4253e-05	4.8507e-05	0.0026018	TRUE
USP24-KO-4-R__Control-543-KO-2-R	USP24__Control-543	95935	475.22/208.3	95935	341.76	18221	35623	1764.8	58517	1	2.4605e-05	4.921e-06	0.0026354	TRUE
HECW2-KO-3-R__MYCBP2-KO-2-R	HECW2__MYCBP2	34042	53.721/252.46	34042	153.09	21366	19748	414.56	58469	1	2.6283e-05	5.2566e-05	0.0027849	TRUE
USP24-KO-2-R__HECW2-KO-1-R	USP24__HECW2	61894	165.3/319.81	61894	242.55	19533	11938	954.88	58464	1	2.5693e-05	5.1387e-05	0.0027308	TRUE
Usp32-KO-3-R__MAGEE1-KO-1-R	Usp32__MAGEE1	201.15	546.16/682.65	201.15	614.41	16061	9313.9	5001.3	58435	1	2.561e-06	5.1221e-05	0.0027304	TRUE
USP29-KO-2-R__MAGEE1-KO-1-R	USP29__MAGEE1	157.83	601.95/410.38	157.83	506.17	1675	18350	3553.6	58434	1	2.5675e-05	5.1349e-05	0.0027308	TRUE
MAGEE1-KO-3-R__FBXO25-KO-4-R	MAGEE1__FBXO25	71178	460.76/79.812	71178	270.29	19102	72561	1161.3	58429	1	2.6131e-05	5.2261e-05	0.0027731	TRUE
MYCBP2-KO-1-R__USP29-KO-4-R	MYCBP2__USP29	68083	111.57/410.38	68083	260.98	1923	44643	1091.2	58395	1	2.6703e-05	5.3405e-05	0.0028251	TRUE
DCAF12L1-KO-1-R__Usp32-KO-1-R	DCAF12L1__Usp32	24757	168.74/71.321	24757	120.03	22323	4745.1	266.32	58381	1	2.823e-06	5.6461e-05	0.0029641	TRUE
USP9X-KO-4-R__USP25-KO-1-R	USP9X__USP25	30947	32.37/19.812	30947	26091	2726	78863	15523	58367	1	3.3954e-05	6.7909e-05	0.0035013	TRUE
Control-307-KO-14-R__Control-543-KO-2-R	Control-307__Control-543	111.41	323.02/444.34	111.41	383.68	17749	7360.3	2177.2	58351	1	2.7108e-05	5.4216e-05	0.0028592	TRUE
USP34-KO-4-R__Control-82-KO-6-R	USP34__Control-82	157.83	519.99/491.33	157.83	505.66	16735	410.89	3553.6	58349	1	2.702e-06	5.4041e-05	0.0028543	TRUE
Control-532-KO-15-R__USP24-KO-1-R	Control-532__USP24	74272	95.045/463.02	74272	279.03	18954	67704	1232.6	58323	1	2.7815e-05	5.563e-06	0.0029249	TRUE
BIRC6-KO-2-R__FBXL7-KO-3-R	BIRC6__FBXL7	182.59	320.95/814.54	182.59	567.74	16313	1218100000	4363.1	58309	1	2.7639e-05	5.5278e-05	0.0029108	TRUE
Control-728-KO-13-R__RHOBTB2-KO-3-R	Control-728__RHOBTB2	179.49	591.62/527.55	179.49	559.59	1635	2052.4	4259.3	5824	1	2.8811e-05	5.7621e-05	0.0030204	TRUE
FBXO25-KO-3-R__BIRC6-KO-3-R	FBXO25__BIRC6	80462	401.53/191.89	80462	296.71	18697	21975	1378.9	58235	1	2.9265e-05	5.8529e-05	0.0030634	TRUE
DCAF12L1-KO-2-R__Control-934-KO-11-R	DCAF12L1__Control-934	74272	331.97/225.29	74272	278.63	18933	5690.7	1232.6	58207	1	2.9816e-05	5.9632e-05	0.0031164	TRUE
DCAF12L2-KO-1-R__USP51-KO-2-R	DCAF12L2__USP51	61894	61.297/24.34	61894	42818	26076	682.92	39605	58204	1	3.5061e-05	7.0122e-05	0.0035959	TRUE
USP9X-KO-4-R__USP29-KO-4-R	USP9X__USP29	43326	238.99/127.93	43326	183.46	20571	6167.6	580.13	5818	1	3.0888e-05	6.1775e-05	0.0032235	TRUE
USP24-KO-2-R__RHOBTB2-KO-2-R	USP24__RHOBTB2	40231	44.768/301.7	40231	173.23	20792	33007	523.17	58149	1	3.1579e-05	6.3158e-05	0.0032907	TRUE
Usp32-KO-1-R__DZIP3-KO-4-R	Usp32__DZIP3	49515	147.39/258.68	49515	203.04	2014	6193.1	698.99	58067	1	3.2864e-05	6.5727e-05	0.0034113	TRUE
HECW1-KO-1-R__Control-64-KO-1-R	HECW1__Control-64	170.21	781.02/289.25	170.21	535.13	16468	1209200000	3952.3	58047	1	3.2341e-05	6.4683e-05	0.0033651	TRUE
HECW2-KO-4-R__Control-612-KO-17-R	HECW2__Control-612	170.21	467.65/602.27	170.21	534.96	16464	9061.4	3952.3	5802	1	3.2885e-05	6.5769e-05	0.0034113	TRUE
Usp17le-KO-3-R__OTUD7A-KO-3-R	Usp17le__OTUD7A	92841	608.84/53.208	92841	331.02	1823	1543600000	1685.5	58017	1	3.3225e-05	6.645e-06	0.0034415	TRUE
Control-64-KO-1-R__MAGEE1-KO-1-R	Control-64__MAGEE1	129.98	492.44/370.76	129.98	431.6	17237	7403.6	2704	58004	1	3.3282e-05	6.6564e-05	0.0034422	TRUE
USP29-KO-2-R__USP24-KO-2-R	USP29__USP24	148.54	311.31/648.12	148.54	479.71	16846	56721	3262.9	57976	1	3.3796e-05	6.7592e-05	0.0034902	TRUE
USP24-KO-2-R__XM_006530360.3-KO-4-R	USP24__XM_006530360.3	37136	61.297/263.78	37136	162.54	21004	20499	467.95	57969	1	3.5286e-05	7.0572e-05	0.0036117	TRUE
CYLD-KO-1-R__USP24-KO-4-R	CYLD__USP24	77367	162.54/410.95	77367	286.74	18765	30853	1305.2	57956	1	3.4602e-05	6.9204e-05	0.0035598	TRUE
USP13-KO-3-R__Control-34-KO-12-R	USP13__Control-34	92841	287.89/373.59	92841	330.74	18218	3672.1	1685.5	57947	1	3.4625e-05	6.925e-06	0.0035598	TRUE
CREBBP-KO-3-R__Usp17le-KO-4-R	CREBBP__Usp17le	105.22	473.85/255.85	105.22	364.85	17842	23761	2009.2	57921	1	3.508e-06	7.016e-06	0.0035959	TRUE
RNF213-KO-3-R__USP9X-KO-2-R	RNF213__USP9X	49515	317.51/87.737	49515	202.62	20111	26397	698.99	5791	1	3.6081e-05	7.2162e-05	0.0036822	TRUE
USP24-KO-4-R__USP15-KO-2-R	USP24__USP15	89746	502.77/140.94	89746	321.86	1831	65460	1607.1	57899	1	3.566e-06	7.1319e-05	0.0036445	TRUE
USP29-KO-1-R__UBR5-KO-2-R	USP29__UBR5	40231	59.231/285.85	40231	172.54	20735	25679	523.17	57846	1	3.7831e-05	7.5663e-05	0.0038551	TRUE
Usp17le-KO-1-R__USP24-KO-2-R	Usp17le__USP24	64988	201.11/297.74	64988	249.42	19241	4668.6	1022.4	57682	1	4.0914e-05	8.1827e-05	0.0004157	TRUE
BIRC6-KO-3-R__Control-532-KO-15-R	BIRC6__Control-532	49515	104/300	49515	202	20067	19209	698.99	57676	1	4.148e-06	8.296e-06	0.0042083	TRUE
HERC1-KO-1-R__BIRC6-KO-4-R	HERC1__BIRC6	120.69	309.24/501.51	120.69	405.38	17396	18485	2436.5	57675	1	4.0532e-05	8.1064e-05	0.0041242	TRUE
USP24-KO-2-R__RHOBTB2-KO-4-R	USP24__RHOBTB2	21663	68.184/146.61	21663	107.39	22579	3074.9	221.32	57628	1	4.4599e-05	8.9199e-05	0.0004505	TRUE
DCAF12L1-KO-1-R__CREBBP-KO-4-R	DCAF12L1__CREBBP	40231	281.69/62.265	40231	171.98	20688	24074	523.17	1976-05-01	1	4.3788e-05	8.7576e-05	0.0004436	TRUE
HECW1-KO-4-R__USP15-KO-2-R	HECW1__USP15	77367	63.363/507.17	77367	285.27	18691	98484	1305.2	57547	1	4.4097e-05	8.8195e-05	0.0044608	TRUE
HECW2-KO-3-R__Control-934-KO-11-R	HECW2__Control-934	27852	39.258/220.19	27852	129.72	21798	16368	313.62	57524	1	4.6685e-05	9.337e-06	0.0047019	TRUE
MAGEL2-KO-2-R__wildtype-I-SceI	MAGEL2__wildtype-I-SceI	30947	15.841/35.661	30947	25751	27078	196.41	15523	57504	1	5.679e-06	0.00011358	0.0056305	TRUE
MAGEE1-KO-2-R__MAGEL2-KO-4-R	MAGEE1__MAGEL2	30947	45.456/235.47	30947	140.47	21467	18053	363.08	57476	1	4.7747e-05	9.5494e-05	0.0048019	TRUE
BIRC6-KO-3-R__Control-728-KO-13-R	BIRC6__Control-728	68083	242.43/273.4	68083	257.92	19061	479.43	1091.2	57468	1	4.638e-06	9.2761e-05	0.0046781	TRUE
BIRC6-KO-2-R__HERC1-KO-2-R	BIRC6__HERC1	123.79	366.41/457.93	123.79	412.17	17273	4188.3	2524.7	57393	1	4.7875e-05	9.5749e-05	0.0048078	TRUE
wildtype-PacI__HERC1-KO-3-R	wildtype-PacI__HERC1	30947	24.794/26.604	30947	25699	2705	16375	15523	57373	1	6.1359e-05	0.00012272	0.0060443	TRUE
USP24-KO-2-R__USP28-KO-3-R	USP24__USP28	30947	205.24/75.284	30947	140.26	21446	8444.6	363.08	5737	1	5.0836e-05	0.00010167	0.0005083	TRUE
USP15-KO-2-R__BIRC6-KO-1-R	USP15__BIRC6	114.5	599.2/175.47	114.5	387.33	17494	89771	2262.7	57356	1	4.8965e-05	9.793e-06	0.0049101	TRUE
FBXL7-KO-2-R__Control-866-KO-9-R	FBXL7__Control-866	34042	27.549/273.96	34042	150.76	21146	30360	414.56	57324	1	5.1962e-05	0.00010392	0.0051806	TRUE
Control-82-KO-6-R__FBXL7-KO-3-R	Control-82__FBXL7	191.87	327.15/840.57	191.87	583.86	16005	131800000	4679	57306	1	5.0168e-05	0.00010034	0.0050234	TRUE
BIRC6-KO-1-R__USP25-KO-2-R	BIRC6__USP25	136.17	478.67/409.25	136.17	443.96	16977	2409.5	2886.9	57285	1	5.094e-06	0.00010188	0.0050861	TRUE
CYLD-KO-3-R__FBXL7-KO-2-R	CYLD__FBXL7	30947	225.22/54.906	30947	140.06	21426	14503	363.08	57264	1	5.4119e-05	0.00010824	0.0053879	TRUE
RHOBTB2-KO-4-R__MYCBP2-KO-3-R	RHOBTB2__MYCBP2	30947	30.304/20.944	30947	25624	27009	43.81	15523	57182	1	6.8672e-05	0.00013734	0.0066924	TRUE
Control-728-KO-13-R__Control-736-KO-3-R	Control-728__Control-736	148.54	349.88/600.01	148.54	474.94	16702	31283	3262.9	5714	1	5.5422e-05	0.00011084	0.0055097	TRUE
BIRC6-KO-4-R__HECW1-KO-4-R	BIRC6__HECW1	89746	101.93/535.48	89746	318.7	18168	93980	1607.1	57112	1	5.6799e-05	1.136e-05	0.0056305	TRUE
DCAF12L2-KO-1-R__DCAF12L1-KO-4-R	DCAF12L2__DCAF12L1	92841	6.8873/106.42	92841	56652	2487	4953	68.88	57074	1	6.6062e-05	0.00013212	0.0064928	TRUE
DCAF12L1-KO-1-R__Usp17le-KO-4-R	DCAF12L1__Usp17le	40231	95.734/245.66	40231	170.7	20581	11239	523.17	5704	1	6.0905e-05	0.00012181	0.0060116	TRUE
Control-82-KO-6-R__Usp32-KO-3-R	Control-82__Usp32	102.12	363.65/341.32	102.12	352.49	17773	249.23	1926.7	57037	1	5.9207e-05	0.00011841	0.0005854	TRUE
USP28-KO-4-R__USP25-KO-2-R	USP28__USP25	111.41	342.99/412.08	111.41	377.53	17517	2386.8	2177.2	57034	1	5.9223e-05	0.00011845	0.0005854	TRUE
HERC1-KO-1-R__RPL22-KO-3-R	HERC1__RPL22	15473	101.93/63.397	15473	82665	23445	742.49	139	5699	1	6.6548e-05	1.331e-05	0.0065267	TRUE
Control-307-KO-14-R__RPL22-KO-2-R	Control-307__RPL22	71178	307.17/223.59	71178	265.38	18839	3493.4	1161.3	56989	1	6.1411e-05	0.00012282	0.0060443	TRUE
PLK1-KO-2-R__BIRC6-KO-4-R	PLK1__BIRC6	58799	456.63/0	58799	228.31	19391	1042600000	888.76	56861	1	6.6595e-05	0.00013319	0.0065267	TRUE
MAGEE1-KO-3-R__Control-64-KO-1-R	MAGEE1__Control-64	58799	214.88/241.7	58799	228.29	1939	359.55	888.76	56854	1	6.6886e-05	0.00013377	0.0065459	TRUE
NDN-KO-4-R__HERC1-KO-1-R	NDN__HERC1	102.12	229.35/473.78	102.12	351.56	17735	29873	1926.7	56826	1	6.6981e-05	0.00013396	0.0006546	TRUE
Control-256-KO-7-R__USP34-KO-2-R	Control-256__USP34	71178	74.383/455.1	71178	264.74	18804	72472	1161.3	56801	1	6.8548e-05	1.371e-05	0.0066897	TRUE
CYLD-KO-3-R__Control-608-KO-5-R	CYLD__Control-608	71178	112.26/417.17	71178	264.72	18803	46485	1161.3	56795	1	6.8811e-05	0.00013762	0.0066964	TRUE
Control-612-KO-17-R__USP29-KO-2-R	Control-612__USP29	55704	285.13/152.27	55704	218.7	1954	8827.1	824.05	56781	1	6.994e-06	0.00013988	0.0067873	TRUE
HERC1-KO-1-R__KLHL9-KO-3-R	HERC1__KLHL9	126.88	332.66/501.51	126.88	417.09	1709	14256	2613.9	56762	1	6.9327e-05	0.00013865	0.0067372	TRUE
DCAF12L2-KO-4-R__USP24-KO-2-R	DCAF12L2__USP24	74272	349.88/196.98	74272	273.43	18662	11688	1232.6	56726	1	7.1536e-05	0.00014307	0.0069324	TRUE
HECW2-KO-3-R__RNF213-KO-2-R	HECW2__RNF213	18568	36.503/152.27	18568	94384	22852	6700.5	178.8	56699	1	7.7858e-05	0.00015572	0.0007503	TRUE
DCAF12L2-KO-4-R__Usp32-KO-2-R	DCAF12L2__Usp32	27852	149.45/106.98	27852	128.22	21631	901.96	313.62	56674	1	7.694e-06	0.00015388	0.0074248	TRUE
USP51-KO-2-R__Usp17le-KO-1-R	USP51__Usp17le	55704	73.694/362.83	55704	218.26	19511	41801	824.05	56629	1	7.6429e-05	0.00015286	0.0073858	TRUE
RHOBTB2-KO-1-R__USP25-KO-4-R	RHOBTB2__USP25	77367	79.893/483.97	77367	281.93	18521	81638	1305.2	56623	1	7.5895e-05	0.00015179	0.0073445	TRUE
BIRC6-KO-3-R__RPL22-KO-1-R	BIRC6__RPL22	46.42	214.2/164.72	46.42	189.46	20059	1224	638.76	56595	1	7.8505e-05	0.00015701	0.0075548	TRUE
MYCBP2-KO-1-R__MAGEL2-KO-4-R	MYCBP2__MAGEL2	55704	49.589/386.61	55704	218.1	1995-01-01	56791	824.05	56571	1	7.9046e-05	0.00015809	0.0075963	TRUE
USP51-KO-1-R__RHOBTB2-KO-3-R	USP51__RHOBTB2	52.61	327.84/89.435	52.61	208.64	19673	28418	760.77	56568	1	7.9363e-05	0.00015873	0.0076162	TRUE
XM_006530360.3-KO-3-R__Usp32-KO-1-R	XM_006530360.3__Usp32	15473	51.655/112.64	15473	82149	23356	1859.8	139	56553	1	8.5935e-05	0.00017187	0.0081788	TRUE
MAGEE1-KO-1-R__MAGEE1-KO-3-R	MAGEE1__MAGEE1	37136	58.542/260.38	37136	159.46	2073	20369	467.95	56548	1	8.1539e-05	0.00016308	0.0078142	TRUE
PDZRN3-KO-3-R__CREBBP-KO-2-R	PDZRN3__CREBBP	34042	238.3/60.001	34042	149.15	20993	15896	414.56	56535	1	8.2495e-05	0.00016499	0.0007884	TRUE
BIRC6-KO-4-R__wildtype-I-SceI	BIRC6__wildtype-I-SceI	30947	8.2648/42.453	30947	25359	26865	584.43	15523	5651	1	0.00010177	0.00020354	0.0095935	TRUE
DZIP3-KO-2-R__Control-543-KO-2-R	DZIP3__Control-543	80462	265.16/315.29	80462	290.22	18379	1256.2	1378.9	56488	1	8.2028e-05	0.00016406	0.0078502	TRUE
Usp32-KO-4-R__wildtype-I-SceI	Usp32__wildtype-I-SceI	30947	14.463/36.227	30947	25345	26857	236.82	15523	56474	1	0.00010389	0.00020777	0.0097532	TRUE
HECW2-KO-1-R__DCAF12L2-KO-1-R	HECW2__DCAF12L2	74272	491.75/53.208	74272	272.48	18612	96161	1232.6	56456	1	8.3726e-05	0.00016745	0.0079906	TRUE
Control-736-KO-3-R__BIRC6-KO-1-R	Control-736__BIRC6	89746	137.75/494.16	89746	315.95	18044	63514	1607.1	56425	1	8.485e-06	1.697e-05	0.0080867	TRUE
RHOBTB2-KO-3-R__HECW1-KO-1-R	RHOBTB2__HECW1	120.69	318.88/478.87	120.69	398.88	17163	12798	2436.5	56358	1	8.777e-06	0.00017554	0.0008342	TRUE
USP13-KO-2-R__Usp32-KO-4-R	USP13__Usp32	71178	104.69/421.7	71178	263.19	1872	50249	1161.3	56348	1	8.9283e-05	0.00017857	0.0084742	TRUE
MYCBP2-KO-3-R__Control-82-KO-6-R	MYCBP2__Control-82	99.03	438.03/243.96	99.03	341	17736	18831	1845.3	56329	1	8.9563e-05	0.00017913	0.0084891	TRUE
DCAF12L1-KO-1-R__BIRC6-KO-2-R	DCAF12L1__BIRC6	61894	307.17/164.15	61894	235.66	19118	10228	954.88	56234	1	9.578e-06	0.00019156	0.0090659	TRUE
USP24-KO-1-R__HECW2-KO-2-R	USP24__HECW2	55704	301.66/132.45	55704	217.06	19432	14316	824.05	56209	1	9.753e-06	0.00019506	0.0009219	TRUE
Usp32-KO-3-R__wildtype-I-SceI	Usp32__wildtype-I-SceI	92841	36.503/75.284	92841	55893	24678	751.98	68.88	5616	1	0.00011253	0.00022507	0.010494	TRUE
USP24-KO-2-R__BIRC6-KO-2-R	USP24__BIRC6	34042	159.79/136.98	34042	148.38	20919	259.99	414.56	56159	1	0.00010264	0.00020529	0.0096627	TRUE
Control-256-KO-7-R__USP24-KO-1-R	Control-256__USP24	102.12	112.26/584.72	102.12	348.49	17609	1116100000	1926.7	56127	1	1.006e-05	0.00020119	0.0094959	TRUE
USP25-KO-2-R__BIRC6-KO-2-R	USP25__BIRC6	95935	277.56/385.48	95935	331.52	17783	5823	1764.8	56078	1	0.00010363	0.00020727	0.0097428	TRUE
UBR5-KO-3-R__RHOBTB2-KO-2-R	UBR5__RHOBTB2	27852	92.979/161.32	27852	127.15	21511	2335.4	313.62	56071	1	0.00010919	0.00021838	0.010196	TRUE
Control-879-KO-16-R__XM_006530360.3-KO-2-R	Control-879__XM_006530360.3	68083	460.07/46.416	68083	253.24	18798	85556	1091.2	56054	1	0.00010598	0.00021196	0.0099364	TRUE
CYLD-KO-4-R__BIRC6-KO-2-R	CYLD__BIRC6	49515	179.76/215.66	49515	197.71	19759	644.53	698.99	56053	1	0.00010722	0.00021444	0.010039	TRUE
FBXO25-KO-4-R__RHOBTB2-KO-1-R	FBXO25__RHOBTB2	12379	31.682/106.42	12379	69049	23884	2792.6	102.22	56051	1	0.00011701	0.00023401	0.010896	TRUE
Usp17le-KO-2-R__Control-82-KO-6-R	Usp17le__Control-82	358.98	701.13/1208.5	358.98	954.82	14088	1287100000	11328	55981	1	0.00010839	0.00021677	0.010134	TRUE
DCAF12L1-KO-4-R__USP34-KO-4-R	DCAF12L1__USP34	18568	170.81/15.849	18568	93327	22692	12006	178.8	55909	1	0.00012312	0.00024624	0.011389	TRUE
wildtype-PacI__HECW2-KO-4-R	wildtype-PacI__HECW2	30947	21.351/28.868	30947	25109	26727	28257	15523	55876	1	0.00014684	0.00029367	0.013386	TRUE
PDZRN3-KO-2-R__MAGEL2-KO-2-R	PDZRN3__MAGEL2	55704	101.93/330	55704	215.97	19359	26008	824.05	55829	1	0.00012146	0.00024292	0.011265	TRUE
Control-728-KO-13-R__Usp32-KO-4-R	Control-728__Usp32	151.64	549.61/400.76	151.64	475.18	16414	11078	3359	55825	1	0.00011907	0.00023814	0.011073	TRUE
USP28-KO-2-R__HECW2-KO-1-R	USP28__HECW2	117.6	283.07/493.02	117.6	388.05	17139	22041	2349.1	1958-05-01	1	1.212e-05	0.00024239	0.011256	TRUE
Usp32-KO-2-R__RHOBTB2-KO-3-R	Usp32__RHOBTB2	164.02	618.48/392.83	164.02	505.66	16184	25458	3751.4	55779	1	0.00012215	0.00024431	0.011315	TRUE
USP24-KO-1-R__Control-608-KO-5-R	USP24__Control-608	55704	159.79/271.7	55704	215.74	19345	6262.5	824.05	55751	1	0.00012704	0.00025409	0.011736	TRUE
USP25-KO-4-R__Control-82-KO-6-R	USP25__Control-82	77367	106.75/450.57	77367	278.66	18354	59105	1305.2	55719	1	0.00012808	0.00025617	0.011816	TRUE
Control-866-KO-9-R__BIRC6-KO-3-R	Control-866__BIRC6	34042	110.89/183.96	34042	147.42	20826	2670.2	414.56	55688	1	0.00013465	2.693e-05	0.012406	TRUE
USP28-KO-1-R__USP9X-KO-2-R	USP28__USP9X	86651	205.93/402.46	86651	304.19	17999	19311	1529.9	55617	1	0.00013541	0.00027081	0.012459	TRUE
DCAF12L1-KO-1-R__Control-532-KO-15-R	DCAF12L1__Control-532	61894	234.86/232.64	61894	233.75	19001	24503	954.88	55615	1	0.00013682	0.00027364	0.012572	TRUE
PDZRN3-KO-1-R__wildtype-I-SceI	PDZRN3__wildtype-I-SceI	0	13.775/36.227	30947	25001	26667	252.05	15523	1956-05-01	1	0.00017206	0.00034411	0.015461	TRUE
USP24-KO-2-R__USP9X-KO-4-R	USP24__USP9X	37136	57.165/257.55	37136	157.36	20539	20077	467.95	55575	1	0.00014298	0.00028596	0.013086	TRUE
HECW1-KO-4-R__Control-34-KO-12-R	HECW1__Control-34	77367	170.81/385.48	77367	278.14	18327	23042	1305.2	55574	1	0.00013914	0.00027827	0.012768	TRUE
HERC1-KO-3-R__DCAF12L1-KO-1-R	HERC1__DCAF12L1	86651	421.5/186.23	86651	303.87	17983	27677	1529.9	55533	1	0.00014206	0.00028412	0.013019	TRUE
HECW1-KO-3-R__MAGEE1-KO-4-R	HECW1__MAGEE1	34042	151.52/142.64	34042	147.08	20793	39.41	414.56	55519	1	0.00014829	0.00029659	0.013501	TRUE
CYLD-KO-4-R__HECW2-KO-1-R	CYLD__HECW2	58799	265.16/183.4	58799	224.28	19135	3342.6	888.76	55508	1	0.00014573	0.00029147	0.013303	TRUE
Usp32-KO-3-R__Usp32-KO-1-R	Usp32__Usp32	129.98	431.83/405.29	129.98	418.56	16796	352.39	2704	55497	1	0.00014401	0.00028803	0.013163	TRUE
FBXL7-KO-2-R__wildtype-I-SceI	FBXL7__wildtype-I-SceI	30947	6.8873/43.019	30947	24953	26641	652.76	15523	5548	1	0.00018432	0.00036864	0.016499	TRUE
Control-543-KO-2-R__Usp17le-KO-4-R	Control-543__Usp17le	74272	139.81/397.93	74272	268.87	18421	33312	1232.6	55428	1	0.00015145	3.029e-05	0.013752	TRUE
KLHL9-KO-4-R__Control-543-KO-2-R	KLHL9__Control-543	120.69	334.03/454.53	120.69	394.28	16996	7259.9	2436.5	55427	1	1.5e-08	3e-08	0.013638	TRUE
HERC1-KO-2-R__DZIP3-KO-1-R	HERC1__DZIP3	34042	75.76/217.93	34042	146.84	20769	10106	414.56	55402	1	0.00015856	0.00031711	0.014341	TRUE
Control-543-KO-2-R__USP15-KO-3-R	Control-543__USP15	61894	389.13/76.982	61894	233.06	18959	48719	954.88	55391	1	0.00015555	3.111e-05	0.014106	TRUE
MAGEL2-KO-1-R__USP24-KO-2-R	MAGEL2__USP24	86651	477.29/129.06	86651	303.17	17951	60633	1529.9	55356	1	0.00015717	0.00031433	0.014234	TRUE
USP24-KO-4-R__FBXO25-KO-1-R	USP24__FBXO25	71178	117.08/402.46	71178	259.77	18532	40719	1161.3	55343	1	0.00015917	0.00031833	0.014377	TRUE
XM_006530360.3-KO-4-R__KLHL9-KO-1-R	XM_006530360.3__KLHL9	34042	269.98/23.208	34042	146.6	20745	30449	414.56	5528	1	0.00016998	0.00033996	0.015314	TRUE
CYLD-KO-3-R__Usp32-KO-3-R	CYLD__Usp32	30947	119.15/153.4	30947	136.27	21033	586.43	363.08	55277	1	0.00017119	0.00034238	0.015403	TRUE
MAGEL2-KO-2-R__Control-256-KO-7-R	MAGEL2__Control-256	74272	225.22/311.32	74272	268.27	18389	3707.3	1232.6	55257	1	0.00016698	0.00033397	0.015064	TRUE
Usp32-KO-2-R__RHOBTB2-KO-4-R	Usp32__RHOBTB2	64988	101.93/380.95	64988	241.44	18773	38925	1022.4	55185	1	0.00017461	0.00034921	0.001567	TRUE
USP25-KO-2-R__Usp32-KO-3-R	USP25__Usp32	99.03	137.75/533.78	99.03	335.76	17513	78421	1845.3	5511	1	0.00018034	0.00036067	0.016163	TRUE
NDN-KO-2-R__USP9X-KO-3-R	NDN__USP9X	46.42	199.73/171.51	46.42	185.62	19765	398.21	638.76	55078	1	0.00018795	3.759e-05	0.016802	TRUE
BIRC6-KO-3-R__RHOBTB2-KO-4-R	BIRC6__RHOBTB2	24757	101.24/127.93	24757	114.58	21659	355.97	266.32	55044	1	0.00019805	3.961e-05	0.017659	TRUE
USP51-KO-2-R__HECW1-KO-1-R	USP51__HECW1	61894	267.92/195.85	61894	231.88	18886	2596.7	954.88	55011	1	0.00019309	0.00038618	0.017239	TRUE
FBXO25-KO-1-R__BIRC6-KO-3-R	FBXO25__BIRC6	108.31	544.79/174.34	108.31	359.56	17218	68615	2092.7	54922	1	0.00020025	0.00040049	0.017832	TRUE
FBXO25-KO-1-R__PDZRN3-KO-4-R	FBXO25__PDZRN3	52.61	161.85/246.23	52.61	204.04	19353	3559.7	760.77	54902	1	2.066e-05	4.132e-05	0.018351	TRUE
USP9X-KO-1-R__USP9X-KO-2-R	USP9X__USP9X	52.61	221.77/186.23	52.61	204	19351	631.67	760.77	54887	1	0.00020832	0.00041665	0.001848	TRUE
Usp17le-KO-3-R__Control-256-KO-7-R	Usp17le__Control-256	74272	150.14/383.78	74272	266.96	18318	27292	1232.6	54884	1	0.00020636	0.00041272	0.018351	TRUE
wildtype-PacI__KLHL9-KO-1-R	wildtype-PacI__KLHL9	30947	16.53/32.831	30947	24.68	26488	132.86	15523	54786	1	2.734e-05	5.468e-05	0.023795	TRUE
CYLD-KO-3-R__Usp32-KO-1-R	CYLD__Usp32	52.61	157.72/249.63	52.61	203.67	19328	4223.3	760.77	54768	1	2.228e-05	0.00044559	0.019738	TRUE
BIRC6-KO-1-R__Control-82-KO-6-R	BIRC6__Control-82	281.62	782.4/760.76	281.62	771.58	14508	234.08	8039.8	54644	1	0.00023244	0.00046488	0.020567	TRUE
NDN-KO-2-R__USP34-KO-4-R	NDN__USP34	12379	44.079/91.133	12379	67606	23584	1107	102.22	54623	1	2.641e-05	5.282e-05	0.023133	TRUE
USP51-KO-2-R__HERC1-KO-2-R	USP51__HERC1	68083	320.95/176.04	68083	248.49	18526	10499	1091.2	54616	1	0.00024068	0.00048136	0.021268	TRUE
FBXO25-KO-4-R__DCAF12L1-KO-3-R	FBXO25__DCAF12L1	43326	21.351/328.31	43326	174.83	1988	47110	580.13	54597	1	0.00024736	0.00049471	0.002183	TRUE
Control-543-KO-2-R__HERC1-KO-4-R	Control-543__HERC1	105.22	348.5/350.95	105.22	349.72	17233	29978	2009.2	54547	1	0.00024766	0.00049533	0.002183	TRUE
Control-307-KO-14-R__Control-608-KO-5-R	Control-307__Control-608	61894	75.76/384.91	61894	230.33	1879	47787	954.88	5451	1	0.00025627	0.00051255	0.022531	TRUE
MYCBP2-KO-1-R__USP9X-KO-2-R	MYCBP2__USP9X	37136	62.675/247.36	37136	155.02	20325	17055	467.95	54494	1	0.00026412	0.00052824	0.023133	TRUE
BIRC6-KO-2-R__NDN-KO-1-R	BIRC6__NDN	179.49	287.89/782.27	179.49	535.08	15705	1222100000	4259.3	54485	1	2.547e-05	5.094e-05	0.022421	TRUE
HECW1-KO-1-R__USP25-KO-2-R	HECW1__USP25	95935	524.81/124.53	95935	324.67	17483	80114	1764.8	54448	1	0.00026223	0.00052446	0.023025	TRUE
HECW1-KO-3-R__Usp32-KO-4-R	HECW1__Usp32	49515	175.63/211.13	49515	193.38	19441	630.39	698.99	54415	1	0.00027248	0.00054495	0.023745	TRUE
MYCBP2-KO-3-R__BIRC6-KO-4-R	MYCBP2__BIRC6	74272	106.06/424.53	74272	265.3	18229	50711	1232.6	5441	1	0.00026947	0.00053894	0.023512	TRUE
HECW2-KO-4-R__USP24-KO-2-R	HECW2__USP24	210.44	457.32/757.93	210.44	607.62	15253	45184	5329.7	54405	1	0.00026614	0.00053228	0.002328	TRUE
BIRC6-KO-1-R__HECW2-KO-2-R	BIRC6__HECW2	126.88	263.78/546.23	126.88	405.01	16667	39888	2613.9	54399	1	0.00026826	0.00053652	0.023436	TRUE
BIRC6-KO-4-R__OTUD7A-KO-2-R	BIRC6__OTUD7A	55704	157.03/266.61	55704	211.82	19081	6003.4	824.05	54383	1	0.00027611	0.00055223	0.023971	TRUE
RPL22-KO-4-R__HERC1-KO-1-R	RPL22__HERC1	154.73	170.12/778.31	154.73	474.21	16095	1849500000	3455.9	54345	1	0.00027586	0.00055173	0.023971	TRUE
HERC1-KO-3-R__USP24-KO-3-R	HERC1__USP24	167.11	717.66/290.95	167.11	504.3	15877	91042	3851.4	54333	1	0.00027761	0.00055522	0.024049	TRUE
BIRC6-KO-2-R__USP51-KO-2-R	BIRC6__USP51	179.49	413.24/654.91	179.49	534.08	15678	29203	4259.3	54331	1	2.777e-05	0.00055541	0.024049	TRUE
HECW2-KO-1-R__HERC1-KO-4-R	HECW2__HERC1	92841	352.63/279.06	92841	315.84	17555	2706.4	1685.5	54319	1	0.00028207	0.00056413	0.024396	TRUE
FBXL7-KO-2-R__Usp17le-KO-4-R	FBXL7__Usp17le	12379	33.748/100.76	12379	67252	23509	2245	102.22	54273	1	0.00032153	0.00064307	0.027568	TRUE
Usp32-KO-4-R__OTUD7A-KO-2-R	Usp32__OTUD7A	68083	115.71/378.68	68083	247.19	18451	34578	1091.2	54223	1	0.00030016	0.00060032	0.025896	TRUE
RNF213-KO-1-R__USP9X-KO-3-R	RNF213__USP9X	117.6	174.25/586.42	117.6	380.33	1685	84943	2349.1	54209	1	0.00029881	0.00059762	0.025812	TRUE
USP29-KO-2-R__PDZRN3-KO-4-R	USP29__PDZRN3	80462	131.55/431.89	80462	281.72	17952	45103	1378.9	54198	1	0.00030296	0.00060591	0.026105	TRUE
BIRC6-KO-2-R__FBXO25-KO-3-R	BIRC6__FBXO25	92841	348.5/281.89	92841	315.19	17525	2218.4	1685.5	54161	1	0.00030825	6.165e-05	0.026528	TRUE
USP51-KO-1-R__CYLD-KO-1-R	USP51__CYLD	68083	109.51/384.34	68083	246.93	18435	37767	1091.2	54141	1	0.00031415	6.283e-05	0.027002	TRUE
CREBBP-KO-3-R__USP51-KO-2-R	CREBBP__USP51	133.07	619.17/219.06	133.07	419.11	16478	80044	2795	54105	1	0.00031611	0.00063221	0.027136	TRUE
Control-29-KO-4-R__BIRC6-KO-2-R	Control-29__BIRC6	167.11	517.24/487.93	167.11	502.58	15828	429.49	3851.4	54056	1	0.00032413	0.00064825	0.027756	TRUE
USP24-KO-2-R__Control-34-KO-12-R	USP24__Control-34	80462	382.25/180	80462	281.12	17921	20451	1378.9	54037	1	0.00033134	0.00066269	0.028339	TRUE
USP9X-KO-4-R__USP24-KO-2-R	USP9X__USP24	55704	336.1/85.473	55704	210.79	19011	31407	824.05	54024	1	0.00033761	0.00067521	0.028839	TRUE
USP15-KO-3-R__USP25-KO-1-R	USP15__USP25	34042	136.37/151.7	34042	144.03	20493	117.52	414.56	54022	1	0.00034543	0.00069086	0.029398	TRUE
DCAF12L1-KO-4-R__BIRC6-KO-3-R	DCAF12L1__BIRC6	61894	47.522/32.831	61894	40176	25179	107.93	39605	54006	1	0.00039669	0.00079338	0.003331	TRUE
USP24-KO-4-R__USP13-KO-1-R	USP24__USP13	74272	242.43/285.29	74272	263.86	1815	918.16	1232.6	54001	1	0.00033891	0.00067782	0.028915	TRUE
MYCBP2-KO-3-R__Usp32-KO-4-R	MYCBP2__Usp32	102.12	98.489/579.63	102.12	339.06	17214	1157500000	1926.7	53978	1	0.00034077	0.00068153	0.029037	TRUE
USP24-KO-4-R__wildtype-I-SceI	USP24__wildtype-I-SceI	0	9.6422/39.057	30947	24.35	26301	432.61	15523	53948	1	0.00043765	8.753e-05	0.036353	TRUE
MAGEL2-KO-3-R__USP24-KO-2-R	MAGEL2__USP24	95935	281/363.97	95935	322.48	17386	3441.5	1764.8	53928	1	0.00035087	0.00070173	0.029824	TRUE
USP29-KO-3-R__Control-532-KO-15-R	USP29__Control-532	83556	94.356/483.97	83556	289.16	17789	75898	1453.9	53923	1	0.00035288	0.00070576	0.029959	TRUE
UBR5-KO-4-R__USP13-KO-2-R	UBR5__USP13	95935	81.27/563.21	95935	322.24	17375	1161300000	1764.8	5387	1	0.00036232	0.00072463	0.030722	TRUE
MAGEL2-KO-3-R__Usp17le-KO-3-R	MAGEL2__Usp17le	83556	201.8/375.85	83556	288.83	17772	15147	1453.9	53835	1	0.00037061	0.00074122	0.031387	TRUE
Usp17le-KO-2-R__BIRC6-KO-3-R	Usp17le__BIRC6	148.54	250.7/661.14	148.54	455.92	16114	84231	3262.9	5381	1	0.00037205	0.00074411	0.031432	TRUE
BIRC6-KO-2-R__RNF213-KO-3-R	BIRC6__RNF213	145.45	384.31/512.27	145.45	448.29	16172	8186.5	3167.6	53808	1	0.00037261	0.00074522	0.031441	TRUE
HERC1-KO-1-R__Control-34-KO-12-R	HERC1__Control-34	247.57	823.72/552.46	247.57	688.09	1471	36792	6703	53806	1	0.00037173	0.00074345	0.031432	TRUE
MAGEE1-KO-3-R__RHOBTB2-KO-4-R	MAGEE1__RHOBTB2	15473	72.317/85.473	15473	78895	2278	86536	139	53793	1	0.00041305	0.00082609	0.034516	TRUE
HERC1-KO-3-R__Control-307-KO-14-R	HERC1__Control-307	86651	213.51/380.38	86651	296.94	17652	13924	1529.9	53763	1	0.00038524	0.00077049	0.032428	TRUE
HERC1-KO-4-R__USP13-KO-4-R	HERC1__USP13	160.92	385.69/585.85	160.92	485.77	15879	20033	3652.1	53754	1	0.00038355	0.00076711	0.032325	TRUE
HERC1-KO-3-R__HERC1-KO-3-R	HERC1__HERC1	111.41	284.45/439.82	111.41	362.13	16917	12070	2177.2	53733	1	0.00038987	0.00077973	0.032777	TRUE
UBR5-KO-2-R__UBR5-KO-3-R	UBR5__UBR5	61894	51.655/404.15	61894	227.9	18638	62128	954.88	53723	1	0.00039762	0.00079524	0.033348	TRUE
HERC2-KO-1-R__Control-256-KO-7-R	HERC2__Control-256	61894	317.51/138.11	61894	227.81	18632	16091	954.88	53693	1	0.00040445	0.00080891	0.003388	TRUE
BIRC6-KO-4-R__Control-82-KO-6-R	BIRC6__Control-82	105.22	340.92/350.38	105.22	345.65	17064	44732	2009.2	53638	1	0.00041123	0.00082246	0.034406	TRUE
MYCBP2-KO-1-R__RNF213-KO-1-R	MYCBP2__RNF213	58799	74.383/362.83	58799	218.61	18767	41602	888.76	53605	1	0.00042518	0.00085037	0.035445	TRUE
Control-82-KO-6-R__NDN-KO-2-R	Control-82__NDN	111.41	251.39/471.51	111.41	361.45	1689	24228	2177.2	53587	1	0.00042267	0.00084534	0.035278	TRUE
RPL22-KO-3-R__Control-82-KO-6-R	RPL22__Control-82	136.17	257.59/590.38	136.17	423.98	16315	55377	2886.9	53568	1	0.00042602	0.00085203	0.035472	TRUE
RNF213-KO-2-R__Control-34-KO-12-R	RNF213__Control-34	89746	284.45/324.34	89746	304.39	17508	795.87	1607.1	53543	1	4.35e-08	8.7e-08	0.036176	TRUE
HECW1-KO-1-R__CYLD-KO-4-R	HECW1__CYLD	49515	174.94/207.17	49515	191.05	19267	519.51	698.99	53536	1	0.00044481	0.00088962	0.036903	TRUE
USP24-KO-3-R__MAGEL2-KO-1-R	USP24__MAGEL2	40231	163.92/161.32	40231	162.62	19886	33691	523.17	53508	1	0.00045564	0.00091128	0.003768	TRUE
NDN-KO-2-R__RNF213-KO-4-R	NDN__RNF213	49515	336.1/45.849	49515	190.98	19261	42123	698.99	53505	1	0.00045227	0.00090454	0.037477	TRUE
FBXO25-KO-2-R__Control-29-KO-4-R	FBXO25__Control-29	55704	225.22/193.02	55704	209.12	18897	518.24	824.05	53443	1	0.00046611	0.00093222	0.038486	TRUE
HERC1-KO-1-R__Usp32-KO-4-R	HERC1__Usp32	182.59	442.85/628.31	182.59	535.58	15473	17197	4363.1	5344	1	0.00045581	0.00091161	0.003768	TRUE
PDZRN3-KO-1-R__USP25-KO-2-R	PDZRN3__USP25	49515	73.006/308.49	49515	190.75	19244	27727	698.99	5342	1	4.741e-05	0.00094821	0.039099	TRUE
BIRC6-KO-4-R__BIRC6-KO-3-R	BIRC6__BIRC6	46.42	106.75/255.85	46.42	181.3	19428	11115	638.76	53369	1	0.00048906	0.00097812	0.040285	TRUE
XM_006530360.3-KO-3-R__Control-866-KO-9-R	XM_006530360.3__Control-866	46.42	252.08/110.38	46.42	181.23	19422	10039	638.76	53339	1	0.00049716	0.00099433	0.040855	TRUE
USP24-KO-2-R__CREBBP-KO-2-R	USP24__CREBBP	24757	44.079/179.44	24757	111.76	21302	9160.7	266.32	53311	1	5.218e-05	0.0010436	0.042778	TRUE
BIRC6-KO-2-R__HECW1-KO-2-R	BIRC6__HECW1	225.91	342.3/927.74	225.91	635.02	14869	1713700000	5890.6	53304	1	0.00049081	0.00098162	0.004038	TRUE
USP34-KO-1-R__DCAF12L1-KO-2-R	USP34__DCAF12L1	34042	208/76.982	34042	142.49	20338	8582.5	414.56	53264	1	0.00052589	0.0010518	0.043062	TRUE
DZIP3-KO-2-R__wildtype-I-SceI	DZIP3__wildtype-I-SceI	30947	35.125/13.019	30947	24072	26143	244.34	15523	53243	1	0.00064626	0.0012925	0.051695	TRUE
RHOBTB2-KO-1-R__USP24-KO-3-R	RHOBTB2__USP24	95935	155.65/483.4	95935	319.53	17254	53709	1764.8	53224	1	0.00051794	0.0010359	0.042512	TRUE
BIRC6-KO-4-R__DCAF12L2-KO-1-R	BIRC6__DCAF12L2	58799	83.337/351.51	58799	217.42	18689	35959	888.76	53208	1	5.293e-05	0.0010586	0.004329	TRUE
USP28-KO-2-R__RPL22-KO-3-R	USP28__RPL22	24757	19.284/203.78	24757	111.53	21272	17018	266.32	53172	1	0.00056334	0.0011267	0.045803	TRUE
UBR5-KO-2-R__NDN-KO-2-R	UBR5__NDN	52.61	25.483/373.02	52.61	199.25	19013	60392	760.77	53166	1	0.00054398	0.0001088	0.044438	TRUE
FBXL7-KO-2-R__Control-34-KO-12-R	FBXL7__Control-34	27852	69.562/174.34	27852	121.95	20913	5489.4	313.62	53135	1	0.00057062	0.0011412	0.046286	TRUE
Control-866-KO-9-R__NDN-KO-4-R	Control-866__NDN	111.41	276.87/441.51	111.41	359.19	1968-01-01	13554	2177.2	53103	1	0.00055188	0.0011038	0.045031	TRUE
FBXW7-KO-4-R__RNF213-KO-4-R	FBXW7__RNF213	77367	327.84/210.57	77367	269.2	17857	6875.9	1305.2	1931-05-01	1	0.00055707	0.0011141	4.54e-06	TRUE
wildtype-PacI__USP15-KO-2-R	wildtype-PacI__USP15	30947	18.596/29.434	30947	24015	2611	58736	15523	53098	1	0.00069987	0.0013997	0.055597	TRUE
wildtype-PacI__Control-543-KO-2-R	wildtype-PacI__Control-543	61894	37.88/41.321	61894	39601	24976	59199	39605	53091	1	0.00065796	0.0013159	0.005251	TRUE
XM_006530360.3-KO-1-R__HECW2-KO-1-R	XM_006530360.3__HECW2	68083	130.86/356.04	68083	243.45	18231	25354	1091.2	53089	1	0.00056254	0.0011251	0.045792	TRUE
HERC1-KO-3-R__USP9X-KO-2-R	HERC1__USP9X	86651	392.58/195.85	86651	294.21	17519	19351	1529.9	53065	1	5.662e-05	0.0011324	0.045982	TRUE
FBXL7-KO-1-R__HERC1-KO-2-R	FBXL7__HERC1	92841	233.48/387.74	92841	310.61	17315	11898	1685.5	53044	1	0.00057193	0.0011439	0.046338	TRUE
FBXO25-KO-2-R__USP9X-KO-4-R	FBXO25__USP9X	27852	45.456/198.12	27852	121.79	20894	11652	313.62	53042	1	0.00060071	0.0012014	0.048443	TRUE
FBXO25-KO-2-R__DCAF12L1-KO-1-R	FBXO25__DCAF12L1	24757	150.14/72.454	24757	111.3	21243	3017.9	266.32	5303	1	0.00060894	0.0012179	0.004905	TRUE
HERC1-KO-4-R__Control-543-KO-2-R	HERC1__Control-543	250.67	532.39/844.54	250.67	688.46	14539	48718	6821.5	53006	1	0.00057765	0.0011553	0.046747	TRUE
FBXO25-KO-3-R__BIRC6-KO-2-R	FBXO25__BIRC6	126.88	551.67/243.96	126.88	397.82	16409	47343	2613.9	52993	1	0.00058497	0.0011699	0.047229	TRUE
Usp32-KO-3-R__USP9X-KO-3-R	Usp32__USP9X	247.57	246.57/1116.2	247.57	681.4	14569	3781600000	6703	52989	1	0.00058336	0.0011667	0.047154	TRUE
USP24-KO-2-R__FBXO25-KO-4-R	USP24__FBXO25	40231	73.006/249.63	40231	161.32	1977	15597	523.17	52938	1	0.00062354	0.0012471	0.050168	TRUE
USP9X-KO-4-R__CREBBP-KO-4-R	USP9X__CREBBP	52.61	36.503/360.57	52.61	198.54	18961	52510	760.77	52906	1	0.00062723	0.0012545	0.050406	TRUE
CREBBP-KO-4-R__BIRC6-KO-3-R	CREBBP__BIRC6	30947	203.86/59.435	30947	131.65	20539	10430	363.08	5285	1	0.00066325	0.0013265	0.005287	TRUE
UBR5-KO-1-R__FBXL7-KO-3-R	UBR5__FBXL7	219.72	181.83/1052.8	219.72	617.33	14861	3793300000	5664.3	5283	1	0.00063639	0.0012728	0.051083	TRUE
Control-307-KO-14-R__BIRC6-KO-4-R	Control-307__BIRC6	80462	379.49/173.78	80462	276.63	1769	21160	1378.9	52828	1	0.00064587	0.0012917	0.051695	TRUE
Control-543-KO-2-R__Control-82-KO-6-R	Control-543__Control-82	151.64	316.13/599.44	151.64	457.78	15877	40133	3359	52823	1	0.00064074	0.0012815	0.051372	TRUE
USP29-KO-3-R__CYLD-KO-3-R	USP29__CYLD	95935	500.71/134.72	95935	317.71	17172	66974	1764.8	52792	1	0.00065616	0.0013123	0.052426	TRUE
BIRC6-KO-4-R__DCAF12L2-KO-3-R	BIRC6__DCAF12L2	74272	92.29/426.8	74272	259.54	17913	55947	1232.6	52771	1	0.00066763	0.0013353	0.053158	TRUE
USP13-KO-3-R__USP28-KO-2-R	USP13__USP28	86651	137.06/448.87	86651	292.96	17458	48614	1529.9	52746	1	0.00067423	0.0013485	0.053622	TRUE
RPL22-KO-4-R__USP9X-KO-2-R	RPL22__USP9X	61894	252.76/196.42	61894	224.59	18427	1587.5	954.88	52651	1	0.00071685	0.0014337	0.056881	TRUE
KLHL9-KO-1-R__USP9X-KO-2-R	KLHL9__USP9X	30947	52.344/210	30947	131.17	20487	12428	363.08	52599	1	0.00076015	0.0015203	0.060179	TRUE
Control-307-KO-14-R__DZIP3-KO-3-R	Control-307__DZIP3	24757	172.87/48.114	24757	110.49	21139	7782.3	266.32	52536	1	0.00079723	0.0015945	0.006297	TRUE
HERC1-KO-3-R__Control-82-KO-6-R	HERC1__Control-82	170.21	413.93/586.99	170.21	500.46	15504	14975	3952.3	52531	1	0.00075016	0.0015003	0.059456	TRUE
Control-934-KO-11-R__Usp32-KO-4-R	Control-934__Usp32	43326	116.4/223.02	43326	169.71	19453	5684.5	580.13	52472	1	0.00080115	0.0016023	0.063064	TRUE
Control-82-KO-6-R__DCAF12L1-KO-1-R	Control-82__DCAF12L1	108.31	434.59/262.08	108.31	348.33	16761	14880	2092.7	52467	1	0.00078109	0.0015622	0.061766	TRUE
CYLD-KO-2-R__PDZRN3-KO-1-R	CYLD__PDZRN3	55704	28.238/384.34	55704	206.29	18701	63405	824.05	52458	1	0.00079903	0.0015981	0.063036	TRUE
USP24-KO-1-R__HERC1-KO-2-R	USP24__HERC1	55704	142.57/270	55704	206.29	18701	8119.9	824.05	52456	1	0.00079989	0.0015998	0.063036	TRUE
RHOBTB2-KO-1-R__Control-256-KO-7-R	RHOBTB2__Control-256	55704	238.99/173.21	55704	206.1	18688	2163.5	824.05	52391	1	8.284e-05	0.0016568	0.065135	TRUE
MAGEL2-KO-4-R__USP29-KO-3-R	MAGEL2__USP29	89746	167.36/431.89	89746	299.63	17281	34988	1607.1	52353	1	0.00083396	0.0016679	0.065423	TRUE
DCAF12L2-KO-2-R__XM_006530360.3-KO-2-R	DCAF12L2__XM_006530360.3	117.6	635.7/106.98	117.6	371.34	16505	1397700000	2349.1	52353	1	0.00082987	0.0016597	0.065177	TRUE
HERC1-KO-1-R__wildtype-I-SceI	HERC1__wildtype-I-SceI	92841	19.973/85.473	92841	52723	23851	2145.1	68.88	5234	1	0.00095521	0.0019104	0.074345	TRUE
MYCBP2-KO-3-R__Control-637-KO-10-R	MYCBP2__Control-637	58799	120.53/309.06	58799	214.79	18515	17772	888.76	52326	1	0.00085655	0.0017131	0.067119	TRUE
BIRC6-KO-4-R__MAGEE1-KO-1-R	BIRC6__MAGEE1	64988	119.15/345.29	64988	232.22	18214	25569	1022.4	52301	1	0.00086518	0.0017304	0.067719	TRUE
FBXL7-KO-3-R__HERC1-KO-3-R	FBXL7__HERC1	102.12	462.14/200.95	102.12	331.54	16891	34111	1926.7	52265	1	0.00087227	0.0017445	0.068197	TRUE
USP24-KO-1-R__OTUD7A-KO-3-R	USP24__OTUD7A	58799	66.807/362.27	58799	214.54	18497	43649	888.76	5224	1	0.00089734	0.0017947	0.070078	TRUE
USP51-KO-1-R__KLHL9-KO-4-R	USP51__KLHL9	30947	95.045/165.85	30947	130.45	20407	2506.7	363.08	52219	1	0.00093424	0.0018685	0.072795	TRUE
CREBBP-KO-3-R__UBR5-KO-3-R	CREBBP__UBR5	176.4	493.82/531.51	176.4	512.67	15339	710.42	4156.2	5216	1	0.00091683	0.0018337	0.071519	TRUE
Control-637-KO-10-R__USP9X-KO-2-R	Control-637__USP9X	40231	262.41/56.604	40231	159.51	19608	21177	523.17	52147	1	0.00095841	0.0019168	0.007451	TRUE
Usp32-KO-4-R__HERC1-KO-2-R	Usp32__HERC1	30947	90.224/170.38	30947	130.3	20391	3212.4	363.08	52142	1	9.738e-05	0.0019476	0.075452	TRUE
Control-608-KO-5-R__wildtype-I-SceI	Control-608__wildtype-I-SceI	30947	4.8211/42.453	30947	23637	2589	708.09	15523	52139	1	0.0011792	0.0023584	0.089561	TRUE
FBXL7-KO-3-R__USP25-KO-1-R	FBXL7__USP25	30947	201.11/59.435	30947	130.27	20388	10036	363.08	52127	1	0.00098192	0.0019638	0.075996	TRUE
USP9X-KO-1-R__HERC1-KO-3-R	USP9X__HERC1	117.6	248.63/491.33	117.6	369.98	16453	29450	2349.1	52072	1	0.00096587	0.0019317	0.075006	TRUE
RNF213-KO-4-R__Usp32-KO-1-R	RNF213__Usp32	108.31	353.32/339.63	108.31	346.47	16684	93755	2092.7	5206	1	0.00097323	0.0019465	0.075452	TRUE
DCAF12L1-KO-1-R__BIRC6-KO-3-R	DCAF12L1__BIRC6	43326	152.9/184.53	43326	168.71	19369	500.28	580.13	52059	1	0.0010014	0.0020028	0.077132	TRUE
USP13-KO-2-R__USP24-KO-3-R	USP13__USP24	74272	162.54/351.51	74272	257.03	17773	17855	1232.6	52054	1	0.00098461	0.0019692	0.007612	TRUE
HECW1-KO-1-R__OTUD7A-KO-4-R	HECW1__OTUD7A	102.12	514.48/146.61	102.12	330.54	16848	67667	1926.7	52038	1	0.00098614	0.0019723	0.076153	TRUE
HECW1-KO-4-R__CYLD-KO-1-R	HECW1__CYLD	83556	150.14/413.78	83556	281.96	17426	34751	1453.9	52034	1	0.00099241	0.0019848	0.076551	TRUE
HERC1-KO-3-R__Control-436-KO-8-R	HERC1__Control-436	77367	245.88/284.72	77367	265.3	17647	754.37	1305.2	5202	1	0.0010022	0.0020043	0.077132	TRUE
USP51-KO-4-R__Control-82-KO-6-R	USP51__Control-82	374.46	893.28/995.67	374.46	944.48	13324	5241.4	12025	51982	1	0.0010063	0.0020125	0.077361	TRUE
USP24-KO-3-R__HERC1-KO-3-R	USP24__HERC1	95935	223.15/405.29	95935	314.22	17013	16587	1764.8	5196	1	0.0010297	0.0020595	0.079078	TRUE
HECW1-KO-3-R__PDZRN3-KO-3-R	HECW1__PDZRN3	49515	35.814/337.93	49515	186.87	1895	45636	698.99	51953	1	0.0010541	0.0021083	0.080684	TRUE
NDN-KO-3-R__BIRC6-KO-3-R	NDN__BIRC6	18568	117.77/58.302	18568	88038	21859	1768.4	178.8	51953	1	0.0011139	0.0022277	0.084879	TRUE
HERC2-KO-4-R__FBXL7-KO-3-R	HERC2__FBXL7	83556	137.06/426.23	83556	281.64	1741	41810	1453.9	51951	1	0.0010377	0.0020754	0.079603	TRUE
DZIP3-KO-4-R__FBXL7-KO-3-R	DZIP3__FBXL7	43326	196.98/139.81	43326	168.39	19342	1633.9	580.13	51926	1	0.0010754	0.0021509	0.082222	TRUE
CREBBP-KO-3-R__HERC1-KO-4-R	CREBBP__HERC1	164.02	428.39/535.48	164.02	481.93	15492	5733.7	3751.4	51906	1	0.0001052	0.0002104	0.008061	TRUE
Control-612-KO-17-R__Usp32-KO-3-R	Control-612__Usp32	34042	39.258/240	34042	139.63	20048	20149	414.56	51859	1	0.0011281	0.0022562	0.085777	TRUE
FBXO25-KO-3-R__HECW2-KO-4-R	FBXO25__HECW2	170.21	199.73/792.46	170.21	496.1	15378	1756600000	3952.3	51838	1	0.0010909	0.0021818	0.083312	TRUE
Usp32-KO-3-R__USP9X-KO-1-R	Usp32__USP9X	191.87	719.04/373.59	191.87	546.31	15047	59667	4679	51817	1	0.0011024	0.0022048	0.084098	TRUE
RHOBTB2-KO-2-R__HECW1-KO-1-R	RHOBTB2__HECW1	0	35.125/11.887	30947	23506	25813	270.01	15523	51807	1	0.0014102	0.0028204	0.10447	TRUE
FBXW7-KO-4-R__CYLD-KO-1-R	FBXW7__CYLD	102.12	511.73/147.17	102.12	329.45	1968-01-01	66451	1926.7	51789	1	0.0011275	0.0022549	0.085777	TRUE
RNF213-KO-1-R__USP24-KO-1-R	RNF213__USP24	71178	127.42/367.36	71178	247.39	1783	28787	1161.3	51709	1	0.0011864	0.0023727	0.089981	TRUE
USP24-KO-3-R__DCAF12L2-KO-2-R	USP24__DCAF12L2	55704	61.297/346.98	55704	204.14	18551	40809	824.05	51709	1	0.0011962	0.0023925	0.090361	TRUE
Control-736-KO-3-R__USP9X-KO-2-R	Control-736__USP9X	89746	340.92/253.02	89746	296.97	17153	3863.3	1607.1	51691	1	0.0011911	0.0023821	0.090166	TRUE
HECW2-KO-4-R__Control-307-KO-14-R	HECW2__Control-307	179.49	447.68/585.85	179.49	516.77	15204	9546.7	4259.3	51679	1	0.0011873	0.0023746	0.089981	TRUE
FBXO25-KO-2-R__Control-82-KO-6-R	FBXO25__Control-82	105.22	248.63/425.1	105.22	336.87	16694	15570	2009.2	51678	1	0.0011954	0.0023908	0.090361	TRUE
HECW2-KO-1-R__USP9X-KO-2-R	HECW2__USP9X	40231	139.12/177.74	40231	158.43	19511	745.51	523.17	51677	1	0.0012336	0.0024672	0.009298	TRUE
Control-736-KO-3-R__RHOBTB2-KO-3-R	Control-736__RHOBTB2	111.41	309.93/395.1	111.41	352.51	1653	3626.9	2177.2	51672	1	0.0011984	0.0023968	0.090425	TRUE
Control-608-KO-5-R__BIRC6-KO-3-R	Control-608__BIRC6	24757	108.82/109.25	24757	109.03	20949	0.091054	266.32	51642	1	0.0001291	0.0025819	0.096986	TRUE
FBXO25-KO-4-R__MAGEE1-KO-4-R	FBXO25__MAGEE1	18568	39.946/135.28	18568	87615	21791	4544.7	178.8	51637	1	0.0013194	0.0026388	0.098799	TRUE
NDN-KO-2-R__USP25-KO-2-R	NDN__USP25	24757	149.45/68.491	24757	108.97	20941	3277.5	266.32	51605	1	0.0013166	0.0026331	0.098695	TRUE
MAGEE1-KO-1-R__USP25-KO-1-R	MAGEE1__USP25	92841	28.927/75.284	92841	52105	23684	1074.5	68.88	51596	1	0.0014252	0.0028505	0.10547	TRUE
wildtype-PacI__USP29-KO-1-R	wildtype-PacI__USP29	30947	21.351/25.472	30947	23411	25757	84924	15523	51566	1	0.0016039	0.0032078	0.11731	TRUE
NDN-KO-3-R__HERC1-KO-4-R	NDN__HERC1	43326	225.22/109.81	43326	167.51	19267	6658.9	580.13	51561	1	0.0013082	0.0026164	0.098173	TRUE
USP51-KO-3-R__Control-866-KO-9-R	USP51__Control-866	309.47	1192.2/414.91	309.47	803.55	13737	3020900000	9185.2	51553	1	0.0012667	0.0025334	0.095371	TRUE
HECW2-KO-1-R__HECW2-KO-1-R	HECW2__HECW2	102.12	398.09/258.68	102.12	328.38	16754	9716.9	1926.7	51546	1	0.0012837	0.0025674	0.096545	TRUE
HECW2-KO-3-R__USP25-KO-4-R	HECW2__USP25	34042	31.682/246.23	34042	138.96	19978	23015	414.56	51528	1	0.0001347	0.0002694	0.10076	TRUE
USP9X-KO-4-R__HECW1-KO-1-R	USP9X__HECW1	64988	336.79/122.27	64988	229.53	18047	23010	1022.4	5146	1	0.0013593	0.0027187	0.10146	TRUE
DCAF12L2-KO-4-R__Control-256-KO-7-R	DCAF12L2__Control-256	37136	150.83/146.04	37136	148.44	19703	11487	467.95	51451	1	0.0013971	0.0027942	0.10372	TRUE
HECW1-KO-1-R__Usp32-KO-3-R	HECW1__Usp32	89746	263.1/328.87	89746	295.98	17105	2163.2	1607.1	51445	1	0.0013586	0.0027172	0.10146	TRUE
Control-612-KO-17-R__UBR5-KO-2-R	Control-612__UBR5	92841	14.463/89.435	92841	51949	23642	2810.4	68.88	51408	1	0.0015756	0.0031512	0.11566	TRUE
Usp32-KO-2-R__Control-532-KO-15-R	Usp32__Control-532	108.31	526.19/160.76	108.31	343.47	16559	66771	2092.7	51405	1	0.0013825	0.0027649	0.10297	TRUE
HERC1-KO-4-R__Control-82-KO-6-R	HERC1__Control-82	247.57	488.31/848.5	247.57	668.4	14292	64868	6703	51401	1	0.0013746	0.0027491	0.10249	TRUE
USP24-KO-4-R__BIRC6-KO-1-R	USP24__BIRC6	89746	327.84/263.78	89746	295.81	17096	2051.8	1607.1	2014-05-01	1	0.0013909	0.0027819	0.10349	TRUE
Control-82-KO-6-R__BIRC6-KO-2-R	Control-82__BIRC6	164.02	484.18/473.21	164.02	478.7	15395	60129	3751.4	51377	1	0.0013957	0.0027913	0.10372	TRUE
Usp32-KO-2-R__MYCBP2-KO-1-R	Usp32__MYCBP2	133.07	355.39/453.97	133.07	404.68	15973	4859.1	2795	51374	1	0.0014011	0.0028021	0.01039	TRUE
RHOBTB2-KO-3-R__Control-34-KO-12-R	RHOBTB2__Control-34	250.67	805.13/543.97	250.67	674.55	14245	34102	6821.5	51322	1	0.0014339	0.0028678	1.06e-05	TRUE
Usp32-KO-4-R__BIRC6-KO-2-R	Usp32__BIRC6	68083	220.39/254.72	68083	237.56	17879	589.11	1091.2	51305	1	0.0001474	0.0002948	0.10873	TRUE
RHOBTB2-KO-3-R__XM_006530360.3-KO-2-R	RHOBTB2__XM_006530360.3	129.98	443.54/349.81	129.98	396.68	16023	4392.5	2704	51288	1	0.0014667	0.0029334	0.10831	TRUE
Usp17le-KO-3-R__DZIP3-KO-3-R	Usp17le__DZIP3	27852	184.58/52.642	27852	118.61	20516	8703.8	313.62	51249	1	0.0015799	0.0031598	0.01158	TRUE
Control-728-KO-13-R__USP51-KO-2-R	Control-728__USP51	194.97	710.08/388.87	194.97	549.48	14901	51588	4785.7	51246	1	0.0014947	0.0029894	0.11014	TRUE
Control-82-KO-6-R__Control-934-KO-11-R	Control-82__Control-934	120.69	394.64/352.64	120.69	373.64	16223	881.93	2436.5	51246	1	0.0001502	0.0003004	0.11056	TRUE
BIRC6-KO-3-R__USP25-KO-3-R	BIRC6__USP25	46.42	35.814/315.85	46.42	175.83	18988	39211	638.76	51205	1	0.0015763	0.0031525	0.11566	TRUE
USP25-KO-2-R__DCAF12L1-KO-1-R	USP25__DCAF12L1	71178	292.02/199.25	71178	245.63	17727	4303.6	1161.3	51195	1	0.0015606	0.0031212	0.11475	TRUE
DCAF12L2-KO-1-R__Control-256-KO-7-R	DCAF12L2__Control-256	92841	79.204/24.34	92841	51772	23594	1505	68.88	51194	1	0.0017647	0.0035295	0.12799	TRUE
UBR5-KO-2-R__Control-34-KO-12-R	UBR5__Control-34	74272	86.091/421.7	74272	253.9	17597	56317	1232.6	51163	1	0.0015853	0.0031705	0.11607	TRUE
USP28-KO-2-R__USP9X-KO-4-R	USP28__USP9X	52.61	108.82/278.49	52.61	193.66	18604	14395	760.77	51137	1	0.0016254	0.0032509	0.11876	TRUE
USP13-KO-3-R__USP9X-KO-4-R	USP13__USP9X	46.42	143.94/207.17	46.42	175.56	18966	1998.8	638.76	51096	1	0.0016697	0.0033394	0.12163	TRUE
Usp32-KO-1-R__Control-934-KO-11-R	Usp32__Control-934	40231	101.93/212.27	40231	157.1	1939	6086.8	523.17	51095	1	0.0016815	0.0033629	0.12234	TRUE
CYLD-KO-3-R__USP13-KO-4-R	CYLD__USP13	61894	106.06/333.4	61894	219.73	18113	25841	954.88	51078	1	0.0016669	0.0033339	0.12163	TRUE
USP51-KO-3-R__Usp17le-KO-1-R	USP51__Usp17le	154.73	225.22/684.35	154.73	454.78	15493	105400000	3455.9	5104	1	1.67e-07	3.34e-07	0.12163	TRUE
Usp32-KO-3-R__DCAF12L1-KO-1-R	Usp32__DCAF12L1	129.98	401.53/388.87	129.98	395.2	15969	80123	2704	51004	1	0.0001705	3.41e-07	0.12392	TRUE
Control-612-KO-17-R__RHOBTB2-KO-4-R	Control-612__RHOBTB2	61894	48.211/28.302	61894	38257	2449	198.19	39605	50955	1	0.0020769	0.0041538	0.14739	TRUE
OTUD7A-KO-2-R__Control-532-KO-15-R	OTUD7A__Control-532	185.68	642.59/409.82	185.68	526.2	14978	27091	4467.7	50945	1	0.0017532	0.0035064	0.12729	TRUE
RHOBTB2-KO-3-R__DCAF12L1-KO-1-R	RHOBTB2__DCAF12L1	95935	371.92/247.93	95935	309.92	16815	7686.5	1764.8	50937	1	0.0017756	0.0035512	0.12856	TRUE
Control-532-KO-15-R__FBXL7-KO-3-R	Control-532__FBXL7	102.12	320.26/331.14	102.12	325.7	16636	59134	1926.7	50934	1	0.0017763	0.0035526	0.12856	TRUE
BIRC6-KO-2-R__OTUD7A-KO-1-R	BIRC6__OTUD7A	164.02	506.22/445.48	164.02	475.85	15309	1844.8	3751.4	50912	1	0.0017855	0.0035711	0.01291	TRUE
Usp17le-KO-2-R__NDN-KO-4-R	Usp17le__NDN	194.97	570.96/523.02	194.97	546.99	14836	1148.9	4785.7	50886	1	0.0018076	0.0036152	0.13055	TRUE
BIRC6-KO-2-R__XM_006530360.3-KO-3-R	BIRC6__XM_006530360.3	167.11	368.47/597.18	167.11	482.82	1525	26153	3851.4	50872	1	0.0018235	0.0003647	0.13157	TRUE
USP51-KO-4-R__USP9X-KO-2-R	USP51__USP9X	164.02	614.35/336.8	164.02	475.57	15301	38518	3751.4	50867	1	0.0018283	0.0036565	0.13177	TRUE
RHOBTB2-KO-4-R__Control-879-KO-16-R	RHOBTB2__Control-879	24757	37.192/178.3	24757	107.75	20779	9956.3	266.32	50854	1	0.0019609	0.0039219	0.14009	TRUE
FBXL7-KO-3-R__HERC1-KO-1-R	FBXL7__HERC1	99.03	466.27/168.68	99.03	317.48	16708	44280	1845.3	50853	1	0.0018551	0.0037102	0.13357	TRUE
HECW1-KO-3-R__Control-543-KO-2-R	HECW1__Control-543	95935	250.01/369.06	95935	309.53	16797	7086.5	1764.8	50845	1	0.0018638	0.0037276	0.13405	TRUE
HECW1-KO-4-R__BIRC6-KO-4-R	HECW1__BIRC6	49515	135.68/232.08	49515	183.88	18718	4646.2	698.99	50821	1	0.0019249	0.0038498	0.13822	TRUE
OTUD7A-KO-1-R__RNF213-KO-1-R	OTUD7A__RNF213	58799	244.5/176.04	58799	210.27	18209	2343.4	888.76	50808	1	0.0019257	0.0038513	0.13822	TRUE
wildtype-PacI__FBXL7-KO-3-R	wildtype-PacI__FBXL7	0	17.907/28.302	30947	23105	25575	54029	15523	50788	1	0.0024232	0.0048463	0.16851	TRUE
MYCBP2-KO-2-R__wildtype-I-SceI	MYCBP2__wildtype-I-SceI	24757	108.82/106.42	24757	107.62	20762	28883	266.32	50775	1	0.0020447	0.0040895	0.14571	TRUE
RNF213-KO-1-R__FBXL7-KO-3-R	RNF213__FBXL7	83556	121.22/433.02	83556	277.12	17177	48612	1453.9	50765	1	0.0019504	0.0039007	0.13955	TRUE
HECW1-KO-1-R__Control-307-KO-14-R	HECW1__Control-307	129.98	453.87/333.97	129.98	393.92	15922	7189	2704	50758	1	0.0019415	0.0003883	0.13921	TRUE
MYCBP2-KO-2-R__Control-612-KO-17-R	MYCBP2__Control-612	188.78	643.28/420.57	188.78	531.92	14896	24799	4573	50743	1	0.0019493	0.0038985	0.13955	TRUE
Usp32-KO-3-R__MAGEL2-KO-1-R	Usp32__MAGEL2	148.54	272.74/603.97	148.54	438.35	15548	54857	3262.9	50735	1	0.0019618	0.0039237	0.14009	TRUE
Usp17le-KO-1-R__DCAF12L1-KO-1-R	Usp17le__DCAF12L1	40231	82.648/229.81	40231	156.23	19311	10829	523.17	50715	1	0.0020543	0.0041086	0.14624	TRUE
DCAF12L2-KO-4-R__USP15-KO-3-R	DCAF12L2__USP15	34042	225.9/48.68	34042	137.29	19806	15704	414.56	50711	1	0.0002076	0.0004152	0.14739	TRUE
Control-612-KO-17-R__USP13-KO-3-R	Control-612__USP13	27852	39.946/195.28	27852	117.62	20395	12065	313.62	50687	1	0.0021258	0.0042515	0.15009	TRUE
RNF213-KO-1-R__Control-436-KO-8-R	RNF213__Control-436	89746	104.69/481.14	89746	292.91	16955	70857	1607.1	50678	1	0.0020374	0.0040748	0.14533	TRUE
DZIP3-KO-4-R__Control-736-KO-3-R	DZIP3__Control-736	55704	348.5/53.774	55704	201.14	18338	43431	824.05	50662	1	0.0020835	0.0041671	0.14771	TRUE
USP29-KO-3-R__USP29-KO-3-R	USP29__USP29	68083	180.45/290.38	68083	235.41	17749	6042.6	1091.2	50656	1	0.0020763	0.0041526	0.14739	TRUE
HERC1-KO-3-R__CYLD-KO-2-R	HERC1__CYLD	52.61	87.469/297.17	52.61	192.32	18504	21988	760.77	50653	1	0.0020983	0.0041965	0.01486	TRUE
UBR5-KO-3-R__Usp32-KO-1-R	UBR5__Usp32	24757	45.456/169.25	24757	107.35	20727	7662.1	266.32	50611	1	0.0022277	0.0044555	0.15628	TRUE
MYCBP2-KO-4-R__Control-34-KO-12-R	MYCBP2__Control-34	250.67	413.93/923.22	250.67	668.57	14117	1296900000	6821.5	50598	1	0.0021008	0.0042017	0.14863	TRUE
USP9X-KO-4-R__Control-256-KO-7-R	USP9X__Control-256	27852	181.14/53.774	27852	117.46	20376	8110.6	313.62	50596	1	0.0022293	0.0044585	0.15628	TRUE
USP51-KO-4-R__Control-307-KO-14-R	USP51__Control-307	222.82	654.3/560.38	222.82	607.34	14426	4409.8	5777.1	5059	1	0.0002111	0.0042219	0.14919	TRUE
HERC1-KO-2-R__DCAF12L1-KO-1-R	HERC1__DCAF12L1	43326	65.43/264.91	43326	165.17	19064	19896	580.13	50587	1	0.0021896	0.0043791	0.15428	TRUE
USP29-KO-1-R__UBR5-KO-4-R	USP29__UBR5	86651	276.87/292.08	86651	284.47	17035	115.64	1529.9	50575	1	0.0021524	0.0043047	0.15181	TRUE
MYCBP2-KO-2-R__PDZRN3-KO-4-R	MYCBP2__PDZRN3	83556	162.54/390	83556	276.27	17133	25870	1453.9	50542	1	0.0021918	0.0043836	0.15428	TRUE
NDN-KO-2-R__Usp17le-KO-1-R	NDN__Usp17le	30947	65.43/189.06	30947	127.24	20051	7642.1	363.08	50538	1	0.0022853	0.0045705	0.15988	TRUE
Control-532-KO-15-R__Usp32-KO-1-R	Control-532__Usp32	71178	295.47/191.32	71178	243.39	17596	5422.9	1161.3	50537	1	0.0022069	0.0044138	0.15518	TRUE
NDN-KO-4-R__USP15-KO-2-R	NDN__USP15	86651	238.99/329.44	86651	284.21	17022	4090.4	1529.9	50509	1	0.0022288	0.0044577	0.15628	TRUE
BIRC6-KO-4-R__HERC1-KO-2-R	BIRC6__HERC1	46.42	183.2/164.72	46.42	173.96	18835	170.83	638.76	50464	1	0.0023286	0.0046573	0.16275	TRUE
USP29-KO-1-R__Usp32-KO-1-R	USP29__Usp32	99.03	383.62/247.93	99.03	315.78	1663	9206.8	1845.3	50457	1	0.0022837	0.0045674	0.15988	TRUE
MAGEE1-KO-3-R__Control-307-KO-14-R	MAGEE1__Control-307	40231	90.913/220.19	40231	155.55	19248	8356.4	523.17	50418	1	0.0024001	0.0048003	0.16707	TRUE
RNF213-KO-4-R__USP29-KO-1-R	RNF213__USP29	111.41	265.85/427.36	111.41	346.61	16287	13043	2177.2	50406	1	0.0023404	0.0046808	0.16341	TRUE
MYCBP2-KO-3-R__BIRC6-KO-2-R	MYCBP2__BIRC6	77367	281.69/237.17	77367	259.43	17326	990.98	1305.2	50396	1	0.0023712	0.0047424	0.16533	TRUE
FBXO25-KO-3-R__BIRC6-KO-1-R	FBXO25__BIRC6	102.12	165.98/480.57	102.12	323.28	16528	49482	1926.7	50383	1	0.0023727	0.0047453	0.16533	TRUE
PDZRN3-KO-2-R__Control-34-KO-12-R	PDZRN3__Control-34	77367	186.65/331.7	77367	259.17	17312	10520	1305.2	50324	1	0.0024612	0.0049225	0.17098	TRUE
BIRC6-KO-3-R__Control-307-KO-14-R	BIRC6__Control-307	68083	110.89/357.74	68083	234.31	17682	30468	1091.2	50323	1	0.0024722	0.0049443	0.01714	TRUE
USP24-KO-4-R__USP28-KO-1-R	USP24__USP28	74272	163.92/337.93	74272	250.92	17428	15140	1232.6	50316	1	0.0024748	0.0049495	0.01714	TRUE
USP25-KO-3-R__Control-82-KO-6-R	USP25__Control-82	71178	245.19/240	71178	242.6	17549	13448	1161.3	50303	1	0.0024946	0.0049891	0.17249	TRUE
USP29-KO-4-R__DZIP3-KO-1-R	USP29__DZIP3	170.21	214.88/757.93	170.21	486.41	15094	1474500000	3952.3	50297	1	0.0002465	4.93e-07	0.17107	TRUE
RPL22-KO-2-R__HECW2-KO-2-R	RPL22__HECW2	99.03	442.17/187.93	99.03	315.05	16597	32319	1845.3	50287	1	0.0024954	0.0049908	0.17249	TRUE
PDZRN3-KO-2-R__Control-307-KO-14-R	PDZRN3__Control-307	27852	108.13/125.66	27852	116.9	20308	153.66	313.62	50281	1	0.0026293	0.0052587	0.18084	TRUE
USP29-KO-2-R__Control-543-KO-2-R	USP29__Control-543	278.52	608.84/842.27	278.52	725.56	13781	27246	7915.3	50246	1	0.0002524	0.0050479	0.17429	TRUE
HECW2-KO-1-R__MYCBP2-KO-1-R	HECW2__MYCBP2	89746	326.46/255.85	89746	291.16	16868	2492.7	1607.1	5024	1	0.0025623	0.0051246	0.17676	TRUE
Control-34-KO-12-R__BIRC6-KO-1-R	Control-34__BIRC6	95935	201.8/412.08	95935	306.94	16676	22109	1764.8	50227	1	0.0025762	0.0051524	0.17754	TRUE
USP13-KO-2-R__USP28-KO-3-R	USP13__USP28	34042	90.913/181.7	34042	136.31	19703	4121.2	414.56	50227	1	0.0026744	0.0053487	0.18376	TRUE
MAGEE1-KO-1-R__Control-82-KO-6-R	MAGEE1__Control-82	86651	229.35/336.8	86651	283.07	16964	5772.5	1529.9	50217	1	0.0025958	0.0051917	0.17872	TRUE
PDZRN3-KO-2-R__wildtype-I-SceI	PDZRN3__wildtype-I-SceI	30947	8.9535/36.793	30947	22873	25436	387.51	15523	2025-02-05	1	0.0032954	0.0065909	0.22224	TRUE
HECW1-KO-2-R__FBXL7-KO-3-R	HECW1__FBXL7	123.79	335.41/416.04	123.79	375.73	1594	3250.6	2524.7	5014	1	0.0026834	0.0053668	0.01842	TRUE
CYLD-KO-4-R__NDN-KO-3-R	CYLD__NDN	61894	55.099/20.378	61894	37738	24298	602.77	39605	50131	1	0.0031984	0.0063968	0.21654	TRUE
USP24-KO-1-R__Control-34-KO-12-R	USP24__Control-34	108.31	212.13/463.02	108.31	337.58	1631	31474	2092.7	50116	1	0.0027236	0.0054472	0.18677	TRUE
FBXO25-KO-1-R__Control-256-KO-7-R	FBXO25__Control-256	117.6	477.98/242.83	117.6	360.41	16075	27647	2349.1	50097	1	0.0027467	0.0054933	0.18816	TRUE
Usp32-KO-3-R__MYCBP2-KO-2-R	Usp32__MYCBP2	253.76	256.9/1085.1	253.76	671	13993	3429600000	6940.7	50082	1	0.0027502	0.0055004	0.18822	TRUE
BIRC6-KO-1-R__XM_006530360.3-KO-2-R	BIRC6__XM_006530360.3	145.45	243.81/610.76	145.45	427.29	15482	67326	3167.6	50076	1	0.0027694	0.0055388	0.18935	TRUE
wildtype-PacI__Control-436-KO-8-R	wildtype-PacI__Control-436	61894	57.853/17.547	61894	37.7	24284	812.29	39605	50071	1	0.0032994	0.0065987	0.22229	TRUE
USP9X-KO-1-R__wildtype-I-SceI	USP9X__wildtype-I-SceI	61894	16.53/58.868	61894	37699	24284	896.29	39605	50069	1	0.0033031	0.0066062	0.22232	TRUE
HERC1-KO-1-R__HECW2-KO-1-R	HERC1__HECW2	154.73	378.11/519.63	154.73	448.87	15304	10013	3455.9	50034	1	0.0028277	0.0056554	0.19314	TRUE
Control-256-KO-7-R__USP29-KO-2-R	Control-256__USP29	167.11	198.35/756.8	167.11	477.58	15093	1559300000	3851.4	50027	1	0.0028374	0.0056747	0.19361	TRUE
RNF213-KO-1-R__Control-934-KO-11-R	RNF213__Control-934	80462	469.03/63.397	80462	266.21	17138	82268	1378.9	50022	1	0.0028782	0.0057564	0.01962	TRUE
Control-256-KO-7-R__USP13-KO-1-R	Control-256__USP13	55704	233.48/164.72	55704	199.1	18192	2364.1	824.05	49953	1	0.0030168	0.0060335	0.20545	TRUE
Control-29-KO-4-R__BIRC6-KO-3-R	Control-29__BIRC6	95935	371.23/240	95935	305.61	16613	8609.9	1764.8	49912	1	0.0030345	0.0006069	0.20625	TRUE
MYCBP2-KO-4-R__Control-82-KO-6-R	MYCBP2__Control-82	309.47	680.47/894.91	309.47	787.69	1345	22994	9185.2	49898	1	0.0030235	0.0006047	0.20571	TRUE
RPL22-KO-4-R__wildtype-I-SceI	RPL22__wildtype-I-SceI	61894	15.152/60.001	61894	37576	24238	1005.7	39605	49874	1	0.0036544	0.0073087	0.24289	TRUE
USP28-KO-2-R__BIRC6-KO-2-R	USP28__BIRC6	126.88	254.83/508.87	126.88	381.85	1582	32269	2613.9	4987	1	0.0030862	0.0061723	0.20956	TRUE
Control-307-KO-14-R__OTUD7A-KO-4-R	Control-307__OTUD7A	95935	448.36/162.45	95935	305.41	16604	40872	1764.8	49863	1	0.0031121	0.0062242	0.21111	TRUE
XM_006530360.3-KO-1-R__RPL22-KO-2-R	XM_006530360.3__RPL22	40231	86.091/222.45	40231	154.27	1913	9297.5	523.17	49859	1	0.0032097	0.0064194	0.21709	TRUE
USP34-KO-4-R__Control-736-KO-3-R	USP34__Control-736	68083	146.7/318.68	68083	232.69	17582	14789	1091.2	49832	1	0.0031901	0.0063802	0.21619	TRUE
USP25-KO-1-R__Control-34-KO-12-R	USP25__Control-34	129.98	424.95/352.64	129.98	388.8	15734	2613.8	2704	49773	1	0.0032447	0.0064895	0.21925	TRUE
DZIP3-KO-2-R__BIRC6-KO-3-R	DZIP3__BIRC6	24757	74.383/137.55	24757	105.97	20541	1994.9	266.32	49762	1	0.0034659	0.0069317	0.02317	TRUE
FBXO25-KO-3-R__USP25-KO-2-R	FBXO25__USP25	95935	262.41/347.55	95935	304.98	16583	3624.7	1764.8	49761	1	0.0032815	0.0065629	0.22151	TRUE
CYLD-KO-3-R__UBR5-KO-3-R	CYLD__UBR5	108.31	459.38/212.27	108.31	335.83	16235	30534	2092.7	49733	1	0.0033209	0.0066418	0.02233	TRUE
NDN-KO-2-R__Usp32-KO-2-R	NDN__Usp32	15473	72.317/75.85	15473	74083	21884	62409	139	49712	1	0.0036753	0.0073506	0.24405	TRUE
RNF213-KO-1-R__Control-82-KO-6-R	RNF213__Control-82	114.5	387.76/314.15	114.5	350.95	16075	2708.6	2262.7	49708	1	0.0033602	0.0067204	0.22573	TRUE
USP13-KO-4-R__Control-637-KO-10-R	USP13__Control-637	102.12	484.87/155.66	102.12	320.26	16394	54188	1926.7	49696	1	0.0033882	0.0067763	0.22716	TRUE
FBXO25-KO-1-R__HERC1-KO-1-R	FBXO25__HERC1	201.15	299.6/805.48	201.15	552.54	14532	1279600000	5001.3	49687	1	0.0033776	0.0067553	0.22668	TRUE
PDZRN3-KO-2-R__OTUD7A-KO-2-R	PDZRN3__OTUD7A	61894	121.22/309.63	61894	215.42	17829	17749	954.88	49683	1	0.0034545	0.0069089	0.23116	TRUE
RPL22-KO-1-R__BIRC6-KO-3-R	RPL22__BIRC6	49515	69.562/292.08	49515	180.82	18477	24757	698.99	49664	1	0.0035172	0.0070343	0.02349	TRUE
HERC1-KO-3-R__Usp32-KO-4-R	HERC1__Usp32	154.73	385/508.31	154.73	446.65	15233	7602.2	3455.9	49657	1	0.0034366	0.0068732	0.23019	TRUE
RPL22-KO-2-R__Control-879-KO-16-R	RPL22__Control-879	77367	329.21/183.96	77367	256.59	17167	10549	1305.2	49609	1	0.0035663	0.0071326	0.23773	TRUE
Control-934-KO-11-R__BIRC6-KO-2-R	Control-934__BIRC6	30947	112.26/138.68	30947	125.47	19851	348.94	363.08	49608	1	0.0037042	0.0074084	0.24573	TRUE
USP28-KO-2-R__Control-34-KO-12-R	USP28__Control-34	154.73	346.43/546.23	154.73	446.33	15223	19960	3455.9	49603	1	0.0035349	0.0070698	0.23586	TRUE
DCAF12L2-KO-2-R__Control-608-KO-5-R	DCAF12L2__Control-608	89746	373.29/203.78	89746	288.53	16738	14368	1607.1	49586	1	0.0035947	0.0071894	0.23939	TRUE
USP34-KO-2-R__RHOBTB2-KO-3-R	USP34__RHOBTB2	89746	369.16/207.74	89746	288.45	16734	13029	1607.1	49565	1	0.0036342	0.0072683	0.24178	TRUE
wildtype-PacI__Control-532-KO-15-R	wildtype-PacI__Control-532	0	18.596/26.604	30947	2025-06-22	2527	32066	15523	49507	1	0.0047175	0.0094351	0.30794	TRUE
HERC1-KO-3-R__USP51-KO-1-R	HERC1__USP51	105.22	291.33/362.83	105.22	327.08	1627	2556.1	2009.2	49496	1	0.0037536	0.0075072	0.24877	TRUE
HECW1-KO-3-R__USP15-KO-1-R	HECW1__USP15	80462	171.49/356.61	80462	264.05	17021	17133	1378.9	4944	1	0.0038863	0.0077725	0.25732	TRUE
UBR5-KO-3-R__PDZRN3-KO-4-R	UBR5__PDZRN3	27852	20.662/210	27852	115.33	20115	17925	313.62	49397	1	0.0041515	0.0083031	0.27305	TRUE
XM_006530360.3-KO-3-R__HECW1-KO-4-R	XM_006530360.3__HECW1	15473	39.258/108.11	15473	73686	21807	2370.6	139	49375	1	0.0043708	0.0087415	0.28638	TRUE
RPL22-KO-3-R__OTUD7A-KO-4-R	RPL22__OTUD7A	77367	319.57/191.89	77367	255.73	17119	8151.5	1305.2	49371	1	0.0040295	0.0080591	0.26604	TRUE
Usp32-KO-3-R__RHOBTB2-KO-2-R	Usp32__RHOBTB2	133.07	287.2/500.95	133.07	394.07	15591	22844	2795	49369	1	0.0039927	0.0079854	0.26411	TRUE
HERC1-KO-1-R__USP24-KO-2-R	HERC1__USP24	157.83	524.81/379.25	157.83	452.03	15121	10595	3553.6	49353	1	0.0040179	0.0080357	0.26552	TRUE
USP51-KO-4-R__Usp32-KO-4-R	USP51__Usp32	244.48	617.79/671.89	244.48	644.84	13956	1463.5	6585	49337	1	0.0040392	0.0080784	0.26643	TRUE
Control-866-KO-9-R__Control-256-KO-7-R	Control-866__Control-256	86651	374.67/184.53	86651	279.6	16787	18077	1529.9	49329	1	0.0041054	0.0082107	0.27053	TRUE
FBXO25-KO-1-R__BIRC6-KO-2-R	FBXO25__BIRC6	114.5	223.84/474.34	114.5	349.09	15998	31377	2262.7	49317	1	0.0041099	0.0082197	0.27057	TRUE
CYLD-KO-1-R__MYCBP2-KO-3-R	CYLD__MYCBP2	64988	372.6/72.454	64988	222.53	17602	45045	1022.4	49271	1	0.0042631	0.0085263	0.28013	TRUE
DCAF12L1-KO-2-R__RHOBTB2-KO-3-R	DCAF12L1__RHOBTB2	102.12	537.9/98.492	102.12	318.2	16301	96540	1926.7	49225	1	0.0043159	0.0086317	0.28313	TRUE
UBR5-KO-1-R__USP24-KO-2-R	UBR5__USP24	229.01	363.65/856.99	229.01	610.32	14103	1216900000	6004.8	49208	1	0.0004317	0.0008634	0.28313	TRUE
Control-256-KO-7-R__HECW1-KO-1-R	Control-256__HECW1	83556	95.045/447.17	83556	271.11	16862	61997	1453.9	49188	1	0.0044159	0.0088317	0.28879	TRUE
RNF213-KO-4-R__Usp17le-KO-1-R	RNF213__Usp17le	92841	93.667/495.85	92841	294.76	16561	80877	1685.5	49184	1	0.0044157	0.0088315	0.28879	TRUE
KLHL9-KO-4-R__BIRC6-KO-3-R	KLHL9__BIRC6	52.61	114.33/262.08	52.61	188.2	18194	10915	760.77	4916	1	0.0045446	0.0090891	0.29693	TRUE
Control-736-KO-3-R__wildtype-I-SceI	Control-736__wildtype-I-SceI	61894	13.086/61.133	61894	37109	24062	1154.2	39605	49132	1	0.0053509	0.010702	0.34409	TRUE
wildtype-PacI__MAGEL2-KO-2-R	wildtype-PacI__MAGEL2	0	16.53/28.302	30947	22416	25157	69297	15523	49039	1	0.0005991	0.011982	0.37822	TRUE
HECW2-KO-1-R__HECW2-KO-2-R	HECW2__HECW2	99.03	190.78/428.49	99.03	309.64	16348	28254	1845.3	49028	1	0.0004775	9.55e-07	0.03114	TRUE
USP24-KO-4-R__Control-934-KO-11-R	USP24__Control-934	43326	261.03/61.699	43326	161.36	1873	19866	580.13	49007	1	0.0049526	0.0099052	0.32237	TRUE
Control-728-KO-13-R__USP24-KO-2-R	Control-728__USP24	198.06	510.35/570.57	198.06	540.46	14437	1813.3	4893.1	48949	1	0.0049299	0.0098597	0.32119	TRUE
MAGEL2-KO-2-R__USP24-KO-2-R	MAGEL2__USP24	120.69	320.95/403.59	120.69	362.27	15778	3414.7	2436.5	48941	1	0.0049734	0.0099468	0.32312	TRUE
FBXO25-KO-2-R__CYLD-KO-2-R	FBXO25__CYLD	15473	30.304/116.04	15473	73172	21707	3675.2	139	48938	1	0.0054613	0.010923	0.35021	TRUE
RPL22-KO-1-R__HECW1-KO-1-R	RPL22__HECW1	74272	77.827/414.34	74272	246.09	17148	56622	1232.6	48938	1	0.0050322	0.010064	0.32663	TRUE
Control-82-KO-6-R__Control-29-KO-4-R	Control-82__Control-29	201.15	617.79/476.61	201.15	547.2	14392	9966.4	5001.3	48932	1	0.0049712	0.0099424	0.32312	TRUE
Control-64-KO-1-R__DCAF12L2-KO-2-R	Control-64__DCAF12L2	92841	383.62/203.78	92841	293.7	1651	16173	1685.5	48925	1	0.0050373	0.010075	0.32665	TRUE
HECW2-KO-3-R__Control-637-KO-10-R	HECW2__Control-637	30947	62.675/185.66	30947	124.17	19701	7563	363.08	48923	1	0.0052563	0.010513	0.33927	TRUE
UBR5-KO-4-R__RNF213-KO-2-R	UBR5__RNF213	120.69	550.3/173.78	120.69	362.04	15769	70884	2436.5	48894	1	0.0050941	0.010188	0.33003	TRUE
Control-256-KO-7-R__USP51-KO-2-R	Control-256__USP51	71178	162.54/313.02	71178	237.78	17261	11322	1161.3	4889	1	0.0051619	0.010324	0.33383	TRUE
USP9X-KO-1-R__FBXO25-KO-3-R	USP9X__FBXO25	68083	79.893/379.25	68083	229.57	17388	44807	1091.2	48887	1	0.0051764	0.010353	0.33442	TRUE
USP25-KO-4-R__CREBBP-KO-2-R	USP25__CREBBP	30947	226.59/21.51	30947	124.05	19688	21030	363.08	48862	1	0.0054231	0.010846	0.34808	TRUE
Control-82-KO-6-R__HECW2-KO-1-R	Control-82__HECW2	176.4	461.45/521.33	176.4	491.39	14728	1792.5	4156.2	4886	1	0.0051625	0.010325	0.33383	TRUE
RHOBTB2-KO-4-R__USP51-KO-1-R	RHOBTB2__USP51	21663	55.099/133.59	21663	94342	20728	3080.2	221.32	48855	1	0.0055639	0.011128	0.35435	TRUE
BIRC6-KO-4-R__Control-256-KO-7-R	BIRC6__Control-256	71178	94.356/380.95	71178	237.65	17253	41067	1161.3	48852	1	0.0052626	0.010525	0.33936	TRUE
DZIP3-KO-3-R__wildtype-I-SceI	DZIP3__wildtype-I-SceI	30947	12.397/32.264	30947	22331	25104	197.35	15523	48824	1	0.0066858	0.013372	0.41526	TRUE
HERC1-KO-3-R__Usp32-KO-3-R	HERC1__Usp32	77367	138.44/369.06	77367	253.75	17007	26594	1305.2	48822	1	0.0053306	0.010661	0.34342	TRUE
Control-436-KO-8-R__MYCBP2-KO-1-R	Control-436__MYCBP2	30947	50.966/196.98	30947	123.97	19679	10660	363.08	48822	1	0.0055348	0.001107	0.35329	TRUE
USP34-KO-3-R__XM_006530360.3-KO-2-R	USP34__XM_006530360.3	64988	171.49/270.57	64988	221.03	17505	4907.9	1022.4	48803	1	0.0054114	0.010823	0.34766	TRUE
Control-82-KO-6-R__Usp32-KO-4-R	Control-82__Usp32	173.3	327.15/640.76	173.3	483.95	14763	49177	4053.9	48791	1	0.0053459	0.010692	0.34409	TRUE
Usp32-KO-2-R__USP25-KO-1-R	Usp32__USP25	55704	84.714/306.8	55704	195.75	17949	24660	824.05	48787	1	0.0054815	0.010963	0.35085	TRUE
KLHL9-KO-3-R__RPL22-KO-3-R	KLHL9__RPL22	92841	59.92/39.623	92841	49771	23036	205.98	68.88	48784	1	0.0061596	0.012319	0.03871	TRUE
HERC1-KO-2-R__Control-637-KO-10-R	HERC1__Control-637	46.42	211.44/127.93	46.42	169.68	18477	3487.4	638.76	48771	1	0.0055667	0.011133	0.35435	TRUE
MYCBP2-KO-3-R__Usp17le-KO-4-R	MYCBP2__Usp17le	61894	64.052/361.14	61894	212.59	17639	44129	954.88	48768	1	0.0055145	0.011029	0.35258	TRUE
FBXL7-KO-1-R__HECW2-KO-1-R	FBXL7__HECW2	139.26	289.96/520.76	139.26	405.36	15346	26635	2979.6	48748	1	0.0054745	0.010949	0.35073	TRUE
HECW2-KO-2-R__CREBBP-KO-1-R	HECW2__CREBBP	37136	53.032/232.08	37136	142.56	19124	16029	467.95	48732	1	0.0057359	0.011472	0.36411	TRUE
Usp32-KO-3-R__Usp32-KO-3-R	Usp32__Usp32	157.83	610.22/286.42	157.83	448.32	15003	52423	3553.6	4873	1	0.0055186	0.011037	0.35258	TRUE
USP9X-KO-2-R__KLHL9-KO-3-R	USP9X__KLHL9	92841	183.89/401.89	92841	292.89	1647	23762	1685.5	48728	1	0.0055666	0.011133	0.35435	TRUE
PDZRN3-KO-4-R__Control-608-KO-5-R	PDZRN3__Control-608	34042	40.635/225.85	34042	133.24	19377	17152	414.56	48722	1	0.0005791	0.011582	0.36694	TRUE
CYLD-KO-4-R__MYCBP2-KO-4-R	CYLD__MYCBP2	43326	71.628/249.63	43326	160.63	18665	15841	580.13	48701	1	0.0057853	0.011571	0.36691	TRUE
USP24-KO-1-R__Control-612-KO-17-R	USP24__Control-612	64988	227.97/213.4	64988	220.68	17482	106.17	1022.4	48694	1	0.0057174	0.011435	0.36327	TRUE
MAGEE1-KO-1-R__DCAF12L2-KO-2-R	MAGEE1__DCAF12L2	24757	73.694/134.72	24757	104.21	20302	1862	266.32	48684	1	0.0060138	0.012028	0.37897	TRUE
RHOBTB2-KO-3-R__USP9X-KO-1-R	RHOBTB2__USP9X	207.34	540.65/577.36	207.34	559.01	14265	673.8	5219.6	48676	1	0.0056605	0.011321	0.35998	TRUE
Control-532-KO-15-R__RHOBTB2-KO-4-R	Control-532__RHOBTB2	55704	111.57/279.06	55704	195.32	17917	14026	824.05	48635	1	0.0059214	0.011843	0.37417	TRUE
USP25-KO-1-R__MYCBP2-KO-1-R	USP25__MYCBP2	71178	136.37/337.36	71178	236.87	17205	20199	1161.3	48621	1	0.0005915	0.001183	0.03741	TRUE
USP15-KO-2-R__BIRC6-KO-3-R	USP15__BIRC6	108.31	122.59/538.87	108.31	330.73	16015	86644	2092.7	4862	1	0.0058627	0.011725	0.37114	TRUE
CYLD-KO-3-R__HECW1-KO-1-R	CYLD__HECW1	49515	267.23/88.869	49515	178.05	18256	15906	698.99	48616	1	0.0060055	0.012011	0.37879	TRUE
Control-532-KO-15-R__Control-307-KO-14-R	Control-532__Control-307	58799	103.31/303.97	58799	203.64	17749	20131	888.76	48584	1	0.0060651	0.001213	0.38185	TRUE
USP24-KO-2-R__DCAF12L1-KO-4-R	USP24__DCAF12L1	21663	53.721/134.15	21663	93937	20666	3234.6	221.32	48582	1	0.0063876	0.012775	0.39961	TRUE
Usp32-KO-3-R__USP24-KO-1-R	Usp32__USP24	126.88	413.93/336.23	126.88	375.08	15562	3018.5	2613.9	48545	1	0.0060731	0.012146	0.38201	TRUE
NDN-KO-3-R__Usp32-KO-4-R	NDN__Usp32	43326	251.39/69.057	43326	160.22	18628	16622	580.13	48533	1	0.0062975	0.012595	0.39469	TRUE
USP34-KO-4-R__wildtype-I-SceI	USP34__wildtype-I-SceI	30947	11.02/33.397	30947	22208	25028	250.36	15523	48512	1	0.0078262	0.015652	0.47795	TRUE
CREBBP-KO-4-R__Control-307-KO-14-R	CREBBP__Control-307	64988	100.55/339.63	64988	220.09	17444	28577	1022.4	48508	1	0.0062797	0.012559	0.39393	TRUE
MAGEL2-KO-3-R__HECW1-KO-1-R	MAGEL2__HECW1	40231	64.052/238.3	40231	151.18	1884	15182	523.17	48506	1	0.0064064	0.012813	0.40043	TRUE
FBXL7-KO-3-R__FBXO25-KO-3-R	FBXL7__FBXO25	37136	177.69/106.42	37136	142.05	19073	2540.2	467.95	48501	1	0.0064473	0.012895	0.40226	TRUE
MYCBP2-KO-2-R__UBR5-KO-3-R	MYCBP2__UBR5	250.67	481.42/820.76	250.67	651.09	13735	57576	6821.5	48482	1	0.0062373	0.012475	0.39162	TRUE
Usp32-KO-2-R__wildtype-I-SceI	Usp32__wildtype-I-SceI	61894	17.907/55.472	61894	36.69	23902	705.57	39605	48465	1	0.0075036	0.015007	0.46027	TRUE
USP29-KO-1-R__Control-82-KO-6-R	USP29__Control-82	182.59	416.68/588.68	182.59	502.68	14561	14792	4363.1	4846	1	0.0006317	0.012634	0.39555	TRUE
RHOBTB2-KO-1-R__Control-728-KO-13-R	RHOBTB2__Control-728	77367	154.96/349.81	77367	252.39	1693	18983	1305.2	48446	1	0.0006446	0.012892	0.40226	TRUE
PDZRN3-KO-2-R__USP15-KO-3-R	PDZRN3__USP15	18568	134.99/31.698	18568	83345	21078	5334.7	178.8	48443	1	0.0069228	0.013846	0.42844	TRUE
USP51-KO-2-R__RPL22-KO-2-R	USP51__RPL22	55704	126.73/262.64	55704	194.69	1787	9236.8	824.05	48415	1	0.0066164	0.013233	0.41132	TRUE
RHOBTB2-KO-4-R__USP25-KO-2-R	RHOBTB2__USP25	34042	112.95/152.27	34042	132.61	19309	772.78	414.56	48411	1	0.0067774	0.013555	0.04202	TRUE
RHOBTB2-KO-3-R__USP24-KO-3-R	RHOBTB2__USP24	191.87	838.19/207.74	191.87	522.96	14418	1987300000	4679	48403	1	0.0064986	0.012997	0.40509	TRUE
Usp32-KO-2-R__RNF213-KO-1-R	Usp32__RNF213	123.79	306.49/427.36	123.79	366.92	15599	7305.6	2524.7	48388	1	0.0006575	0.001315	0.40948	TRUE
DCAF12L1-KO-2-R__HECW1-KO-3-R	DCAF12L1__HECW1	120.69	353.32/365.66	120.69	359.49	15667	76194	2436.5	48379	1	0.0066103	0.013221	0.41132	TRUE
Control-256-KO-7-R__Usp32-KO-3-R	Control-256__Usp32	71178	187.33/284.72	71178	236.03	17154	4741.9	1161.3	48375	1	0.0066956	0.013391	0.04155	TRUE
RNF213-KO-2-R__HECW2-KO-2-R	RNF213__HECW2	71178	382.25/89.435	71178	235.84	17143	42869	1161.3	48321	1	0.0068828	0.013766	0.42635	TRUE
HERC2-KO-3-R__RPL22-KO-3-R	HERC2__RPL22	92841	7.576/91.133	92841	49354	22917	3490.9	68.88	48281	1	0.0079358	0.015872	0.48227	TRUE
Control-736-KO-3-R__Control-82-KO-6-R	Control-736__Control-82	160.92	541.34/363.97	160.92	452.65	14863	15731	3652.1	48274	1	0.0069438	0.013888	0.42936	TRUE
BIRC6-KO-1-R__USP9X-KO-2-R	BIRC6__USP9X	102.12	301.66/326.04	102.12	313.85	16103	297.11	1926.7	48235	1	0.0071227	0.014245	0.44003	TRUE
USP29-KO-2-R__BIRC6-KO-3-R	USP29__BIRC6	114.5	267.23/420.57	114.5	343.9	15782	11757	2262.7	48225	1	0.0071458	0.014292	0.44106	TRUE
MYCBP2-KO-1-R__Control-543-KO-2-R	MYCBP2__Control-543	89746	267.23/298.87	89746	283.05	16462	500.64	1607.1	48218	1	0.0072032	0.014406	0.44421	TRUE
USP34-KO-2-R__Control-608-KO-5-R	USP34__Control-608	71178	403.6/67.359	71178	235.48	17121	56528	1161.3	48214	1	0.0072603	0.014521	0.44693	TRUE
BIRC6-KO-4-R__FBXO25-KO-1-R	BIRC6__FBXO25	61894	317.51/104.15	61894	210.83	17519	22760	954.88	48197	1	0.0073542	0.014708	0.45191	TRUE
Control-728-KO-13-R__USP9X-KO-1-R	Control-728__USP9X	164.02	436.66/481.7	164.02	459.18	14796	1014.6	3751.4	48191	1	0.0072379	0.014476	0.44595	TRUE
HECW2-KO-4-R__USP28-KO-3-R	HECW2__USP28	126.88	154.96/591.52	126.88	373.24	15491	95288	2613.9	48186	1	0.0007277	0.014554	0.44757	TRUE
USP28-KO-3-R__BIRC6-KO-3-R	USP28__BIRC6	27852	117.08/109.25	27852	113.17	19844	30717	313.62	48174	1	0.0077188	0.015438	0.47222	TRUE
USP13-KO-3-R__HECW1-KO-4-R	USP13__HECW1	40231	147.39/153.4	40231	150.39	18765	18055	523.17	48163	1	0.0076124	0.015225	0.46653	TRUE
USP51-KO-4-R__Control-728-KO-13-R	USP51__Control-728	256.86	816.84/506.04	256.86	661.44	13612	48296	7060.4	48149	1	0.0007371	0.014742	0.45254	TRUE
CREBBP-KO-4-R__HERC1-KO-2-R	CREBBP__HERC1	34042	208/56.038	34042	132.02	19245	11546	414.56	4812	1	0.0078407	0.015681	0.47838	TRUE
DCAF12L2-KO-4-R__wildtype-I-SceI	DCAF12L2__wildtype-I-SceI	0	12.397/31.698	30947	22048	24928	186.27	15523	48105	1	0.0096013	0.019203	0.56602	TRUE
Control-736-KO-3-R__FBXO25-KO-1-R	Control-736__FBXO25	114.5	367.78/318.68	114.5	343.23	15754	1205.4	2262.7	48085	1	0.0076653	0.015331	0.46936	TRUE
CYLD-KO-4-R__UBR5-KO-4-R	CYLD__UBR5	37136	116.4/165.85	37136	141.12	18979	1222.9	467.95	4807	1	0.0008003	0.016006	0.48532	TRUE
RNF213-KO-3-R__HECW1-KO-1-R	RNF213__HECW1	55704	254.83/132.45	55704	193.64	17793	7488	824.05	48052	1	0.0079389	0.015878	0.48227	TRUE
Control-637-KO-10-R__USP24-KO-1-R	Control-637__USP24	71178	378.11/91.699	71178	234.91	17086	41017	1161.3	48046	1	0.0078962	0.015792	0.48095	TRUE
MAGEL2-KO-3-R__USP13-KO-4-R	MAGEL2__USP13	68083	61.297/392.27	68083	226.78	17213	54771	1091.2	48043	1	7.92e-07	0.001584	0.48197	TRUE
Usp17le-KO-2-R__Usp32-KO-1-R	Usp17le__Usp32	185.68	256.21/757.37	185.68	506.79	14436	1255800000	4467.7	4804	1	0.0077962	0.015592	0.47653	TRUE
USP9X-KO-2-R__HERC1-KO-3-R	USP9X__HERC1	136.17	517.93/270.57	136.17	394.25	15268	30593	2886.9	48033	1	0.0078472	0.015694	0.47838	TRUE
CYLD-KO-3-R__HECW2-KO-2-R	CYLD__HECW2	74272	137.06/348.68	74272	242.87	16959	22393	1232.6	48022	1	0.0079833	0.015967	0.48455	TRUE
Usp17le-KO-3-R__USP25-KO-1-R	Usp17le__USP25	52.61	170.12/199.81	52.61	184.96	17945	440.94	760.77	47986	1	0.0082215	0.016443	0.49726	TRUE
Control-608-KO-5-R__Usp32-KO-3-R	Control-608__Usp32	46.42	99.866/235.47	46.42	167.67	18306	9194.7	638.76	47975	1	0.0083096	0.016619	0.49996	TRUE
USP34-KO-1-R__FBXL7-KO-3-R	USP34__FBXL7	61894	99.866/320.38	61894	210.12	17471	24313	954.88	47969	1	0.0082436	0.016487	0.49816	TRUE
FBXW7-KO-4-R__NDN-KO-4-R	FBXW7__NDN	46.42	102.62/232.64	46.42	167.63	18303	8453	638.76	4796	1	0.0083716	0.016743	0.50326	TRUE
CREBBP-KO-1-R__RHOBTB2-KO-1-R	CREBBP__RHOBTB2	64988	239.68/196.98	64988	218.33	17328	911.46	1022.4	47958	1	0.0082759	0.016552	0.04988	TRUE
HERC1-KO-1-R__NDN-KO-2-R	HERC1__NDN	92841	199.04/380.38	92841	289.71	16313	16442	1685.5	47954	1	0.0082149	0.001643	0.49726	TRUE
USP24-KO-1-R__BIRC6-KO-4-R	USP24__BIRC6	80462	147.39/369.63	80462	258.51	16716	24695	1378.9	47947	1	0.0082716	0.016543	0.04988	TRUE
USP34-KO-1-R__XM_006530360.3-KO-2-R	USP34__XM_006530360.3	74272	302.35/182.83	74272	242.59	16943	7142.7	1232.6	47943	1	0.0083046	0.016609	0.49996	TRUE
Control-64-KO-1-R__Control-34-KO-12-R	Control-64__Control-34	191.87	465.58/573.97	191.87	519.78	1433	5873.7	4679	47937	1	0.0008207	0.016414	0.49725	TRUE
Control-637-KO-10-R__Control-29-KO-4-R	Control-637__Control-29	111.41	95.045/575.1	111.41	335.07	1958-01-01	1152300000	2177.2	47934	1	0.0082692	0.016538	0.04988	TRUE
UBR5-KO-2-R__FBXL7-KO-1-R	UBR5__FBXL7	30947	22.039/222.45	30947	122.25	19478	20083	363.08	47915	1	0.0087316	0.017463	0.52218	TRUE
USP34-KO-3-R__CYLD-KO-1-R	USP34__CYLD	68083	221.77/230.95	68083	226.36	17186	42082	1091.2	47915	1	0.0084439	0.016888	0.50716	TRUE
Control-736-KO-3-R__CYLD-KO-3-R	Control-736__CYLD	61894	227.97/191.89	61894	209.93	17458	650.94	954.88	47906	1	0.0085056	0.017011	0.51042	TRUE
Control-866-KO-9-R__PDZRN3-KO-1-R	Control-866__PDZRN3	64988	75.072/361.14	64988	218.1	17313	40916	1022.4	47887	1	0.0085743	0.017149	0.05141	TRUE
Control-307-KO-14-R__KLHL9-KO-3-R	Control-307__KLHL9	74272	118.46/366.23	74272	242.35	16928	30695	1232.6	47873	1	0.0086006	0.017201	0.51523	TRUE
DZIP3-KO-3-R__USP9X-KO-2-R	DZIP3__USP9X	46.42	225.9/108.68	46.42	167.29	18274	6870.7	638.76	47825	1	0.0089524	0.017905	0.53354	TRUE
Control-29-KO-4-R__Control-543-KO-2-R	Control-29__Control-543	328.04	775.51/835.48	328.04	805.5	12934	1798.1	9973.3	4781	1	0.0087262	0.017452	0.52218	TRUE
USP51-KO-4-R__USP29-KO-2-R	USP51__USP29	386.84	981.44/864.91	386.84	923.18	12527	6789.5	12590	1978-04-01	1	0.0087691	0.017538	0.52397	TRUE
RHOBTB2-KO-3-R__Control-543-KO-2-R	RHOBTB2__Control-543	232.1	632.94/579.06	232.1	606	13807	1451.6	6119.6	47797	1	0.0087928	0.017586	0.52492	TRUE
USP25-KO-2-R__FBXW7-KO-1-R	USP25__FBXW7	80462	185.27/330.57	80462	257.92	16683	10556	1378.9	47788	1	0.0089508	0.017902	0.53354	TRUE
MYCBP2-KO-1-R__HECW2-KO-1-R	MYCBP2__HECW2	49515	150.14/201.51	49515	175.83	18076	1319.3	698.99	47776	1	0.0091497	0.018299	0.54435	TRUE
DCAF12L1-KO-2-R__Control-728-KO-13-R	DCAF12L1__Control-728	58799	180.45/221.89	58799	201.17	17574	858.69	888.76	47755	1	0.0009184	0.018368	0.54593	TRUE
USP51-KO-3-R__Control-934-KO-11-R	USP51__Control-934	160.92	172.18/726.8	160.92	449.49	14762	153800000	3652.1	4775	1	0.0090184	0.018037	0.53701	TRUE
USP9X-KO-2-R__USP15-KO-3-R	USP9X__USP15	49515	225.22/126.23	49515	175.72	18067	4899.3	698.99	47736	1	0.0093338	0.018668	0.55388	TRUE
CYLD-KO-1-R__Control-34-KO-12-R	CYLD__Control-34	136.17	412.55/372.46	136.17	392.5	15205	803.76	2886.9	47709	1	0.0092242	0.018448	0.54785	TRUE
MAGEE1-KO-2-R__MAGEL2-KO-3-R	MAGEE1__MAGEL2	24757	14.463/190.76	24757	102.61	20081	15540	266.32	47706	1	0.0098191	0.019638	0.57674	TRUE
NDN-KO-1-R__FBXW7-KO-4-R	NDN__FBXW7	61894	296.84/121.7	61894	209.27	17413	15338	954.88	47693	1	0.0009456	0.018912	0.55921	TRUE
Control-307-KO-14-R__MAGEL2-KO-2-R	Control-307__MAGEL2	74272	139.81/343.59	74272	241.7	1689	20762	1232.6	47689	1	0.0009424	0.018848	0.55779	TRUE
USP24-KO-1-R__CYLD-KO-3-R	USP24__CYLD	49515	182.51/168.68	49515	175.6	18057	95676	698.99	47689	1	0.0095538	0.019108	0.56403	TRUE
NDN-KO-3-R__OTUD7A-KO-1-R	NDN__OTUD7A	49515	55.099/296.04	49515	175.57	18055	29027	698.99	47678	1	0.0096038	0.019208	0.56602	TRUE
XM_006530360.3-KO-4-R__USP25-KO-2-R	XM_006530360.3__USP25	27852	62.675/161.89	27852	112.28	19732	4921.7	313.62	47675	1	0.0098998	1.98e-06	0.58099	TRUE
Control-82-KO-6-R__HERC1-KO-4-R	Control-82__HERC1	188.78	444.92/577.36	188.78	511.14	14322	8770.6	4573	47671	1	0.0093715	0.018743	0.55564	TRUE
BIRC6-KO-1-R__USP51-KO-2-R	BIRC6__USP51	148.54	349.19/492.46	148.54	420.82	14961	10263	3262.9	47666	1	0.0094113	0.018823	0.55752	TRUE
DZIP3-KO-3-R__Control-612-KO-17-R	DZIP3__Control-612	114.5	132.24/550.19	114.5	341.22	1567	87344	2262.7	47661	1	0.0094682	0.018936	0.55945	TRUE
Control-436-KO-8-R__Control-34-KO-12-R	Control-436__Control-34	55704	314.75/70.189	55704	192.47	17706	29905	824.05	47643	1	0.0097292	0.019458	0.57292	TRUE
FBXO25-KO-3-R__MYCBP2-KO-1-R	FBXO25__MYCBP2	58799	131.55/270	58799	200.78	17546	9584.9	888.76	47624	1	0.0098053	0.019611	0.57674	TRUE
HERC1-KO-1-R__MAGEL2-KO-4-R	HERC1__MAGEL2	136.17	347.81/435.85	136.17	391.83	1518	3875.9	2886.9	47583	1	0.0098144	0.019629	0.57674	TRUE
RHOBTB2-KO-4-R__HERC1-KO-1-R	RHOBTB2__HERC1	30947	192.84/50.378	30947	121.61	19403	10148	363.08	47582	1	0.010306	0.020613	0.60343	TRUE
USP13-KO-3-R__USP29-KO-1-R	USP13__USP29	114.5	164.61/516.8	114.5	340.7	15648	62019	2262.7	47553	1	0.0009988	0.019976	0.58567	TRUE
OTUD7A-KO-4-R__MAGEE1-KO-4-R	OTUD7A__MAGEE1	43326	42.701/272.83	43326	157.77	18407	26480	580.13	47514	1	0.010479	0.020958	0.61237	TRUE
BIRC6-KO-3-R__Control-637-KO-10-R	BIRC6__Control-637	34042	108.13/153.4	34042	130.76	19108	1024.5	414.56	47505	1	0.001065	2.13e-06	0.62047	TRUE
FBXO25-KO-2-R__BIRC6-KO-2-R	FBXO25__BIRC6	49515	126.04/224.15	49515	175.1	18016	4813.3	698.99	47499	1	0.010496	0.020992	0.61285	TRUE
CREBBP-KO-3-R__Usp32-KO-2-R	CREBBP__Usp32	133.07	493.13/275.1	133.07	384.11	15223	23770	2795	47485	1	0.010308	0.020617	0.60343	TRUE
RPL22-KO-4-R__Usp17le-KO-1-R	RPL22__Usp17le	102.12	143.26/477.74	102.12	310.5	15948	55940	1926.7	47471	1	0.010421	0.020841	0.60948	TRUE
DCAF12L1-KO-2-R__USP9X-KO-4-R	DCAF12L1__USP9X	55704	172.18/211.7	55704	191.94	17666	780.81	824.05	47459	1	0.010657	0.021314	0.62047	TRUE
MAGEL2-KO-1-R__HECW1-KO-1-R	MAGEL2__HECW1	55704	89.535/294.34	55704	191.94	17666	20973	824.05	47458	1	0.010662	0.021324	0.62047	TRUE
XM_006530360.3-KO-1-R__Control-608-KO-5-R	XM_006530360.3__Control-608	61894	237.61/179.44	61894	208.52	17361	1692.3	954.88	47451	1	0.010659	0.021318	0.62047	TRUE
Control-82-KO-6-R__RPL22-KO-3-R	Control-82__RPL22	15473	26.172/116.6	15473	71388	21356	4089.1	139	47426	1	0.011653	0.023306	0.67024	TRUE
RHOBTB2-KO-1-R__RHOBTB2-KO-1-R	RHOBTB2__RHOBTB2	102.12	270.67/349.81	102.12	310.24	15937	3131.8	1926.7	47413	1	0.010724	0.021448	0.62355	TRUE
BIRC6-KO-4-R__Usp32-KO-2-R	BIRC6__Usp32	58799	95.734/304.53	58799	200.13	1975-01-01	21798	888.76	47408	1	0.010909	0.021817	0.63269	TRUE
BIRC6-KO-2-R__RHOBTB2-KO-2-R	BIRC6__RHOBTB2	170.21	546.85/389.44	170.21	468.15	14543	12390	3952.3	47392	1	0.010766	0.021532	0.62547	TRUE
Usp32-KO-3-R__USP34-KO-2-R	Usp32__USP34	170.21	488.31/447.74	170.21	468.03	14539	822.98	3952.3	47373	1	0.010868	0.021736	0.63085	TRUE
Control-307-KO-14-R__Control-307-KO-14-R	Control-307__Control-307	71178	180.45/284.72	71178	232.58	16943	5436.3	1161.3	47365	1	0.011076	0.022152	0.64185	TRUE
DCAF12L1-KO-4-R__USP51-KO-1-R	DCAF12L1__USP51	61894	48.211/23.774	61894	35993	23633	298.59	39605	47357	1	0.013034	0.026068	0.07386	TRUE
Control-82-KO-6-R__USP24-KO-4-R	Control-82__USP24	89746	182.51/376.42	89746	279.47	16279	18800	1607.1	47324	1	0.011233	0.022466	0.64985	TRUE
RNF213-KO-1-R__Usp32-KO-4-R	RNF213__Usp32	99.03	375.36/229.25	99.03	302.3	16003	10674	1845.3	47321	1	0.011231	0.022463	0.64985	TRUE
FBXW7-KO-4-R__Control-436-KO-8-R	FBXW7__Control-436	77367	369.85/126.79	77367	248.32	16697	29538	1305.2	4732	1	0.011297	0.022593	0.65244	TRUE
BIRC6-KO-3-R__Control-612-KO-17-R	BIRC6__Control-612	55704	212.13/170.95	55704	191.54	17636	848.07	824.05	47318	1	0.011424	0.022848	0.65872	TRUE
Usp32-KO-1-R__Control-543-KO-2-R	Usp32__Control-543	108.31	157.03/492.46	108.31	324.74	15753	56256	2092.7	47311	1	0.011268	0.022535	0.65132	TRUE
Control-82-KO-6-R__USP9X-KO-2-R	Control-82__USP9X	117.6	223.84/469.82	117.6	346.83	15523	30253	2349.1	47295	1	0.011339	0.022677	0.65432	TRUE
NDN-KO-3-R__USP51-KO-2-R	NDN__USP51	46.42	236.23/95.661	46.42	165.95	18158	9880.5	638.76	47293	1	0.011649	0.023297	0.67024	TRUE
Control-866-KO-9-R__HERC2-KO-3-R	Control-866__HERC2	46.42	146.7/185.1	46.42	165.9	18154	737.14	638.76	47274	1	0.011763	0.023526	0.67545	TRUE
USP28-KO-4-R__HECW1-KO-1-R	USP28__HECW1	92841	227.97/345.85	92841	286.91	16173	6948.1	1685.5	47272	1	0.001152	0.002304	0.66368	TRUE
Control-866-KO-9-R__Control-637-KO-10-R	Control-866__Control-637	80462	247.94/263.78	80462	255.86	16568	125.34	1378.9	47234	1	0.011776	0.023551	0.06756	TRUE
RPL22-KO-4-R__HERC1-KO-2-R	RPL22__HERC1	117.6	305.8/387.17	117.6	346.49	15509	3311.1	2349.1	47225	1	0.011739	0.023478	0.67461	TRUE
RNF213-KO-2-R__HERC1-KO-1-R	RNF213__HERC1	108.31	196.29/452.27	108.31	324.28	15732	32763	2092.7	47209	1	0.011846	0.023693	0.67854	TRUE
FBXL7-KO-4-R__HECW2-KO-1-R	FBXL7__HECW2	241.39	403.6/838.31	241.39	620.95	13595	94488	6467.7	47197	1	0.011826	0.023652	0.67794	TRUE
Control-307-KO-14-R__BIRC6-KO-2-R	Control-307__BIRC6	74272	126.73/353.21	74272	239.97	16787	25648	1232.6	47196	1	0.012024	0.024047	0.68812	TRUE
NDN-KO-4-R__Control-436-KO-8-R	NDN__Control-436	40231	90.224/206.04	40231	148.13	18548	6706.7	523.17	47174	1	0.012432	0.024864	0.70973	TRUE
FBXO25-KO-2-R__USP9X-KO-2-R	FBXO25__USP9X	37136	72.317/206.04	37136	139.18	1878	8940.9	467.95	47171	1	0.012497	0.024993	0.71283	TRUE
MAGEL2-KO-1-R__Control-34-KO-12-R	MAGEL2__Control-34	99.03	497.26/105.85	99.03	301.56	15968	76603	1845.3	47147	1	0.012233	0.024466	0.69953	TRUE
FBXW7-KO-4-R__Control-256-KO-7-R	FBXW7__Control-256	37136	119.15/159.06	37136	139.1	18773	796.31	467.95	47137	1	0.012708	0.025416	0.72331	TRUE
Control-29-KO-4-R__Control-612-KO-17-R	Control-29__Control-612	167.11	516.55/402.46	167.11	459.5	14538	6508.5	3851.4	47114	1	0.012344	0.024688	0.70529	TRUE
FBXL7-KO-3-R__HECW1-KO-1-R	FBXL7__HECW1	55704	68.873/313.02	55704	190.95	17592	29804	824.05	47113	1	0.012638	0.025277	0.72033	TRUE
Usp32-KO-4-R__USP9X-KO-4-R	Usp32__USP9X	43326	66.807/246.79	43326	156.8	18319	16198	580.13	47113	1	0.012769	0.025537	0.72536	TRUE
UBR5-KO-3-R__FBXL7-KO-3-R	UBR5__FBXL7	61894	44.079/370.76	61894	207.42	17285	53360	954.88	47094	1	0.012712	0.025423	0.72331	TRUE
DCAF12L2-KO-3-R__Control-436-KO-8-R	DCAF12L2__Control-436	55704	287.2/94.529	55704	190.87	17586	18561	824.05	47084	1	0.012818	0.025635	0.72755	TRUE
Usp17le-KO-4-R__USP9X-KO-1-R	Usp17le__USP9X	170.21	357.45/574.53	170.21	465.99	14477	23562	3952.3	47049	1	0.012741	0.025481	0.72437	TRUE
USP25-KO-2-R__Control-256-KO-7-R	USP25__Control-256	80462	221.08/289.25	80462	255.17	16529	2323.2	1378.9	47047	1	0.012908	0.025816	0.73207	TRUE
RHOBTB2-KO-1-R__MAGEE1-KO-1-R	RHOBTB2__MAGEE1	71178	104/358.87	71178	231.43	16872	32480	1161.3	47028	1	0.013072	0.026145	0.74018	TRUE
Control-879-KO-16-R__wildtype-I-SceI	Control-879__wildtype-I-SceI	0	7.576/35.661	30947	21618	24657	394.37	15523	47015	1	0.016469	0.032938	0.91308	TRUE
HECW1-KO-2-R__USP24-KO-3-R	HECW1__USP24	114.5	232.79/443.21	114.5	338	15534	22138	2262.7	46985	1	0.013209	0.026417	0.74728	TRUE
HERC1-KO-3-R__USP24-KO-4-R	HERC1__USP24	105.22	164.61/466.99	105.22	315.8	15765	45716	2009.2	46978	1	0.013274	0.026549	0.07504	TRUE
CYLD-KO-3-R__Control-34-KO-12-R	CYLD__Control-34	99.03	472.47/129.06	99.03	300.76	1593	58966	1845.3	46962	1	0.013392	0.026784	0.75643	TRUE
USP9X-KO-2-R__Usp17le-KO-4-R	USP9X__Usp17le	105.22	150.83/480.57	105.22	315.7	15761	54364	2009.2	46957	1	0.013413	0.026825	0.75696	TRUE
FBXW7-KO-1-R__FBXW7-KO-1-R	FBXW7__FBXW7	120.69	641.9/62.831	120.69	352.36	15379	1676600000	2436.5	46935	1	0.013529	0.027058	0.76292	TRUE
DCAF12L2-KO-4-R__BIRC6-KO-3-R	DCAF12L2__BIRC6	40231	131.55/163.59	40231	147.57	18493	513.24	523.17	46927	1	0.014031	0.028062	0.78803	TRUE
USP9X-KO-4-R__Control-82-KO-6-R	USP9X__Control-82	117.6	342.3/347.55	117.6	344.93	15444	13786	2349.1	46903	1	0.013746	0.027491	0.77387	TRUE
BIRC6-KO-2-R__FBXO25-KO-4-R	BIRC6__FBXO25	185.68	630.88/367.36	185.68	499.12	14217	34720	4467.7	46893	1	0.013742	0.027485	0.77387	TRUE
wildtype-PacI__USP13-KO-2-R	wildtype-PacI__USP13	30947	16.53/26.604	30947	21567	24624	50747	15523	46884	1	0.017559	0.035117	0.96269	TRUE
PDZRN3-KO-1-R__Control-64-KO-1-R	PDZRN3__Control-64	99.03	121.91/478.87	99.03	300.39	15912	63713	1845.3	46875	1	0.013976	0.027952	0.78555	TRUE
BIRC6-KO-1-R__CYLD-KO-1-R	BIRC6__CYLD	142.36	238.3/566.04	142.36	402.17	14918	53707	3073.2	46867	1	0.013951	0.027902	0.78478	TRUE
CYLD-KO-1-R__DZIP3-KO-3-R	CYLD__DZIP3	34042	57.853/200.95	34042	129.4	18958	10238	414.56	46834	1	0.014805	0.029609	0.82944	TRUE
FBXW7-KO-1-R__RPL22-KO-3-R	FBXW7__RPL22	21663	177/5.6604	21663	91332	20265	14679	221.32	46831	1	0.015234	0.030469	0.85077	TRUE
XM_006530360.3-KO-4-R__DZIP3-KO-2-R	XM_006530360.3__DZIP3	12379	31.682/87.737	12379	59709	2182	1571.1	102.22	46813	1	0.016022	0.032043	0.89257	TRUE
CREBBP-KO-3-R__BIRC6-KO-1-R	CREBBP__BIRC6	95935	243.81/341.32	95935	292.57	15986	4754.4	1764.8	46806	1	0.014463	0.028925	0.81159	TRUE
RPL22-KO-2-R__BIRC6-KO-1-R	RPL22__BIRC6	80462	137.75/370.76	80462	254.25	16477	27147	1378.9	46801	1	0.014557	0.029114	0.81623	TRUE
USP13-KO-1-R__PDZRN3-KO-3-R	USP13__PDZRN3	61894	59.92/11.321	61894	35.62	23487	1180.9	39605	46766	1	0.017419	0.034838	0.09573	TRUE
RNF213-KO-1-R__Usp32-KO-1-R	RNF213__Usp32	80462	101.24/406.99	80462	254.11	16469	46739	1378.9	46764	1	0.014823	0.029646	0.82981	TRUE
HERC1-KO-3-R__BIRC6-KO-1-R	HERC1__BIRC6	102.12	459.38/155.1	102.12	307.24	15797	46296	1926.7	46729	1	0.014999	0.029999	0.83899	TRUE
BIRC6-KO-2-R__KLHL9-KO-3-R	BIRC6__KLHL9	117.6	274.12/413.78	117.6	343.95	15403	9752.8	2349.1	46701	1	0.015168	0.030337	0.84776	TRUE
Control-612-KO-17-R__USP25-KO-3-R	Control-612__USP25	15473	64.052/76.982	15473	70517	21181	83.59	139	46687	1	0.016741	0.033483	0.92596	TRUE
Control-728-KO-13-R__Usp32-KO-1-R	Control-728__Usp32	129.98	489/256.42	129.98	372.71	15126	27047	2704	46679	1	0.015311	0.030622	0.85436	TRUE
UBR5-KO-2-R__MAGEE1-KO-4-R	UBR5__MAGEE1	30947	198.35/41.321	30947	119.84	19193	12330	363.08	46651	1	0.016274	0.032548	0.90371	TRUE
DCAF12L2-KO-2-R__USP13-KO-1-R	DCAF12L2__USP13	92841	408.42/160.19	92841	284.3	16042	30808	1685.5	46637	1	0.015718	0.031435	0.87633	TRUE
wildtype-PacI__MYCBP2-KO-2-R	wildtype-PacI__MYCBP2	30947	18.596/24.34	30947	21468	2456	16497	15523	46633	1	0.019846	0.039691	0.00010736	TRUE
BIRC6-KO-3-R__MAGEL2-KO-1-R	BIRC6__MAGEL2	46.42	175.63/152.83	46.42	164.23	18009	259.8	638.76	46613	1	0.016248	0.032495	0.90298	TRUE
FBXO25-KO-2-R__NDN-KO-1-R	FBXO25__NDN	40231	66.118/227.55	40231	146.83	18422	13030	523.17	46607	1	0.016405	0.032809	0.91023	TRUE
BIRC6-KO-4-R__HECW2-KO-1-R	BIRC6__HECW2	80462	151.52/355.48	80462	253.5	16435	20799	1378.9	46598	1	0.001607	0.003214	0.89454	TRUE
DCAF12L2-KO-2-R__BIRC6-KO-1-R	DCAF12L2__BIRC6	74272	182.51/293.21	74272	237.86	1666	6126.9	1232.6	46596	1	0.016121	0.032241	0.89664	TRUE
USP13-KO-4-R__USP9X-KO-4-R	USP13__USP9X	55704	110.89/267.74	55704	189.31	17468	12301	824.05	46543	1	0.016689	0.033379	0.92382	TRUE
Control-612-KO-17-R__OTUD7A-KO-4-R	Control-612__OTUD7A	34042	120.53/136.98	34042	128.76	18887	135.37	414.56	46518	1	0.017268	0.034537	0.09513	TRUE
HERC1-KO-3-R__HECW1-KO-3-R	HERC1__HECW1	164.02	435.97/461.89	164.02	448.93	14471	336.03	3751.4	46517	1	0.001652	0.033039	0.91515	TRUE
HERC1-KO-3-R__Control-612-KO-17-R	HERC1__Control-612	111.41	223.15/433.59	111.41	328.37	1551	22143	2177.2	46497	1	0.001676	0.033521	0.92626	TRUE
BIRC6-KO-3-R__Control-436-KO-8-R	BIRC6__Control-436	49515	102.62/242.27	49515	172.44	17797	9750.4	698.99	46496	1	0.017152	0.034304	0.94564	TRUE
USP34-KO-1-R__HERC1-KO-4-R	USP34__HERC1	68083	210.06/233.21	68083	221.64	16883	267.88	1091.2	46485	1	0.017051	0.034102	0.94083	TRUE
HECW1-KO-3-R__Control-532-KO-15-R	HECW1__Control-532	55704	64.052/314.15	55704	189.1	17453	31275	824.05	4647	1	0.001729	0.034579	0.95171	TRUE
BIRC6-KO-1-R__USP9X-KO-3-R	BIRC6__USP9X	229.01	255.52/922.65	229.01	589.08	13592	2225300000	6004.8	46467	1	0.016888	0.033775	0.93256	TRUE
USP51-KO-1-R__HERC1-KO-4-R	USP51__HERC1	86651	214.88/321.51	86651	268.2	16188	5684.8	1529.9	46414	1	0.017535	0.003507	0.96216	TRUE
Usp17le-KO-1-R__RHOBTB2-KO-1-R	Usp17le__RHOBTB2	89746	227.28/324.34	89746	275.81	1609	4710.4	1607.1	46413	1	0.017532	0.035064	0.96216	TRUE
OTUD7A-KO-2-R__DCAF12L1-KO-1-R	OTUD7A__DCAF12L1	151.64	559.94/281.32	151.64	420.63	14659	38813	3359	46412	1	0.017393	0.034786	0.95663	TRUE
USP24-KO-2-R__MAGEE1-KO-4-R	USP24__MAGEE1	21663	58.542/122.83	21663	90687	20164	2066.5	221.32	46397	1	0.001881	0.037621	0.00010232	TRUE
USP24-KO-2-R__USP13-KO-3-R	USP24__USP13	30947	116.4/122.27	30947	119.33	19133	17227	363.08	46385	1	0.018518	0.037035	0.00010113	TRUE
RNF213-KO-3-R__Control-612-KO-17-R	RNF213__Control-612	58799	102.62/291.51	58799	197.07	17278	17840	888.76	4638	1	0.018031	0.036062	0.09878	TRUE
USP13-KO-2-R__OTUD7A-KO-4-R	USP13__OTUD7A	52.61	272.74/88.303	52.61	180.52	17596	17008	760.77	46374	1	0.001815	0.036299	0.99352	TRUE
FBXO25-KO-4-R__BIRC6-KO-2-R	FBXO25__BIRC6	43326	46.834/263.21	43326	155.02	18155	23409	580.13	46374	1	0.018299	0.036598	0.00010009	TRUE
DCAF12L2-KO-4-R__KLHL9-KO-3-R	DCAF12L2__KLHL9	37136	103.31/171.51	37136	137.41	18597	2325.7	467.95	46354	1	0.018611	0.037223	0.00010148	TRUE
RHOBTB2-KO-1-R__RHOBTB2-KO-4-R	RHOBTB2__RHOBTB2	34042	129.48/127.36	34042	128.42	18849	22511	414.56	46354	1	0.018699	0.037397	0.00010187	TRUE
FBXO25-KO-4-R__Control-543-KO-2-R	FBXO25__Control-543	58799	53.032/340.76	58799	196.9	17265	41393	888.76	46322	1	0.018539	0.037079	0.00010116	TRUE
USP24-KO-4-R__Control-82-KO-6-R	USP24__Control-82	114.5	323.02/346.42	114.5	334.72	15393	273.86	2262.7	46295	1	0.018479	0.036957	0.00010099	TRUE
wildtype-PacI__RNF213-KO-1-R	wildtype-PacI__RNF213	0	23.417/19.245	30947	21331	24472	87003	15523	46286	1	0.023477	0.046953	0.0001242	TRUE
DCAF12L2-KO-3-R__RHOBTB2-KO-3-R	DCAF12L2__RHOBTB2	89746	309.93/240.57	89746	275.25	16061	2405.5	1607.1	46272	1	0.018764	0.037529	0.00010215	TRUE
FBXO25-KO-2-R__UBR5-KO-2-R	FBXO25__UBR5	92841	36.503/58.868	92841	47686	22431	250.11	68.88	4627	1	0.021358	0.042715	0.0001142	TRUE
NDN-KO-1-R__Usp17le-KO-3-R	NDN__Usp17le	95935	469.03/111.51	95935	290.27	15873	63909	1764.8	46259	1	0.018861	0.037722	0.00010252	TRUE
Usp17le-KO-1-R__CYLD-KO-3-R	Usp17le__CYLD	40231	114.33/177.74	40231	146.03	18343	2010.3	523.17	46257	1	0.019433	0.038866	0.00010538	TRUE
MAGEE1-KO-3-R__USP9X-KO-2-R	MAGEE1__USP9X	71178	232.1/225.29	71178	228.69	16701	23238	1161.3	46223	1	0.019327	0.038653	0.00010488	TRUE
RPL22-KO-4-R__RHOBTB2-KO-3-R	RPL22__RHOBTB2	111.41	446.99/207.17	111.41	327.08	15453	28756	2177.2	46221	1	0.019157	0.038314	0.00010404	TRUE
PDZRN3-KO-3-R__CYLD-KO-4-R	PDZRN3__CYLD	21663	42.701/138.11	21663	90408	2012	4551.8	221.32	4621	1	0.020593	0.041185	0.0001108	TRUE
Usp32-KO-1-R__wildtype-I-SceI	Usp32__wildtype-I-SceI	30947	10.331/32.264	30947	21298	24451	240.54	15523	46202	1	0.024458	0.048916	0.00012879	TRUE
MAGEL2-KO-2-R__Usp32-KO-4-R	MAGEL2__Usp32	95935	183.2/396.8	95935	290	15859	22811	1764.8	46195	1	0.019452	0.038905	0.0001054	TRUE
MYCBP2-KO-1-R__MAGEL2-KO-3-R	MYCBP2__MAGEL2	34042	39.946/216.23	34042	128.09	18812	15538	414.56	4619	1	0.020235	0.040471	0.00010913	TRUE
XM_006530360.3-KO-4-R__BIRC6-KO-1-R	XM_006530360.3__BIRC6	40231	80.582/211.13	40231	145.86	18326	8522	523.17	4618	1	0.020166	0.040332	0.00010884	TRUE
RNF213-KO-4-R__USP24-KO-2-R	RNF213__USP24	105.22	378.11/246.23	105.22	312.17	15599	8696.8	2009.2	46169	1	0.019659	0.039318	0.00010643	TRUE
RNF213-KO-3-R__USP24-KO-3-R	RNF213__USP24	64988	270.67/154.53	64988	212.6	16946	6744.5	1022.4	46166	1	0.019925	0.003985	0.00010771	TRUE
PDZRN3-KO-4-R__RHOBTB2-KO-3-R	PDZRN3__RHOBTB2	52.61	81.27/278.49	52.61	179.88	17545	19448	760.77	46143	1	0.020294	0.040589	0.00010936	TRUE
MYCBP2-KO-2-R__Control-637-KO-10-R	MYCBP2__Control-637	145.45	511.04/298.87	145.45	404.95	14709	22508	3167.6	46108	1	0.020153	0.040306	0.00010884	TRUE
HERC1-KO-2-R__CYLD-KO-4-R	HERC1__CYLD	21663	88.158/92.265	21663	90211	20089	84353	221.32	46078	1	0.021945	0.043891	0.0001168	TRUE
Usp32-KO-3-R__FBXL7-KO-4-R	Usp32__FBXL7	213.53	413.93/692.84	213.53	553.38	13697	38895	5440.6	46075	1	0.020418	0.040837	0.00010994	TRUE
FBXO25-KO-2-R__FBXO25-KO-3-R	FBXO25__FBXO25	30947	144.63/92.831	30947	118.73	19061	1341.8	363.08	46071	1	0.021544	0.043088	0.00011502	TRUE
NDN-KO-2-R__Control-866-KO-9-R	NDN__Control-866	46.42	283.76/41.887	46.42	162.82	17886	29251	638.76	46057	1	0.021263	0.042525	0.00011378	TRUE
MAGEE1-KO-3-R__Control-82-KO-6-R	MAGEE1__Control-82	80462	217.64/285.29	80462	251.46	16319	2288	1378.9	4605	1	0.020943	0.041886	0.00011242	TRUE
HERC1-KO-1-R__HERC1-KO-1-R	HERC1__HERC1	142.36	390.51/404.72	142.36	397.62	14754	100.96	3073.2	46046	1	0.020774	0.041548	0.00011169	TRUE
RNF213-KO-3-R__OTUD7A-KO-3-R	RNF213__OTUD7A	58799	351.94/40.189	58799	196.07	17205	48595	888.76	46044	1	2.12e-06	0.042399	0.00011362	TRUE
Control-866-KO-9-R__Usp32-KO-2-R	Control-866__Usp32	61894	137.75/270.57	61894	204.16	17057	8820.9	954.88	46038	1	0.021219	0.042437	0.00011364	TRUE
BIRC6-KO-3-R__HERC1-KO-2-R	BIRC6__HERC1	24757	120.53/79.246	24757	99887	19697	852.1	266.32	46037	1	0.022183	0.044365	0.00011798	TRUE
BIRC6-KO-1-R__NDN-KO-1-R	BIRC6__NDN	210.44	603.33/489.63	210.44	546.48	13726	6464	5329.7	4603	1	0.020868	0.041735	0.0001121	TRUE
HECW2-KO-2-R__Control-34-KO-12-R	HECW2__Control-34	111.41	115.71/536.61	111.41	326.16	15412	88579	2177.2	46023	1	0.021066	0.042133	0.00011299	TRUE
RHOBTB2-KO-1-R__Control-29-KO-4-R	RHOBTB2__Control-29	108.31	251.39/386.04	108.31	318.71	15483	9065.9	2092.7	45993	1	0.021391	0.042782	0.00011429	TRUE
Control-34-KO-12-R__Control-307-KO-14-R	Control-34__Control-307	111.41	227.28/424.53	111.41	325.91	15401	19454	2177.2	4597	1	0.021618	0.043235	0.00011532	TRUE
RPL22-KO-4-R__HECW1-KO-4-R	RPL22__HECW1	99.03	487.62/105.28	99.03	296.45	15722	73091	1845.3	45959	1	0.021777	0.043555	0.00011609	TRUE
HERC1-KO-3-R__Control-736-KO-3-R	HERC1__Control-736	120.69	399.46/295.47	120.69	347.47	15178	5406.9	2436.5	45943	1	0.021869	0.043738	0.00011649	TRUE
PDZRN3-KO-3-R__HECW1-KO-1-R	PDZRN3__HECW1	30947	52.344/184.53	30947	118.44	19025	8736.6	363.08	45916	1	0.023209	0.046418	0.00012315	TRUE
Usp32-KO-3-R__FBXO25-KO-1-R	Usp32__FBXO25	139.26	255.52/524.16	139.26	389.84	14785	36083	2979.6	45905	1	0.022228	0.044456	0.00011813	TRUE
FBXO25-KO-3-R__FBXO25-KO-3-R	FBXO25__FBXO25	80462	303.04/198.68	80462	250.86	16284	5445.6	1378.9	45888	1	0.022634	0.045268	0.00012019	TRUE
Usp32-KO-4-R__RHOBTB2-KO-4-R	Usp32__RHOBTB2	34042	96.422/158.49	34042	127.46	18742	1926.3	414.56	45881	1	0.023479	0.046959	0.0001242	TRUE
USP13-KO-2-R__HECW2-KO-2-R	USP13__HECW2	27852	175.63/42.453	27852	109.04	19313	8867.6	313.62	45845	1	0.024158	0.048315	0.00012731	TRUE
PDZRN3-KO-4-R__MAGEL2-KO-2-R	PDZRN3__MAGEL2	61894	54.41/352.64	61894	203.53	17013	44472	954.88	45834	1	0.023398	0.046796	0.00012396	TRUE
USP24-KO-1-R__DZIP3-KO-4-R	USP24__DZIP3	55704	256.21/118.3	55704	187.26	17312	9508.9	824.05	45827	1	0.002357	0.047139	0.00012449	TRUE
Control-728-KO-13-R__HERC1-KO-4-R	Control-728__HERC1	232.1	975.24/205.47	232.1	590.36	13431	2962700000	6119.6	45797	1	0.002332	0.004664	0.00012364	TRUE
MAGEL2-KO-4-R__MAGEE1-KO-1-R	MAGEL2__MAGEE1	145.45	354.01/452.27	145.45	403.14	14644	4827.6	3167.6	45785	1	0.023527	0.047053	0.00012436	TRUE
DCAF12L2-KO-2-R__Control-64-KO-1-R	DCAF12L2__Control-64	129.98	464.89/271.13	129.98	368.01	14944	18771	2704	45776	1	0.023663	0.047326	0.00012489	TRUE
USP13-KO-3-R__USP9X-KO-1-R	USP13__USP9X	68083	190.09/248.49	68083	219.29	1673	1705.5	1091.2	45775	1	0.023996	0.047992	0.00012655	TRUE
PDZRN3-KO-3-R__DCAF12L1-KO-1-R	PDZRN3__DCAF12L1	21663	60.608/118.87	21663	89739	20014	1697.2	221.32	4576	1	0.025554	0.051109	0.00013325	TRUE
PDZRN3-KO-4-R__USP24-KO-4-R	PDZRN3__USP24	49515	152.9/187.93	49515	170.41	17627	613.48	698.99	45728	1	0.024823	0.049646	0.00013032	TRUE
USP34-KO-3-R__HERC1-KO-4-R	USP34__HERC1	71178	327.15/126.79	71178	226.97	16592	20071	1161.3	45718	1	0.024633	0.049266	0.00012952	TRUE
DZIP3-KO-3-R__RHOBTB2-KO-1-R	DZIP3__RHOBTB2	92841	371.92/189.06	92841	280.49	15848	16718	1685.5	45707	1	0.024598	0.049196	0.00012943	TRUE
NDN-KO-1-R__Usp32-KO-4-R	NDN__Usp32	89746	277.56/268.3	89746	272.93	15939	42822	1607.1	45694	1	0.024762	0.049525	0.0001301	TRUE
MYCBP2-KO-3-R__USP24-KO-2-R	MYCBP2__USP24	71178	243.12/210.57	71178	226.85	16584	529.89	1161.3	45681	1	0.002507	0.050139	0.00013151	TRUE
FBXW7-KO-4-R__Usp17le-KO-1-R	FBXW7__Usp17le	52.61	238.3/118.87	52.61	178.59	17441	7132	760.77	45673	1	0.025422	0.050844	0.00013285	TRUE
HERC1-KO-2-R__Control-543-KO-2-R	HERC1__Control-543	105.22	339.54/280.19	105.22	309.87	15493	1761.4	2009.2	45655	1	0.025147	0.050295	0.00013172	TRUE
DZIP3-KO-4-R__USP13-KO-1-R	DZIP3__USP13	30947	37.192/198.68	30947	117.94	18964	13039	363.08	45653	1	0.026314	0.052628	0.00013669	TRUE
RHOBTB2-KO-3-R__Control-532-KO-15-R	RHOBTB2__Control-532	154.73	333.35/512.84	154.73	423.09	14453	16108	3455.9	45649	1	0.025092	0.050183	0.00013153	TRUE
HERC1-KO-3-R__HERC1-KO-1-R	HERC1__HERC1	139.26	289.96/486.8	139.26	388.38	14731	19373	2979.6	45637	1	0.025261	0.050522	0.00013211	TRUE
BIRC6-KO-2-R__USP15-KO-1-R	BIRC6__USP15	210.44	653.61/433.59	210.44	543.6	1365	24204	5329.7	45635	1	0.025203	0.050406	0.00013191	TRUE
BIRC6-KO-4-R__HERC1-KO-4-R	BIRC6__HERC1	83556	206.62/308.49	83556	257.56	16125	5189.2	1453.9	45634	1	0.025531	0.051061	0.00013322	TRUE
USP15-KO-3-R__Control-82-KO-6-R	USP15__Control-82	154.73	423.57/422.27	154.73	422.92	14447	0.84724	3455.9	4562	1	0.025443	0.050886	0.00013286	TRUE
HERC1-KO-4-R__DCAF12L1-KO-1-R	HERC1__DCAF12L1	139.26	265.85/510.57	139.26	388.21	14724	29944	2979.6	45607	1	0.002563	0.051259	0.00013354	TRUE
USP24-KO-1-R__USP24-KO-2-R	USP24__USP24	80462	240.37/259.25	80462	249.81	16224	178.24	1378.9	45604	1	0.002592	0.005184	0.00013495	TRUE
PDZRN3-KO-2-R__Control-436-KO-8-R	PDZRN3__Control-436	61894	154.28/251.32	61894	202.8	16962	4709.1	954.88	45599	1	0.026182	0.052364	0.00013611	TRUE
XM_006530360.3-KO-1-R__DCAF12L2-KO-2-R	XM_006530360.3__DCAF12L2	21663	95.734/83.208	21663	89471	19971	78442	221.32	4558	1	0.027844	0.055688	0.00014388	TRUE
USP51-KO-2-R__wildtype-I-SceI	USP51__wildtype-I-SceI	30947	7.576/34.529	30947	21052	24291	363.22	15523	45579	1	0.032959	0.065919	0.00016806	TRUE
USP24-KO-3-R__Control-543-KO-2-R	USP24__Control-543	170.21	259.65/653.78	170.21	456.72	14187	77668	3952.3	45574	1	0.025987	0.051975	0.0001352	TRUE
USP24-KO-2-R__FBXL7-KO-3-R	USP24__FBXL7	58799	129.48/259.81	58799	194.65	17101	8493.3	888.76	45568	1	0.026613	0.053226	0.00013814	TRUE
BIRC6-KO-3-R__USP51-KO-4-R	BIRC6__USP51	64988	102.62/318.68	64988	210.65	16814	23341	1022.4	45556	1	0.026676	0.053353	0.00013826	TRUE
RHOBTB2-KO-2-R__USP51-KO-3-R	RHOBTB2__USP51	61894	54.41/15.283	61894	34846	23179	765.45	39605	45536	1	0.031487	0.062974	0.00016126	TRUE
BIRC6-KO-2-R__RHOBTB2-KO-3-R	BIRC6__RHOBTB2	182.59	605.4/361.14	182.59	483.27	13993	29831	4363.1	4552	1	0.026643	0.053286	0.00013819	TRUE
HERC1-KO-1-R__CREBBP-KO-2-R	HERC1__CREBBP	108.31	546.85/86.039	108.31	316.45	1538	1061700000	2092.7	45497	1	0.027107	0.054214	0.00014039	TRUE
OTUD7A-KO-1-R__Usp32-KO-4-R	OTUD7A__Usp32	95935	158.41/415.48	95935	286.94	15707	33042	1764.8	45467	1	0.027554	0.055109	0.0001426	TRUE
USP34-KO-1-R__Usp32-KO-4-R	USP34__Usp32	68083	280.31/156.23	68083	218.27	16663	7698.6	1091.2	45466	1	0.027801	0.055603	0.00014377	TRUE
NDN-KO-1-R__RPL22-KO-3-R	NDN__RPL22	61894	63.363/6.2265	61894	34795	23158	1632.3	39605	45454	1	0.032738	0.065476	0.00016717	TRUE
USP51-KO-1-R__KLHL9-KO-1-R	USP51__KLHL9	37136	173.56/97.359	37136	135.46	18392	2903.3	467.95	45453	1	0.028668	0.057336	0.0001477	TRUE
FBXW7-KO-4-R__FBXO25-KO-2-R	FBXW7__FBXO25	49515	93.667/245.66	49515	169.67	17564	11551	698.99	45445	1	0.028398	0.056797	0.00014653	TRUE
FBXW7-KO-4-R__RHOBTB2-KO-3-R	FBXW7__RHOBTB2	74272	212.13/255.29	74272	233.71	16407	931.23	1232.6	45412	1	0.028453	0.056905	0.0001467	TRUE
UBR5-KO-3-R__Control-29-KO-4-R	UBR5__Control-29	61894	55.099/349.25	61894	202.17	16917	43262	954.88	45396	1	0.028828	0.057655	0.00014841	TRUE
RPL5-KO-2-R__UBR5-KO-1-R	RPL5__UBR5	380.65	0/0.56604	380.65	0.28302	-82165	0.1602	12306	45381	0.028385	1	0.005677	0.00014653	FALSE
XM_006530360.3-KO-1-R__Control-543-KO-2-R	XM_006530360.3__Control-543	114.5	268.61/391.7	114.5	330.15	15196	7576.4	2262.7	45335	1	0.029237	0.058473	0.0001504	TRUE
MAGEL2-KO-1-R__wildtype-I-SceI	MAGEL2__wildtype-I-SceI	0	9.6422/32.264	30947	20953	24226	255.88	15523	45327	1	0.037135	0.007427	0.00018604	TRUE
FBXW7-KO-4-R__BIRC6-KO-2-R	FBXW7__BIRC6	68083	247.94/187.36	68083	217.65	16622	1835.2	1091.2	45279	1	0.030384	0.060768	0.00015619	TRUE
Usp32-KO-4-R__RHOBTB2-KO-2-R	Usp32__RHOBTB2	68083	90.913/344.15	68083	217.53	16614	32066	1091.2	45243	1	0.030904	0.061807	0.00015851	TRUE
Control-866-KO-9-R__wildtype-I-SceI	Control-866__wildtype-I-SceI	92841	11.02/82.642	92841	46831	22175	2564.9	68.88	45241	1	0.034929	0.069858	0.0001768	TRUE
BIRC6-KO-2-R__Control-307-KO-14-R	BIRC6__Control-307	194.97	604.71/410.95	194.97	507.83	13766	18771	4785.7	45225	1	0.003063	0.061259	0.00015734	TRUE
Usp17le-KO-2-R__BIRC6-KO-2-R	Usp17le__BIRC6	198.06	398.78/630.01	198.06	514.39	13725	26734	4893.1	45222	1	0.030673	0.061347	0.00015744	TRUE
FBXO25-KO-2-R__Control-608-KO-5-R	FBXO25__Control-608	37136	145.32/124.53	37136	134.93	18336	216.17	467.95	45206	1	0.032223	0.064446	0.00016479	TRUE
MAGEE1-KO-4-R__USP25-KO-1-R	MAGEE1__USP25	24757	19.284/177.74	24757	98511	19499	12554	266.32	45194	1	0.033148	0.066295	0.00016877	TRUE
HERC1-KO-1-R__Control-612-KO-17-R	HERC1__Control-612	136.17	283.07/474.91	136.17	378.99	1947-01-01	18402	2886.9	45193	1	0.031192	0.062384	0.00015987	TRUE
DCAF12L2-KO-4-R__DCAF12L2-KO-3-R	DCAF12L2__DCAF12L2	37136	75.072/194.72	37136	134.9	18333	7157.7	467.95	45192	1	0.032439	0.064879	0.00016577	TRUE
RPL22-KO-2-R__USP9X-KO-2-R	RPL22__USP9X	74272	218.33/247.36	74272	232.84	16354	421.46	1232.6	45166	1	0.031963	0.063925	0.00016358	TRUE
Control-532-KO-15-R__BIRC6-KO-1-R	Control-532__BIRC6	49515	143.94/193.59	49515	168.77	17488	1232.2	698.99	45105	1	0.033356	0.066713	0.00016958	TRUE
Usp32-KO-2-R__Control-34-KO-12-R	Usp32__Control-34	133.07	312.68/430.19	133.07	371.44	1474	6904.1	2795	45087	1	0.032804	0.065609	0.00016739	TRUE
USP15-KO-4-R__UBR5-KO-3-R	USP15__UBR5	58799	141.88/244.53	58799	193.2	16994	5268.7	888.76	45084	1	0.033469	0.066938	0.00017003	TRUE
XM_006530360.3-KO-4-R__USP24-KO-2-R	XM_006530360.3__USP24	43326	177/126.79	43326	151.9	17864	1260.5	580.13	45078	1	0.033984	0.067967	0.00017252	TRUE
Control-608-KO-5-R__USP9X-KO-2-R	Control-608__USP9X	37136	119.84/149.44	37136	134.64	18305	437.96	467.95	45072	1	0.034316	0.068633	0.00017408	TRUE
USP29-KO-4-R__HERC1-KO-3-R	USP29__HERC1	182.59	247.25/713.21	182.59	480.23	13903	1085600000	4363.1	45061	1	0.033104	0.066209	0.00016867	TRUE
FBXO25-KO-3-R__Control-82-KO-6-R	FBXO25__Control-82	185.68	457.32/516.23	185.68	486.77	13856	1735.4	4467.7	45046	1	0.033335	0.006667	0.00016958	TRUE
HECW1-KO-3-R__CYLD-KO-4-R	HECW1__CYLD	24757	41.324/155.1	24757	98.21	19455	6472	266.32	4501	1	0.003616	0.072321	0.0001821	TRUE
Control-29-KO-4-R__USP9X-KO-4-R	Control-29__USP9X	92841	245.88/309.06	92841	277.47	15692	1996	1685.5	44972	1	0.034846	0.069692	0.00017663	TRUE
FBXL7-KO-3-R__USP9X-KO-2-R	FBXL7__USP9X	68083	143.94/289.25	68083	216.6	16553	10557	1091.2	44959	1	0.035325	0.070649	0.00017854	TRUE
USP29-KO-3-R__HERC1-KO-4-R	USP29__HERC1	129.98	455.25/272.27	129.98	363.76	14776	16742	2704	44958	1	0.034874	0.069748	0.00017665	TRUE
MAGEE1-KO-2-R__Usp32-KO-4-R	MAGEE1__Usp32	40231	109.51/176.61	40231	143.06	18048	2251	523.17	44955	1	0.036117	0.072234	0.00018201	TRUE
CYLD-KO-3-R__Control-934-KO-11-R	CYLD__Control-934	43326	265.85/37.359	43326	151.6	17836	26104	580.13	44955	1	0.035994	0.071989	0.00018153	TRUE
USP9X-KO-2-R__USP28-KO-2-R	USP9X__USP28	86651	338.17/186.79	86651	262.48	15879	11457	1529.9	44952	1	0.035215	0.007043	0.00017811	TRUE
DCAF12L2-KO-2-R__wildtype-I-SceI	DCAF12L2__wildtype-I-SceI	61894	15.152/53.774	61894	34463	23024	745.83	39605	44927	1	0.041994	0.083987	0.00020666	TRUE
USP9X-KO-1-R__BIRC6-KO-4-R	USP9X__BIRC6	123.79	177.69/521.33	123.79	349.51	1949-01-01	59042	2524.7	44923	1	0.003548	0.070959	0.00017906	TRUE
MYCBP2-KO-2-R__BIRC6-KO-2-R	MYCBP2__BIRC6	229.01	342.99/811.14	229.01	577.06	13296	1095800000	6004.8	44916	1	0.035399	0.070797	0.00017878	TRUE
PDZRN3-KO-2-R__BIRC6-KO-3-R	PDZRN3__BIRC6	34042	48.9/202.08	34042	125.49	18519	11732	414.56	44914	1	0.037139	0.074277	0.00018604	TRUE
Usp32-KO-1-R__USP9X-KO-2-R	Usp32__USP9X	52.61	106.06/246.79	52.61	176.43	17267	9902.5	760.77	44891	1	0.036794	0.073588	0.00018475	TRUE
wildtype-PacI__RHOBTB2-KO-1-R	wildtype-PacI__RHOBTB2	30947	17.218/24.34	30947	20779	24111	25358	15523	44885	1	0.045746	0.091492	0.00022244	TRUE
UBR5-KO-1-R__RPL22-KO-1-R	UBR5__RPL22	83556	97.8/411.51	83556	254.66	15962	49208	1453.9	44873	1	0.003658	0.007316	0.00018394	TRUE
UBR5-KO-3-R__CREBBP-KO-2-R	UBR5__CREBBP	37136	28.927/239.44	37136	134.18	18257	22157	467.95	44862	1	0.003789	0.007578	0.00018875	TRUE
Usp32-KO-2-R__OTUD7A-KO-3-R	Usp32__OTUD7A	74272	374.67/88.869	74272	231.77	16287	40841	1232.6	4486	1	0.036916	0.073832	0.00018523	TRUE
USP51-KO-1-R__USP9X-KO-1-R	USP51__USP9X	64988	163.23/253.59	64988	208.41	1666	4082.3	1022.4	44855	1	0.037159	0.074319	0.00018604	TRUE
FBXO25-KO-1-R__USP29-KO-2-R	FBXO25__USP29	256.86	420.13/847.37	256.86	633.75	12996	91267	7060.4	44854	1	0.036437	0.072875	0.00018336	TRUE
USP29-KO-1-R__BIRC6-KO-4-R	USP29__BIRC6	123.79	513.79/184.53	123.79	349.16	14885	54207	2524.7	44853	1	0.003665	0.073299	0.00018416	TRUE
HECW1-KO-4-R__OTUD7A-KO-1-R	HECW1__OTUD7A	58799	60.608/324.34	58799	192.48	1694	34778	888.76	4484	1	0.037547	0.075093	0.00018758	TRUE
DZIP3-KO-4-R__MYCBP2-KO-4-R	DZIP3__MYCBP2	64988	50.966/365.66	64988	208.32	16654	49517	1022.4	44825	1	0.037672	0.075343	0.00018793	TRUE
CREBBP-KO-2-R__RPL22-KO-2-R	CREBBP__RPL22	95935	120.53/447.74	95935	284.13	15565	53534	1764.8	44799	1	0.037767	0.075534	0.00018827	TRUE
Usp17le-KO-2-R__Control-612-KO-17-R	Usp17le__Control-612	207.34	737.63/324.34	207.34	530.99	13524	85404	5219.6	44797	1	0.003745	7.49e-06	0.00018723	TRUE
RPL5-KO-3-R__RPL10-KO-4-R	RPL5__RPL10	355.89	0/0.56604	355.89	0.28302	-81198	0.1602	11190	44796	0.037385	1	0.007477	0.00018704	FALSE
CYLD-KO-4-R__HERC1-KO-4-R	CYLD__HERC1	27852	141.88/72.454	27852	107.17	19065	2409.9	313.62	44786	1	0.039867	0.079735	0.00019718	TRUE
USP28-KO-2-R__Control-82-KO-6-R	USP28__Control-82	207.34	619.17/442.65	207.34	530.91	13522	15580	5219.6	44786	1	0.037643	0.075287	0.00018792	TRUE
CYLD-KO-4-R__RNF213-KO-1-R	CYLD__RNF213	37136	201.8/66.227	37136	134.01	18239	9189.8	467.95	44784	1	0.039302	0.078603	0.0001948	TRUE
USP51-KO-1-R__USP24-KO-1-R	USP51__USP24	89746	264.47/273.96	89746	269.22	15742	45049	1607.1	44768	1	0.038362	0.076724	0.00019082	TRUE
Control-64-KO-1-R__HECW1-KO-2-R	Control-64__HECW1	120.69	296.15/387.17	120.69	341.66	14936	4142.2	2436.5	44767	1	0.038182	0.076365	0.00019007	TRUE
wildtype-PacI__FBXO25-KO-2-R	wildtype-PacI__FBXO25	0	10.331/31.132	30947	20732	2408	216.35	15523	44765	1	4.84e-06	9.68e-06	0.00023337	TRUE
RHOBTB2-KO-3-R__HECW1-KO-4-R	RHOBTB2__HECW1	102.12	314.75/282.46	102.12	298.6	15387	521.48	1926.7	44761	1	0.038388	0.076776	0.00019082	TRUE
HECW2-KO-2-R__Control-64-KO-1-R	HECW2__Control-64	80462	131.55/361.7	80462	246.62	1604	26485	1378.9	44747	1	0.038849	0.077698	0.00019297	TRUE
BIRC6-KO-4-R__FBXW7-KO-4-R	BIRC6__FBXW7	64988	159.1/256.98	64988	208.04	16635	4790.9	1022.4	4474	1	0.039218	0.078437	0.00019464	TRUE
BIRC6-KO-4-R__USP9X-KO-1-R	BIRC6__USP9X	86651	124.66/398.49	86651	261.58	15829	37493	1529.9	44722	1	0.039242	0.078485	0.00019464	TRUE
USP13-KO-3-R__RNF213-KO-1-R	USP13__RNF213	86651	132.93/390	86651	261.46	15823	33045	1529.9	44693	1	0.039776	0.079552	0.00019701	TRUE
Control-34-KO-12-R__HERC1-KO-1-R	Control-34__HERC1	126.88	541.34/169.25	126.88	355.29	14783	69228	2613.9	44676	1	0.039814	0.079629	0.00019706	TRUE
FBXL7-KO-2-R__MAGEL2-KO-1-R	FBXL7__MAGEL2	12379	102.62/12.453	12379	57537	21294	4065.1	102.22	44665	1	0.044697	0.089394	0.00021826	TRUE
Control-612-KO-17-R__HECW1-KO-3-R	Control-612__HECW1	71178	353.32/93.397	71178	223.36	16362	33780	1161.3	44658	1	0.040638	0.081275	0.00020084	TRUE
USP24-KO-2-R__Control-879-KO-16-R	USP24__Control-879	24757	73.006/122.27	24757	97635	19371	1213.3	266.32	44658	1	0.042648	0.085297	0.00020943	TRUE
DCAF12L2-KO-4-R__MAGEL2-KO-4-R	DCAF12L2__MAGEL2	43326	86.091/215.66	43326	150.88	17767	8394.3	580.13	44653	1	0.041468	0.082936	0.00020465	TRUE
Control-82-KO-6-R__DCAF12L2-KO-2-R	Control-82__DCAF12L2	114.5	312.68/340.76	114.5	326.72	15045	394.07	2262.7	44614	1	0.041047	0.082094	0.00020272	TRUE
CREBBP-KO-4-R__RHOBTB2-KO-3-R	CREBBP__RHOBTB2	68083	188.02/242.83	68083	215.43	16475	1502	1091.2	44606	1	0.041689	0.083377	0.0002056	TRUE
HECW1-KO-4-R__Control-612-KO-17-R	HECW1__Control-612	71178	93.667/352.64	71178	223.16	16349	33535	1161.3	44598	1	0.041778	0.083556	0.00020589	TRUE
Usp17le-KO-3-R__USP51-KO-1-R	Usp17le__USP51	74272	290.64/170.95	74272	230.79	16227	7164	1232.6	44583	1	0.042034	0.084068	0.00020671	TRUE
wildtype-PacI__Control-612-KO-17-R	wildtype-PacI__Control-612	0	15.841/25.472	30947	20656	2403	46379	15523	44574	0.99999	0.005292	0.10584	0.00025218	TRUE
HERC2-KO-1-R__USP9X-KO-1-R	HERC2__USP9X	114.5	141.88/511.14	114.5	326.51	15036	68176	2262.7	44569	1	0.041914	0.083829	0.00020642	TRUE
USP28-KO-4-R__UBR5-KO-4-R	USP28__UBR5	105.22	121.22/488.5	105.22	304.86	15258	67447	2009.2	44537	1	0.042598	0.085196	0.00020933	TRUE
USP34-KO-1-R__Control-82-KO-6-R	USP34__Control-82	111.41	465.58/172.64	111.41	319.11	15098	42907	2177.2	44514	1	0.043028	0.086057	0.00021115	TRUE
HERC1-KO-2-R__MAGEE1-KO-2-R	HERC1__MAGEE1	18568	28.238/127.93	18568	78082	20148	4968.8	178.8	44507	1	0.046634	0.093267	0.00022627	TRUE
Control-934-KO-11-R__USP9X-KO-4-R	Control-934__USP9X	15473	41.324/94.529	15473	67927	20649	1415.4	139	4449	1	0.047652	0.095304	0.00023057	TRUE
Control-82-KO-6-R__HECW1-KO-4-R	Control-82__HECW1	142.36	398.09/379.81	142.36	388.95	14437	166.93	3073.2	44482	1	0.043509	0.087018	0.00021321	TRUE
Usp17le-KO-2-R__USP24-KO-2-R	Usp17le__USP24	253.76	597.13/651.52	253.76	624.32	12954	1478.9	6940.7	44479	1	0.043404	0.086807	0.00021284	TRUE
USP24-KO-1-R__Control-866-KO-9-R	USP24__Control-866	120.69	146.7/533.78	120.69	340.24	14875	74915	2436.5	44478	1	0.004369	0.008738	0.00021394	TRUE
FBXO25-KO-1-R__FBXO25-KO-4-R	FBXO25__FBXO25	142.36	243.81/533.78	142.36	388.79	14431	42041	3073.2	44454	1	0.044083	0.088166	0.00021571	TRUE
DCAF12L2-KO-4-R__MAGEL2-KO-3-R	DCAF12L2__MAGEL2	49515	286.51/47.548	49515	167.03	17339	28552	698.99	44448	1	0.045363	0.090727	0.00022104	TRUE
MYCBP2-KO-4-R__HERC1-KO-2-R	MYCBP2__HERC1	148.54	320.26/484.53	148.54	402.4	14316	13493	3262.9	4444	1	0.044348	0.088696	0.00021686	TRUE
RHOBTB2-KO-1-R__OTUD7A-KO-4-R	RHOBTB2__OTUD7A	71178	112.95/332.27	71178	222.61	16314	24050	1161.3	44438	1	0.045019	0.090037	0.00021967	TRUE
RHOBTB2-KO-2-R__Control-728-KO-13-R	RHOBTB2__Control-728	12379	11.02/103.59	12379	57303	21236	4284.3	102.22	44433	1	0.049793	0.099585	0.00023959	TRUE
USP51-KO-4-R__USP24-KO-2-R	USP51__USP24	247.57	714.9/507.74	247.57	611.32	13006	21458	6703	44429	1	0.044434	0.088867	0.00021712	TRUE
BIRC6-KO-4-R__Usp32-KO-3-R	BIRC6__Usp32	49515	95.045/238.87	49515	166.96	17333	10343	698.99	44421	1	0.045945	0.091889	0.00022324	TRUE
USP51-KO-4-R__Control-934-KO-11-R	USP51__Control-934	160.92	643.96/214.53	160.92	429.25	14099	92207	3652.1	44401	1	0.045142	0.090285	0.00022012	TRUE
USP28-KO-3-R__USP13-KO-4-R	USP28__USP13	49515	59.231/274.53	49515	166.88	17327	23177	698.99	44392	1	0.046568	0.093136	0.00022611	TRUE
Control-82-KO-6-R__RPL22-KO-2-R	Control-82__RPL22	151.64	336.1/481.7	151.64	408.9	14251	10600	3359	44389	1	0.045418	0.090836	0.00022115	TRUE
BIRC6-KO-1-R__Control-637-KO-10-R	BIRC6__Control-637	176.4	340.23/584.72	176.4	462.48	13855	29887	4156.2	44375	1	0.045642	0.091284	0.00022209	TRUE
Control-532-KO-15-R__Usp32-KO-2-R	Control-532__Usp32	46.42	57.165/259.81	46.42	158.49	17499	20533	638.76	44342	1	0.047788	0.095576	0.00023107	TRUE
USP13-KO-2-R__USP24-KO-1-R	USP13__USP24	61894	259.65/138.11	61894	198.88	16682	7385.7	954.88	44331	1	0.047507	0.095013	0.00023019	TRUE
Control-637-KO-10-R__USP15-KO-2-R	Control-637__USP15	120.69	77.827/601.14	120.69	339.48	14843	1369300000	2436.5	44325	1	0.046917	0.093834	0.00022749	TRUE
PDZRN3-KO-4-R__Usp32-KO-4-R	PDZRN3__Usp32	58799	179.07/202.64	58799	190.86	16818	277.85	888.76	44297	1	0.048364	0.096729	0.00023336	TRUE
USP51-KO-1-R__MYCBP2-KO-1-R	USP51__MYCBP2	61894	73.694/323.78	61894	198.74	16671	31271	954.88	44284	1	0.048571	0.097143	0.00023404	TRUE
USP51-KO-4-R__Control-543-KO-2-R	USP51__Control-543	383.74	684.6/1071	383.74	877.78	11916	74635	12448	4428	1	0.047574	0.095148	0.00023035	TRUE
CREBBP-KO-3-R__USP24-KO-1-R	CREBBP__USP24	114.5	393.27/256.98	114.5	325.12	14975	9286.4	2262.7	44278	1	0.047981	0.095962	0.00023184	TRUE
FBXW7-KO-4-R__HERC1-KO-3-R	FBXW7__HERC1	83556	145.32/359.44	83556	252.38	15833	22923	1453.9	44276	1	0.048326	0.096651	0.00023334	TRUE
USP24-KO-3-R__Control-934-KO-11-R	USP24__Control-934	43326	75.072/224.72	43326	149.9	17673	11197	580.13	44246	0.99999	0.050122	0.10024	0.00024096	TRUE
Control-608-KO-5-R__USP51-KO-2-R	Control-608__USP51	34042	122.59/125.66	34042	124.13	18363	47044	414.56	44245	0.99999	0.050722	0.10144	0.00024338	TRUE
USP15-KO-1-R__RPL22-KO-1-R	USP15__RPL22	43326	163.92/135.85	43326	149.88	17672	393.9	580.13	44241	0.99999	0.005023	0.10046	0.00024119	TRUE
FBXL7-KO-4-R__USP24-KO-2-R	FBXL7__USP24	213.53	544.1/535.48	213.53	539.79	13339	37162	5440.6	44232	1	0.048726	0.097452	0.00023462	TRUE
HERC1-KO-2-R__HERC1-KO-2-R	HERC1__HERC1	37136	66.807/198.68	37136	132.74	18102	8695.4	467.95	44197	0.99999	0.051639	0.10328	0.00024676	TRUE
RHOBTB2-KO-4-R__DZIP3-KO-1-R	RHOBTB2__DZIP3	12379	33.748/80.378	12379	57063	21177	1087.2	102.22	44196	0.99999	0.055583	0.11117	0.00026324	TRUE
RPL22-KO-1-R__DCAF12L2-KO-1-R	RPL22__DCAF12L2	52.61	115.71/233.21	52.61	174.46	17106	6903.5	760.77	44177	0.99999	0.051335	0.10267	0.00024598	TRUE
BIRC6-KO-2-R__RNF213-KO-2-R	BIRC6__RNF213	164.02	513.11/356.04	164.02	434.57	14003	12335	3751.4	44173	0.99999	0.050148	0.01003	0.00024096	TRUE
Control-728-KO-13-R__USP9X-KO-2-R	Control-728__USP9X	145.45	393.27/394.53	145.45	393.9	14311	0.80183	3167.6	44144	0.99999	5.09e-06	0.01018	0.00024406	TRUE
USP13-KO-3-R__USP13-KO-4-R	USP13__USP13	46.42	73.694/242.27	46.42	157.98	17453	14208	638.76	44141	0.99999	0.052459	0.10492	0.00025015	TRUE
Control-866-KO-9-R__BIRC6-KO-4-R	Control-866__BIRC6	117.6	343.68/319.25	117.6	331.46	14871	298.38	2349.1	44125	0.99999	0.051477	0.10295	0.00024649	TRUE
Usp32-KO-2-R__DCAF12L1-KO-3-R	Usp32__DCAF12L1	148.54	534.46/266.61	148.54	400.53	14249	35872	3262.9	44114	0.99999	0.051596	0.10319	0.00024676	TRUE
OTUD7A-KO-2-R__Control-64-KO-1-R	OTUD7A__Control-64	272.33	479.36/837.74	272.33	658.55	12708	64221	7668.1	44105	0.99999	0.051615	0.10323	0.00024676	TRUE
USP24-KO-4-R__Usp32-KO-4-R	USP24__Usp32	74272	175.63/282.46	74272	229.04	16117	5706.2	1232.6	44083	0.99999	5.3e-06	1.06e-05	0.00025239	TRUE
Usp32-KO-3-R__Usp32-KO-4-R	Usp32__Usp32	185.68	385/575.67	185.68	480.33	13665	18177	4467.7	44083	0.99999	0.052243	0.10449	0.00024947	TRUE
USP51-KO-3-R__BIRC6-KO-4-R	USP51__BIRC6	225.91	414.62/713.78	225.91	564.2	13166	44750	5890.6	44076	0.99999	0.052343	0.10469	0.00024978	TRUE
RNF213-KO-1-R__OTUD7A-KO-1-R	RNF213__OTUD7A	68083	358.14/69.057	68083	213.6	16352	41785	1091.2	44052	0.99999	0.053902	0.01078	0.00025651	TRUE
MAGEE1-KO-1-R__USP29-KO-1-R	MAGEE1__USP29	58799	126.04/254.15	58799	190.1	16761	8206.8	888.76	44041	0.99999	0.054426	0.10885	0.00025882	TRUE
USP24-KO-4-R__OTUD7A-KO-1-R	USP24__OTUD7A	46.42	99.177/216.23	46.42	157.7	17428	6850.5	638.76	44031	0.99999	0.055186	0.11037	0.00026154	TRUE
Control-866-KO-9-R__HECW2-KO-3-R	Control-866__HECW2	52.61	73.006/275.1	52.61	174.05	17072	20420	760.77	44029	0.99999	0.054956	0.10991	0.00026098	TRUE
HECW1-KO-4-R__BIRC6-KO-2-R	HECW1__BIRC6	52.61	120.53/227.55	52.61	174.04	17071	5726.8	760.77	44025	0.99999	0.055072	0.11014	0.00026123	TRUE
USP25-KO-4-R__FBXL7-KO-1-R	USP25__FBXL7	21663	148.77/25.472	21663	87119	19591	7600.7	221.32	43999	0.99999	0.058393	0.11679	0.00027541	TRUE
USP9X-KO-2-R__Control-82-KO-6-R	USP9X__Control-82	185.68	546.16/413.21	185.68	479.69	13645	8838.2	4467.7	43986	0.99999	0.054623	0.10925	0.00025958	TRUE
Control-29-KO-4-R__HERC1-KO-4-R	Control-29__HERC1	210.44	519.99/542.84	210.44	531.41	13323	260.9	5329.7	43966	0.99999	0.055085	0.11017	0.00026123	TRUE
MYCBP2-KO-1-R__Usp17le-KO-1-R	MYCBP2__Usp17le	30947	152.9/76.416	30947	114.66	18561	2924.8	363.08	43932	0.99999	0.058925	0.11785	0.00027773	TRUE
Usp17le-KO-4-R__KLHL9-KO-1-R	Usp17le__KLHL9	136.17	495.89/248.49	136.17	372.19	1444	30602	2886.9	43928	0.99999	0.005627	0.11254	0.00026631	TRUE
RPL5-KO-3-R__FBXW7-KO-3-R	RPL5__FBXW7	337.32	0.68873/0	337.32	0.34437	-79753	0.23718	10374	43912	0.056355	0.99999	0.11271	0.00026653	FALSE
DCAF12L1-KO-2-R__Control-34-KO-12-R	DCAF12L1__Control-34	117.6	372.6/288.12	117.6	330.36	14823	3569.1	2349.1	43898	0.99999	0.057169	0.11434	0.00027019	TRUE
USP29-KO-1-R__RHOBTB2-KO-3-R	USP29__RHOBTB2	114.5	318.19/328.31	114.5	323.25	14892	51117	2262.7	43884	0.99999	0.057557	0.11511	0.00027166	TRUE
BIRC6-KO-2-R__USP15-KO-2-R	BIRC6__USP15	201.15	292.71/730.2	201.15	511.45	1342	95696	5001.3	43877	0.99999	0.057396	0.11479	0.00027108	TRUE
UBR5-KO-3-R__Control-256-KO-7-R	UBR5__Control-256	24757	29.615/163.02	24757	96318	19177	8898.4	266.32	4385	0.99999	0.061991	0.12398	0.00028923	TRUE
DCAF12L2-KO-4-R__USP9X-KO-1-R	DCAF12L2__USP9X	64988	254.14/156.23	64988	205.18	16437	4793.6	1022.4	43847	0.99999	0.059334	0.11867	0.0002789	TRUE
DCAF12L1-KO-1-R__USP9X-KO-2-R	DCAF12L1__USP9X	40231	119.15/161.89	40231	140.52	17792	913.26	523.17	43846	0.99999	0.060477	0.12095	0.00028312	TRUE
USP15-KO-3-R__KLHL9-KO-1-R	USP15__KLHL9	74272	67.496/388.87	74272	228.18	16063	51641	1232.6	43839	0.99999	0.059307	0.11861	0.0002789	TRUE
MAGEE1-KO-3-R__RHOBTB2-KO-2-R	MAGEE1__RHOBTB2	49515	68.184/262.64	49515	165.41	1972-01-01	18907	698.99	43837	0.99999	0.006017	0.12034	0.00028196	TRUE
HECW1-KO-1-R__HERC2-KO-2-R	HECW1__HERC2	89746	314.06/216.79	89746	265.43	15538	4730.4	1607.1	43823	0.99999	0.059472	0.11894	0.00027936	TRUE
OTUD7A-KO-2-R__BIRC6-KO-3-R	OTUD7A__BIRC6	191.87	355.39/627.74	191.87	491.56	13527	37089	4679	43813	0.99999	0.059142	0.11828	0.00027856	TRUE
USP51-KO-2-R__Control-543-KO-2-R	USP51__Control-543	157.83	617.79/220.19	157.83	418.99	14029	79043	3553.6	4381	0.99999	0.059296	0.11859	0.0002789	TRUE
XM_006530360.3-KO-4-R__DCAF12L2-KO-3-R	XM_006530360.3__DCAF12L2	46.42	42.013/272.27	46.42	157.14	17376	26508	638.76	43808	0.99999	0.061144	0.12229	0.00028586	TRUE
DCAF12L2-KO-4-R__USP15-KO-2-R	DCAF12L2__USP15	61894	126.73/267.74	61894	197.23	16562	9942.2	954.88	43797	0.99999	0.060786	0.12157	0.00028437	TRUE
USP25-KO-2-R__USP13-KO-2-R	USP25__USP13	129.98	142.57/572.84	129.98	357.7	14535	92565	2704	43793	0.99999	0.059906	0.11981	0.00028102	TRUE
USP29-KO-4-R__USP24-KO-4-R	USP29__USP24	173.3	404.97/499.25	173.3	452.11	13783	4444	4053.9	4379	0.99999	0.005981	0.11962	0.00028076	TRUE
XM_006530360.3-KO-4-R__HECW1-KO-1-R	XM_006530360.3__HECW1	34042	67.496/178.87	34042	123.18	18253	6202.1	414.56	43781	0.99999	0.062826	0.12565	0.00029175	TRUE
RNF213-KO-3-R__USP28-KO-4-R	RNF213__USP28	43326	224.53/73.02	43326	148.77	17566	11477	580.13	4378	0.99999	0.062133	0.12427	0.0002897	TRUE
CYLD-KO-1-R__UBR5-KO-3-R	CYLD__UBR5	148.54	503.46/293.78	148.54	398.62	1418	21984	3262.9	43779	0.99999	0.060188	0.12038	0.00028196	TRUE
OTUD7A-KO-4-R__USP34-KO-3-R	OTUD7A__USP34	34042	35.125/211.13	34042	123.13	18247	15490	414.56	43755	0.99999	0.063579	0.12716	0.00029485	TRUE
USP29-KO-4-R__BIRC6-KO-1-R	USP29__BIRC6	111.41	285.82/345.29	111.41	315.55	14937	1767.9	2177.2	43751	0.99999	0.061204	0.12241	0.00028594	TRUE
DCAF12L1-KO-2-R__USP9X-KO-3-R	DCAF12L1__USP9X	92841	236.92/307.93	92841	272.43	15429	2520.8	1685.5	43743	0.99999	0.061633	0.12327	0.00028775	TRUE
BIRC6-KO-1-R__USP34-KO-3-R	BIRC6__USP34	126.88	571.65/129.06	126.88	350.35	14581	97943	2613.9	43709	0.99999	0.062271	0.12454	0.00028979	TRUE
RPL22-KO-2-R__BIRC6-KO-2-R	RPL22__BIRC6	129.98	506.22/208.3	129.98	357.26	14517	44376	2704	43708	0.99999	0.062279	0.12456	0.00028979	TRUE
Usp32-KO-3-R__USP51-KO-2-R	Usp32__USP51	185.68	261.03/694.53	185.68	477.78	13588	93964	4467.7	43701	0.99999	0.062265	0.12453	0.00028979	TRUE
UBR5-KO-1-R__DZIP3-KO-2-R	UBR5__DZIP3	111.41	251.39/379.25	111.41	315.32	14926	8174.3	2177.2	1937-04-01	0.99999	0.062645	0.12529	0.0002911	TRUE
HERC1-KO-1-R__USP28-KO-1-R	HERC1__USP28	148.54	434.59/361.7	148.54	398.15	14163	2656.3	3262.9	43696	0.99999	0.062521	0.12504	0.00029072	TRUE
Control-436-KO-8-R__USP9X-KO-2-R	Control-436__USP9X	30947	77.827/150.57	30947	114.2	18504	2645.6	363.08	4369	0.99999	0.006583	0.13166	0.00030395	TRUE
RHOBTB2-KO-1-R__UBR5-KO-3-R	RHOBTB2__UBR5	92841	170.81/373.59	92841	272.2	15417	20560	1685.5	43688	0.99999	0.063226	0.12645	0.00029341	TRUE
Usp32-KO-1-R__RNF213-KO-1-R	Usp32__RNF213	58799	241.06/136.98	58799	189.02	1668	5415.7	888.76	4368	0.99999	0.064247	0.12849	0.00029735	TRUE
OTUD7A-KO-4-R__Control-736-KO-3-R	OTUD7A__Control-736	74272	407.04/48.114	74272	227.58	16025	64414	1232.6	43666	0.99999	0.064197	0.12839	0.00029732	TRUE
USP9X-KO-2-R__HECW1-KO-1-R	USP9X__HECW1	120.69	300.98/371.32	120.69	336.15	14701	2474.5	2436.5	4365	0.99999	0.064033	0.12807	0.00029676	TRUE
HERC1-KO-1-R__USP25-KO-1-R	HERC1__USP25	52.61	178.38/167.55	52.61	172.97	16982	58674	760.77	43635	0.99999	0.065849	0.01317	0.00030395	TRUE
Usp32-KO-3-R__USP24-KO-2-R	Usp32__USP24	182.59	423.57/517.93	182.59	470.75	13616	4451.9	4363.1	43625	0.99999	0.064464	0.12893	0.00029816	TRUE
Control-307-KO-14-R__MAGEE1-KO-2-R	Control-307__MAGEE1	68083	104/320.38	68083	212.19	16257	23411	1091.2	43625	0.99999	0.065571	0.13114	0.00030307	TRUE
DCAF12L1-KO-4-R__Usp32-KO-1-R	DCAF12L1__Usp32	24757	95.045/96.793	24757	95919	19118	15285	266.32	43606	0.99999	0.069336	0.13867	0.00031814	TRUE
PDZRN3-KO-1-R__USP9X-KO-1-R	PDZRN3__USP9X	71178	163.23/276.23	71178	219.73	16127	6384.5	1161.3	43593	0.99999	0.066468	0.13294	0.0003064	TRUE
BIRC6-KO-1-R__RNF213-KO-2-R	BIRC6__RNF213	157.83	182.51/652.65	157.83	417.58	1398	1105100000	3553.6	43574	0.99999	0.066082	0.13216	0.00030482	TRUE
FBXW7-KO-4-R__Control-866-KO-9-R	FBXW7__Control-866	89746	321.64/207.17	89746	264.4	15483	6551.2	1607.1	43567	0.99999	0.066846	0.13369	0.00030773	TRUE
NDN-KO-2-R__RNF213-KO-1-R	NDN__RNF213	58799	319.57/57.736	58799	188.65	16652	34279	888.76	43558	0.99999	0.067949	0.01359	0.0003124	TRUE
USP34-KO-3-R__Control-82-KO-6-R	USP34__Control-82	151.64	342.3/465.85	151.64	404.08	14081	7632.8	3359	43556	0.99999	0.066644	0.13329	0.00030701	TRUE
XM_006530360.3-KO-3-R__XM_006530360.3-KO-3-R	XM_006530360.3__XM_006530360.3	46.42	63.363/249.63	46.42	156.49	17317	17347	638.76	43553	0.99999	0.068728	0.13746	0.00031576	TRUE
USP24-KO-1-R__Usp32-KO-4-R	USP24__Usp32	86651	187.33/326.61	86651	256.97	15574	9698.3	1529.9	43544	0.99999	0.067624	0.13525	0.00031111	TRUE
wildtype-PacI__USP25-KO-2-R	wildtype-PacI__USP25	0	20.662/19.812	30947	20237	23747	0.36162	15523	43509	0.99999	0.086492	0.17298	0.00038685	TRUE
Control-612-KO-17-R__FBXL7-KO-4-R	Control-612__FBXL7	37136	126.04/136.42	37136	131.23	17938	53857	467.95	43496	0.99999	0.071264	0.14253	0.00032612	TRUE
Control-256-KO-7-R__FBXO25-KO-1-R	Control-256__FBXO25	95935	331.97/225.29	95935	278.63	15284	5690.7	1764.8	43488	0.99999	0.069225	0.13845	0.00031784	TRUE
CREBBP-KO-3-R__CYLD-KO-2-R	CREBBP__CYLD	89746	157.72/370.19	89746	263.96	15458	22572	1607.1	43456	0.99999	0.070349	0.01407	0.00032235	TRUE
FBXO25-KO-3-R__HECW2-KO-1-R	FBXO25__HECW2	111.41	263.78/364.53	111.41	314.16	14873	5075	2177.2	43452	0.99999	0.070178	0.14036	0.00032179	TRUE
HERC1-KO-2-R__BIRC6-KO-1-R	HERC1__BIRC6	46.42	155.65/156.79	46.42	156.22	17292	0.65051	638.76	43446	0.99999	0.072165	0.14433	0.00032964	TRUE
Control-64-KO-1-R__HERC1-KO-2-R	Control-64__HERC1	95935	303.04/253.59	95935	278.31	15268	1222.9	1764.8	43413	0.99999	0.071609	0.14322	0.00032748	TRUE
RHOBTB2-KO-3-R__BIRC6-KO-2-R	RHOBTB2__BIRC6	148.54	346.43/446.61	148.54	396.52	14104	5017.6	3262.9	43412	0.99999	0.071195	0.14239	0.00032602	TRUE
RHOBTB2-KO-1-R__BIRC6-KO-2-R	RHOBTB2__BIRC6	86651	254.14/258.68	86651	256.41	15542	10305	1529.9	43401	0.99999	0.072177	0.14435	0.00032964	TRUE
MAGEE1-KO-2-R__MAGEE1-KO-4-R	MAGEE1__MAGEE1	55704	30.993/329.44	55704	180.22	16762	44534	824.05	43374	0.99999	0.074021	0.14804	0.00033762	TRUE
USP15-KO-4-R__RNF213-KO-3-R	USP15__RNF213	58799	319.57/56.604	58799	188.09	16609	34576	888.76	43368	0.99999	0.007409	0.14818	0.00033771	TRUE
Control-64-KO-1-R__USP28-KO-3-R	Control-64__USP28	77367	117.08/350.95	77367	234.02	15844	27346	1305.2	4336	0.99999	0.073723	0.14745	0.00033648	TRUE
KLHL9-KO-1-R__Control-612-KO-17-R	KLHL9__Control-612	49515	79.204/249.06	49515	164.13	17088	14425	698.99	43352	0.99999	0.075103	0.15021	0.00034165	TRUE
XM_006530360.3-KO-3-R__FBXL7-KO-2-R	XM_006530360.3__FBXL7	18568	17.218/135.85	18568	76534	19863	7036.8	178.8	4335	0.99999	0.079429	0.15886	0.0003578	TRUE
DZIP3-KO-2-R__FBXW7-KO-2-R	DZIP3__FBXW7	24757	70.939/120	24757	95.47	19051	1203.5	266.32	43331	0.99999	0.078596	0.15719	0.00035526	TRUE
CREBBP-KO-3-R__BIRC6-KO-2-R	CREBBP__BIRC6	151.64	253.45/551.89	151.64	402.67	14031	44533	3359	43314	0.99999	0.074417	0.14883	0.00033898	TRUE
KLHL9-KO-3-R__Control-532-KO-15-R	KLHL9__Control-532	89746	392.58/134.15	89746	263.36	15426	33392	1607.1	43308	0.99999	0.007523	0.15046	0.00034201	TRUE
Control-29-KO-4-R__HERC1-KO-3-R	Control-29__HERC1	232.1	431.83/709.82	232.1	570.83	12946	38637	6119.6	1933-04-01	0.99999	0.074671	0.14934	0.00033991	TRUE
Usp17le-KO-1-R__USP13-KO-2-R	Usp17le__USP13	52.61	81.959/262.08	52.61	172.02	16904	16221	760.77	43292	0.99999	0.076996	0.15399	0.00034912	TRUE
USP9X-KO-1-R__RNF213-KO-4-R	USP9X__RNF213	114.5	257.59/383.21	114.5	320.4	14764	7890.9	2262.7	43285	0.99999	0.075686	0.15137	0.00034385	TRUE
HECW1-KO-4-R__HECW1-KO-3-R	HECW1__HECW1	71178	77.827/359.44	71178	218.63	16055	39652	1161.3	43271	0.99999	0.076964	0.15393	0.00034912	TRUE
HECW2-KO-4-R__MAGEE1-KO-1-R	HECW2__MAGEE1	194.97	455.94/532.65	194.97	494.29	13377	2941.9	4785.7	43269	0.99999	0.075802	0.01516	0.00034415	TRUE
RPL22-KO-1-R__Usp17le-KO-4-R	RPL22__Usp17le	46.42	185.27/126.23	46.42	155.75	17249	1742.9	638.76	43258	0.99999	0.078609	0.15722	0.00035526	TRUE
CYLD-KO-4-R__Control-612-KO-17-R	CYLD__Control-612	43326	89.535/205.47	43326	147.5	17443	6720.9	580.13	43253	0.99999	0.079008	0.15802	0.0003566	TRUE
MAGEL2-KO-4-R__Control-34-KO-12-R	MAGEL2__Control-34	148.54	248.63/542.27	148.54	395.45	14066	43111	3262.9	43224	0.99999	0.077515	0.15503	0.00035124	TRUE
RNF213-KO-1-R__USP25-KO-3-R	RNF213__USP25	77367	44.768/422.27	77367	233.52	15814	71253	1305.2	43223	0.99999	0.078482	0.15696	0.00035515	TRUE
USP9X-KO-1-R__USP13-KO-1-R	USP9X__USP13	77367	98.489/368.49	77367	233.49	15812	36451	1305.2	43215	0.99999	0.078743	0.15749	0.00035564	TRUE
Control-29-KO-4-R__Control-637-KO-10-R	Control-29__Control-637	167.11	356.07/514.53	167.11	435.3	13759	12555	3851.4	43215	0.99999	0.077768	0.15554	0.00035215	TRUE
USP9X-KO-4-R__USP29-KO-1-R	USP9X__USP29	71178	177/259.81	71178	218.41	1604	3428.7	1161.3	43205	0.99999	0.079284	0.15857	0.00035762	TRUE
DCAF12L1-KO-1-R__UBR5-KO-3-R	DCAF12L1__UBR5	61894	194.91/195.85	61894	195.38	16427	0.4417	954.88	43198	0.99999	0.079885	0.15977	0.00035939	TRUE
NDN-KO-3-R__USP29-KO-2-R	NDN__USP29	80462	247.94/233.78	80462	240.86	1957-01-01	100.36	1378.9	43194	0.99999	0.079414	0.15883	0.0003578	TRUE
BIRC6-KO-3-R__USP29-KO-1-R	BIRC6__USP29	58799	227.97/147.17	58799	187.57	16569	3264.2	888.76	43194	0.99999	0.080161	0.16032	0.0003604	TRUE
RHOBTB2-KO-2-R__MAGEE1-KO-1-R	RHOBTB2__MAGEE1	15473	24.106/108.68	15473	66393	20325	3576.4	139	43189	0.99999	0.086605	0.17321	0.0003871	TRUE
Usp32-KO-3-R__Control-879-KO-16-R	Usp32__Control-879	170.21	353.32/529.82	170.21	441.57	13702	15576	3952.3	43164	0.99999	0.079562	0.15912	0.00035817	TRUE
USP13-KO-1-R__Control-543-KO-2-R	USP13__Control-543	18568	125.35/27.17	18568	76.26	19812	4819.6	178.8	43145	0.99999	0.087187	0.17437	0.00038845	TRUE
RHOBTB2-KO-3-R__DZIP3-KO-3-R	RHOBTB2__DZIP3	40231	157.72/120	40231	138.86	17622	711.34	523.17	43121	0.99999	0.084178	0.16836	0.00037747	TRUE
RPL22-KO-3-R__Control-34-KO-12-R	RPL22__Control-34	95935	281.69/272.27	95935	276.98	15199	44.41	1764.8	43096	0.99999	0.008272	0.16544	0.00037166	TRUE
DCAF12L1-KO-3-R__MYCBP2-KO-1-R	DCAF12L1__MYCBP2	0	37.88/2.2642	30947	20072	23635	634.25	15523	43091	0.99999	0.10455	0.02091	0.00045384	TRUE
Control-82-KO-6-R__Control-532-KO-15-R	Control-82__Control-532	164.02	259.65/596.04	164.02	427.85	13778	56580	3751.4	43075	0.99999	0.082851	0.01657	0.00037201	TRUE
HERC1-KO-4-R__Control-879-KO-16-R	HERC1__Control-879	164.02	437.34/418.31	164.02	427.83	13778	181.24	3751.4	43072	0.99999	0.082988	0.16598	0.00037238	TRUE
HECW2-KO-3-R__CREBBP-KO-4-R	HECW2__CREBBP	24757	21.351/168.68	24757	95016	18983	10853	266.32	43052	0.99999	0.089166	0.17833	0.00039498	TRUE
USP9X-KO-4-R__Control-436-KO-8-R	USP9X__Control-436	49515	76.449/250.19	49515	163.32	17017	15093	698.99	43045	0.99999	0.086309	0.17262	0.00038628	TRUE
HECW2-KO-1-R__HERC1-KO-1-R	HECW2__HERC1	123.79	182.51/497.55	123.79	340.03	14504	49624	2524.7	43037	0.99999	0.008458	0.16916	0.00037903	TRUE
BIRC6-KO-4-R__MAGEL2-KO-4-R	BIRC6__MAGEL2	68083	306.49/113.77	68083	210.13	16117	18569	1091.2	43002	0.99999	0.087036	0.17407	0.00038819	TRUE
CYLD-KO-1-R__BIRC6-KO-3-R	CYLD__BIRC6	77367	172.18/293.21	77367	232.7	15763	7323.8	1305.2	42995	0.99999	0.008698	0.17396	0.00038819	TRUE
Usp17le-KO-3-R__Control-934-KO-11-R	Usp17le__Control-934	89746	314.75/209.44	89746	262.09	15357	5545.6	1607.1	42991	0.99999	0.086845	0.17369	0.00038792	TRUE
Control-82-KO-6-R__Control-728-KO-13-R	Control-82__Control-728	182.59	385.69/547.36	182.59	466.53	13486	13069	4363.1	42986	0.99999	0.086183	0.17237	0.00038597	TRUE
DCAF12L1-KO-2-R__Usp32-KO-4-R	DCAF12L1__Usp32	126.88	360.9/332.27	126.88	346.58	14425	409.78	2613.9	42972	0.99999	0.087073	0.17415	0.00038819	TRUE
USP29-KO-1-R__HERC1-KO-1-R	USP29__HERC1	114.5	309.93/327.74	114.5	318.83	14694	158.59	2262.7	42956	0.99999	0.087827	0.17565	0.00039105	TRUE
USP29-KO-3-R__MAGEE1-KO-3-R	USP29__MAGEE1	74272	398.09/52.076	74272	225.08	15866	59862	1232.6	42955	0.99999	0.088661	0.17732	0.00039375	TRUE
CYLD-KO-3-R__KLHL9-KO-1-R	CYLD__KLHL9	74272	232.79/217.36	74272	225.08	15866	119.05	1232.6	42954	0.99999	0.088724	0.17745	0.00039378	TRUE
Control-532-KO-15-R__USP28-KO-2-R	Control-532__USP28	80462	339.54/140.38	80462	239.96	15646	19834	1378.9	42953	0.99999	0.088585	0.17717	0.00039366	TRUE
BIRC6-KO-1-R__UBR5-KO-3-R	BIRC6__UBR5	232.1	336.1/799.82	232.1	567.96	12874	1075200000	6119.6	42933	0.99999	0.088132	0.17626	0.00039216	TRUE
BIRC6-KO-1-R__BIRC6-KO-2-R	BIRC6__BIRC6	207.34	347.81/687.18	207.34	517.49	13154	57585	5219.6	42929	0.99999	0.088349	0.01767	0.00039287	TRUE
BIRC6-KO-1-R__RHOBTB2-KO-4-R	BIRC6__RHOBTB2	108.31	163.92/445.48	108.31	304.7	14836	39637	2092.7	42929	0.99999	0.088992	0.17798	0.00039472	TRUE
CREBBP-KO-3-R__USP9X-KO-2-R	CREBBP__USP9X	139.26	196.29/550.76	139.26	373.52	14169	62825	2979.6	42916	0.99999	0.089155	0.17831	0.00039498	TRUE
DCAF12L1-KO-1-R__HERC1-KO-3-R	DCAF12L1__HERC1	74272	332.66/117.17	74272	224.91	15856	23217	1232.6	42908	0.99999	0.090585	0.18117	0.0004009	TRUE
CREBBP-KO-1-R__HECW2-KO-1-R	CREBBP__HECW2	61894	133.61/255.29	61894	194.45	16358	7402	954.88	42897	0.99999	0.091535	0.18307	0.00040418	TRUE
RHOBTB2-KO-2-R__CYLD-KO-2-R	RHOBTB2__CYLD	30947	2.0662/37.925	30947	19996	23583	642.92	15523	42896	0.99999	0.11415	0.22829	0.00048995	TRUE
HECW2-KO-3-R__USP25-KO-1-R	HECW2__USP25	12379	22.039/89.435	12379	55737	20844	2271.1	102.22	42884	0.99999	0.10113	0.20226	0.00044065	TRUE
HERC1-KO-3-R__BIRC6-KO-4-R	HERC1__BIRC6	99.03	310.62/255.85	99.03	283.23	15067	1499.7	1845.3	42882	0.99999	0.091042	0.18208	0.00040252	TRUE
CYLD-KO-3-R__Usp32-KO-2-R	CYLD__Usp32	30947	165.3/60.001	30947	112.65	18308	5543.5	363.08	42878	0.99999	0.095213	0.19043	0.00041855	TRUE
USP34-KO-2-R__Control-82-KO-6-R	USP34__Control-82	191.87	442.17/528.12	191.87	485.14	13337	3693.9	4679	42874	0.99999	0.090617	0.18123	0.0004009	TRUE
OTUD7A-KO-4-R__Usp32-KO-3-R	OTUD7A__Usp32	58799	108.82/264.34	58799	186.58	16493	12094	888.76	42862	0.99999	0.093125	0.18625	0.00041019	TRUE
FBXL7-KO-1-R__BIRC6-KO-2-R	FBXL7__BIRC6	148.54	276.18/510.57	148.54	393.38	1399	27469	3262.9	42861	0.99999	0.091332	0.18266	0.00040354	TRUE
USP25-KO-1-R__KLHL9-KO-2-R	USP25__KLHL9	114.5	339.54/297.17	114.5	318.36	14672	897.69	2262.7	42856	0.99999	0.009187	0.18374	0.0004054	TRUE
RPL22-KO-3-R__HERC1-KO-1-R	RPL22__HERC1	102.12	127.42/452.83	102.12	290.12	14972	52949	1926.7	4283	0.99999	0.093133	0.18627	0.00041019	TRUE
RHOBTB2-KO-3-R__FBXL7-KO-4-R	RHOBTB2__FBXL7	204.25	508.97/511.7	204.25	510.34	13169	37275	5110.1	42819	0.99999	0.092861	0.18572	0.00040951	TRUE
Control-29-KO-4-R__USP9X-KO-1-R	Control-29__USP9X	210.44	628.12/417.74	210.44	522.93	13091	22131	5329.7	42804	0.99999	0.093452	0.01869	0.00041133	TRUE
HERC1-KO-4-R__RHOBTB2-KO-4-R	HERC1__RHOBTB2	92841	126.73/410.38	92841	268.55	15223	40230	1685.5	2028-04-01	0.99999	0.094556	0.18911	0.00041593	TRUE
DCAF12L1-KO-4-R__Control-532-KO-15-R	DCAF12L1__Control-532	27852	181.83/25.472	27852	103.65	18588	12223	313.62	2028-04-01	0.99999	0.099182	0.19836	0.00043352	TRUE
USP29-KO-3-R__BIRC6-KO-4-R	USP29__BIRC6	80462	177/301.7	80462	239.35	1561	7774.7	1378.9	42789	0.99999	0.095372	0.19074	0.00041871	TRUE
UBR5-KO-4-R__BIRC6-KO-2-R	UBR5__BIRC6	139.26	209.37/536.04	139.26	372.71	14138	53356	2979.6	42767	0.99999	0.095352	0.01907	0.00041871	TRUE
CREBBP-KO-4-R__FBXW7-KO-1-R	CREBBP__FBXW7	64988	139.12/264.34	64988	201.73	16193	7839.8	1022.4	42767	0.99999	0.096884	0.19377	0.00042441	TRUE
USP13-KO-3-R__BIRC6-KO-3-R	USP13__BIRC6	68083	126.04/292.64	68083	209.34	16063	13879	1091.2	42763	0.99999	0.096915	0.19383	0.00042441	TRUE
Usp32-KO-2-R__PDZRN3-KO-2-R	Usp32__PDZRN3	86651	127.42/380.38	86651	253.9	15401	31996	1529.9	42758	0.99999	0.096505	0.19301	0.00042342	TRUE
Control-608-KO-5-R__HECW2-KO-4-R	Control-608__HECW2	68083	221.08/197.55	68083	209.32	16062	276.92	1091.2	42755	0.99999	0.097246	0.19449	0.0004256	TRUE
USP9X-KO-1-R__Usp17le-KO-4-R	USP9X__Usp17le	80462	108.82/369.63	80462	239.22	15602	34010	1378.9	42754	0.99999	0.096878	0.19376	0.00042441	TRUE
HERC2-KO-3-R__UBR5-KO-4-R	HERC2__UBR5	12379	90.224/20.944	12379	55584	20804	2399.9	102.22	42733	0.99999	0.10827	0.21653	0.00046791	TRUE
BIRC6-KO-3-R__HERC2-KO-2-R	BIRC6__HERC2	49515	117.77/207.17	49515	162.47	16943	3996.1	698.99	42725	0.99999	0.099709	0.19942	0.00043527	TRUE
Control-608-KO-5-R__PDZRN3-KO-2-R	Control-608__PDZRN3	43326	39.946/252.46	43326	146.2	17316	22580	580.13	42712	0.99999	0.10085	0.20171	0.00043999	TRUE
Usp32-KO-1-R__Control-82-KO-6-R	Usp32__Control-82	117.6	414.62/234.34	117.6	324.48	14565	16249	2349.1	42684	0.99999	0.099177	0.19835	0.00043352	TRUE
RHOBTB2-KO-1-R__Control-82-KO-6-R	RHOBTB2__Control-82	105.22	415.31/177.74	105.22	296.52	14859	28219	2009.2	42678	0.99999	0.009965	0.01993	0.00043527	TRUE
MAGEE1-KO-2-R__BIRC6-KO-4-R	MAGEE1__BIRC6	55704	49.589/306.8	55704	178.19	1966-01-01	33078	824.05	42669	0.99999	0.10175	0.20349	0.00044305	TRUE
BIRC6-KO-3-R__HECW1-KO-2-R	BIRC6__HECW1	77367	177.69/285.29	77367	231.49	15688	5788.1	1305.2	42661	0.99999	0.10108	0.20216	0.00044065	TRUE
USP15-KO-2-R__wildtype-I-SceI	USP15__wildtype-I-SceI	61894	21.351/44.717	61894	33034	2243	273	39605	42656	0.99999	0.11903	0.23807	0.00050716	TRUE
BIRC6-KO-3-R__USP13-KO-1-R	BIRC6__USP13	49515	251.39/73.02	49515	162.2	16919	15907	698.99	42623	0.99999	0.10436	0.20873	0.0004533	TRUE
HECW2-KO-2-R__PDZRN3-KO-3-R	HECW2__PDZRN3	34042	24.794/216.79	34042	120.79	17973	18432	414.56	42608	0.99999	0.10689	0.21379	0.00046313	TRUE
XM_006530360.3-KO-1-R__BIRC6-KO-4-R	XM_006530360.3__BIRC6	43326	90.913/200.95	43326	145.93	17289	6053.6	580.13	42599	0.99999	0.10608	0.21217	0.0004602	TRUE
FBXO25-KO-1-R__Usp32-KO-4-R	FBXO25__Usp32	136.17	262.41/467.55	136.17	364.98	14158	21042	2886.9	42586	0.99999	0.10344	0.20689	0.00044988	TRUE
Usp32-KO-3-R__Control-543-KO-2-R	Usp32__Control-543	278.52	507.6/807.18	278.52	657.39	1236	44875	7915.3	42584	0.99999	0.10302	0.20605	0.00044833	TRUE
BIRC6-KO-2-R__HERC1-KO-4-R	BIRC6__HERC1	238.29	360.21/794.72	238.29	577.47	12735	94403	6351.1	4256	0.99999	0.10421	0.20841	0.00045291	TRUE
HECW2-KO-3-R__NDN-KO-3-R	HECW2__NDN	15473	22.039/109.25	15473	65643	20163	3802.5	139	42553	0.99999	0.11531	0.23062	0.00049404	TRUE
FBXL7-KO-2-R__Control-307-KO-14-R	FBXL7__Control-307	30947	190.09/33.963	30947	112.03	18229	12188	363.08	42551	0.99999	0.11022	0.22044	0.00047549	TRUE
Control-543-KO-2-R__FBXO25-KO-3-R	Control-543__FBXO25	61894	270.67/116.04	61894	193.36	16277	11956	954.88	42543	0.99999	0.01073	0.21459	0.00046458	TRUE
USP34-KO-1-R__RHOBTB2-KO-3-R	USP34__RHOBTB2	89746	256.21/264.34	89746	260.28	15257	33081	1607.1	42537	0.99999	0.10646	0.21291	0.00046152	TRUE
PDZRN3-KO-2-R__USP24-KO-1-R	PDZRN3__USP24	40231	97.8/177.17	40231	137.49	17479	3149.9	523.17	4252	0.99999	0.11029	0.22057	0.00047549	TRUE
DZIP3-KO-3-R__BIRC6-KO-4-R	DZIP3__BIRC6	95935	346.43/202.64	95935	274.54	15072	10338	1764.8	42514	0.99999	0.01074	0.21481	0.00046476	TRUE
BIRC6-KO-2-R__BIRC6-KO-3-R	BIRC6__BIRC6	102.12	254.14/323.21	102.12	288.68	14901	2385.2	1926.7	2025-04-01	0.99999	0.10797	0.21595	0.00046693	TRUE
MYCBP2-KO-1-R__Control-256-KO-7-R	MYCBP2__Control-256	27852	61.297/144.91	27852	103.1	18512	3495.3	313.62	42492	0.99999	0.11388	0.22776	0.00048911	TRUE
USP24-KO-2-R__USP25-KO-4-R	USP24__USP25	40231	61.986/212.83	40231	137.41	17471	11377	523.17	42486	0.99999	0.11195	0.02239	0.00048142	TRUE
UBR5-KO-3-R__USP29-KO-4-R	UBR5__USP29	55704	37.192/318.12	55704	177.65	16556	39459	824.05	42482	0.99999	0.11064	0.22129	0.0004767	TRUE
FBXL7-KO-4-R__DZIP3-KO-3-R	FBXL7__DZIP3	71178	168.05/263.78	71178	215.91	15875	4581.7	1161.3	42473	0.99999	0.11021	0.22042	0.00047549	TRUE
FBXO25-KO-4-R__DCAF12L2-KO-4-R	FBXO25__DCAF12L2	92841	45.456/43.585	92841	44521	21461	17502	68.88	42457	0.99999	0.12547	0.25093	0.00052838	TRUE
HECW1-KO-3-R__Control-934-KO-11-R	HECW1__Control-934	27852	117.77/88.303	27852	103.04	18504	434.25	313.62	42455	0.99999	0.11574	0.23147	0.00049555	TRUE
HECW1-KO-1-R__Control-34-KO-12-R	HECW1__Control-34	188.78	581.29/370.19	188.78	475.74	13289	22281	4573	42435	0.99999	0.01103	0.22059	0.00047549	TRUE
MAGEL2-KO-4-R__USP9X-KO-1-R	MAGEL2__USP9X	133.07	269.29/445.48	133.07	357.39	14185	15520	2795	42429	0.99999	0.11098	0.22197	0.00047778	TRUE
USP51-KO-1-R__USP24-KO-2-R	USP51__USP24	74272	342.3/104.15	74272	223.23	15748	28357	1232.6	42427	0.99999	0.11237	0.22473	0.00048291	TRUE
Usp17le-KO-2-R__RPL22-KO-2-R	Usp17le__RPL22	191.87	312/652.08	191.87	482.04	13245	57829	4679	4242	0.99999	0.11103	0.22207	0.00047778	TRUE
MAGEE1-KO-1-R__Control-307-KO-14-R	MAGEE1__Control-307	43326	75.76/215.1	43326	145.43	1724	9707.3	580.13	42391	0.99999	0.01164	0.23279	0.00049759	TRUE
DCAF12L1-KO-4-R__Usp17le-KO-3-R	DCAF12L1__Usp17le	46.42	30.304/276.8	46.42	153.55	17045	30379	638.76	42388	0.99999	0.11623	0.23245	0.00049733	TRUE
OTUD7A-KO-2-R__wildtype-I-SceI	OTUD7A__wildtype-I-SceI	12379	38.569/71.887	12379	55228	20714	555.06	102.22	42381	0.99999	0.12669	0.25339	0.0005329	TRUE
Control-608-KO-5-R__Control-307-KO-14-R	Control-608__Control-307	24757	75.76/112.08	24757	93919	18817	659.43	266.32	4238	0.99999	0.12055	0.02411	0.00051173	TRUE
Control-612-KO-17-R__BIRC6-KO-2-R	Control-612__BIRC6	40231	100.55/173.78	40231	137.17	17446	2680.6	523.17	42379	0.99999	0.01174	0.02348	0.00050082	TRUE
BIRC6-KO-2-R__BIRC6-KO-4-R	BIRC6__BIRC6	173.3	442.17/443.78	173.3	442.97	13489	12995	4053.9	42354	0.99999	0.11443	0.22886	0.00049086	TRUE
FBXW7-KO-4-R__USP13-KO-1-R	FBXW7__USP13	55704	106.06/248.49	55704	177.28	16526	10143	824.05	42351	0.99999	0.11728	0.23456	0.0005006	TRUE
Control-879-KO-16-R__HERC1-KO-1-R	Control-879__HERC1	74272	145.32/300.57	74272	222.95	1573	12051	1232.6	42347	0.99999	0.11643	0.23286	0.00049759	TRUE
Usp32-KO-3-R__USP15-KO-1-R	Usp32__USP15	222.82	274.12/815.1	222.82	544.61	12855	1463300000	5777.1	42337	0.99999	0.11514	0.23029	0.00049362	TRUE
HECW1-KO-4-R__HECW2-KO-3-R	HECW1__HECW2	43326	57.853/232.64	43326	145.25	17222	15276	580.13	42316	0.99999	0.12033	0.24066	0.0005111	TRUE
DCAF12L1-KO-2-R__HERC1-KO-2-R	DCAF12L1__HERC1	71178	244.5/186.23	71178	215.36	15838	1697.8	1161.3	42312	0.99999	0.11841	0.23682	0.00050482	TRUE
HECW2-KO-4-R__Control-34-KO-12-R	HECW2__Control-34	250.67	471.09/729.06	250.67	600.08	1256	33275	6821.5	42305	0.99999	0.11672	0.23344	0.00049852	TRUE
MAGEE1-KO-1-R__Control-728-KO-13-R	MAGEE1__Control-728	40231	222.46/51.51	40231	136.99	17427	14612	523.17	42301	0.99999	0.12158	0.24317	0.00051516	TRUE
FBXO25-KO-2-R__Control-543-KO-2-R	FBXO25__Control-543	83556	400.15/89.435	83556	244.79	15395	48273	1453.9	42287	0.99999	0.11923	0.23847	0.00050738	TRUE
Control-608-KO-5-R__Control-866-KO-9-R	Control-608__Control-866	37136	172.87/84.34	37136	128.61	17649	3918.9	467.95	42284	0.99999	0.12296	0.24592	0.00052068	TRUE
Control-82-KO-6-R__Usp17le-KO-4-R	Control-82__Usp17le	133.07	351.94/361.14	133.07	356.54	14151	42262	2795	42269	0.99999	0.11918	0.23836	0.00050738	TRUE
USP9X-KO-2-R__HECW2-KO-1-R	USP9X__HECW2	99.03	245.88/315.29	99.03	280.58	14931	2408.8	1845.3	42264	0.99999	1.2e-05	2.4e-05	0.00051001	TRUE
OTUD7A-KO-3-R__wildtype-I-SceI	OTUD7A__wildtype-I-SceI	30947	15.152/24.34	30947	19746	2341	42207	15523	42263	0.99998	0.15153	0.30305	0.00062407	TRUE
USP25-KO-4-R__Usp17le-KO-4-R	USP25__Usp17le	30947	34.437/188.49	30947	111.46	18157	11867	363.08	42256	0.99999	0.12569	0.25138	0.00052901	TRUE
USP51-KO-4-R__RHOBTB2-KO-3-R	USP51__RHOBTB2	253.76	592.31/619.25	253.76	605.78	1252	362.94	6940.7	42253	0.99999	0.11943	0.23885	0.00050789	TRUE
Control-608-KO-5-R__HECW2-KO-1-R	Control-608__HECW2	46.42	238.99/67.359	46.42	153.17	1701	14729	638.76	42239	0.99999	0.12416	0.24831	0.00052404	TRUE
USP51-KO-1-R__MYCBP2-KO-3-R	USP51__MYCBP2	46.42	101.93/204.34	46.42	153.14	17006	5243.8	638.76	42224	0.99999	0.12498	0.24996	0.00052664	TRUE
NDN-KO-4-R__USP13-KO-2-R	NDN__USP13	61894	234.17/150.57	61894	192.37	16204	3494.6	954.88	42223	0.99999	0.01237	0.02474	0.00052316	TRUE
RPL10-KO-4-R__RPL5-KO-3-R	RPL10__RPL5	259.95	0/0	259.95	0	-80276	0	7180.8	42216	0.12129	0.99999	0.24259	0.00051425	FALSE
RPL5-KO-2-R__HUWE1-KO-3-R	RPL5__HUWE1	259.95	0/0	259.95	0	-80276	0	7180.8	42216	0.12129	0.99999	0.24259	0.00051425	FALSE
USP51-KO-3-R__DZIP3-KO-3-R	USP51__DZIP3	68083	172.18/242.83	68083	207.51	15937	2495.7	1091.2	42208	0.99999	0.12416	0.24831	0.00052404	TRUE
OTUD7A-KO-1-R__Control-637-KO-10-R	OTUD7A__Control-637	71178	141.88/288.12	71178	215	15814	10693	1161.3	42204	0.99999	0.12421	0.24842	0.00052404	TRUE
DCAF12L2-KO-1-R__XM_006530360.3-KO-2-R	DCAF12L2__XM_006530360.3	12379	77.827/32.264	12379	55046	20667	1038	102.22	2022-04-01	0.99999	0.13729	0.27457	0.00057189	TRUE
USP24-KO-1-R__RHOBTB2-KO-3-R	USP24__RHOBTB2	89746	297.53/220.19	89746	258.86	15178	2990.8	1607.1	42185	0.99999	0.12455	0.02491	0.00052515	TRUE
RPL22-KO-4-R__USP29-KO-2-R	RPL22__USP29	191.87	316.13/644.72	191.87	480.43	13197	53987	4679	42184	0.99999	0.12331	0.24661	0.00052182	TRUE
FBXO25-KO-3-R__FBXL7-KO-3-R	FBXO25__FBXL7	151.64	369.85/422.27	151.64	396.06	13792	1373.9	3359	42173	0.99999	0.12419	0.24838	0.00052404	TRUE
MAGEL2-KO-2-R__MAGEE1-KO-3-R	MAGEL2__MAGEE1	40231	84.714/188.49	40231	136.6	17387	5385	523.17	42134	0.99999	0.13093	0.26187	0.0005494	TRUE
HECW2-KO-4-R__DZIP3-KO-3-R	HECW2__DZIP3	74272	139.81/304.53	74272	222.17	1568	13566	1232.6	42127	0.99999	0.01284	0.02568	0.00053974	TRUE
NDN-KO-1-R__Usp32-KO-1-R	NDN__Usp32	46.42	114.33/191.32	46.42	152.83	16977	2964	638.76	42101	0.99999	0.13198	0.26396	0.00055279	TRUE
NDN-KO-1-R__BIRC6-KO-3-R	NDN__BIRC6	49515	207.31/114.34	49515	160.82	16796	4321.5	698.99	42101	0.99999	0.13163	0.26327	0.00055166	TRUE
NDN-KO-4-R__Usp32-KO-4-R	NDN__Usp32	68083	101.24/313.02	68083	207.13	15911	22425	1091.2	42095	0.99999	0.13056	0.26112	0.00054817	TRUE
DCAF12L1-KO-2-R__Control-82-KO-6-R	DCAF12L1__Control-82	148.54	422.88/354.91	148.54	388.9	13825	2310.1	3262.9	42077	0.99999	0.12961	0.25921	0.00054448	TRUE
FBXL7-KO-2-R__OTUD7A-KO-4-R	FBXL7__OTUD7A	24757	161.85/24.906	24757	93379	18735	9377.1	266.32	42049	0.99999	0.01396	0.02792	0.00058084	TRUE
RPL5-KO-2-R__RPL10-KO-4-R	RPL5__RPL10	324.94	1.3775/0	324.94	0.68873	-75925	0.9487	9840.6	4204	0.13112	0.99999	0.26225	0.00054986	FALSE
RNF213-KO-2-R__HERC1-KO-3-R	RNF213__HERC1	108.31	229.35/371.89	108.31	300.62	14642	10159	2092.7	42037	0.99999	0.13247	0.26495	0.00055452	TRUE
USP24-KO-4-R__MAGEE1-KO-2-R	USP24__MAGEE1	64988	150.14/248.49	64988	199.32	1602	4836.3	1022.4	42012	0.99999	0.13562	0.27125	0.00056633	TRUE
FBXO25-KO-3-R__USP24-KO-2-R	FBXO25__USP24	160.92	287.89/541.7	160.92	414.8	13606	32211	3652.1	42009	0.99999	0.13342	0.26685	0.00055815	TRUE
USP51-KO-2-R__Control-82-KO-6-R	USP51__Control-82	188.78	484.87/460.76	188.78	472.81	1932-01-01	290.6	4573	42003	0.99999	0.13366	0.26732	0.0005588	TRUE
Control-436-KO-8-R__Control-64-KO-1-R	Control-436__Control-64	52.61	140.5/196.42	52.61	168.46	16604	1563.3	760.77	42002	0.99999	0.13724	0.27447	0.00057189	TRUE
UBR5-KO-2-R__OTUD7A-KO-3-R	UBR5__OTUD7A	43326	20.662/268.3	43326	144.48	17146	30663	580.13	41999	0.99999	0.13853	0.27705	0.00057671	TRUE
USP51-KO-3-R__UBR5-KO-3-R	USP51__UBR5	222.82	270.67/813.4	222.82	542.04	12787	1472800000	5777.1	41999	0.99999	0.13377	0.26754	0.00055893	TRUE
KLHL9-KO-4-R__wildtype-I-SceI	KLHL9__wildtype-I-SceI	30947	7.576/31.698	30947	19637	23334	290.94	15523	41987	0.99998	0.17123	0.34245	0.00069405	TRUE
XM_006530360.3-KO-2-R__MYCBP2-KO-3-R	XM_006530360.3__MYCBP2	77367	299.6/158.49	77367	229.05	15536	9955.5	1305.2	41985	0.99999	0.13657	0.27314	0.00056993	TRUE
Control-256-KO-7-R__PDZRN3-KO-4-R	Control-256__PDZRN3	37136	76.449/179.44	37136	127.94	17575	5303.1	467.95	41977	0.99999	0.14086	0.28171	0.00058515	TRUE
FBXO25-KO-4-R__DCAF12L1-KO-1-R	FBXO25__DCAF12L1	12379	84.714/24.906	12379	54.81	20606	1788.5	102.22	41967	0.99998	0.01522	0.03044	0.00062646	TRUE
RPL5-KO-2-R__Usp17le-KO-2-R	RPL5__Usp17le	485.87	4.8211/2.8302	485.87	38257	-66567	19819	17380	41936	0.13727	0.99999	0.27453	0.00057189	FALSE
Control-637-KO-10-R__USP28-KO-3-R	Control-637__USP28	64988	356.76/41.321	64988	199.04	2025-06-01	49752	1022.4	41925	0.99999	0.14089	0.28179	0.00058515	TRUE
CYLD-KO-1-R__Usp32-KO-4-R	CYLD__Usp32	99.03	251.39/306.8	99.03	279.09	14855	1535	1845.3	41917	0.99999	0.13991	0.27983	0.00058179	TRUE
RNF213-KO-1-R__FBXW7-KO-1-R	RNF213__FBXW7	68083	84.025/328.87	68083	206.45	15863	29975	1091.2	41887	0.99999	0.14307	0.28615	0.00059385	TRUE
Control-256-KO-7-R__DZIP3-KO-3-R	Control-256__DZIP3	27852	48.9/155.1	27852	102	18359	5638.8	313.62	41868	0.99998	0.15015	0.30029	0.00061953	TRUE
FBXL7-KO-3-R__USP28-KO-4-R	FBXL7__USP28	43326	106.06/182.27	43326	144.17	17115	2903.3	580.13	41867	0.99999	0.14683	0.29366	0.0006069	TRUE
USP13-KO-3-R__CYLD-KO-3-R	USP13__CYLD	55704	163.23/188.49	55704	175.86	16411	319.11	824.05	41857	0.99999	0.14594	0.29188	0.00060358	TRUE
Control-608-KO-5-R__DCAF12L1-KO-1-R	Control-608__DCAF12L1	34042	70.939/167.55	34042	119.24	17788	4666.7	414.56	41847	0.99999	0.14987	0.29975	0.00061911	TRUE
BIRC6-KO-1-R__Usp17le-KO-1-R	BIRC6__Usp17le	123.79	362.96/305.1	123.79	334.03	14248	1674.1	2524.7	41842	0.99999	0.14409	0.28817	0.00059734	TRUE
Usp32-KO-2-R__HECW2-KO-2-R	Usp32__HECW2	95935	165.3/378.12	95935	271.71	14923	22646	1764.8	4184	0.99999	0.14481	0.28962	0.00059998	TRUE
RPL5-KO-2-R__RPL5-KO-3-R	RPL5__RPL5	247.57	0/0	247.57	0	-79575	0	6703	41836	0.14347	0.99999	0.28695	0.00059516	FALSE
CYLD-KO-1-R__Control-532-KO-15-R	CYLD__Control-532	95935	365.03/178.3	95935	271.67	1492	17433	1764.8	41831	0.99999	0.14543	0.29085	0.00060207	TRUE
USP24-KO-2-R__HECW1-KO-4-R	USP24__HECW1	24757	84.714/101.32	24757	93018	18679	137.91	266.32	41828	0.99998	0.15391	0.30782	0.00063239	TRUE
wildtype-PacI__USP15-KO-4-R	wildtype-PacI__USP15	0	22.728/16.415	30947	19572	23288	19926	15523	41821	0.99998	0.18425	0.03685	0.00073564	TRUE
Usp17le-KO-4-R__RHOBTB2-KO-3-R	Usp17le__RHOBTB2	136.17	295.47/426.23	136.17	360.85	13995	8549.7	2886.9	41817	0.99999	0.14549	0.29097	0.00060207	TRUE
MAGEE1-KO-3-R__USP28-KO-4-R	MAGEE1__USP28	46.42	163.23/140.94	46.42	152.09	16908	248.3	638.76	41809	0.99998	0.15015	0.30031	0.00061953	TRUE
MAGEE1-KO-1-R__USP34-KO-1-R	MAGEE1__USP34	40231	183.2/88.303	40231	135.75	17298	4503	523.17	41762	0.99998	0.15428	0.30855	0.00063313	TRUE
wildtype-PacI__OTUD7A-KO-4-R	wildtype-PacI__OTUD7A	30947	19.284/19.812	30947	19548	23272	0.13888	15523	41761	0.99998	0.18919	0.37838	0.00075231	TRUE
DCAF12L2-KO-3-R__HECW1-KO-1-R	DCAF12L2__HECW1	71178	372.6/54.34	71178	213.47	15712	50646	1161.3	41757	0.99998	0.15135	0.30269	0.00062407	TRUE
USP25-KO-2-R__USP9X-KO-2-R	USP25__USP9X	68083	202.49/209.44	68083	205.96	1583	24144	1091.2	4174	0.99998	0.15265	0.03053	0.00062796	TRUE
Control-608-KO-5-R__FBXW7-KO-1-R	Control-608__FBXW7	43326	242.43/45.283	43326	143.86	17084	19434	580.13	41739	0.99998	0.15529	0.31058	0.00063692	TRUE
Control-307-KO-14-R__USP24-KO-2-R	Control-307__USP24	117.6	276.87/362.83	117.6	319.85	14358	3694.9	2349.1	4173	0.99998	0.15148	0.30296	0.00062407	TRUE
KLHL9-KO-1-R__Control-934-KO-11-R	KLHL9__Control-934	34042	48.9/189.06	34042	118.98	17756	9822.2	414.56	41717	0.99998	0.01587	0.31739	0.00064781	TRUE
Control-34-KO-12-R__USP24-KO-1-R	Control-34__USP24	111.41	410.48/201.51	111.41	306	14495	21835	2177.2	41703	0.99998	0.15341	0.30682	0.0006307	TRUE
Control-608-KO-5-R__Control-256-KO-7-R	Control-608__Control-256	34042	67.496/170.38	34042	118.94	17751	5292.5	414.56	41696	0.99998	0.16013	0.32027	0.0006533	TRUE
FBXW7-KO-4-R__USP15-KO-3-R	FBXW7__USP15	58799	228.66/137.55	58799	183.1	16223	4150.6	888.76	41696	0.99998	0.15637	0.31273	0.00063981	TRUE
RPL5-KO-2-R__FBXW7-KO-3-R	RPL5__FBXW7	256.86	0.68873/0	256.86	0.34437	-75835	0.23718	7060.4	41674	0.15402	0.99998	0.30804	0.00063246	FALSE
USP9X-KO-2-R__FBXO25-KO-3-R	USP9X__FBXO25	89746	96.422/417.17	89746	256.8	15063	51441	1607.1	4167	0.99998	0.15628	0.31256	0.00063981	TRUE
HERC1-KO-1-R__USP9X-KO-1-R	HERC1__USP9X	148.54	472.47/300.57	148.54	386.52	13737	14775	3262.9	41661	0.99998	0.15566	0.31132	0.00063805	TRUE
USP28-KO-4-R__wildtype-I-SceI	USP28__wildtype-I-SceI	61894	11.02/53.774	61894	32397	22158	913.97	39605	41644	0.99998	0.18642	0.37285	0.0007426	TRUE
CYLD-KO-3-R__Usp32-KO-4-R	CYLD__Usp32	86651	167.36/331.7	86651	249.53	15151	13504	1529.9	41642	0.99998	0.15835	0.31669	0.00064677	TRUE
MYCBP2-KO-4-R__PLK1-KO-2-R	MYCBP2__PLK1	241.39	0/0.56604	241.39	0.28302	-75616	0.1602	6467.7	41641	0.15631	0.99998	0.31262	0.00063981	FALSE
Control-29-KO-4-R__USP51-KO-2-R	Control-29__USP51	176.4	427.01/462.46	176.4	444.74	13292	628.13	4156.2	41623	0.99998	0.15801	0.31603	0.00064618	TRUE
Control-866-KO-9-R__USP28-KO-3-R	Control-866__USP28	61894	149.45/231.51	61894	190.48	16062	3366.7	954.88	41613	0.99998	0.16187	0.32373	0.00065959	TRUE
RPL5-KO-3-R__Usp17le-KO-2-R	RPL5__Usp17le	464.2	2.0662/5.0944	464.2	35803	-66663	4585	16294	41612	0.15827	0.99998	0.31653	0.00064677	FALSE
USP25-KO-2-R__USP9X-KO-4-R	USP25__USP9X	46.42	205.24/97.925	46.42	151.58	1686	5758.4	638.76	4161	0.99998	0.16387	0.32774	0.00066658	TRUE
DCAF12L2-KO-4-R__HERC1-KO-1-R	DCAF12L2__HERC1	80462	353.32/116.6	80462	234.96	15344	28017	1378.9	41606	0.99998	0.16113	0.32226	0.00065697	TRUE
Control-608-KO-5-R__Usp32-KO-4-R	Control-608__Usp32	61894	189.4/191.32	61894	190.36	16053	18459	954.88	41574	0.99998	0.16467	0.32934	0.00066906	TRUE
USP28-KO-2-R__Control-64-KO-1-R	USP28__Control-64	151.64	406.35/378.68	151.64	392.52	13663	382.78	3359	41562	0.99998	0.16254	0.32508	0.00066194	TRUE
USP34-KO-2-R__NDN-KO-4-R	USP34__NDN	102.12	124.66/444.34	102.12	284.5	14691	51099	1926.7	41549	0.99998	0.16437	0.32873	0.00066821	TRUE
FBXO25-KO-1-R__Control-34-KO-12-R	FBXO25__Control-34	179.49	385/516.23	179.49	450.62	13232	8610.7	4259.3	41543	0.99998	0.16362	0.32724	0.00066594	TRUE
wildtype-PacI__Control-64-KO-1-R	wildtype-PacI__Control-64	61894	26.172/38.491	61894	32331	22129	75881	39605	4154	0.99998	0.19512	0.39024	0.00077235	TRUE
USP34-KO-2-R__Control-736-KO-3-R	USP34__Control-736	92841	303.04/223.59	92841	263.31	1494	3156.5	1685.5	41524	0.99998	0.16647	0.33295	0.00067598	TRUE
Usp17le-KO-1-R__Usp32-KO-1-R	Usp17le__Usp32	34042	104.69/132.45	34042	118.57	17707	385.5	414.56	41516	0.99998	0.17327	0.34655	0.00069989	TRUE
USP34-KO-3-R__FBXO25-KO-3-R	USP34__FBXO25	37136	42.701/211.13	37136	126.92	1746	14185	467.95	41504	0.99998	0.17343	0.34686	0.00070012	TRUE
BIRC6-KO-3-R__MYCBP2-KO-1-R	BIRC6__MYCBP2	34042	62.675/174.34	34042	118.51	1977-01-01	6234.7	414.56	41485	0.99998	0.17562	0.35124	0.0007069	TRUE
RPL5-KO-2-R__FBXL7-KO-4-R	RPL5__FBXL7	297.09	0.68873/0.56604	297.09	0.62739	-7517	0.0075262	8670.6	41483	0.16747	0.99998	0.33495	0.00067964	FALSE
HECW1-KO-1-R__USP24-KO-2-R	HECW1__USP24	145.45	411.86/345.85	145.45	378.86	1375	2178.6	3167.6	41471	0.99998	0.16917	0.33835	0.00068613	TRUE
Control-934-KO-11-R__XM_006530360.3-KO-4-R	Control-934__XM_006530360.3	27852	69.562/133.02	27852	101.29	18259	2013.5	313.62	41469	0.99998	0.17886	0.35773	0.00071745	TRUE
HECW2-KO-3-R__USP24-KO-4-R	HECW2__USP24	15473	39.258/89.435	15473	64346	1988	1258.9	139	41453	0.99998	0.18743	0.37486	0.00074607	TRUE
HERC1-KO-3-R__HECW2-KO-3-R	HERC1__HECW2	86651	311.31/186.23	86651	248.77	15107	7822.3	1529.9	41447	0.99998	0.17247	0.34494	0.00069745	TRUE
HERC1-KO-1-R__Usp17le-KO-4-R	HERC1__Usp17le	114.5	174.94/448.31	114.5	311.62	14365	37365	2262.7	4144	0.99998	0.17207	0.34413	0.00069623	TRUE
RPL22-KO-1-R__RPL22-KO-2-R	RPL22__RPL22	64988	72.317/322.64	64988	197.48	15887	31332	1022.4	41437	0.99998	0.17454	0.34909	0.00070297	TRUE
USP51-KO-1-R__Control-34-KO-12-R	USP51__Control-34	92841	159.1/366.8	92841	262.95	1492	21569	1685.5	41434	0.99998	0.17312	0.34624	0.00069968	TRUE
Control-29-KO-4-R__Control-736-KO-3-R	Control-29__Control-736	157.83	500.02/309.63	157.83	404.82	13534	18125	3553.6	41434	0.99998	0.17183	0.34365	0.00069587	TRUE
Control-29-KO-4-R__UBR5-KO-3-R	Control-29__UBR5	253.76	314.75/883.03	253.76	598.89	12355	1614700000	6940.7	41426	0.99998	0.17188	0.34375	0.00069587	TRUE
Control-934-KO-11-R__Control-637-KO-10-R	Control-934__Control-637	43326	163.92/122.27	43326	143.09	17008	867.48	580.13	41421	0.99998	0.01785	0.35701	0.00071642	TRUE
KLHL9-KO-2-R__Usp32-KO-4-R	KLHL9__Usp32	179.49	263.78/635.67	179.49	449.73	13203	69148	4259.3	41407	0.99998	0.17367	0.34733	0.00070066	TRUE
FBXL7-KO-4-R__USP51-KO-1-R	FBXL7__USP51	154.73	310.62/485.67	154.73	398.14	13578	15321	3455.9	41405	0.99998	1.74e-05	0.34801	0.00070161	TRUE
UBR5-KO-1-R__HERC1-KO-2-R	UBR5__HERC1	160.92	170.12/652.08	160.92	411.1	13477	1161500000	3652.1	41398	0.99998	0.17451	0.34903	0.00070297	TRUE
USP28-KO-3-R__Control-612-KO-17-R	USP28__Control-612	86651	161.85/335.1	86651	248.47	1509	15007	1529.9	41372	0.99998	0.17819	0.35638	0.00071557	TRUE
MAGEE1-KO-3-R__BIRC6-KO-3-R	MAGEE1__BIRC6	34042	69.562/166.98	34042	118.27	17671	4745.4	414.56	41369	0.99998	0.18471	0.36943	0.00073706	TRUE
RPL5-KO-3-R__USP29-KO-2-R	RPL5__USP29	377.55	2.7549/0.56604	377.55	16605	-71527	23956	12165	41369	0.17601	0.99998	0.35202	0.00070806	FALSE
USP9X-KO-1-R__RNF213-KO-2-R	USP9X__RNF213	120.69	180.45/469.25	120.69	324.85	1421	41703	2436.5	4136	0.99998	0.17798	0.35596	0.00071556	TRUE
USP28-KO-2-R__CYLD-KO-3-R	USP28__CYLD	61894	137.06/242.27	61894	189.66	2025-06-01	5534.5	954.88	41347	0.99998	0.18178	0.36357	0.00072747	TRUE
RPL5-KO-2-R__RPL10-KO-1-R	RPL5__RPL10	232.1	0/0	232.1	0	-78648	0	6119.6	41341	0.17815	0.99998	0.03563	0.00071557	FALSE
MAGEL2-KO-4-R__HECW2-KO-3-R	MAGEL2__HECW2	83556	73.694/408.68	83556	241.19	15181	56109	1453.9	41341	0.99998	0.18073	0.36146	0.00072367	TRUE
MYCBP2-KO-4-R__USP25-KO-2-R	MYCBP2__USP25	154.73	267.92/527.55	154.73	397.73	13563	33705	3455.9	41336	0.99998	0.17933	0.35867	0.00071891	TRUE
BIRC6-KO-3-R__USP15-KO-2-R	BIRC6__USP15	64988	262.41/131.89	64988	197.15	15863	8517.6	1022.4	41333	0.99998	0.18266	0.36531	0.00073012	TRUE
RPL5-KO-3-R__UBR5-KO-1-R	RPL5__UBR5	464.2	4.1324/3.9623	464.2	40473	-65262	0.014465	16294	41316	0.18012	0.99998	0.36024	0.00072165	FALSE
Usp17le-KO-3-R__Control-879-KO-16-R	Usp17le__Control-879	86651	162.54/333.97	86651	248.25	15078	14693	1529.9	41315	0.99998	0.18264	0.36528	0.00073012	TRUE
BIRC6-KO-3-R__Control-64-KO-1-R	BIRC6__Control-64	58799	129.48/234.34	58799	181.91	1613	5497.8	888.76	41296	0.99998	0.18621	0.37242	0.00074218	TRUE
USP34-KO-4-R__Usp32-KO-3-R	USP34__Usp32	52.61	77.138/255.85	52.61	166.49	16436	15969	760.77	41289	0.99998	0.18751	0.37502	0.00074607	TRUE
RPL5-KO-3-R__HUWE1-KO-4-R	RPL5__HUWE1	281.62	0/1.1321	281.62	0.56604	-74956	0.64081	8039.8	41273	0.18356	0.99998	0.36713	0.00073332	FALSE
USP13-KO-2-R__wildtype-I-SceI	USP13__wildtype-I-SceI	30947	7.576/31.132	30947	19354	23135	277.45	15523	41269	0.99998	0.23455	0.46911	0.00090113	TRUE
HECW2-KO-3-R__HERC1-KO-1-R	HECW2__HERC1	34042	54.41/181.7	34042	118.05	17645	8101.4	414.56	41263	0.99998	0.01935	3.87e-05	0.0007677	TRUE
FBXW7-KO-4-R__XM_006530360.3-KO-1-R	FBXW7__XM_006530360.3	43326	83.337/202.08	43326	142.71	16969	7049.7	580.13	41261	0.99998	0.19136	0.38272	0.00076008	TRUE
DZIP3-KO-2-R__Control-637-KO-10-R	DZIP3__Control-637	40231	81.27/187.93	40231	134.6	17175	5687.8	523.17	41257	0.99998	0.19234	0.38468	0.00076354	TRUE
RPL5-KO-2-R__HUWE1-KO-2-R	RPL5__HUWE1	229.01	0/0	229.01	0	-78455	0	6004.8	4124	0.18621	0.99998	0.37242	0.00074218	FALSE
Usp32-KO-2-R__Usp32-KO-4-R	Usp32__Usp32	123.79	238.3/423.4	123.79	330.85	14111	17131	2524.7	41209	0.99998	0.18999	0.37997	0.00075505	TRUE
Control-82-KO-6-R__CYLD-KO-4-R	Control-82__CYLD	80462	157.72/309.06	80462	233.39	15247	11452	1378.9	41183	0.99998	0.19379	0.38758	0.00076841	TRUE
BIRC6-KO-3-R__DCAF12L2-KO-3-R	BIRC6__DCAF12L2	77367	393.95/58.302	77367	226.13	15352	56331	1305.2	41177	0.99998	0.19445	0.38889	0.00077013	TRUE
XM_006530360.3-KO-1-R__DCAF12L1-KO-1-R	XM_006530360.3__DCAF12L1	24757	126.73/57.17	24757	91948	18514	2419	266.32	41173	0.99998	0.20493	0.40986	0.00080427	TRUE
Control-307-KO-14-R__Control-612-KO-17-R	Control-307__Control-612	55704	210.06/137.55	55704	173.81	16242	2629.2	824.05	41141	0.99998	0.19953	0.39906	0.0007879	TRUE
FBXL7-KO-4-R__RPL5-KO-3-R	FBXL7__RPL5	315.66	0.68873/1.1321	315.66	0.91041	-73729	0.098282	9445.7	4114	0.19444	0.99998	0.38888	0.00077013	FALSE
RNF213-KO-1-R__RHOBTB2-KO-4-R	RNF213__RHOBTB2	34042	83.337/152.27	34042	117.8	17614	2375.6	414.56	41138	0.99998	0.20426	0.40851	0.00080209	TRUE
DCAF12L1-KO-4-R__Control-64-KO-1-R	DCAF12L1__Control-64	21663	72.317/93.397	21663	82857	18876	222.19	221.32	41134	0.99998	0.02102	0.04204	0.00082216	TRUE
Usp17le-KO-3-R__USP9X-KO-2-R	Usp17le__USP9X	77367	230.04/221.89	77367	225.96	15341	33.19	1305.2	41131	0.99998	0.19836	0.39671	0.00078426	TRUE
MAGEE1-KO-1-R__CYLD-KO-1-R	MAGEE1__CYLD	46.42	134.3/166.42	46.42	150.36	16744	515.66	638.76	41125	0.99998	0.20236	0.40472	0.00079555	TRUE
HECW1-KO-2-R__Control-612-KO-17-R	HECW1__Control-612	129.98	186.65/500.95	129.98	343.8	13964	49393	2704	41119	0.99998	0.19743	0.39487	0.00078107	TRUE
Usp32-KO-2-R__USP34-KO-1-R	Usp32__USP34	61894	90.913/286.98	61894	188.95	15946	19222	954.88	41116	0.99998	0.20097	0.40194	0.00079278	TRUE
UBR5-KO-2-R__BIRC6-KO-2-R	UBR5__BIRC6	83556	70.251/410.38	83556	240.32	15129	57844	1453.9	41112	0.99998	0.19962	0.39923	0.0007879	TRUE
BIRC6-KO-4-R__Control-736-KO-3-R	BIRC6__Control-736	58799	123.28/239.44	58799	181.36	16086	6745.8	888.76	41111	0.99998	0.20179	0.40359	0.00079423	TRUE
USP15-KO-4-R__Control-543-KO-2-R	USP15__Control-543	68083	159.79/247.93	68083	203.86	15682	3884.4	1091.2	41103	0.99998	0.20156	0.40313	0.00079377	TRUE
HECW2-KO-1-R__Control-934-KO-11-R	HECW2__Control-934	58799	167.36/195.28	58799	181.32	16083	389.85	888.76	41099	0.99998	0.20286	0.40572	0.00079706	TRUE
NDN-KO-4-R__USP9X-KO-2-R	NDN__USP9X	74272	108.82/328.31	74272	218.56	15444	24087	1232.6	41098	0.99998	0.20142	0.40285	0.00079377	TRUE
Control-866-KO-9-R__CYLD-KO-2-R	Control-866__CYLD	71178	61.297/361.14	71178	211.22	15559	44952	1161.3	41095	0.99998	2.02e-05	4.04e-05	0.0007946	TRUE
RPL5-KO-3-R__USP29-KO-4-R	RPL5__USP29	275.43	0/1.1321	275.43	0.56604	-74636	0.64081	7791.4	41088	0.19883	0.99998	0.39766	0.00078568	FALSE
USP25-KO-1-R__Control-736-KO-3-R	USP25__Control-736	108.31	348.5/243.96	108.31	296.23	14431	5463.6	2092.7	41078	0.99998	0.20153	0.40306	0.00079377	TRUE
USP24-KO-3-R__USP13-KO-1-R	USP24__USP13	40231	130.17/138.11	40231	134.14	17127	31556	523.17	41058	0.99998	0.02097	0.41941	0.0008207	TRUE
FBXO25-KO-4-R__OTUD7A-KO-2-R	FBXO25__OTUD7A	43326	19.973/264.34	43326	142.16	16914	29858	580.13	41033	0.99998	0.21125	0.42249	0.00082579	TRUE
USP29-KO-3-R__Usp17le-KO-3-R	USP29__Usp17le	95935	422.19/114.34	95935	268.27	14739	47386	1764.8	41022	0.99998	0.20697	0.41394	0.0008106	TRUE
USP9X-KO-1-R__HECW2-KO-1-R	USP9X__HECW2	123.79	233.48/426.23	123.79	329.86	14067	18576	2524.7	41011	0.99998	0.20701	0.41402	0.0008106	TRUE
BIRC6-KO-3-R__OTUD7A-KO-2-R	BIRC6__OTUD7A	46.42	172.18/127.93	46.42	150.05	16715	979.35	638.76	41005	0.99998	0.21322	0.42644	0.00083117	TRUE
FBXO25-KO-2-R__OTUD7A-KO-1-R	FBXO25__OTUD7A	27852	88.846/112.08	27852	100.46	18142	269.82	313.62	2025-01-04	0.99998	0.21922	0.43844	0.00085072	TRUE
Control-29-KO-4-R__Control-34-KO-12-R	Control-29__Control-34	222.82	500.02/568.87	222.82	534.45	12584	2370.5	5777.1	2025-01-04	0.99998	0.20695	0.41389	0.0008106	TRUE
MYCBP2-KO-4-R__RPL5-KO-3-R	MYCBP2__RPL5	287.81	1.3775/0	287.81	0.68873	-7418	0.9487	8290.4	40997	0.20684	0.99998	0.41367	0.0008106	FALSE
USP51-KO-1-R__Usp32-KO-4-R	USP51__Usp32	49515	142.57/173.21	49515	157.89	16532	469.46	698.99	40991	0.99998	0.21394	0.42788	0.00083349	TRUE
HECW2-KO-1-R__CYLD-KO-3-R	HECW2__CYLD	61894	286.51/90.567	61894	188.54	15915	19197	954.88	40984	0.99998	0.02128	0.04256	0.00083092	TRUE
DCAF12L2-KO-1-R__Control-82-KO-6-R	DCAF12L2__Control-82	34042	60.608/174.34	34042	117.47	17574	6467.6	414.56	40978	0.99998	0.21892	0.43784	0.00085031	TRUE
Usp32-KO-1-R__Control-612-KO-17-R	Usp32__Control-612	74272	173.56/262.64	74272	218.1	15414	3968	1232.6	40967	0.99998	0.21317	0.42633	0.00083117	TRUE
HECW1-KO-3-R__RHOBTB2-KO-4-R	HECW1__RHOBTB2	43326	81.27/202.64	43326	141.96	16894	7365.7	580.13	4095	0.99998	0.21899	0.43798	0.00085031	TRUE
USP9X-KO-3-R__Control-64-KO-1-R	USP9X__Control-64	229.01	353.32/739.25	229.01	546.29	12506	74472	6004.8	40944	0.99998	0.21194	0.42388	0.00082804	TRUE
USP9X-KO-2-R__USP9X-KO-4-R	USP9X__USP9X	71178	143.94/277.36	71178	210.65	15521	8899.9	1161.3	40929	0.99998	0.21696	0.43393	0.00084458	TRUE
RPL5-KO-3-R__RPL5-KO-2-R	RPL5__RPL5	219.72	0/0	219.72	0	-77861	0	5664.3	40928	0.21307	0.99998	0.42613	0.00083117	FALSE
Control-532-KO-15-R__USP15-KO-4-R	Control-532__USP15	55704	53.032/293.21	55704	173.12	16186	28843	824.05	40903	0.99998	0.22119	0.44239	0.00085741	TRUE
Control-29-KO-4-R__USP24-KO-2-R	Control-29__USP24	167.11	521.37/320.38	167.11	420.88	13274	20198	3851.4	4089	0.99998	0.02174	0.04348	0.00084555	TRUE
USP29-KO-2-R__Control-436-KO-8-R	USP29__Control-436	139.26	364.34/360.57	139.26	362.45	13737	71046	2979.6	40888	0.99998	0.21793	0.43586	0.00084714	TRUE
CREBBP-KO-3-R__USP29-KO-2-R	CREBBP__USP29	275.43	944.94/327.74	275.43	636.34	12052	1904700000	7791.4	40888	0.99998	0.21703	0.43406	0.00084458	TRUE
NDN-KO-2-R__Control-307-KO-14-R	NDN__Control-307	52.61	206.62/123.96	52.61	165.29	16331	3416	760.77	40853	0.99998	0.22648	0.45295	0.00087592	TRUE
RPL5-KO-2-R__HECW2-KO-4-R	RPL5__HECW2	275.43	0.68873/0.56604	275.43	0.62739	-74082	0.0075262	7791.4	40848	0.22062	0.99998	0.44123	0.00085565	FALSE
BIRC6-KO-4-R__Control-612-KO-17-R	BIRC6__Control-612	71178	168.74/251.89	71178	210.31	15498	3457	1161.3	4083	0.99998	0.22646	0.45292	0.00087592	TRUE
OTUD7A-KO-2-R__RPL5-KO-4-R	OTUD7A__RPL5	216.63	0/0.56604	216.63	0.28302	-74062	0.1602	5552.1	40823	0.22301	0.99998	0.44601	0.00086396	FALSE
DZIP3-KO-3-R__DCAF12L2-KO-2-R	DZIP3__DCAF12L2	55704	199.73/146.04	55704	172.89	16166	1441.5	824.05	40821	0.99998	0.22916	0.45832	0.00088531	TRUE
Control-934-KO-11-R__USP13-KO-3-R	Control-934__USP13	30947	54.41/163.02	30947	108.72	1978-01-01	5898.1	363.08	40813	0.99998	0.02362	0.04724	0.00090595	TRUE
Usp32-KO-2-R__Control-82-KO-6-R	Usp32__Control-82	188.78	515.17/414.34	188.78	464.76	12953	5083.1	4573	40811	0.99998	0.22468	0.44935	0.00086994	TRUE
Control-256-KO-7-R__Control-736-KO-3-R	Control-256__Control-736	86651	130.86/361.7	86651	246.28	14963	26644	1529.9	40811	0.99998	0.22718	0.45437	0.00087817	TRUE
HERC2-KO-3-R__PDZRN3-KO-4-R	HERC2__PDZRN3	18568	17.218/129.06	18568	73138	19217	6254	178.8	4081	0.99998	0.24435	0.04887	0.00093151	TRUE
HECW2-KO-2-R__Usp17le-KO-4-R	HECW2__Usp17le	58799	144.63/216.23	58799	180.43	16012	2562.9	888.76	40799	0.99998	0.23083	0.46167	0.0008898	TRUE
USP24-KO-4-R__BIRC6-KO-4-R	USP24__BIRC6	83556	259.65/218.49	83556	239.07	15055	847.04	1453.9	40786	0.99998	0.22979	0.45959	0.00088628	TRUE
BIRC6-KO-2-R__HECW2-KO-2-R	BIRC6__HECW2	167.11	490.38/349.81	167.11	420.1	13247	9878.9	3851.4	40764	0.99998	0.22948	0.45895	0.00088604	TRUE
Usp17le-KO-2-R__RPL5-KO-3-R	Usp17le__RPL5	272.33	0.68873/0.56604	272.33	0.62739	-7392	0.0075262	7668.1	40754	0.22969	0.99998	0.45938	0.00088628	FALSE
CYLD-KO-1-R__Usp32-KO-3-R	CYLD__Usp32	102.12	180.45/381.51	102.12	280.98	14512	20214	1926.7	40747	0.99998	0.23274	0.46548	0.00089664	TRUE
BIRC6-KO-3-R__USP25-KO-2-R	BIRC6__USP25	52.61	114.33/215.66	52.61	165	16306	5134.2	760.77	40746	0.99998	0.23716	0.47432	0.00090911	TRUE
FBXO25-KO-1-R__Control-532-KO-15-R	FBXO25__Control-532	114.5	315.44/301.13	114.5	308.29	1421	102.3	2262.7	40738	0.99998	0.23309	0.46618	0.00089749	TRUE
DZIP3-KO-3-R__NDN-KO-1-R	DZIP3__NDN	58799	272.74/87.737	58799	180.24	15997	17113	888.76	40734	0.99998	0.23738	0.47475	0.00090945	TRUE
FBXW7-KO-1-R__MAGEE1-KO-4-R	FBXW7__MAGEE1	142.36	647.41/88.869	142.36	368.14	13646	1559800000	3073.2	40728	0.99998	0.23343	0.46687	0.00089832	TRUE
PDZRN3-KO-2-R__USP25-KO-1-R	PDZRN3__USP25	92841	42.013/44.151	92841	43082	20998	22871	68.88	40723	0.99997	0.26799	0.53597	0.0010056	TRUE
USP28-KO-2-R__USP13-KO-2-R	USP28__USP13	123.79	179.07/477.74	123.79	328.41	14004	44602	2524.7	40723	0.99998	0.23441	0.46883	0.00090108	TRUE
USP34-KO-1-R__Usp32-KO-3-R	USP34__Usp32	55704	81.959/263.21	55704	172.58	16141	16426	824.05	40716	0.99998	0.23973	0.47945	0.00091692	TRUE
BIRC6-KO-1-R__HERC1-KO-2-R	BIRC6__HERC1	114.5	266.54/349.81	114.5	308.18	14205	3467.4	2262.7	40715	0.99998	0.23542	0.47084	0.00090344	TRUE
RHOBTB2-KO-3-R__FBXW7-KO-4-R	RHOBTB2__FBXW7	126.88	444.23/225.85	126.88	335.04	13938	23845	2613.9	40714	0.99998	0.23515	0.04703	0.00090292	TRUE
BIRC6-KO-1-R__RHOBTB2-KO-1-R	BIRC6__RHOBTB2	182.59	376.05/526.99	182.59	451.52	13015	11391	4363.1	40714	0.99998	0.23435	0.46871	0.00090108	TRUE
HECW1-KO-3-R__RPL22-KO-2-R	HECW1__RPL22	64988	55.787/334.53	64988	195.16	15717	38849	1022.4	40711	0.99998	0.23898	0.47797	0.00091459	TRUE
DZIP3-KO-1-R__Control-532-KO-15-R	DZIP3__Control-532	89746	354.7/151.13	89746	252.92	14844	20719	1607.1	40701	0.99998	0.23791	0.47582	0.00091099	TRUE
BIRC6-KO-3-R__Usp32-KO-4-R	BIRC6__Usp32	77367	145.32/303.4	77367	224.36	15239	12494	1305.2	40688	0.99998	0.24015	0.04803	0.00091805	TRUE
RPL22-KO-1-R__Usp17le-KO-1-R	RPL22__Usp17le	64988	232.79/157.36	64988	195.08	15711	2844.9	1022.4	40685	0.99998	0.24169	0.48337	0.0009234	TRUE
USP34-KO-1-R__wildtype-I-SceI	USP34__wildtype-I-SceI	0	14.463/23.774	30947	19119	22967	43342	15523	40671	0.99997	0.30367	0.60733	0.0011158	TRUE
FBXO25-KO-1-R__Usp32-KO-1-R	FBXO25__Usp32	80462	192.84/270	80462	231.42	15126	2976.7	1378.9	40653	0.99998	0.02435	4.87e-05	0.0009293	TRUE
FBXO25-KO-1-R__USP34-KO-4-R	FBXO25__USP34	95935	86.78/446.61	95935	266.69	14655	64738	1764.8	40647	0.99998	0.24316	0.48633	0.00092853	TRUE
USP24-KO-4-R__DCAF12L2-KO-2-R	USP24__DCAF12L2	74272	132.24/301.7	74272	216.97	15339	14359	1232.6	40645	0.99998	0.24493	0.48986	0.00093322	TRUE
OTUD7A-KO-1-R__HECW1-KO-4-R	OTUD7A__HECW1	74272	121.91/311.89	74272	216.9	15335	18047	1232.6	40624	0.99998	0.24707	0.49413	0.00093988	TRUE
RPL10-KO-4-R__PLK1-KO-2-R	RPL10__PLK1	259.95	0/1.1321	259.95	0.56604	-73805	0.64081	7180.8	40615	0.24384	0.99998	0.48767	0.00093007	FALSE
DCAF12L1-KO-3-R__Usp17le-KO-2-R	DCAF12L1__Usp17le	12379	8.9535/97.925	12379	53439	20247	3958	102.22	40612	0.99997	0.27441	0.54883	0.0010252	TRUE
RPL22-KO-3-R__USP29-KO-1-R	RPL22__USP29	102.12	214.88/345.85	102.12	280.37	14481	8576.3	1926.7	40607	0.99998	0.24709	0.49418	0.00093988	TRUE
FBXL7-KO-3-R__Control-934-KO-11-R	FBXL7__Control-934	61894	82.648/292.08	61894	187.36	15825	21931	954.88	40603	0.99997	0.25067	0.50133	0.00095193	TRUE
Control-866-KO-9-R__Control-82-KO-6-R	Control-866__Control-82	198.06	362.27/601.7	198.06	481.99	12788	28664	4893.1	4059	0.99998	0.24702	0.49405	0.00093988	TRUE
FBXW7-KO-2-R__RPL5-KO-3-R	FBXW7__RPL5	222.82	0.68873/0	222.82	0.34437	-73793	0.23718	5777.1	40574	0.24807	0.99998	0.49614	0.00094311	FALSE
RPL5-KO-2-R__MYCBP2-KO-4-R	RPL5__MYCBP2	266.14	0.68873/0.56604	266.14	0.62739	-73589	0.0075262	7423.3	40564	0.24916	0.99998	0.49832	0.00094673	FALSE
USP24-KO-2-R__NDN-KO-1-R	USP24__NDN	68083	107.44/296.61	68083	202.02	15552	17892	1091.2	40548	0.99997	0.25591	0.51182	0.00097077	TRUE
PDZRN3-KO-2-R__MAGEL2-KO-1-R	PDZRN3__MAGEL2	37136	57.165/192.45	37136	124.81	1722	9151.7	467.95	40529	0.99997	0.26428	0.52856	0.0009972	TRUE
HECW1-KO-4-R__DCAF12L2-KO-2-R	HECW1__DCAF12L2	46.42	168.05/129.62	46.42	148.84	16598	738.3	638.76	40523	0.99997	0.26226	0.52452	0.0009917	TRUE
USP51-KO-2-R__USP34-KO-1-R	USP51__USP34	40231	173.56/92.265	40231	132.91	16995	3304.5	523.17	4052	0.99997	0.26426	0.52852	0.0009972	TRUE
FBXO25-KO-3-R__XM_006530360.3-KO-1-R	FBXO25__XM_006530360.3	111.41	526.19/74.718	111.41	300.45	14232	1019100000	2177.2	40515	0.99997	0.25664	0.51329	0.00097249	TRUE
USP51-KO-2-R__DZIP3-KO-3-R	USP51__DZIP3	37136	59.92/189.62	37136	124.77	17216	8411.7	467.95	40512	0.99997	0.26625	0.53251	0.0010018	TRUE
BIRC6-KO-2-R__Control-532-KO-15-R	BIRC6__Control-532	164.02	378.8/445.48	164.02	412.14	1324	2222.7	3751.4	40511	0.99997	0.25588	0.51176	0.00097077	TRUE
FBXL7-KO-3-R__USP9X-KO-1-R	FBXL7__USP9X	126.88	244.5/423.4	126.88	333.95	13891	16003	2613.9	40501	0.99997	0.25767	0.51534	0.00097585	TRUE
RPL10-KO-2-R__HERC2-KO-4-R	RPL10__HERC2	207.34	0/0	207.34	0	-77028	0	5219.6	40498	0.25627	0.99997	0.51253	0.00097159	FALSE
Control-608-KO-5-R__USP9X-KO-3-R	Control-608__USP9X	40231	204.55/61.133	40231	132.84	16987	10285	523.17	4049	0.99997	0.26772	0.53545	0.0010051	TRUE
BIRC6-KO-4-R__NDN-KO-4-R	BIRC6__NDN	71178	254.14/164.15	71178	209.15	15418	4049	1161.3	40487	0.99997	0.26229	0.52457	0.0009917	TRUE
USP24-KO-2-R__HERC1-KO-3-R	USP24__HERC1	55704	96.422/247.36	55704	171.89	16083	11391	824.05	40475	0.99997	0.26583	0.53167	0.0010007	TRUE
USP51-KO-1-R__Control-82-KO-6-R	USP51__Control-82	129.98	225.22/455.66	129.98	340.44	13823	26553	2704	40473	0.99997	0.26064	0.52127	0.00098654	TRUE
PDZRN3-KO-4-R__USP29-KO-1-R	PDZRN3__USP29	61894	87.469/286.42	61894	186.94	15793	19790	954.88	40468	0.99997	0.26566	0.53131	0.0010007	TRUE
USP9X-KO-1-R__USP25-KO-4-R	USP9X__USP25	92841	371.23/146.61	92841	258.92	14698	25227	1685.5	40453	0.99997	0.26446	0.52892	0.0009972	TRUE
USP13-KO-4-R__Control-82-KO-6-R	USP13__Control-82	185.68	376.05/536.04	185.68	456.05	12918	12799	4467.7	40449	0.99997	0.26245	0.05249	0.00099178	TRUE
Control-728-KO-13-R__BIRC6-KO-3-R	Control-728__BIRC6	102.12	188.02/371.32	102.12	279.67	14445	16800	1926.7	40449	0.99997	0.26438	0.52876	0.0009972	TRUE
HECW1-KO-4-R__USP24-KO-2-R	HECW1__USP24	86651	317.51/172.08	86651	244.79	14876	10575	1529.9	4043	0.99997	0.26744	0.53487	0.0010046	TRUE
RHOBTB2-KO-1-R__RHOBTB2-KO-3-R	RHOBTB2__RHOBTB2	99.03	170.12/375.29	99.03	272.7	14522	21047	1845.3	4043	0.99997	0.26673	0.53345	0.001003	TRUE
MAGEE1-KO-4-R__BIRC6-KO-3-R	MAGEE1__BIRC6	58799	195.6/163.02	58799	179.31	15923	530.71	888.76	40423	0.99997	0.27118	0.54236	0.0010148	TRUE
MYCBP2-KO-2-R__Control-436-KO-8-R	MYCBP2__Control-436	170.21	289.96/558.68	170.21	424.32	13128	36108	3952.3	40421	0.99997	0.26581	0.53163	0.0010007	TRUE
wildtype-PacI__USP51-KO-4-R	wildtype-PacI__USP51	30947	16.53/21.51	30947	2025-02-19	22896	12401	15523	40419	0.99997	0.33812	0.67624	0.0012139	TRUE
FBXL7-KO-3-R__RPL22-KO-2-R	FBXL7__RPL22	77367	289.96/156.79	77367	223.37	15176	8866.1	1305.2	40415	0.99997	0.26989	0.53978	0.0010105	TRUE
HECW1-KO-1-R__BIRC6-KO-2-R	HECW1__BIRC6	145.45	284.45/461.33	145.45	372.89	13522	15643	3167.6	4041	0.99997	0.02674	0.53481	0.0010046	TRUE
USP34-KO-2-R__USP24-KO-1-R	USP34__USP24	61894	282.38/91.133	61894	186.76	15779	18288	954.88	40407	0.99997	0.02726	0.54521	0.0010196	TRUE
CREBBP-KO-3-R__DCAF12L1-KO-1-R	CREBBP__DCAF12L1	105.22	275.49/297.17	105.22	286.33	14357	235.01	2009.2	40405	0.99997	0.26924	0.53848	0.0010086	TRUE
USP24-KO-2-R__USP34-KO-4-R	USP24__USP34	40231	214.88/50.378	40231	132.63	16965	13531	523.17	40397	0.99997	0.27852	0.55704	0.0010389	TRUE
Usp17le-KO-2-R__Control-637-KO-10-R	Usp17le__Control-637	188.78	337.48/586.42	188.78	461.95	12866	30986	4573	40396	0.99997	0.26841	0.53682	0.0010066	TRUE
BIRC6-KO-1-R__USP28-KO-1-R	BIRC6__USP28	164.02	218.33/604.53	164.02	411.43	13215	74578	3751.4	40395	0.99997	0.26883	0.53765	0.0010076	TRUE
BIRC6-KO-4-R__RHOBTB2-KO-2-R	BIRC6__RHOBTB2	80462	64.052/396.8	80462	230.42	15063	55359	1378.9	40384	0.99997	0.02732	0.54639	0.0010212	TRUE
PDZRN3-KO-4-R__Control-637-KO-10-R	PDZRN3__Control-637	46.42	217.64/79.246	46.42	148.44	1656	9576.3	638.76	40367	0.99997	0.28033	0.56066	0.0010445	TRUE
USP29-KO-1-R__MYCBP2-KO-1-R	USP29__MYCBP2	105.22	260.34/311.89	105.22	286.12	14346	1328.7	2009.2	40356	0.99997	0.27487	0.54973	0.0010264	TRUE
RNF213-KO-2-R__BIRC6-KO-2-R	RNF213__BIRC6	92841	254.83/262.08	92841	258.45	14672	26262	1685.5	4034	0.99997	0.27744	0.55488	0.0010354	TRUE
MAGEE1-KO-1-R__Usp17le-KO-1-R	MAGEE1__Usp17le	27852	129.48/69.057	27852	99269	17971	1825.5	313.62	40327	0.99997	0.29259	0.58519	0.0010826	TRUE
Usp32-KO-4-R__Usp32-KO-1-R	Usp32__Usp32	46.42	139.81/156.79	46.42	148.3	16547	144.18	638.76	40312	0.99997	0.28699	0.57398	0.001063	TRUE
USP25-KO-2-R__HERC1-KO-3-R	USP25__HERC1	123.79	174.94/477.74	123.79	326.34	13913	45845	2524.7	40311	0.99997	0.27946	0.55893	0.0010418	TRUE
USP24-KO-1-R__USP9X-KO-2-R	USP24__USP9X	71178	272.74/144.34	71178	208.54	15376	8242.9	1161.3	40309	0.99997	0.28301	0.56602	0.0010517	TRUE
HERC1-KO-1-R__USP9X-KO-2-R	HERC1__USP9X	108.31	320.95/264.34	108.31	292.65	14256	1602.2	2092.7	40294	0.99997	0.28211	0.56422	0.0010489	TRUE
HECW2-KO-3-R__USP34-KO-1-R	HECW2__USP34	92841	63.363/22.076	92841	42719	20879	852.33	68.88	40287	0.99997	0.32299	0.64597	0.0011694	TRUE
HERC2-KO-1-R__PDZRN3-KO-4-R	HERC2__PDZRN3	80462	174.25/285.85	80462	230.05	1504	6227.6	1378.9	40284	0.99997	0.28516	0.57031	0.0010579	TRUE
HERC2-KO-2-R__RPL5-KO-3-R	HERC2__RPL5	201.15	0/0	201.15	0	-76593	0	5001.3	40276	0.28169	0.99997	0.56339	0.0010485	FALSE
RPL10-KO-4-R__PLK1-KO-1-R	RPL10__PLK1	201.15	0/0	201.15	0	-76593	0	5001.3	40276	0.28169	0.99997	0.56339	0.0010485	FALSE
RPL5-KO-2-R__HUWE1-KO-4-R	RPL5__HUWE1	256.86	0.68873/0.56604	256.86	0.62739	-73079	0.0075262	7060.4	40273	0.28206	0.99997	0.56411	0.0010489	FALSE
RPL22-KO-2-R__wildtype-I-SceI	RPL22__wildtype-I-SceI	61894	17.218/45.849	61894	31534	2178	409.87	39605	40273	0.99997	0.33698	0.67396	0.0012106	TRUE
USP34-KO-2-R__CYLD-KO-1-R	USP34__CYLD	89746	170.12/332.27	89746	251.19	14746	13146	1607.1	40272	0.99997	0.28586	0.57173	0.00106	TRUE
HERC1-KO-1-R__RHOBTB2-KO-3-R	HERC1__RHOBTB2	145.45	462.83/281.32	145.45	372.08	13491	16472	3167.6	40266	0.99997	0.28431	0.56861	0.0010559	TRUE
RNF213-KO-1-R__RHOBTB2-KO-2-R	RNF213__RHOBTB2	52.61	207.31/120	52.61	163.65	16189	3811.3	760.77	4026	0.99997	0.29194	0.58388	0.0010808	TRUE
CYLD-KO-1-R__USP13-KO-2-R	CYLD__USP13	126.88	185.96/479.44	126.88	332.7	13837	43066	2613.9	40256	0.99997	0.28602	0.57203	0.00106	TRUE
FBXL7-KO-4-R__PLK1-KO-2-R	FBXL7__PLK1	213.53	0.68873/0	213.53	0.34437	-73181	0.23718	5440.6	40254	0.28445	0.99997	0.05689	0.0010559	FALSE
Control-307-KO-14-R__KLHL9-KO-1-R	Control-307__KLHL9	58799	141.88/215.66	58799	178.77	1588	2722	888.76	40243	0.99997	0.02929	0.05858	0.001083	TRUE
MAGEE1-KO-2-R__DZIP3-KO-1-R	MAGEE1__DZIP3	27852	172.18/26.038	27852	99.11	17948	10679	313.62	40238	0.99997	0.30398	0.60796	0.0011158	TRUE
Control-307-KO-14-R__RHOBTB2-KO-3-R	Control-307__RHOBTB2	55704	167.36/174.91	55704	171.13	1602	28468	824.05	40211	0.99997	0.29743	0.59486	0.0010964	TRUE
HERC1-KO-3-R__HECW2-KO-1-R	HERC1__HECW2	142.36	267.92/462.46	142.36	365.19	1353	18923	3073.2	40196	0.99997	0.29301	0.58602	0.001083	TRUE
Control-436-KO-8-R__DZIP3-KO-3-R	Control-436__DZIP3	18568	20.662/123.96	18568	72313	19056	5335.6	178.8	40193	0.99997	0.03181	0.06362	0.0011548	TRUE
USP13-KO-1-R__Control-736-KO-3-R	USP13__Control-736	30947	28.238/9.6227	30947	18.93	22831	173.26	15523	40193	0.99996	0.37233	0.74465	0.0013084	TRUE
CYLD-KO-4-R__USP29-KO-4-R	CYLD__USP29	43326	54.41/225.85	43326	140.13	16708	14696	580.13	40192	0.99997	0.30295	0.60591	0.0011138	TRUE
HERC1-KO-3-R__HERC1-KO-2-R	HERC1__HERC1	80462	163.92/295.47	80462	229.7	15018	8653.5	1378.9	40188	0.99997	0.29695	0.59389	0.0010952	TRUE
XM_006530360.3-KO-3-R__USP13-KO-2-R	XM_006530360.3__USP13	15473	35.125/90.567	15473	62846	19545	1536.9	139	40181	0.99997	0.32408	0.64816	0.0011728	TRUE
RPL5-KO-3-R__MYCBP2-KO-2-R	RPL5__MYCBP2	318.75	0/2.8302	318.75	14151	-70487	40051	9576.8	40179	0.29364	0.99997	0.58727	0.0010847	FALSE
BIRC6-KO-4-R__PDZRN3-KO-1-R	BIRC6__PDZRN3	37136	191.47/56.604	37136	124.04	17131	9094	467.95	40171	0.99997	0.30777	0.61555	0.0011279	TRUE
Control-543-KO-2-R__CYLD-KO-3-R	Control-543__CYLD	86651	382.25/105.28	86651	243.77	14816	38354	1529.9	40168	0.99997	0.29901	0.59802	0.0011011	TRUE
Control-532-KO-15-R__USP13-KO-4-R	Control-532__USP13	64988	115.71/271.13	64988	193.42	15589	12079	1022.4	40167	0.99997	0.03014	0.06028	0.0011087	TRUE
FBXW7-KO-4-R__Control-82-KO-6-R	FBXW7__Control-82	136.17	421.5/282.46	136.17	351.98	13637	9667.2	2886.9	40166	0.99997	0.29684	0.59367	0.0010952	TRUE
MAGEL2-KO-4-R__CYLD-KO-1-R	MAGEL2__CYLD	179.49	318.88/564.35	179.49	441.61	12941	30126	4259.3	40164	0.99997	0.29638	0.59276	0.0010943	TRUE
PDZRN3-KO-3-R__KLHL9-KO-1-R	PDZRN3__KLHL9	30947	78.515/136.42	30947	107.47	17635	1676.3	363.08	40158	0.99997	0.31255	0.62509	0.0011382	TRUE
Usp17le-KO-4-R__HERC1-KO-1-R	Usp17le__HERC1	191.87	435.97/496.99	191.87	466.48	12773	1861.6	4679	40145	0.99997	0.29858	0.59716	0.0011001	TRUE
RNF213-KO-3-R__wildtype-I-SceI	RNF213__wildtype-I-SceI	0	8.9535/28.868	30947	18911	22817	198.3	15523	40143	0.99996	0.38023	0.76046	0.0013294	TRUE
FBXO25-KO-2-R__FBXL7-KO-3-R	FBXO25__FBXL7	52.61	88.846/237.74	52.61	163.29	16157	11084	760.77	40128	0.99997	0.30868	0.61736	0.0011307	TRUE
FBXO25-KO-2-R__HECW1-KO-3-R	FBXO25__HECW1	46.42	220.39/75.284	46.42	147.84	16502	10529	638.76	40128	0.99997	0.31028	0.62055	0.0011328	TRUE
XM_006530360.3-KO-4-R__Control-82-KO-6-R	XM_006530360.3__Control-82	89746	119.15/382.08	89746	250.61	14713	34566	1607.1	40128	0.99997	0.30388	0.60776	0.0011158	TRUE
Control-29-KO-4-R__USP51-KO-4-R	Control-29__USP51	225.91	474.54/593.21	225.91	533.87	12371	7042.1	5890.6	40125	0.99997	0.30086	0.60173	0.0011073	TRUE
NDN-KO-4-R__USP13-KO-1-R	NDN__USP13	27852	150.83/46.982	27852	98907	17919	5392.5	313.62	40123	0.99997	0.31917	0.63834	0.0011574	TRUE
MAGEL2-KO-1-R__Control-612-KO-17-R	MAGEL2__Control-612	55704	192.84/148.87	55704	170.86	15997	966.92	824.05	40114	0.99997	0.30987	0.61975	0.0011328	TRUE
RPL5-KO-3-R__USP51-KO-3-R	RPL5__USP51	334.23	0.68873/2.8302	334.23	17595	-69246	2293	10240	40085	0.30553	0.99997	0.61107	0.0011209	FALSE
RNF213-KO-4-R__KLHL9-KO-1-R	RNF213__KLHL9	80462	385/73.586	80462	229.29	14993	48490	1378.9	4008	0.99997	0.31093	0.62185	0.0011341	TRUE
USP25-KO-2-R__USP13-KO-3-R	USP25__USP13	77367	244.5/199.81	77367	222.16	15097	998.44	1305.2	40078	0.99997	0.31148	0.62295	0.0011355	TRUE
USP9X-KO-3-R__Control-637-KO-10-R	USP9X__Control-637	188.78	475.22/444.34	188.78	459.78	12798	476.82	4573	40076	0.99997	0.30752	0.61503	0.0011276	TRUE
MAGEL2-KO-4-R__USP51-KO-2-R	MAGEL2__USP51	117.6	157.72/465.85	117.6	311.79	13991	47473	2349.1	40066	0.99997	0.31041	0.62081	0.0011328	TRUE
PDZRN3-KO-1-R__USP13-KO-2-R	PDZRN3__USP13	68083	298.91/101.89	68083	200.4	15436	19409	1091.2	40056	0.99997	0.31551	0.63103	0.0011478	TRUE
HUWE1-KO-4-R__RPL5-KO-3-R	HUWE1__RPL5	194.97	0/0	194.97	0	-76145	0	4785.7	40049	0.31015	0.99997	0.62031	0.0011328	FALSE
KLHL9-KO-2-R__RPL5-KO-2-R	KLHL9__RPL5	194.97	0/0	194.97	0	-76145	0	4785.7	40049	0.31015	0.99997	0.62031	0.0011328	FALSE
RPL5-KO-3-R__PLK1-KO-2-R	RPL5__PLK1	194.97	0/0	194.97	0	-76145	0	4785.7	40049	0.31015	0.99997	0.62031	0.0011328	FALSE
UBR5-KO-1-R__RPL5-KO-2-R	UBR5__RPL5	194.97	0/0.56604	194.97	0.28302	-72549	0.1602	4785.7	40049	0.31015	0.99997	0.62031	0.0011328	FALSE
Control-728-KO-13-R__RPL5-KO-3-R	Control-728__RPL5	207.34	0.68873/0	207.34	0.34437	-72759	0.23718	5219.6	40034	0.31219	0.99997	0.62438	0.0011375	FALSE
HECW1-KO-1-R__RHOBTB2-KO-1-R	HECW1__RHOBTB2	123.79	520.68/129.06	123.79	324.87	13848	76684	2524.7	40019	0.99997	0.31637	0.63275	0.0011503	TRUE
RPL10-KO-3-R__RPL10-KO-4-R	RPL10__RPL10	241.39	0/1.1321	241.39	0.56604	-7274	0.64081	6467.7	40018	0.31428	0.99997	0.62855	0.0011439	FALSE
Control-608-KO-5-R__FBXW7-KO-4-R	Control-608__FBXW7	43326	97.111/182.27	43326	139.69	16663	3625.7	580.13	40008	0.99997	0.32744	0.65488	0.00118	TRUE
HECW2-KO-1-R__KLHL9-KO-3-R	HECW2__KLHL9	99.03	276.87/264.91	99.03	270.89	14426	71543	1845.3	40008	0.99997	0.31906	0.63813	0.0011574	TRUE
HERC1-KO-4-R__MAGEL2-KO-4-R	HERC1__MAGEL2	139.26	478.67/236.61	139.26	357.64	13544	29297	2979.6	40006	0.99997	0.31762	0.63523	0.0011542	TRUE
Usp32-KO-2-R__USP9X-KO-3-R	Usp32__USP9X	142.36	170.12/558.12	142.36	364.12	13488	75273	3073.2	40003	0.99997	0.31795	0.06359	0.0011548	TRUE
USP34-KO-3-R__USP9X-KO-1-R	USP34__USP9X	71178	101.24/313.59	71178	207.42	15298	22545	1161.3	39979	0.99997	0.32547	0.65094	0.001176	TRUE
DCAF12L1-KO-1-R__USP28-KO-3-R	DCAF12L1__USP28	52.61	55.099/270.57	52.61	162.83	16117	23214	760.77	39962	0.99997	0.33118	0.66235	0.0011929	TRUE
BIRC6-KO-1-R__USP24-KO-2-R	BIRC6__USP24	191.87	383.62/546.8	191.87	465.21	12733	13313	4679	3996	0.99997	0.03229	0.06458	0.0011694	TRUE
USP9X-KO-3-R__Control-82-KO-6-R	USP9X__Control-82	297.09	614.35/723.97	297.09	669.16	11688	6008.3	8670.6	39958	0.99997	0.32266	0.64532	0.0011694	TRUE
BIRC6-KO-2-R__USP9X-KO-4-R	BIRC6__USP9X	123.79	300.29/348.68	123.79	324.48	13831	1171.1	2524.7	39942	0.99997	0.32677	0.65354	0.0011794	TRUE
XM_006530360.3-KO-4-R__USP25-KO-3-R	XM_006530360.3__USP25	27852	169.43/27.736	27852	98582	17872	10038	313.62	39939	0.99997	0.34491	0.68982	0.0012289	TRUE
RPL5-KO-3-R__PLK1-KO-3-R	RPL5__PLK1	191.87	0/0	191.87	0	-75915	0	4679	39934	0.32565	0.99997	0.65131	0.001176	FALSE
RPL5-KO-3-R__PLK1-KO-4-R	RPL5__PLK1	191.87	0/0.56604	191.87	0.28302	-72319	0.1602	4679	39934	0.32565	0.99997	0.65131	0.001176	FALSE
Usp17le-KO-2-R__RPL5-KO-4-R	Usp17le__RPL5	191.87	0/0	191.87	0	-75915	0	4679	39934	0.32565	0.99997	0.65131	0.001176	FALSE
Control-637-KO-10-R__CREBBP-KO-3-R	Control-637__CREBBP	46.42	75.072/219.62	46.42	147.35	16454	10448	638.76	39934	0.99997	0.33682	0.67365	0.0012106	TRUE
UBR5-KO-2-R__wildtype-I-SceI	UBR5__wildtype-I-SceI	30947	4.8211/32.831	30947	18826	22756	392.26	15523	39928	0.99996	0.41657	0.83314	0.0014311	TRUE
FBXL7-KO-4-R__RPL5-KO-2-R	FBXL7__RPL5	204.25	0.68873/0	204.25	0.34437	-72543	0.23718	5110.1	39922	0.32725	0.99997	0.06545	0.0011799	FALSE
RPL10-KO-4-R__RPL10-KO-3-R	RPL10__RPL10	204.25	0.68873/0	204.25	0.34437	-72543	0.23718	5110.1	39922	0.32725	0.99997	0.06545	0.0011799	FALSE
NDN-KO-1-R__USP24-KO-4-R	NDN__USP24	52.61	158.41/166.98	52.61	162.7	16105	36761	760.77	39912	0.99997	0.33825	0.67649	0.0012139	TRUE
USP13-KO-3-R__FBXL7-KO-3-R	USP13__FBXL7	102.12	210.75/343.59	102.12	277.17	14316	8822.7	1926.7	39878	0.99997	0.33674	0.67349	0.0012106	TRUE
HECW1-KO-1-R__USP28-KO-1-R	HECW1__USP28	139.26	508.97/204.91	139.26	356.94	13516	46228	2979.6	39878	0.99997	0.03352	0.06704	0.0012061	TRUE
NDN-KO-2-R__Control-879-KO-16-R	NDN__Control-879	21663	121.22/40.755	21663	80986	18551	3237	221.32	39876	0.99996	0.35981	0.71961	0.0012695	TRUE
RPL5-KO-2-R__FBXW7-KO-4-R	RPL5__FBXW7	244.48	0.68873/0.56604	244.48	0.62739	-72369	0.0075262	6585	39874	0.33405	0.99997	0.06681	0.0012026	FALSE
FBXO25-KO-2-R__MYCBP2-KO-2-R	FBXO25__MYCBP2	71178	97.111/316.98	71178	207.05	15273	24172	1161.3	39871	0.99997	0.34064	0.68129	0.00122	TRUE
USP25-KO-4-R__KLHL9-KO-3-R	USP25__KLHL9	27852	69.562/127.36	27852	98461	17854	1670.3	313.62	39871	0.99996	0.35501	0.71003	0.0012584	TRUE
BIRC6-KO-2-R__RHOBTB2-KO-4-R	BIRC6__RHOBTB2	86651	225.9/259.25	86651	242.58	14745	555.9	1529.9	39864	0.99997	0.34002	0.68003	0.0012195	TRUE
FBXW7-KO-4-R__MYCBP2-KO-3-R	FBXW7__MYCBP2	18568	63.363/80.378	18568	71871	18968	144.75	178.8	39862	0.99996	0.36582	0.73163	0.0012869	TRUE
DCAF12L1-KO-2-R__DCAF12L1-KO-2-R	DCAF12L1__DCAF12L1	64988	146.01/238.87	64988	192.44	15516	4311.4	1022.4	39861	0.99997	0.03431	0.06862	0.001225	TRUE
RHOBTB2-KO-3-R__USP24-KO-4-R	RHOBTB2__USP24	92841	197.67/315.29	92841	256.48	14562	6917.2	1685.5	39858	0.99997	0.34025	0.68051	0.0012195	TRUE
wildtype-PacI__USP15-KO-1-R	wildtype-PacI__USP15	0	17.218/20.378	30947	18798	22735	49905	15523	39857	0.99996	0.42919	0.85838	0.0014687	TRUE
HECW1-KO-2-R__RPL22-KO-1-R	HECW1__RPL22	64988	110.89/273.96	64988	192.43	15515	13297	1022.4	39856	0.99997	0.34379	0.68758	0.0012255	TRUE
USP25-KO-4-R__Control-256-KO-7-R	USP25__Control-256	92841	43.39/41.321	92841	42356	20758	21403	68.88	39848	0.99996	0.38884	0.77767	0.0013533	TRUE
CYLD-KO-2-R__Usp32-KO-3-R	CYLD__Usp32	40231	203.86/58.868	40231	131.37	16827	10512	523.17	39844	0.99996	0.35204	0.70408	0.0012498	TRUE
RHOBTB2-KO-3-R__USP13-KO-4-R	RHOBTB2__USP13	136.17	201.8/498.68	136.17	350.24	13565	44071	2886.9	39843	0.99997	0.34033	0.68066	0.0012195	TRUE
XM_006530360.3-KO-3-R__Control-736-KO-3-R	XM_006530360.3__Control-736	49515	251.39/58.302	49515	154.84	16253	18641	698.99	3984	0.99997	0.34957	0.69913	0.0012416	TRUE
CREBBP-KO-1-R__CYLD-KO-4-R	CREBBP__CYLD	30947	55.787/157.93	30947	106.86	17554	5216.2	363.08	39838	0.99996	0.35776	0.71552	0.0012657	TRUE
Control-29-KO-4-R__OTUD7A-KO-3-R	Control-29__OTUD7A	86651	145.32/339.63	86651	242.47	14739	18877	1529.9	39838	0.99997	0.34376	0.68752	0.0012255	TRUE
wildtype-PacI__HECW1-KO-3-R	wildtype-PacI__HECW1	61894	17.218/45.283	61894	31251	21654	393.83	39605	39823	0.99996	0.40759	0.81518	0.0014108	TRUE
FBXO25-KO-3-R__DZIP3-KO-3-R	FBXO25__DZIP3	15473	71.628/53.208	15473	62418	19448	169.65	139	39818	0.99996	0.37781	0.75562	0.0013236	TRUE
RPL10-KO-2-R__USP29-KO-2-R	RPL10__USP29	188.78	0/0.56604	188.78	0.28302	-72086	0.1602	4573	39817	0.34208	0.99997	0.68416	0.0012226	FALSE
RPL5-KO-3-R__DCAF12L1-KO-2-R	RPL5__DCAF12L1	188.78	0/0	188.78	0	-75682	0	4573	39817	0.34208	0.99997	0.68416	0.0012226	FALSE
RPL5-KO-3-R__PLK1-KO-1-R	RPL5__PLK1	188.78	0/0	188.78	0	-75682	0	4573	39817	0.34208	0.99997	0.68416	0.0012226	FALSE
RPL5-KO-3-R__RPL10-KO-1-R	RPL5__RPL10	188.78	0/0	188.78	0	-75682	0	4573	39817	0.34208	0.99997	0.68416	0.0012226	FALSE
BIRC6-KO-1-R__Usp32-KO-4-R	BIRC6__Usp32	201.15	335.41/630.01	201.15	482.71	12587	43393	5001.3	39813	0.99997	0.34348	0.68696	0.0012255	TRUE
RPL5-KO-2-R__USP29-KO-4-R	RPL5__USP29	235.2	0/1.1321	235.2	0.56604	-72367	0.64081	6235	39812	0.34282	0.99997	0.68565	0.0012246	FALSE
Usp32-KO-4-R__Control-34-KO-12-R	Usp32__Control-34	102.12	429.77/123.96	102.12	276.87	1943-01-01	46758	1926.7	39809	0.99997	0.34671	0.69342	0.0012347	TRUE
Control-934-KO-11-R__Control-934-KO-11-R	Control-934__Control-934	55704	87.469/252.46	55704	169.96	15921	13610	824.05	39802	0.99996	0.35347	0.70694	0.0012542	TRUE
Control-307-KO-14-R__UBR5-KO-3-R	Control-307__UBR5	86651	347.12/137.55	86651	242.33	14731	21960	1529.9	39802	0.99997	0.34896	0.69792	0.0012401	TRUE
Usp32-KO-1-R__USP9X-KO-3-R	Usp32__USP9X	111.41	345.74/248.49	111.41	297.12	14071	4728.8	2177.2	1998-03-01	0.99997	0.34754	0.69508	0.001237	TRUE
Usp17le-KO-2-R__PLK1-KO-2-R	Usp17le__PLK1	241.39	0.68873/0.56604	241.39	0.62739	-72186	0.0075262	6467.7	39771	0.34873	0.99997	0.69747	0.0012401	FALSE
RPL5-KO-3-R__CREBBP-KO-4-R	RPL5__CREBBP	269.24	0.68873/1.1321	269.24	0.91041	-71442	0.098282	7545.4	39771	0.34886	0.99997	0.69773	0.0012401	FALSE
MAGEL2-KO-3-R__USP28-KO-2-R	MAGEL2__USP28	77367	85.403/356.61	77367	221	15023	36776	1305.2	39759	0.99996	0.03563	0.71259	0.0012617	TRUE
DZIP3-KO-3-R__Usp17le-KO-4-R	DZIP3__Usp17le	80462	221.77/234.34	80462	228.06	14915	79006	1378.9	39747	0.99996	0.35781	0.71561	0.0012657	TRUE
Control-608-KO-5-R__HECW1-KO-1-R	Control-608__HECW1	49515	83.337/225.85	49515	154.59	1623	10155	698.99	39745	0.99996	0.03638	0.07276	0.0012817	TRUE
USP9X-KO-3-R__Control-543-KO-2-R	USP9X__Control-543	275.43	754.85/497.55	275.43	626.2	1182	33101	7791.4	39739	0.99996	0.35383	0.70766	0.0012549	TRUE
Usp32-KO-2-R__OTUD7A-KO-2-R	Usp32__OTUD7A	142.36	194.91/530.38	142.36	362.65	13429	56271	3073.2	39738	0.99996	0.35556	0.71111	0.0012597	TRUE
DCAF12L2-KO-4-R__Control-736-KO-3-R	DCAF12L2__Control-736	46.42	145.32/148.3	46.42	146.81	16402	4443	638.76	39722	0.99996	0.36824	0.73648	0.0012947	TRUE
HECW2-KO-4-R__USP24-KO-4-R	HECW2__USP24	139.26	267.23/444.91	139.26	356.07	13481	15785	2979.6	39719	0.99996	0.35848	0.71696	0.0012674	TRUE
BIRC6-KO-1-R__RPL5-KO-3-R	BIRC6__RPL5	185.68	0/0.56604	185.68	0.28302	-71849	0.1602	4467.7	39699	0.03595	0.99996	0.71899	0.0012691	FALSE
RPL5-KO-2-R__DCAF12L1-KO-2-R	RPL5__DCAF12L1	185.68	0/0.56604	185.68	0.28302	-71849	0.1602	4467.7	39699	0.03595	0.99996	0.71899	0.0012691	FALSE
RPL5-KO-3-R__KEAP1-KO-1-R	RPL5__KEAP1	185.68	0/0.56604	185.68	0.28302	-71849	0.1602	4467.7	39699	0.03595	0.99996	0.71899	0.0012691	FALSE
RPL10-KO-2-R__HUWE1-KO-3-R	RPL10__HUWE1	198.06	0.68873/0	198.06	0.34437	-72101	0.23718	4893.1	39696	0.36002	0.99996	0.72004	0.0012697	FALSE
Control-543-KO-2-R__FBXO25-KO-4-R	Control-543__FBXO25	92841	177/334.53	92841	255.77	14522	12407	1685.5	39686	0.99996	0.36585	0.73169	0.0012869	TRUE
MYCBP2-KO-1-R__RNF213-KO-3-R	MYCBP2__RNF213	24757	143.94/35.095	24757	89.52	18132	5924.2	266.32	39685	0.99996	0.38669	0.77337	0.0013472	TRUE
HECW2-KO-4-R__Control-64-KO-1-R	HECW2__Control-64	244.48	319.57/813.4	244.48	566.49	1209	1219400000	6585	39681	0.99996	0.36265	0.07253	0.0012783	TRUE
RPL5-KO-3-R__NDN-KO-1-R	RPL5__NDN	238.29	0.68873/0.56604	238.29	0.62739	-72001	0.0075262	6351.1	39668	0.36418	0.99996	0.72835	0.0012823	FALSE
RNF213-KO-2-R__DZIP3-KO-1-R	RNF213__DZIP3	74272	213.51/213.4	74272	213.45	15105	0.0058879	1232.6	39643	0.99996	0.37449	0.74898	0.001314	TRUE
Control-64-KO-1-R__Control-307-KO-14-R	Control-64__Control-307	129.98	229.35/442.65	129.98	336	13634	22748	2704	39619	0.99996	0.37412	0.74823	0.0013133	TRUE
USP9X-KO-1-R__Control-728-KO-13-R	USP9X__Control-728	92841	141.88/369.06	92841	255.47	14505	25806	1685.5	39613	0.99996	0.37716	0.75433	0.001322	TRUE
RPL5-KO-2-R__XM_006530360.3-KO-3-R	RPL5__XM_006530360.3	269.24	1.3775/0.56604	269.24	0.97175	-70986	0.3292	7545.4	39613	0.37278	0.99996	0.74556	0.0013093	FALSE
NDN-KO-4-R__USP24-KO-2-R	NDN__USP24	86651	287.89/195.28	86651	241.59	14687	4287.8	1529.9	39611	0.99996	0.03781	0.07562	0.0013237	TRUE
FBXO25-KO-2-R__DZIP3-KO-3-R	FBXO25__DZIP3	21663	145.32/15.849	21663	80586	1848	8381.6	221.32	39608	0.99996	0.40285	0.08057	0.0013951	TRUE
Control-612-KO-17-R__USP15-KO-3-R	Control-612__USP15	12379	57.853/46.982	12379	52418	19974	59099	102.22	39601	0.99996	0.42106	0.84213	0.0014437	TRUE
BIRC6-KO-3-R__RNF213-KO-1-R	BIRC6__RNF213	80462	148.77/306.23	80462	227.5	1488	12397	1378.9	39596	0.99996	0.38113	0.76225	0.0013312	TRUE
BIRC6-KO-2-R__USP24-KO-2-R	BIRC6__USP24	241.39	584.73/534.91	241.39	559.82	12102	1241.1	6467.7	39596	0.99996	0.37595	0.75189	0.0013184	TRUE
Usp32-KO-4-R__CYLD-KO-1-R	Usp32__CYLD	68083	122.59/275.1	68083	198.85	15325	11629	1091.2	39586	0.99996	0.38455	0.07691	0.0013418	TRUE
CREBBP-KO-3-R__USP9X-KO-1-R	CREBBP__USP9X	179.49	641.9/233.78	179.49	437.84	12818	83282	4259.3	39585	0.99996	0.37823	0.75646	0.0013237	TRUE
Usp32-KO-4-R__Control-736-KO-3-R	Usp32__Control-736	58799	275.49/78.114	58799	176.8	15721	19479	888.76	39583	0.99996	0.38688	0.77376	0.0013472	TRUE
NDN-KO-3-R__HECW1-KO-2-R	NDN__HECW1	49515	192.84/115.47	49515	154.16	1619	2993.2	698.99	3958	0.99996	0.38979	0.77958	0.001356	TRUE
PDZRN3-KO-2-R__HERC1-KO-4-R	PDZRN3__HERC1	77367	271.36/169.25	77367	220.3	14977	5213.6	1305.2	39565	0.99996	0.38652	0.77303	0.0013472	TRUE
RPL5-KO-3-R__HUWE1-KO-3-R	RPL5__HUWE1	235.2	0.68873/0.56604	235.2	0.62739	-71813	0.0075262	6235	39564	0.38042	0.99996	0.76084	0.0013294	FALSE
RPL5-KO-3-R__Usp17le-KO-3-R	RPL5__Usp17le	235.2	0.68873/0.56604	235.2	0.62739	-71813	0.0075262	6235	39564	0.38042	0.99996	0.76084	0.0013294	FALSE
Control-34-KO-12-R__Control-34-KO-12-R	Control-34__Control-34	148.54	305.8/443.21	148.54	374.5	13283	9441.4	3262.9	39557	0.99996	0.38326	0.76652	0.001338	TRUE
USP15-KO-3-R__USP34-KO-2-R	USP15__USP34	92841	81.959/428.49	92841	255.23	14491	60043	1685.5	39554	0.99996	0.38661	0.77322	0.0013472	TRUE
USP51-KO-2-R__PDZRN3-KO-1-R	USP51__PDZRN3	58799	92.29/260.95	58799	176.62	15706	14222	888.76	3952	0.99996	0.39707	0.79415	0.0013778	TRUE
KLHL9-KO-3-R__BIRC6-KO-2-R	KLHL9__BIRC6	117.6	174.94/443.21	117.6	309.07	13865	35985	2349.1	39506	0.99996	0.39275	0.78549	0.0013656	TRUE
MAGEL2-KO-4-R__USP9X-KO-2-R	MAGEL2__USP9X	86651	137.06/345.29	86651	241.17	14662	21680	1529.9	39505	0.99996	0.39527	0.79055	0.0013737	TRUE
Control-934-KO-11-R__KLHL9-KO-3-R	Control-934__KLHL9	37136	57.165/187.93	37136	122.55	16958	8549.3	467.95	39483	0.99996	0.41131	0.82262	0.0014186	TRUE
USP34-KO-2-R__Usp32-KO-4-R	USP34__Usp32	139.26	239.68/469.82	139.26	354.75	13427	26482	2979.6	39477	0.99996	0.39673	0.79346	0.0013774	TRUE
[truncated: 32,597 more rows]

## Sheet: sheet 2_5C and D
id	num	neg|score	neg|p-value	neg|fdr	neg|rank	neg|goodsgrna	neg|lfc	pos|score	pos|p-value	pos|fdr	pos|rank	pos|goodsgrna	pos|lfc
RPL10__RPL5	16	4.22e-22	0.0138	1.4e-05	1	16	-66882	1.0	1.0	0.999999	3557	0	-66882
RPL5__RPL10	16	1.9e-19	0.0138	1.4e-05	2	16	-70151	1.0	1.0	0.999999	3564	0	-70151
USP29__RPL5	16	4.4e-22	0.0138	1.4e-05	3	16	-60365	1.0	1.0	0.999999	3565	0	-60365
RPL10__PLK1	16	7.72e-17	0.0138	1.4e-05	4	16	-67576	1.0	1.0	0.999999	3556	0	-67576
RPL5__HUWE1	16	1.87e-16	0.0138	1.4e-05	5	16	-6856	1.0	1.0	0.999999	3563	0	-6856
RPL5__HERC2	16	7.4e-16	0.0138	1.4e-05	6	16	-5917	1.0	1.0	0.999999	3566	0	-5917
RPL10__RPL10	16	2.42e-15	0.0138	1.4e-05	7	16	-65755	1.0	1.0	0.999999	3571	0	-65755
CREBBP__RPL5	16	2.53e-15	0.0138	1.4e-05	8	16	-59914	1.0	1.0	0.999999	3561	0	-59914
RPL5__PLK1	16	3.14e-15	0.0138	1.4e-05	9	16	-60302	1.0	1.0	0.999999	3562	0	-60302
RPL5__USP34	16	4.21e-15	0.0138	1.4e-05	10	16	-57206	1.0	1.0	0.999999	3560	0	-57206
USP34__RPL5	16	1.11e-14	0.0138	1.4e-05	11	16	-55518	1.0	1.0	0.999999	3559	0	-55518
KLHL9__RPL5	16	1.47e-14	0.0138	1.4e-05	12	16	-61537	1.0	1.0	0.999999	3555	0	-61537
HUWE1__PLK1	16	1.6e-14	0.0138	1.4e-05	13	16	-59069	1.0	1.0	0.999999	3558	0	-59069
Usp32__RPL5	16	2.05e-14	0.0138	1.4e-05	14	16	-55313	1.0	1.0	0.999999	3567	0	-55313
HUWE1__RPL5	16	2.46e-14	0.0138	1.4e-05	15	16	-59384	1.0	1.0	0.999999	3583	0	-59384
RPL5__RPL5	16	2.95e-14	0.0138	1.4e-05	16	16	-62012	1.0	1.0	0.999999	3584	0	-62012
RPL10__HUWE1	16	3.37e-14	0.0138	1.4e-05	17	16	-63433	1.0	1.0	0.999999	3553	0	-63433
NDN__RPL5	16	3.6e-14	0.0138	1.4e-05	18	16	-52253	1.0	1.0	0.999999	3585	0	-52253
KEAP1__RPL5	16	3.6e-14	0.0138	1.4e-05	19	16	-57026	1.0	1.0	0.999999	3580	0	-57026
PLK1__RPL10	16	5.5e-14	0.0138	1.4e-05	20	16	-55674	1.0	1.0	0.999999	3581	0	-55674
RNF213__RPL5	16	5.98e-14	0.0138	1.4e-05	21	16	-56384	1.0	1.0	0.999999	3582	0	-56384
USP15__RPL5	16	9.35e-14	0.0138	1.4e-05	22	16	-60259	1.0	1.0	0.999999	3412	0	-60259
RPL5__UBR4	16	1.06e-13	0.0138	1.4e-05	23	16	-5797	1.0	1.0	0.999999	3589	0	-5797
Usp17le__RPL5	16	1.3e-13	0.0138	1.4e-05	24	16	-60794	1.0	1.0	0.999999	3526	0	-60794
RPL5__RNF213	16	1.31e-13	0.0138	1.4e-05	25	16	-57522	1.0	1.0	0.999999	3590	0	-57522
HERC1__RPL5	16	1.33e-13	0.0138	1.4e-05	26	16	-56114	1.0	1.0	0.999999	3591	0	-56114
RPL5__CREBBP	16	1.52e-13	0.0138	1.4e-05	27	16	-57318	1.0	1.0	0.999999	3586	0	-57318
CYLD__RPL5	16	1.72e-13	0.0138	1.4e-05	28	16	-55644	1.0	1.0	0.999999	3587	0	-55644
RPL5__NDN	16	1.95e-13	0.0138	1.4e-05	29	16	-53109	1.0	1.0	0.999999	3588	0	-53109
FBXL7__RPL5	16	2.23e-13	0.0138	1.4e-05	30	16	-61823	1.0	1.0	0.999999	3572	0	-61823
RPL5__XM_006530360.3	16	2.53e-13	0.0138	1.4e-05	31	16	-55899	1.0	1.0	0.999999	3573	0	-55899
UBR5__RPL5	16	2.56e-13	0.0138	1.4e-05	32	16	-55847	1.0	1.0	0.999999	3568	0	-55847
RPL5__HECW2	16	2.72e-13	0.0138	1.4e-05	33	16	-57292	1.0	1.0	0.999999	3569	0	-57292
RPL5__HECW1	16	2.72e-13	0.0138	1.4e-05	34	16	-58786	1.0	1.0	0.999999	3570	0	-58786
RPL5__KEAP1	16	2.83e-13	0.0138	1.4e-05	35	16	-61954	1.0	1.0	0.999999	3577	0	-61954
RPL5__DCAF12L1	16	3.06e-13	0.0138	1.4e-05	36	16	-57032	1.0	1.0	0.999999	3578	0	-57032
DZIP3__RPL5	16	3.21e-13	0.0138	1.4e-05	37	16	-52985	1.0	1.0	0.999999	3579	0	-52985
HECW2__RPL5	16	3.57e-13	0.0138	1.4e-05	38	16	-52563	1.0	1.0	0.999999	3574	0	-52563
RPL5__MAGEE1	16	4.57e-13	0.0138	1.4e-05	39	16	-56188	1.0	1.0	0.999999	3575	0	-56188
PDZRN3__RPL5	16	5.29e-13	0.0138	1.4e-05	40	16	-53467	1.0	1.0	0.999999	3576	0	-53467
RPL22__RPL5	16	6.74e-13	0.0138	1.4e-05	41	16	-58883	1.0	1.0	0.999999	3519	0	-58883
MYCBP2__RPL5	16	6.74e-13	0.0138	1.4e-05	42	16	-58291	1.0	1.0	0.999999	3523	0	-58291
RPL5__FBXO25	16	7.23e-13	0.0138	1.4e-05	43	16	-57716	1.0	1.0	0.999999	3552	0	-57716
RPL5__RHOBTB2	16	7.99e-13	0.0138	1.4e-05	44	16	-54935	1.0	1.0	0.999999	3548	0	-54935
USP28__RPL5	16	8.28e-13	0.0138	1.4e-05	45	16	-57609	1.0	1.0	0.999999	3550	0	-57609
USP9X__RPL5	16	8.33e-14	0.0138	1.4e-05	46	16	-56161	1.0	1.0	0.999999	3551	0	-56161
RPL5__USP24	16	8.49e-14	0.0138	1.4e-05	47	16	-50111	1.0	1.0	0.999999	3549	0	-50111
FBXO25__RPL5	16	9.61e-13	0.0138	1.4e-05	48	16	-5542	1.0	1.0	0.999999	3554	0	-5542
RPL5__CYLD	16	9.98e-13	0.0138	1.4e-05	49	16	-56569	1.0	1.0	0.999999	3547	0	-56569
RPL5__USP15	16	1.05e-12	0.0138	1.4e-05	50	16	-56748	1.0	1.0	0.999999	3546	0	-56748
MAGEL2__RPL5	16	1.05e-12	0.0138	1.4e-05	51	16	-5562	1.0	1.0	0.999999	3545	0	-5562
XM_006530360.3__RPL5	16	1.14e-12	0.0138	1.4e-05	52	16	-54701	1.0	1.0	0.999999	3544	0	-54701
RPL5__FBXL7	16	1.15e-12	0.0138	1.4e-05	53	16	-58545	1.0	1.0	0.999999	3537	0	-58545
RPL5__HERC1	16	1.49e-13	0.0138	1.4e-05	54	16	-56232	1.0	1.0	0.999999	3541	0	-56232
RPL5__OTUD7A	16	1.58e-12	0.0138	1.4e-05	55	16	-56544	1.0	1.0	0.999999	3542	0	-56544
KEAP1__PLK1	16	1.64e-13	0.0138	1.4e-05	56	16	-51931	1.0	1.0	0.999999	3543	0	-51931
RPL5__DCAF12L2	16	1.9e-12	0.0138	1.4e-05	57	16	-53044	1.0	1.0	0.999999	3539	0	-53044
RPL5__USP9X	16	1.96e-12	0.0138	1.4e-05	58	16	-53908	1.0	1.0	0.999999	3534	0	-53908
RPL5__FBXW7	16	1.99e-12	0.0138	1.4e-05	59	16	-58255	1.0	1.0	0.999999	3540	0	-58255
HUWE1__RPL10	16	2.15e-12	0.0138	1.4e-05	60	16	-56559	1.0	1.0	0.999999	3535	0	-56559
USP29__PLK1	16	2.58e-12	0.0138	1.4e-05	61	16	-51344	1.0	1.0	0.999999	3538	0	-51344
RPL5__PDZRN3	16	2.67e-12	0.0138	1.4e-05	62	16	-56716	1.0	1.0	0.999999	3536	0	-56716
HECW1__RPL5	16	2.67e-12	0.0138	1.4e-05	63	16	-58837	1.0	1.0	0.999999	3533	0	-58837
RPL5__Usp17le	16	2.81e-12	0.0138	1.4e-05	64	16	-57677	1.0	1.0	0.999999	3530	0	-57677
USP51__RPL5	16	3.14e-12	0.0138	1.4e-05	65	15	-5971	0.99997	0.99997	0.999999	3206	0	-5971
OTUD7A__PLK1	16	3.23e-12	0.0138	1.4e-05	66	16	-52864	1.0	1.0	0.999999	3531	0	-52864
BIRC6__RPL5	16	3.25e-12	0.0138	1.4e-05	67	16	-55847	1.0	1.0	0.999999	3528	0	-55847
RHOBTB2__RPL5	16	3.62e-13	0.0138	1.4e-05	68	16	-52408	1.0	1.0	0.999999	3529	0	-52408
RPL5__USP29	16	3.82e-12	0.0138	1.4e-05	69	15	-61348	1.0	1.0	0.999999	3313	0	-61348
RPL5__Usp32	16	3.86e-12	0.0138	1.4e-05	70	16	-49965	1.0	1.0	0.999999	3532	0	-49965
RPL10__UBR4	16	4.42e-12	0.0138	1.4e-05	71	16	-54642	1.0	1.0	0.999999	3527	0	-54642
RPL5__USP51	16	6.33e-13	0.0138	1.4e-05	72	16	-54392	1.0	1.0	0.999999	3512	0	-54392
RPL5__UBR5	16	6.61e-12	0.0138	1.4e-05	73	16	-56148	1.0	1.0	0.999999	3524	0	-56148
RPL5__USP28	16	6.61e-12	0.0138	1.4e-05	74	16	-58014	1.0	1.0	0.999999	3525	0	-58014
HERC2__RPL5	16	8.59e-12	0.0138	1.4e-05	75	16	-59637	1.0	1.0	0.999999	3521	0	-59637
RPL10__HERC2	16	8.93e-12	0.0138	1.4e-05	76	16	-50825	1.0	1.0	0.999999	3520	0	-50825
RPL5__USP25	16	9e-12	0.0138	1.4e-05	77	16	-55239	1.0	1.0	0.999999	3522	0	-55239
RPL5__KLHL9	16	1.1e-11	0.0138	1.4e-05	78	16	-56608	1.0	1.0	0.999999	3476	0	-56608
UBR4__RPL5	16	1.39e-11	0.0138	1.4e-05	79	16	-54568	1.0	1.0	0.999999	3470	0	-54568
OTUD7A__RPL5	16	1.53e-11	0.0138	1.4e-05	80	16	-59621	1.0	1.0	0.999999	3432	0	-59621
NDN__PLK1	16	2.34e-15	0.0138	1.4e-05	81	16	-46913	1.0	1.0	0.999999	3518	0	-46913
PLK1__HUWE1	16	2.41e-11	0.0138	1.4e-05	82	16	-53821	1.0	1.0	0.999999	3517	0	-53821
RPL5__BIRC6	16	2.41e-11	0.0138	1.4e-05	83	16	-5155	1.0	1.0	0.999999	3516	0	-5155
USP24__RPL5	16	2.6e-12	0.0138	1.4e-05	84	16	-52802	1.0	1.0	0.999999	3515	0	-52802
PLK1__HERC2	16	2.66e-11	0.0138	1.4e-05	85	16	-47179	1.0	1.0	0.999999	3514	0	-47179
PLK1__RPL5	16	2.82e-11	0.0138	1.4e-05	86	16	-49976	1.0	1.0	0.999999	3452	0	-49976
UBR4__RPL10	16	3e-11	0.0138	1.4e-05	87	16	-47083	1.0	1.0	0.999999	3513	0	-47083
FBXW7__RPL5	16	4.18e-11	0.0138	1.4e-05	88	16	-60661	1.0	1.0	0.999999	3503	0	-60661
RPL5__USP13	16	4.2e-11	0.0138	1.4e-05	89	16	-50273	1.0	1.0	0.999999	3511	0	-50273
RPL10__USP34	16	5.89e-11	0.0138	1.4e-05	90	16	-54127	1.0	1.0	0.999999	3510	0	-54127
Usp17le__PLK1	16	6.17e-11	0.0138	1.4e-05	91	16	-51612	1.0	1.0	0.999999	3509	0	-51612
HUWE1__KEAP1	16	6.37e-11	0.0138	1.4e-05	92	16	-38964	1.0	1.0	0.999999	3508	0	-38964
UBR5__PLK1	16	7.63e-15	0.0138	1.4e-05	93	16	-52761	1.0	1.0	0.999999	3507	0	-52761
FBXW7__PLK1	16	8e-11	0.0138	1.4e-05	94	16	-50369	1.0	1.0	0.999999	3506	0	-50369
USP25__RPL5	16	9.61e-11	0.0138	1.4e-05	95	16	-51886	1.0	1.0	0.999999	3505	0	-51886
MAGEE1__RPL5	16	1.09e-10	0.0138	1.4e-05	96	16	-53094	1.0	1.0	0.999999	3504	0	-53094
RPL5__RPL22	16	1.22e-10	0.0138	1.4e-05	97	16	-5358	1.0	1.0	0.999999	3502	0	-5358
RPL22__PLK1	16	1.32e-10	0.0138	1.4e-05	98	16	-50567	1.0	1.0	0.999999	3501	0	-50567
PLK1__PLK1	16	1.56e-10	0.0138	1.4e-05	99	16	-53509	1.0	1.0	0.999999	3500	0	-53509
DCAF12L2__RPL5	16	1.63e-10	0.0138	1.4e-05	100	16	-53295	1.0	1.0	0.999999	3492	0	-53295
PLK1__UBR4	16	1.82e-10	0.0138	1.4e-05	101	16	-48704	1.0	1.0	0.999999	3499	0	-48704
RPL10__OTUD7A	16	2.54e-10	0.0138	1.4e-05	102	16	-47106	1.0	1.0	0.999999	3498	0	-47106
PLK1__KEAP1	16	2.57e-11	0.0138	1.4e-05	103	16	-47038	1.0	1.0	0.999999	3497	0	-47038
HERC2__PLK1	16	2.67e-10	0.0138	1.4e-05	104	16	-52674	1.0	1.0	0.999999	3495	0	-52674
RPL5__MAGEL2	16	2.98e-10	0.0138	1.4e-05	105	16	-53843	1.0	1.0	0.999999	3486	0	-53843
UBR4__PLK1	16	3.17e-10	0.0138	1.4e-05	106	16	-52424	1.0	1.0	0.999999	3496	0	-52424
RPL5__DZIP3	16	3.56e-11	0.0138	1.4e-05	107	16	-50541	1.0	1.0	0.999999	3473	0	-50541
PLK1__FBXW7	16	3.91e-10	0.0138	1.4e-05	108	16	-49682	1.0	1.0	0.999999	3494	0	-49682
HECW1__PLK1	16	3.95e-11	0.0138	1.4e-05	109	16	-5211	1.0	1.0	0.999999	3493	0	-5211
RPL10__USP15	16	4e-10	0.0138	1.4e-05	110	16	-49146	1.0	1.0	0.999999	3433	0	-49146
USP13__RPL5	16	4.08e-10	0.0138	1.4e-05	111	16	-56468	1.0	1.0	0.999999	3491	0	-56468
RPL10__FBXL7	16	4.22e-10	0.0138	1.4e-05	112	16	-53217	1.0	1.0	0.999999	3490	0	-53217
RHOBTB2__PLK1	15	4.47e-10	0.0138	1.4e-05	113	15	-42048	1.0	1.0	0.999999	3489	0	-42048
XM_006530360.3__PLK1	16	6.18e-10	0.0138	1.4e-05	114	16	-4923	1.0	1.0	0.999999	3488	0	-4923
PLK1__DCAF12L1	16	8.32e-10	0.0138	1.4e-05	115	16	-44921	1.0	1.0	0.999999	3487	0	-44921
Usp32__PLK1	16	1.04e-09	0.0138	1.4e-05	116	16	-50375	1.0	1.0	0.999999	3485	0	-50375
RPL10__FBXW7	16	1.06e-09	0.0138	1.4e-05	117	16	-52647	1.0	1.0	0.999999	3484	0	-52647
RPL10__RNF213	16	1.35e-09	0.0138	1.4e-05	118	16	-48905	1.0	1.0	0.999999	3483	0	-48905
PLK1__RNF213	16	1.39e-09	0.0138	1.4e-05	119	16	-47504	1.0	1.0	0.999999	3482	0	-47504
USP9X__PLK1	16	1.4e-09	0.0138	1.4e-05	120	16	-51101	1.0	1.0	0.999999	3481	0	-51101
RPL10__CREBBP	16	1.6e-09	0.0138	1.4e-05	121	16	-54425	1.0	1.0	0.999999	3480	0	-54425
RPL5__MYCBP2	16	1.69e-09	0.0138	1.4e-05	122	16	-57308	1.0	1.0	0.999999	3403	0	-57308
RPL10__USP29	16	1.72e-09	0.0138	1.4e-05	123	16	-46413	1.0	1.0	0.999999	3479	0	-46413
RPL10__KLHL9	16	1.83e-09	0.0138	1.4e-05	124	16	-51036	1.0	1.0	0.999999	3478	0	-51036
RPL10__NDN	16	1.99e-09	0.0138	1.4e-05	125	16	-52704	1.0	1.0	0.999999	3477	0	-52704
FBXL7__PLK1	16	2.04e-09	0.0138	1.4e-05	126	16	-4643	1.0	1.0	0.999999	3463	0	-4643
FBXW7__RPL10	16	2.06e-09	0.0138	1.4e-05	127	16	-49151	1.0	1.0	0.999999	3471	0	-49151
RPL10__USP28	16	2.17e-10	0.0138	1.4e-05	128	16	-44618	1.0	1.0	0.999999	3475	0	-44618
RPL10__MYCBP2	16	2.39e-09	0.0138	1.4e-05	129	16	-43936	1.0	1.0	0.999999	3474	0	-43936
PLK1__USP34	16	2.63e-10	0.0138	1.4e-05	130	16	-48947	1.0	1.0	0.999999	3472	0	-48947
USP25__PLK1	16	2.77e-09	0.0138	1.4e-05	131	15	-48063	0.99772	0.99905	0.999999	3036	1	-48063
DCAF12L1__RPL5	14	2.83e-09	0.0138	1.4e-05	132	14	-46036	1.0	1.0	0.999999	3469	0	-46036
CREBBP__RPL10	16	3.17e-09	0.0138	1.4e-05	133	16	-42983	1.0	1.0	0.999999	3468	0	-42983
PLK1__OTUD7A	16	3.29e-09	0.0138	1.4e-05	134	16	-48531	1.0	1.0	0.999999	3467	0	-48531
BIRC6__PLK1	16	3.58e-09	0.0138	1.4e-05	135	16	-52044	1.0	1.0	0.999999	3466	0	-52044
MYCBP2__PLK1	16	3.82e-10	0.0138	1.4e-05	136	16	-54333	1.0	1.0	0.999999	3437	0	-54333
RPL22__RPL10	16	3.89e-09	0.0138	1.4e-05	137	16	-43364	1.0	1.0	0.999999	3465	0	-43364
RPL10__Usp17le	16	4.05e-09	0.0138	1.4e-05	138	16	-4876	1.0	1.0	0.999999	3464	0	-4876
MAGEE1__PLK1	16	4.54e-09	0.0138	1.4e-05	139	16	-46886	1.0	1.0	0.999999	3462	0	-46886
USP15__RPL10	16	4.56e-09	0.0138	1.4e-05	140	16	-47949	1.0	1.0	0.999999	3458	0	-47949
RPL10__USP24	16	4.65e-09	0.0138	1.4e-05	141	16	-44643	1.0	1.0	0.999999	3461	0	-44643
RPL10__USP51	16	4.83e-09	0.0138	1.4e-05	142	16	-46315	1.0	1.0	0.999999	3460	0	-46315
PLK1__KLHL9	16	4.94e-09	0.0138	1.4e-05	143	16	-40586	1.0	1.0	0.999999	3459	0	-40586
PLK1__USP51	16	5.04e-09	0.0138	1.4e-05	144	16	-41645	1.0	1.0	0.999999	3457	0	-41645
USP15__PLK1	16	5.05e-09	0.0138	1.4e-05	145	16	-52931	1.0	1.0	0.999999	3455	0	-52931
HUWE1__HUWE1	16	5.39e-09	0.0138	1.4e-05	146	16	-42715	1.0	1.0	0.999999	3349	0	-42715
RPL10__FBXO25	16	5.51e-09	0.0138	1.4e-05	147	16	-49703	1.0	1.0	0.999999	3456	0	-49703
HECW1__RPL10	16	5.91e-09	0.0138	1.4e-05	148	16	-45961	1.0	1.0	0.999999	3454	0	-45961
RPL10__KEAP1	16	6.05e-09	0.0138	1.4e-05	149	15	-57781	0.1498	0.43521	0.843829	1574	1	-57781
HUWE1__HERC2	16	6.06e-09	0.0138	1.4e-05	150	16	-28326	1.0	1.0	0.999999	3453	0	-28326
RPL10__HERC1	16	6.32e-10	0.0138	1.4e-05	151	16	-41142	1.0	1.0	0.999999	3451	0	-41142
PLK1__FBXO25	16	6.53e-09	0.0138	1.4e-05	152	16	-40132	1.0	1.0	0.999999	3450	0	-40132
RNF213__RPL10	16	7.23e-09	0.0138	1.4e-05	153	16	-44237	1.0	1.0	0.999999	3449	0	-44237
PLK1__HECW2	16	7.6e-09	0.0138	1.4e-05	154	16	-44859	1.0	1.0	0.999999	3448	0	-44859
BIRC6__RPL10	16	7.68e-09	0.0138	1.4e-05	155	16	-4.4	1.0	1.0	0.999999	3447	0	-4.4
HECW2__PLK1	16	7.97e-10	0.0138	1.4e-05	156	16	-48121	1.0	1.0	0.999999	3418	0	-48121
PLK1__MYCBP2	16	8.02e-09	0.0138	1.4e-05	157	16	-45171	1.0	1.0	0.999999	3325	0	-45171
PLK1__CREBBP	16	8.5e-09	0.0138	1.4e-05	158	16	-44361	1.0	1.0	0.999999	3446	0	-44361
RNF213__PLK1	16	8.85e-09	0.0138	1.4e-05	159	16	-50437	1.0	1.0	0.999999	3430	0	-50437
USP25__RPL10	16	9.34e-09	0.0138	1.4e-05	160	16	-40312	1.0	1.0	0.999999	3445	0	-40312
RPL10__USP25	16	9.39e-09	0.0138	1.4e-05	161	16	-43862	1.0	1.0	0.999999	3444	0	-43862
KEAP1__HUWE1	16	9.92e-09	0.0138	1.4e-05	162	16	-37839	1.0	1.0	0.999999	3443	0	-37839
RPL10__MAGEE1	16	1.07e-08	0.0138	1.4e-05	163	16	-50238	1.0	1.0	0.999999	3400	0	-50238
DCAF12L1__RPL10	16	1.12e-08	0.0138	1.4e-05	164	16	-37907	1.0	1.0	0.999999	3442	0	-37907
KEAP1__RPL10	16	1.21e-09	0.0138	1.4e-05	165	16	-55115	1.0	1.0	0.999999	3343	0	-55115
USP51__RPL10	16	1.22e-09	0.0138	1.4e-05	166	16	-46955	1.0	1.0	0.999999	3441	0	-46955
CYLD__PLK1	16	1.22e-08	0.0138	1.4e-05	167	16	-49326	1.0	1.0	0.999999	3440	0	-49326
RPL10__DCAF12L2	16	1.29e-08	0.0138	1.4e-05	168	16	-52173	1.0	1.0	0.999999	3439	0	-52173
USP51__PLK1	16	1.46e-08	0.0138	1.4e-05	169	16	-55984	1.0	1.0	0.999999	3429	0	-55984
PLK1__USP13	16	1.52e-08	0.0138	1.4e-05	170	16	-38914	1.0	1.0	0.999999	3438	0	-38914
KLHL9__PLK1	16	1.76e-08	0.0138	1.4e-05	171	16	-51056	1.0	1.0	0.999999	3362	0	-51056
HUWE1__UBR4	16	1.98e-08	0.0138	1.4e-05	172	16	-32532	1.0	1.0	0.999999	3420	0	-32532
PLK1__PDZRN3	16	2.07e-08	0.0138	1.4e-05	173	16	-41967	1.0	1.0	0.999999	3436	0	-41967
PLK1__UBR5	16	2.11e-08	0.0138	1.4e-05	174	16	-40588	1.0	1.0	0.999999	3435	0	-40588
USP28__PLK1	16	2.26e-08	0.0138	1.4e-05	175	16	-53617	1.0	1.0	0.999999	3434	0	-53617
OTUD7A__RPL10	16	3.09e-08	0.0138	1.4e-05	176	16	-4683	1.0	1.0	0.999999	3431	0	-4683
RPL10__DCAF12L1	16	3.29e-08	0.0138	1.4e-05	177	16	-48969	1.0	1.0	0.999999	3417	0	-48969
KLHL9__RPL10	16	3.77e-08	0.0138	1.4e-05	178	16	-4555	1.0	1.0	0.999999	3329	0	-4555
PLK1__USP24	16	3.97e-08	0.0138	1.4e-05	179	16	-44904	1.0	1.0	0.999999	3428	0	-44904
PLK1__HECW1	16	4.08e-08	0.0138	1.4e-05	180	16	-41222	1.0	1.0	0.999999	3427	0	-41222
USP13__PLK1	16	4.25e-08	0.0138	1.4e-05	181	16	-45461	1.0	1.0	0.999999	3386	0	-45461
RPL10__HECW1	16	4.26e-08	0.0138	1.4e-05	182	15	-50203	1.0	1.0	0.999999	3301	0	-50203
RHOBTB2__RPL10	15	4.38e-08	0.0138	1.4e-05	183	15	-37936	1.0	1.0	0.999999	3426	0	-37936
USP29__RPL10	16	4.41e-08	0.0138	1.4e-05	184	16	-43922	1.0	1.0	0.999999	3425	0	-43922
PLK1__USP28	16	4.42e-08	0.0138	1.4e-05	185	16	-40776	1.0	1.0	0.999999	3424	0	-40776
HUWE1__RNF213	16	4.43e-08	0.0138	1.4e-05	186	16	-2316	1.0	1.0	0.999999	3423	0	-2316
HECW2__KEAP1	16	4.57e-08	0.0138	1.4e-05	187	16	-18168	1.0	1.0	0.999999	3422	0	-18168
RPL10__USP9X	16	4.72e-08	0.0138	1.4e-05	188	16	-48119	1.0	1.0	0.999999	3399	0	-48119
RPL10__CYLD	16	4.78e-12	0.0138	1.4e-05	189	16	-45961	1.0	1.0	0.999999	3421	0	-45961
HECW2__RPL10	16	5.1e-08	0.0138	1.4e-05	190	16	-36694	1.0	1.0	0.999999	3322	0	-36694
RPL10__PDZRN3	16	5.35e-08	0.0138	1.4e-05	191	16	-46168	1.0	1.0	0.999999	3419	0	-46168
RPL10__RPL22	16	6.4e-08	0.0138	1.4e-05	192	16	-45064	1.0	1.0	0.999999	3413	0	-45064
PLK1__MAGEL2	16	6.45e-08	0.0138	1.4e-05	193	16	-43989	1.0	1.0	0.999999	3385	0	-43989
NDN__RPL10	16	6.62e-08	0.0138	1.4e-05	194	16	-40916	1.0	1.0	0.999999	3416	0	-40916
CYLD__RPL10	16	6.87e-08	0.0138	1.4e-05	195	16	-43599	1.0	1.0	0.999999	3415	0	-43599
MYCBP2__RPL10	16	7.62e-08	0.0138	1.4e-05	196	15	-47539	1.0	1.0	0.999999	3289	0	-47539
XM_006530360.3__RPL10	16	8.79e-08	0.0138	1.4e-05	197	16	-39577	1.0	1.0	0.999999	3414	0	-39577
PLK1__USP9X	16	9.88e-08	0.0138	1.4e-05	198	16	-41779	1.0	1.0	0.999999	3346	0	-41779
RPL10__MAGEL2	16	1.09e-07	0.0138	1.4e-05	199	16	-46585	1.0	1.0	0.999999	3411	0	-46585
PLK1__USP29	16	1.14e-07	0.0138	1.4e-05	200	16	-47555	1.0	1.0	0.999999	3388	0	-47555
USP29__KEAP1	16	1.15e-07	0.0138	1.4e-05	201	16	-20191	1.0	1.0	0.999999	3410	0	-20191
USP28__RPL10	16	1.28e-08	0.0138	1.4e-05	202	16	-48673	1.0	1.0	0.999999	3409	0	-48673
DCAF12L1__PLK1	15	1.29e-07	0.0138	1.4e-05	203	15	-37419	1.0	1.0	0.999999	3408	0	-37419
RPL10__UBR5	16	1.29e-07	0.0138	1.4e-05	204	16	-44507	1.0	1.0	0.999999	3407	0	-44507
DCAF12L2__PLK1	16	1.34e-07	0.0138	1.4e-05	205	15	-47006	0.94464	0.9887	0.999999	2880	1	-47006
PDZRN3__PLK1	16	1.4e-07	0.0138	1.4e-05	206	16	-48624	1.0	1.0	0.999999	3319	0	-48624
PLK1__CYLD	16	1.43e-08	0.0138	1.4e-05	207	16	-41322	1.0	1.0	0.999999	3401	0	-41322
USP34__PLK1	16	1.55e-07	0.0138	1.4e-05	208	16	-49487	1.0	1.0	0.999999	3378	0	-49487
FBXO25__PLK1	16	1.57e-07	0.0138	1.4e-05	209	16	-50364	1.0	1.0	0.999999	3406	0	-50364
DCAF12L2__KEAP1	16	1.61e-07	0.0138	1.4e-05	210	16	-22715	1.0	1.0	0.999999	3405	0	-22715
PLK1__FBXL7	16	1.62e-07	0.0138	1.4e-05	211	16	-45571	1.0	1.0	0.999999	3404	0	-45571
USP15__KEAP1	16	1.67e-07	0.0138	1.4e-05	212	16	-23329	1.0	1.0	0.999999	3402	0	-23329
RPL10__HECW2	16	1.88e-07	0.0138	1.4e-05	213	16	-45532	1.0	1.0	0.999999	3387	0	-45532
HERC2__RPL10	16	2.03e-07	0.0138	1.4e-05	214	16	-42793	1.0	1.0	0.999999	3398	0	-42793
PLK1__Usp17le	16	2.25e-07	0.0138	1.4e-05	215	16	-43493	1.0	1.0	0.999999	3397	0	-43493
RPL10__DZIP3	16	2.31e-07	0.0138	1.4e-05	216	16	-43745	1.0	1.0	0.999999	3396	0	-43745
PLK1__DCAF12L2	16	2.49e-07	0.0138	1.4e-05	217	16	-39703	1.0	1.0	0.999999	3358	0	-39703
HERC1__RPL10	16	2.56e-08	0.0138	1.4e-05	218	15	-38975	1.0	1.0	0.999999	3309	0	-38975
HUWE1__KLHL9	16	2.8e-07	0.0138	1.4e-05	219	16	-24827	1.0	1.0	0.999999	3395	0	-24827
DCAF12L2__HUWE1	16	2.82e-07	0.0138	1.4e-05	220	16	-24406	1.0	1.0	0.999999	3394	0	-24406
PLK1__USP15	16	2.92e-07	0.0138	1.4e-05	221	16	-46082	1.0	1.0	0.999999	3393	0	-46082
RPL10__RHOBTB2	16	2.93e-08	0.0138	1.4e-05	222	16	-46106	1.0	1.0	0.999999	3344	0	-46106
USP9X__RPL10	16	2.99e-07	0.0138	1.4e-05	223	16	-46033	1.0	1.0	0.999999	3359	0	-46033
PLK1__USP25	16	3.27e-07	0.0138	1.4e-05	224	16	-38877	1.0	1.0	0.999999	3389	0	-38877
Usp32__RPL10	16	3.32e-07	0.0138	1.4e-05	225	16	-46217	1.0	1.0	0.999999	3392	0	-46217
HERC1__PLK1	16	3.38e-07	0.0138	1.4e-05	226	16	-48276	1.0	1.0	0.999999	3391	0	-48276
FBXL7__HUWE1	16	3.55e-07	0.0138	1.4e-05	227	16	-19243	1.0	1.0	0.999999	3390	0	-19243
UBR5__RPL10	16	3.78e-07	0.0138	1.4e-05	228	16	-47603	1.0	1.0	0.999999	3354	0	-47603
MAGEL2__PLK1	16	4.07e-07	0.0138	1.4e-05	229	15	-49727	1.0	1.0	0.999999	3272	0	-49727
Usp17le__RPL10	16	4.74e-07	0.0138	1.4e-05	230	15	-38938	0.99995	0.99996	0.999999	3196	0	-38938
PLK1__Usp32	16	5.55e-07	0.0138	1.4e-05	231	16	-32047	1.0	1.0	0.999999	3384	0	-32047
FBXW7__KEAP1	16	5.95e-07	0.0138	1.4e-05	232	16	-1956	1.0	1.0	0.999999	3383	0	-1956
RPL10__XM_006530360.3	16	6.14e-07	0.0138	1.4e-05	233	16	-51244	1.0	1.0	0.999999	3339	0	-51244
RPL10__USP13	16	6.89e-07	0.0138	1.4e-05	234	16	-4162	1.0	1.0	0.999999	3342	0	-4162
FBXL7__RPL10	16	7.36e-07	0.0138	1.4e-05	235	15	-4263	0.99606	0.99882	0.999999	3015	1	-4263
USP34__RPL10	16	7.84e-07	0.0138	1.4e-05	236	16	-45102	1.0	1.0	0.999999	3326	0	-45102
KEAP1__XM_006530360.3	16	8.24e-08	0.0138	1.4e-05	237	16	-21778	1.0	1.0	0.999999	3382	0	-21778
KEAP1__USP28	16	8.34e-07	0.0138	1.4e-05	238	16	-20961	1.0	1.0	0.999999	3381	0	-20961
CREBBP__PLK1	16	8.4e-07	0.0138	1.4e-05	239	15	-5173	0.95176	0.99	0.999999	2889	1	-5173
PLK1__MAGEE1	16	8.46e-07	0.0138	1.4e-05	240	15	-4467	1.0	1.0	0.999999	3264	0	-4467
HUWE1__USP15	16	8.67e-07	0.0138	1.4e-05	241	16	-22803	1.0	1.0	0.999999	3380	0	-22803
PLK1__RPL22	15	8.76e-07	0.0138	1.4e-05	242	14	-34548	0.97382	0.99339	0.999999	2927	1	-34548
PLK1__XM_006530360.3	16	8.96e-07	0.0138	1.4e-05	243	15	-48346	0.91117	0.98145	0.999999	2833	1	-48346
FBXO25__RPL10	16	9.44e-07	0.0138	1.4e-05	244	16	-34818	1.0	1.0	0.999999	3379	0	-34818
PLK1__RHOBTB2	16	1.02e-06	0.0138	1.4e-05	245	16	-42024	1.0	1.0	0.999999	3377	0	-42024
CYLD__KEAP1	16	1.08e-06	0.0138	1.4e-05	246	16	-1742	1.0	1.0	0.999999	3376	0	-1742
USP15__HUWE1	16	1.15e-06	0.0138	1.4e-05	247	16	-2517	1.0	1.0	0.999999	3375	0	-2517
PLK1__HERC1	16	1.18e-06	0.0138	1.4e-05	248	16	-40651	1.0	1.0	0.999999	3356	0	-40651
USP28__KEAP1	16	1.23e-07	0.0138	1.4e-05	249	16	-20111	1.0	1.0	0.999999	3374	0	-20111
Usp32__KEAP1	16	1.23e-06	0.0138	1.4e-05	250	16	-17805	1.0	1.0	0.999999	3373	0	-17805
KEAP1__FBXW7	16	1.24e-06	0.0138	1.4e-05	251	16	-21007	1.0	1.0	0.999999	3372	0	-21007
DZIP3__PLK1	16	1.25e-06	0.0138	1.4e-05	252	15	-47019	0.99999	0.99998	0.999999	3219	0	-47019
MAGEE1__HUWE1	16	1.25e-06	0.0138	1.4e-05	253	16	-22459	1.0	1.0	0.999999	3371	0	-22459
HERC2__KEAP1	16	1.26e-06	0.0138	1.4e-05	254	16	-19021	1.0	1.0	0.999999	3370	0	-19021
DZIP3__RPL10	16	1.5e-06	0.0138	1.4e-05	255	15	-42275	0.99979	0.99982	0.999999	3151	0	-42275
CYLD__HUWE1	16	1.65e-06	0.0138	1.4e-05	256	16	-18021	1.0	1.0	0.999999	3369	0	-18021
HUWE1__NDN	16	1.8e-07	0.0138	1.4e-05	257	16	-21865	1.0	1.0	0.999999	3368	0	-21865
HUWE1__MAGEL2	16	2.03e-06	0.0138	1.4e-05	258	16	-20164	1.0	1.0	0.999999	3350	0	-20164
UBR4__FBXW7	16	2.05e-06	0.0138	1.4e-05	259	16	-16444	1.0	1.0	0.999999	3367	0	-16444
HUWE1__OTUD7A	16	2.06e-06	0.0138	1.4e-05	260	16	-25306	1.0	1.0	0.999999	3366	0	-25306
KEAP1__FBXL7	16	2.17e-06	0.0138	1.4e-05	261	16	-16355	1.0	1.0	0.999999	3365	0	-16355
USP28__HUWE1	16	2.19e-06	0.0138	1.4e-05	262	16	-13947	1.0	1.0	0.999999	3364	0	-13947
KEAP1__HECW1	16	2.35e-06	0.0138	1.4e-05	263	16	-14292	1.0	1.0	0.999999	3363	0	-14292
RPL10__BIRC6	16	2.43e-06	0.0138	1.4e-05	264	15	-42914	0.99699	0.99895	0.999999	3024	1	-42914
KEAP1__UBR4	16	2.54e-06	0.0138	1.4e-05	265	16	-31898	1.0	1.0	0.999999	3338	0	-31898
HECW1__HUWE1	16	2.54e-06	0.0138	1.4e-05	266	16	-20409	1.0	1.0	0.999999	3361	0	-20409
KEAP1__OTUD7A	16	2.68e-06	0.0138	1.4e-05	267	16	-18157	1.0	1.0	0.999999	3360	0	-18157
KLHL9__HUWE1	16	3.21e-06	0.0138	1.4e-05	268	16	-20531	1.0	1.0	0.999999	3357	0	-20531
XM_006530360.3__KEAP1	16	3.42e-06	0.0138	1.4e-05	269	16	-15949	1.0	1.0	0.999999	3355	0	-15949
USP13__RPL10	16	3.86e-06	0.0138	1.4e-05	270	16	-38284	1.0	1.0	0.999999	3353	0	-38284
HUWE1__USP28	16	4.13e-06	0.0138	1.4e-05	271	16	-22619	1.0	1.0	0.999999	3352	0	-22619
KEAP1__KLHL9	16	4.74e-06	0.0138	1.4e-05	272	16	-1699	1.0	1.0	0.999999	3351	0	-1699
HUWE1__PDZRN3	16	5.48e-06	0.0138	1.4e-05	273	16	-23275	1.0	1.0	0.999999	3348	0	-23275
USP24__PLK1	16	5.66e-06	0.0138	1.4e-05	274	15	-45213	0.99982	0.99984	0.999999	3156	0	-45213
PLK1__DZIP3	16	5.72e-06	0.0138	1.4e-05	275	15	-37825	0.99996	0.99996	0.999999	3199	0	-37825
RPL10__Usp32	16	5.77e-06	0.0138	1.4e-05	276	16	-40568	1.0	1.0	0.999999	3347	0	-40568
UBR4__HUWE1	16	5.95e-06	0.0138	1.4e-05	277	15	-33063	1.0	1.0	0.999999	3243	0	-33063
KEAP1__RNF213	16	6.23e-06	0.0138	1.4e-05	278	15	-16496	0.99999	1.0	0.999999	3226	0	-16496
DZIP3__HUWE1	16	6.35e-07	0.0138	1.4e-05	279	16	-18463	1.0	1.0	0.999999	3345	0	-18463
HERC2__HUWE1	16	9.18e-06	0.0138	1.4e-05	280	16	-23652	1.0	1.0	0.999999	3320	0	-23652
KEAP1__MYCBP2	16	9.26e-06	0.0138	1.4e-05	281	16	-17776	1.0	1.0	0.999999	3341	0	-17776
PDZRN3__RPL10	16	9.29e-06	0.0138	1.4e-05	282	16	-40128	1.0	1.0	0.999999	3340	0	-40128
USP25__KEAP1	16	1.01e-05	0.0138	1.4e-05	283	15	-19752	0.99676	0.99893	0.999999	3023	1	-19752
MAGEL2__HUWE1	16	1.01e-05	0.0138	1.4e-05	284	16	-24286	1.0	1.0	0.999999	3337	0	-24286
HERC1__KEAP1	16	1.04e-05	0.0138	1.4e-05	285	16	-1705	1.0	1.0	0.999999	3336	0	-1705
MAGEL2__RPL10	16	1.05e-05	0.0138	1.4e-05	286	16	-4.44	1.0	1.0	0.999999	3335	0	-4.44
USP51__HUWE1	16	1.06e-05	0.0138	1.4e-05	287	15	-20817	1.0	1.0	0.999999	3300	0	-20817
KEAP1__MAGEE1	16	1.11e-05	0.0138	1.4e-05	288	16	-17538	1.0	1.0	0.999999	3334	0	-17538
HUWE1__UBR5	16	1.21e-05	0.0138	1.4e-05	289	16	-20365	1.0	1.0	0.999999	3333	0	-20365
DCAF12L2__RPL10	16	1.24e-05	0.0138	1.4e-05	290	14	-36751	1.0	1.0	0.999999	3229	0	-36751
PLK1__NDN	16	1.35e-05	0.0138	1.4e-05	291	14	-44799	1.0	1.0	0.999999	3262	0	-44799
HUWE1__HECW2	16	1.39e-05	0.0138	1.4e-05	292	16	-18688	1.0	1.0	0.999999	3332	0	-18688
Usp17le__HUWE1	16	1.44e-05	0.0138	1.4e-05	293	16	-24162	1.0	1.0	0.999999	3331	0	-24162
USP34__HUWE1	16	1.45e-05	0.0138	1.4e-05	294	16	-27725	1.0	1.0	0.999999	3330	0	-27725
MAGEE1__RPL10	16	1.59e-05	0.0138	1.4e-05	295	15	-42349	1.0	1.0	0.999999	3297	0	-42349
HUWE1__DCAF12L1	16	1.66e-06	0.0138	1.4e-05	296	16	-20276	1.0	1.0	0.999999	3328	0	-20276
FBXW7__HUWE1	16	1.69e-06	0.0138	1.4e-05	297	15	-25756	1.0	1.0	0.999999	3288	0	-25756
USP24__RPL10	16	1.82e-05	0.0138	1.4e-05	298	16	-35182	1.0	1.0	0.999999	3327	0	-35182
HUWE1__USP29	16	1.91e-05	0.0138	1.4e-05	299	15	-21263	1.0	1.0	0.999999	3263	0	-21263
PLK1__BIRC6	16	2.14e-05	0.0138	1.4e-05	300	15	-37002	0.27613	0.61975	0.999999	1944	1	-37002
KEAP1__KEAP1	16	2.36e-09	0.0138	1.4e-05	301	15	-23463	0.99998	0.99998	0.999999	3215	0	-23463
KEAP1__DZIP3	16	2.38e-05	0.0138	1.4e-05	302	16	-15298	1.0	1.0	0.999999	3324	0	-15298
MAGEL2__KEAP1	16	2.48e-05	0.0138	1.4e-05	303	16	-18871	1.0	1.0	0.999999	3323	0	-18871
HUWE1__DCAF12L2	16	2.55e-05	0.0138	1.4e-05	304	15	-17511	1.0	1.0	0.999999	3314	0	-17511
HUWE1__MAGEE1	16	3.13e-05	0.0138	1.4e-05	305	15	-17333	1.0	1.0	0.999999	3249	0	-17333
FBXL7__KEAP1	16	3.14e-06	0.0138	1.4e-05	306	16	-18247	1.0	1.0	0.999999	3321	0	-18247
HUWE1__Usp17le	16	3.41e-05	0.0138	1.4e-05	307	16	-2063	1.0	1.0	0.999999	3318	0	-2063
MYCBP2__KEAP1	16	3.57e-05	0.0138	1.4e-05	308	15	-19333	1.0	1.0	0.999999	3317	0	-19333
HECW1__KEAP1	16	4.04e-05	0.0138	1.4e-05	309	15	-16086	1.0	1.0	0.999999	3254	0	-16086
NDN__KEAP1	16	4.55e-05	0.0138	1.4e-05	310	15	-18585	0.99942	0.99949	0.999999	3103	1	-18585
DCAF12L1__HUWE1	16	5.36e-05	0.0138	1.4e-05	311	15	-23939	1.0	1.0	0.999999	3241	0	-23939
KLHL9__KEAP1	16	5.79e-05	0.0138	1.4e-05	312	15	-18375	1.0	1.0	0.999999	3280	0	-18375
DCAF12L1__KEAP1	14	5.89e-05	0.0138	1.4e-05	313	14	-19949	1.0	1.0	0.999999	3310	0	-19949
HECW2__HUWE1	16	5.99e-05	0.0138	1.4e-05	314	15	-20025	0.9932	0.998	0.999999	2987	1	-20025
HUWE1__XM_006530360.3	16	6.69e-05	0.0138	1.4e-05	315	15	-26156	1.0	1.0	0.999999	3276	0	-26156
KEAP1__RPL22	16	7e-05	0.0138	1.4e-05	316	15	-15324	1.0	1.0	0.999999	3303	0	-15324
KEAP1__Usp17le	16	7.57e-05	0.0138	1.4e-05	317	15	-14041	1.0	1.0	0.999999	3299	0	-14041
KEAP1__HERC2	16	7.76e-05	0.0138	1.4e-05	318	15	-21329	1.0	1.0	0.999999	3273	0	-21329
RPL22__KEAP1	16	7.85e-05	0.0138	1.4e-05	319	15	-18604	1.0	1.0	0.999999	3294	0	-18604
OTUD7A__HUWE1	16	8.13e-05	0.0138	1.4e-05	320	15	-19507	1.0	1.0	0.999999	3259	0	-19507
USP13__HUWE1	16	8.47e-05	0.0138	1.4e-05	321	15	-16822	0.99967	0.9997	0.999999	3129	0	-16822
KEAP1__NDN	16	0.000101	0.0138	1.4e-05	322	15	-1869	1.0	1.0	0.999999	3291	0	-1869
UBR4__HECW1	16	0.000106	0.0138	1.4e-05	323	15	-10905	1.0	1.0	0.999999	3311	0	-10905
RNF213__HUWE1	16	0.000115	0.0138	1.4e-05	324	15	-26809	1.0	1.0	0.999999	3246	0	-26809
USP29__HUWE1	16	0.000142	0.0138	1.4e-05	325	14	-22194	1.0	1.0	0.999999	3253	0	-22194
UBR5__KEAP1	16	0.000146	0.0138	1.4e-05	326	15	-17608	1.0	1.0	0.999999	3296	0	-17608
UBR5__HUWE1	16	0.00016	0.0138	1.4e-05	327	15	-26191	0.99998	0.99998	0.999999	3210	0	-26191
KEAP1__USP29	16	0.000197	0.0138	1.4e-05	328	15	-19694	1.0	1.0	0.999999	3306	0	-19694
HUWE1__CYLD	16	0.000216	0.0138	1.4e-05	329	15	-20113	1.0	1.0	0.999999	3295	0	-20113
UBR4__OTUD7A	16	2.27e-05	0.0138	1.4e-05	330	15	-12976	0.99997	0.99997	0.999999	3205	0	-12976
RPL22__UBR4	16	0.000236	0.0138	1.4e-05	331	15	-12348	1.0	1.0	0.999999	3292	0	-12348
HUWE1__Usp32	16	0.00025	0.0138	1.4e-05	332	14	-15657	0.86841	0.97049	0.999999	2780	1	-15657
KEAP1__DCAF12L2	16	0.000255	0.0138	1.4e-05	333	15	-18864	1.0	1.0	0.999999	3268	0	-18864
KEAP1__UBR5	16	0.000267	0.0138	1.4e-05	334	15	-15951	1.0	1.0	0.999999	3316	0	-15951
HUWE1__USP24	16	0.00027	0.0138	1.4e-05	335	15	-18167	1.0	1.0	0.999999	3307	0	-18167
HUWE1__FBXW7	16	0.000275	0.0138	1.4e-05	336	14	-27714	1.0	1.0	0.999999	3284	0	-27714
FBXO25__KEAP1	16	0.000305	0.0138	1.4e-05	337	14	-18558	0.99913	0.99933	0.999999	3088	1	-18558
HERC2__UBR4	16	0.000312	0.0138	1.4e-05	338	15	-14829	1.0	1.0	0.999999	3282	0	-14829
OTUD7A__KEAP1	16	0.000313	0.0138	1.4e-05	339	15	-22641	1.0	1.0	0.999999	3278	0	-22641
UBR4__MAGEL2	16	0.00032	0.0138	1.4e-05	340	15	-15565	0.99976	0.99979	0.999999	3143	0	-15565
HUWE1__USP25	16	0.000325	0.0138	1.4e-05	341	14	-23992	0.99999	0.99998	0.999999	3217	0	-23992
HUWE1__HECW1	16	0.000334	0.0138	1.4e-05	342	15	-17265	1.0	1.0	0.999999	3304	0	-17265
NDN__HUWE1	16	0.000374	0.0138	1.4e-05	343	15	-18941	0.99938	0.99947	0.999999	3100	1	-18941
UBR4__KEAP1	16	0.000398	0.0138	1.4e-05	344	15	-30414	0.9996	0.99962	0.999999	3118	1	-30414
PDZRN3__KEAP1	16	0.000408	0.0138	1.4e-05	345	14	-24515	1.0	1.0	0.999999	3286	0	-24515
BIRC6__HUWE1	16	0.000409	0.0138	1.4e-05	346	14	-17691	0.97042	0.99375	0.999999	2916	1	-17691
FBXL7__UBR4	16	0.000436	0.0138	1.4e-05	347	15	-12302	0.99993	0.99994	0.999999	3186	0	-12302
Usp17le__KEAP1	16	0.000503	0.0138	1.4e-05	348	14	-15084	0.9996	0.99962	0.999999	3117	1	-15084
USP9X__KEAP1	16	0.000511	0.0138	1.4e-05	349	14	-16823	1.0	1.0	0.999999	3274	0	-16823
RPL22__HUWE1	16	0.000517	0.0138	1.4e-05	350	15	-17607	1.0	1.0	0.999999	3239	0	-17607
HUWE1__USP51	16	0.000584	0.0138	1.4e-05	351	15	-19893	1.0	1.0	0.999999	3261	0	-19893
MAGEE1__KEAP1	16	0.000604	0.0138	1.4e-05	352	15	-22016	1.0	1.0	0.999999	3298	0	-22016
HUWE1__MYCBP2	16	6.47e-05	0.0414	4.1e-05	353	15	-20314	0.99998	0.99998	0.999999	3214	0	-20314
RHOBTB2__HUWE1	16	0.000649	0.0414	4.1e-05	354	14	-21855	0.99995	0.99996	0.999999	3195	0	-21855
PDZRN3__HUWE1	16	0.000681	0.0414	4.1e-05	355	15	-22864	1.0	1.0	0.999999	3302	0	-22864
UBR5__UBR4	16	0.000682	0.0414	4.1e-05	356	15	-15025	1.0	1.0	0.999999	3267	0	-15025
RNF213__KEAP1	16	0.000691	0.0414	4.1e-05	357	15	-16808	0.9644	0.99253	0.999999	2904	1	-16808
UBR4__HERC2	16	0.000711	0.0414	4.1e-05	358	15	-15658	1.0	1.0	0.999999	3308	0	-15658
KEAP1__USP13	16	0.000736	0.0414	4.1e-05	359	15	-15899	0.99988	0.9999	0.999999	3172	0	-15899
HUWE1__USP13	16	0.000779	0.0414	4.1e-05	360	15	-23283	1.0	1.0	0.999999	3290	0	-23283
KEAP1__PDZRN3	16	0.000791	0.0551	5.5e-05	361	14	-17708	0.97327	0.99436	0.999999	2923	2	-17708
KEAP1__DCAF12L1	16	0.000821	0.0689	6.5e-05	362	15	-16495	0.98628	0.99667	0.999999	2963	1	-16495
USP29__UBR4	16	0.000844	0.0689	6.5e-05	363	15	-13849	1.0	1.0	0.999999	3266	0	-13849
KEAP1__Usp32	16	0.000864	0.0689	6.5e-05	364	15	-14452	1.0	1.0	0.999999	3247	0	-14452
FBXW7__UBR4	16	0.000873	0.0689	6.5e-05	365	15	-14719	1.0	1.0	0.999999	3285	0	-14719
HUWE1__CREBBP	16	0.000936	0.0689	6.5e-05	366	14	-2194	0.99976	0.99979	0.999999	3144	0	-2194
CREBBP__HUWE1	16	0.000937	0.0689	6.5e-05	367	15	-26501	1.0	1.0	0.999999	3275	0	-26501
KEAP1__MAGEL2	16	0.00094	0.0689	6.5e-05	368	15	-19031	1.0	1.0	0.999999	3315	0	-19031
UBR4__UBR4	16	0.000946	0.0689	6.5e-05	369	15	-22476	0.99995	0.99996	0.999999	3193	0	-22476
USP13__KEAP1	16	0.00095	0.0689	6.5e-05	370	15	-18903	1.0	1.0	0.999999	3287	0	-18903
KEAP1__CYLD	16	0.001	0.0689	6.5e-05	371	14	-17042	0.99858	0.9992	0.999999	3067	1	-17042
KEAP1__RHOBTB2	16	0.00102	0.0689	6.5e-05	372	15	-12478	1.0	1.0	0.999999	3235	0	-12478
UBR4__CREBBP	16	0.00102	0.0689	6.5e-05	373	15	-13964	0.99999	1.0	0.999999	3228	0	-13964
HUWE1__RPL22	16	0.00108	0.0689	6.5e-05	374	13	-18722	0.9999	0.99992	0.999999	3177	0	-18722
DZIP3__KEAP1	16	0.00144	0.0689	6.5e-05	375	15	-16779	1.0	1.0	0.999999	3257	0	-16779
KEAP1__USP51	16	0.00183	0.0689	6.5e-05	376	14	-19418	1.0	1.0	0.999999	3251	0	-19418
HUWE1__USP34	16	0.00194	0.0689	6.5e-05	377	14	-2032	1.0	1.0	0.999999	3279	0	-2032
FBXO25__HUWE1	16	0.00238	0.0965	9e-05	378	14	-1919	0.99014	0.99734	0.999999	2971	1	-1919
HERC1__HUWE1	16	0.00255	0.0965	9e-05	379	13	-18993	0.9996	0.99962	0.999999	3120	1	-18993
BIRC6__KEAP1	16	0.000257	0.0965	9e-05	380	14	-13919	1.0	1.0	0.999999	3312	0	-13919
USP34__KEAP1	16	0.00303	0.0965	9e-05	381	14	-1884	1.0	1.0	0.999999	3237	0	-1884
CYLD__UBR4	16	0.00391	0.0965	9e-05	382	14	-1269	0.99995	0.99996	0.999999	3192	0	-1269
CREBBP__KEAP1	16	0.0041	0.0965	9e-05	383	14	-21301	1.0	1.0	0.999999	3265	0	-21301
KEAP1__HERC1	16	0.00482	0.0965	9e-05	384	14	-13445	1.0	1.0	0.999999	3305	0	-13445
USP51__KEAP1	16	0.00519	0.124	0.000115	385	14	-15888	1.0	1.0	0.999999	3245	0	-15888
HUWE1__RHOBTB2	16	0.00524	0.124	0.000115	386	13	-14713	0.99997	0.99997	0.999999	3202	0	-14713
HUWE1__FBXL7	16	0.00678	0.124	0.000115	387	14	-21207	0.74854	0.93334	0.999999	2667	1	-21207
MYCBP2__HUWE1	16	0.00899	0.152	0.000139	388	13	-22561	1.0	1.0	0.999999	3258	0	-22561
XM_006530360.3__HUWE1	16	0.00921	0.152	0.000139	389	14	-20876	0.99997	0.99997	0.999999	3204	0	-20876
KEAP1__USP25	16	0.00966	0.152	0.000139	390	14	-16823	0.99997	0.99997	0.999999	3207	0	-16823
Control-256__RPL5	4	1.03e-06	0.0689	6.5e-05	391	4	-60961	1.0	1.0	0.999999	3252	0	-60961
USP15__UBR4	16	0.00122	0.152	0.000139	392	13	-10548	1.0	1.0	0.999999	3271	0	-10548
KEAP1__HECW2	16	0.0129	0.152	0.000139	393	14	-15738	1.0	1.0	0.999999	3269	0	-15738
UBR4__DCAF12L1	16	0.0171	0.179	0.000161	394	14	-12389	0.75854	0.93697	0.999999	2673	2	-12389
HUWE1__DZIP3	16	0.00183	0.179	0.000161	395	14	-2208	0.99999	1.0	0.999999	3227	0	-2208
KEAP1__USP34	16	0.0187	0.179	0.000161	396	14	-15964	1.0	1.0	0.999999	3232	0	-15964
USP25__HUWE1	16	0.019	0.179	0.000161	397	13	-15993	1.0	1.0	0.999999	3270	0	-15993
OTUD7A__UBR4	16	0.0209	0.179	0.000161	398	14	-11494	1.0	1.0	0.999999	3242	0	-11494
HUWE1__USP9X	16	0.0233	0.234	0.000208	399	13	-12178	0.9994	0.99948	0.999999	3101	1	-12178
HUWE1__HERC1	16	0.0233	0.234	0.000208	400	14	-16268	0.99937	0.99947	0.999999	3096	1	-16268
UBR4__FBXL7	16	0.0237	0.234	0.000208	401	14	-13724	1.0	1.0	0.999999	3234	0	-13724
UBR4__PDZRN3	16	0.0245	0.262	0.000232	402	14	-12274	1.0	1.0	0.999999	3250	0	-12274
USP9X__HUWE1	16	0.0289	0.029	0.000256	403	13	-23393	1.0	1.0	0.999999	3255	0	-23393
Control-637__RPL5	4	0.0295	0.179	0.000161	404	4	-58362	1.0	1.0	0.999999	3236	0	-58362
MAGEL2__UBR4	16	0.0327	0.372	0.000328	405	13	-14508	0.99998	0.99998	0.999999	3212	0	-14508
RPL5__Control-866	4	0.0331	0.207	0.000185	406	4	-61295	1.0	1.0	0.999999	3231	0	-61295
HECW2__UBR4	16	0.0345	0.427	0.000375	407	13	-11201	0.99941	0.99949	0.999999	3102	1	-11201
Control-728__RPL5	4	0.0367	0.207	0.000185	408	4	-60251	1.0	1.0	0.999999	3230	0	-60251
UBR4__USP25	16	0.00478	0.593	0.000518	409	13	-11655	0.99933	0.99945	0.999999	3095	1	-11655
RNF213__UBR4	16	0.0517	0.62	0.000541	410	13	-12622	0.98602	0.99663	0.999999	2961	2	-12622
KEAP1__CREBBP	16	0.0589	0.676	0.000587	411	12	-14777	1.0	1.0	0.999999	3233	0	-14777
KEAP1__FBXO25	16	0.0792	0.00010064	0.000871	412	13	-11311	0.99995	0.99996	0.999999	3194	0	-11311
HUWE1__FBXO25	16	0.0841	0.00010339	0.000893	413	13	-22341	0.99999	0.99999	0.999999	3222	0	-22341
UBR4__NDN	16	0.0976	0.00011442	0.000976	414	13	-15976	0.99989	0.99991	0.999999	3176	0	-15976
USP24__HUWE1	16	0.0984	0.00011442	0.000976	415	13	-14184	0.99976	0.99979	0.999999	3145	0	-14184
Control-736__RPL5	4	0.102	0.4	0.000352	416	4	-58345	0.99999	0.99999	0.999999	3221	0	-58345
Usp32__HUWE1	16	0.106	0.00012545	0.001068	417	13	-15521	1.0	1.0	0.999999	3260	0	-15521
RPL5__Control-879	4	0.119	0.455	0.000398	418	4	-61194	0.99999	0.99998	0.999999	3220	0	-61194
KEAP1__USP15	16	0.133	0.00014751	0.001243	419	13	-13908	1.0	1.0	0.999999	3293	0	-13908
MAGEE1__UBR4	16	0.136	0.00014751	0.001243	420	13	-14932	0.97301	0.99431	0.999999	2922	2	-14932
USP28__UBR4	16	0.161	0.00016405	0.001373	421	13	-0.99357	1.0	1.0	0.999999	3240	0	-0.99357
UBR4__Usp17le	16	0.167	0.00016681	0.001393	422	13	-1377	0.99783	0.99906	0.999999	3039	1	-1377
KLHL9__UBR4	16	0.169	0.00017232	0.001436	423	13	-12023	1.0	1.0	0.999999	3277	0	-12023
Control-934__RPL5	4	0.179	0.758	0.000658	424	4	-56559	0.99998	0.99998	0.999999	3213	0	-56559
UBR4__XM_006530360.3	16	0.193	0.00018887	0.001563	425	13	-1381	1.0	1.0	0.999999	3244	0	-1381
DCAF12L1__UBR4	16	0.239	0.00021644	0.001762	426	13	-10091	0.99982	0.99984	0.999999	3157	0	-10091
RPL5__Control-82	4	0.251	0.00010891	0.000936	427	4	-49987	0.99997	0.99997	0.999999	3209	0	-49987
Control-34__RPL5	4	0.255	0.00010891	0.000936	428	4	-54499	0.99997	0.99997	0.999999	3208	0	-54499
RPL5__Control-532	4	0.272	0.00011167	0.000957	429	4	-51969	0.99997	0.99997	0.999999	3203	0	-51969
CREBBP__UBR4	16	0.283	0.00027434	0.002209	430	13	-14529	0.99915	0.99934	0.999999	3089	1	-14529
KEAP1__USP24	16	0.3	0.00029088	0.002332	431	13	-11794	0.99877	0.99925	0.999999	3074	1	-11794
Control-543__RPL5	4	0.366	0.00013648	0.001159	432	4	-57587	0.99996	0.99996	0.999999	3201	0	-57587
Control-879__RPL5	4	0.0372	0.00013924	0.001179	433	4	-56799	0.99996	0.99996	0.999999	3200	0	-56799
RPL5__Control-29	4	0.446	0.00015302	0.001284	434	4	-58681	0.99996	0.99996	0.999999	3198	0	-58681
Control-64__RPL5	4	0.447	0.00015302	0.001284	435	4	-59752	0.99996	0.99996	0.999999	3197	0	-59752
RPL5__Control-34	4	0.55	0.00018887	0.001563	436	4	-51802	0.99994	0.99995	0.999999	3191	0	-51802
RPL5__Control-64	4	0.552	0.00018887	0.001563	437	4	-47234	0.99994	0.99995	0.999999	3190	0	-47234
RPL5__Control-436	4	0.567	0.00019162	0.001582	438	4	-51232	0.99994	0.99995	0.999999	3189	0	-51232
UBR4__USP29	16	0.571	0.00051973	0.004066	439	12	-0.99307	0.99855	0.99919	0.999999	3066	1	-0.99307
RPL5__Control-637	4	0.585	0.00019438	0.001594	440	4	-50521	0.99994	0.99995	0.999999	3188	0	-50521
Control-608__RPL5	4	0.587	0.00019438	0.001594	441	4	-55914	0.99994	0.99995	0.999999	3187	0	-55914
Control-29__RPL5	4	0.588	0.00019438	0.001594	442	4	-6263	0.99987	0.9999	0.999999	3171	0	-6263
DCAF12L2__UBR4	16	0.662	0.0005859	0.004554	443	12	-12518	0.96947	0.99355	0.999999	2913	1	-12518
Control-256__PLK1	4	0.669	0.00021092	0.001725	444	4	-50276	0.99993	0.99995	0.999999	3185	0	-50276
RPL5__Control-612	4	0.0691	0.00021644	0.001762	445	4	-50196	0.99993	0.99994	0.999999	3184	0	-50196
RPL5__Control-307	4	0.7	0.00021919	0.001781	446	4	-5601	0.99993	0.99994	0.999999	3183	0	-5601
Control-612__RPL5	4	0.722	0.00023022	0.001866	447	4	-45493	0.99993	0.99994	0.999999	3182	0	-45493
Control-82__RPL5	4	0.0782	0.00024401	0.001974	448	4	-58251	0.99992	0.99994	0.999999	3181	0	-58251
KEAP1__USP9X	16	0.0805	0.00069618	0.005365	449	11	-17881	0.99831	0.99914	0.999999	3056	1	-17881
Control-436__RPL5	4	0.814	0.00025504	0.002058	450	4	-55923	0.99992	0.99993	0.999999	3180	0	-55923
RHOBTB2__KEAP1	16	0.859	0.0007596	0.005816	451	12	-11052	0.9213	0.98427	0.999999	2849	2	-11052
RPL5__Control-608	4	0.871	0.00027985	0.002248	452	4	-56314	0.99991	0.99993	0.999999	3179	0	-56314
Control-34__PLK1	4	0.00010058	0.00032121	0.002569	453	4	-54288	0.9999	0.99992	0.999999	3178	0	-54288
KEAP1__BIRC6	16	0.00010325	0.00090849	0.006854	454	12	-0.78325	0.99823	0.99912	0.999999	3051	1	-0.78325
Control-866__RPL5	4	0.00010925	0.00034051	0.002717	455	4	-55708	0.99989	0.99991	0.999999	3174	0	-55708
Control-532__RPL5	4	0.00011992	0.00038738	0.003084	456	4	-50186	0.99988	0.9999	0.999999	3173	0	-50186
UBR4__KLHL9	16	0.00012441	0.0010905	0.008107	457	12	-13347	0.97356	0.99442	0.999999	2925	1	-13347
Control-64__PLK1	4	0.00012923	0.00042874	0.003406	458	4	-50179	0.99987	0.9999	0.999999	3170	0	-50179
XM_006530360.3__UBR4	16	0.00013132	0.0011539	0.008543	459	12	-10296	0.99999	1.0	0.999999	3224	0	-10296
HERC1__UBR4	16	0.00013871	0.0011925	0.008793	460	12	-0.69362	0.99989	0.99991	0.999999	3175	0	-0.69362
RPL10__Control-64	4	0.00014117	0.0004701	0.003727	461	4	-32154	0.99986	0.99989	0.999999	3168	0	-32154
Control-879__PLK1	4	0.00014238	0.00047285	0.00374	462	4	-44084	0.99986	0.99989	0.999999	3166	0	-44084
PLK1__Control-934	4	0.00014344	0.00047561	0.003754	463	4	-40304	0.99986	0.99989	0.999999	3165	0	-40304
Control-307__RPL5	4	0.00014682	0.00048388	0.003811	464	4	-54151	0.99985	0.99989	0.999999	3164	0	-54151
Control-736__RPL10	4	0.00015105	0.00049767	0.003911	465	4	-41816	0.99985	0.99989	0.999999	3163	0	-41816
Control-64__RPL10	4	0.0001528	0.00051697	0.004053	466	4	-45191	0.99985	0.99989	0.999999	3162	0	-45191
RPL5__Control-934	4	0.00015585	0.00052524	0.0041	467	4	-48612	0.99984	0.99988	0.999999	3161	0	-48612
MYCBP2__UBR4	16	0.00015713	0.0013579	0.009891	468	12	-0.84137	0.99307	0.99798	0.999999	2986	2	-0.84137
RPL5__Control-256	4	0.00016768	0.00058038	0.004521	469	4	-53156	0.99983	0.99987	0.999999	3159	0	-53156
Control-543__PLK1	4	0.00017552	0.0006052	0.004694	470	4	-47117	0.99982	0.99986	0.999999	3158	0	-47117
UBR4__MAGEE1	16	0.00017619	0.0015564	0.011156	471	12	-11992	1.0	1.0	0.999999	3283	0	-11992
PLK1__Control-543	4	0.00018472	0.00063828	0.00494	472	4	-44338	0.99982	0.99985	0.999999	3155	0	-44338
Control-637__RPL10	4	0.00019296	0.0006824	0.00527	473	4	-44724	0.99981	0.99984	0.999999	3154	0	-44724
UBR4__USP34	16	0.00019297	0.0016833	0.012017	474	12	-10496	0.9826	0.99618	0.999999	2950	2	-10496
UBR4__UBR5	16	0.00019317	0.0016833	0.012017	475	12	-12526	0.99958	0.99961	0.999999	3113	1	-12526
Control-543__RPL10	4	0.00020622	0.00070721	0.005438	476	4	-43969	0.99979	0.99982	0.999999	3152	0	-43969
UBR4__DCAF12L2	16	0.00021694	0.0018321	0.013002	477	12	-10216	1.0	1.0	0.999999	3256	0	-10216
PLK1__Control-436	4	0.00022353	0.00074857	0.005744	478	4	-43483	0.99978	0.9998	0.999999	3149	0	-43483
Control-728__PLK1	4	0.00023149	0.0007789	0.005938	479	4	-52168	0.99977	0.9998	0.999999	3148	0	-52168
UBR4__FBXO25	16	0.00023155	0.0019424	0.013704	480	12	-11541	1.0	1.0	0.999999	3281	0	-11541
Control-736__PLK1	4	0.00023193	0.0007789	0.005938	481	4	-47303	0.99977	0.99979	0.999999	3147	0	-47303
RPL10__Control-34	4	0.00023782	0.0007982	0.006073	482	4	-5037	0.99886	0.99897	0.999999	3078	0	-5037
USP51__UBR4	16	0.00024412	0.0020748	0.014609	483	11	-0.90424	0.9998	0.99982	0.999999	3153	0	-0.90424
UBR4__USP15	16	0.00024526	0.0020858	0.014658	484	12	-0.89574	0.99933	0.99945	0.999999	3094	1	-0.89574
RPL10__Control-436	4	0.00025384	0.00085886	0.00652	485	4	-46014	0.99975	0.99976	0.999999	3142	0	-46014
UBR4__USP28	16	0.00025738	0.0022237	0.015505	486	11	-17409	0.95697	0.99104	0.999999	2898	1	-17409
Control-532__RPL10	4	0.00026259	0.00087264	0.006611	487	4	-42876	0.99974	0.99975	0.999999	3141	0	-42876
Control-637__PLK1	4	0.00026888	0.00090297	0.006826	488	4	-54009	0.99973	0.99975	0.999999	3140	0	-54009
RPL5__Control-543	4	0.00027379	0.00092779	0.006985	489	4	-56379	0.99973	0.99973	0.999999	3139	0	-56379
RPL5__Control-736	4	0.00028229	0.00096914	0.007281	490	4	-54758	0.99972	0.99972	0.999999	3138	0	-54758
Control-934__PLK1	4	0.00028458	0.00097466	0.007307	491	4	-49509	0.99972	0.99971	0.999999	3137	0	-49509
RPL10__Control-307	4	0.00030335	0.0010353	0.007729	492	4	-3688	0.9997	0.9997	0.999999	3134	0	-3688
Control-82__PLK1	4	0.00030362	0.0010353	0.007729	493	4	-4.49	0.9997	0.9997	0.999999	3133	0	-4.49
Control-866__PLK1	4	0.00031376	0.0010822	0.008063	494	4	-55288	0.99969	0.99969	0.999999	3132	0	-55288
RPL10__Control-608	4	0.00031969	0.0010987	0.008152	495	4	-41321	0.99968	0.99968	0.999999	3131	0	-41321
PLK1__Control-34	4	0.00034425	0.001187	0.00877	496	4	-40262	0.99966	0.99966	0.999999	3127	0	-40262
PLK1__Control-256	4	0.00035434	0.0012256	0.009018	497	4	-38246	0.99965	0.99965	0.999999	3126	0	-38246
PLK1__Control-307	4	0.00036373	0.0012476	0.009162	498	4	-39305	0.99964	0.99965	0.999999	3125	0	-39305
Control-866__RPL10	4	0.00036435	0.0012504	0.009163	499	4	-40341	0.99964	0.99965	0.999999	3124	0	-40341
Control-307__PLK1	4	0.00037581	0.0012862	0.009407	500	4	-53452	0.99962	0.99964	0.999999	3122	0	-53452
PLK1__Control-608	4	0.0003777	0.0012917	0.009428	501	4	-45815	0.99962	0.99964	0.999999	3121	0	-45815
RPL10__Control-532	4	0.00039759	0.0013717	0.009971	502	4	-49517	0.9996	0.99962	0.999999	3119	0	-49517
Control-436__RPL10	4	0.00040384	0.0013882	0.010071	503	4	-44805	0.9996	0.99962	0.999999	3116	0	-44805
Control-879__RPL10	4	0.00041017	0.001402	0.010151	504	4	-45501	0.99959	0.99961	0.999999	3115	0	-45501
PLK1__Control-29	4	0.00042372	0.0014572	0.010529	505	4	-50371	0.99958	0.9996	0.999999	3112	0	-50371
RPL10__Control-612	4	0.00043621	0.0014958	0.010784	506	4	-3623	0.99956	0.99959	0.999999	3111	0	-3623
Control-532__PLK1	4	0.00043761	0.0014985	0.010784	507	4	-55511	0.99956	0.99959	0.999999	3110	0	-55511
RPL10__Control-728	4	0.0004522	0.0015454	0.011099	508	4	-49086	0.99955	0.99958	0.999999	3109	0	-49086
RPL10__Control-543	4	0.00052974	0.0017991	0.012818	509	4	-4842	0.99608	0.99605	0.999999	3016	0	-4842
Control-29__PLK1	4	0.00053804	0.0018239	0.012969	510	4	-50609	0.99946	0.99951	0.999999	3107	0	-50609
HUWE1__Control-728	4	0.00054796	0.0018514	0.013113	511	4	-2383	0.99945	0.9995	0.999999	3106	0	-2383
UBR4__USP51	16	0.00055236	0.0043522	0.029544	512	11	-0.90991	0.99945	0.99952	0.999999	3105	1	-0.90991
Control-29__RPL10	4	0.00055339	0.001868	0.013205	513	4	-44123	0.99945	0.99949	0.999999	3104	0	-44123
UBR4__DZIP3	16	0.0005735	0.0044845	0.030328	514	11	-10897	0.95587	0.99086	0.999999	2896	2	-10897
USP24__KEAP1	16	0.00061049	0.0047382	0.031923	515	11	-11919	0.95328	0.99033	0.999999	2892	2	-11919
Control-256__RPL10	4	0.00062218	0.0021023	0.014736	516	4	-34554	0.99938	0.99943	0.999999	3099	0	-34554
Control-436__PLK1	4	0.0006231	0.0021051	0.014736	517	4	-36676	0.99938	0.99943	0.999999	3098	0	-36676
Control-532__HUWE1	4	0.00062493	0.0021161	0.014784	518	4	-25035	0.99938	0.99943	0.999999	3097	0	-25035
HUWE1__BIRC6	16	0.00063608	0.0048954	0.032858	519	11	-13244	0.99953	0.99957	0.999999	3108	1	-13244
UBR4__USP24	16	0.00071219	0.005444	0.035937	520	11	-0.81187	0.85742	0.96775	0.999999	2767	3	-0.81187
PLK1__Control-64	4	0.0007526	0.0025435	0.017701	521	4	-38678	0.99925	0.99933	0.999999	3093	0	-38678
Control-728__RPL10	4	0.00078097	0.002651	0.018414	522	4	-20178	0.99922	0.99931	0.999999	3092	0	-20178
PDZRN3__UBR4	16	0.00081557	0.0061609	0.039935	523	11	-1133	1.0	1.0	0.999999	3248	0	-1133
Control-612__PLK1	4	0.00083324	0.0028275	0.019601	524	4	-42567	0.99917	0.99926	0.999999	3090	0	-42567
RPL10__Control-29	4	0.00089469	0.0030536	0.021106	525	4	-34729	0.99911	0.99921	0.999999	3086	0	-34729
RPL5__Control-728	4	0.00089649	0.0030563	0.021106	526	4	-48134	0.9991	0.99921	0.999999	3085	0	-48134
Control-543__HUWE1	4	0.00090253	0.0030784	0.021218	527	4	-2207	0.9991	0.9992	0.999999	3084	0	-2207
HUWE1__Control-34	4	0.00092512	0.0031859	0.021917	528	4	-14602	0.99907	0.9992	0.999999	3083	0	-14602
DZIP3__UBR4	16	0.00097226	0.0073079	0.046612	529	11	-0.85713	0.99986	0.99988	0.999999	3167	0	-0.85713
USP13__UBR4	16	0.0010423	0.0077904	0.049357	530	11	-10894	0.99867	0.99922	0.999999	3072	1	-10894
PLK1__Control-866	4	0.0010438	0.0036188	0.024847	531	4	-42114	0.99896	0.99909	0.999999	3082	0	-42114
UBR4__RNF213	16	0.001069	0.0079558	0.050139	532	11	-1081	0.99999	0.99998	0.999999	3218	0	-1081
UBR4__CYLD	16	0.0010699	0.0079586	0.050139	533	11	-11075	0.99987	0.99989	0.999999	3169	0	-11075
Control-34__KEAP1	4	0.0010904	0.003798	0.026028	534	4	-20221	0.99891	0.99903	0.999999	3080	0	-20221
HUWE1__Control-866	4	0.0010995	0.0038394	0.026261	535	4	-17073	0.9989	0.99901	0.999999	3079	0	-17073
Control-82__RPL10	4	0.0011041	0.0038587	0.026343	536	4	-44758	0.99745	0.99753	0.999999	3032	0	-44758
BIRC6__UBR4	16	0.0011228	0.0082894	0.052132	537	11	-0.79115	0.99976	0.9998	0.999999	3146	0	-0.79115
HECW1__UBR4	16	0.001128	0.0083198	0.052231	538	11	-0.98705	0.99999	0.99998	0.999999	3216	0	-0.98705
Control-307__RPL10	4	0.0011662	0.0041068	0.027984	539	4	-41903	0.99883	0.99895	0.999999	3077	0	-41903
PLK1__Control-879	4	0.0012275	0.0043329	0.029469	540	4	-32885	0.99877	0.99888	0.999999	3075	0	-32885
Control-307__HUWE1	4	0.0012567	0.0044377	0.030067	541	4	-1868	0.99874	0.99886	0.999999	3073	0	-1868
RPL10__Control-82	4	0.0013337	0.0047051	0.031759	542	4	-41472	0.99509	0.99511	0.999999	3002	0	-41472
Control-29__KEAP1	4	0.0013746	0.0048678	0.032734	543	4	-12827	0.99863	0.99877	0.999999	3071	0	-12827
Usp17le__UBR4	16	0.0013757	0.010015	0.062332	544	11	-0.96702	0.99614	0.99885	0.999999	3017	1	-0.96702
Control-866__KEAP1	4	0.0013879	0.0049119	0.032908	545	4	-16643	0.99861	0.99876	0.999999	3070	0	-16643
PLK1__Control-637	4	0.0014005	0.004956	0.033142	546	4	-38794	0.9986	0.99875	0.999999	3069	0	-38794
PLK1__Control-736	4	0.0014149	0.0050056	0.033411	547	4	-37666	0.99859	0.99873	0.999999	3068	0	-37666
RPL10__Control-866	4	0.0014278	0.0050415	0.033588	548	4	-47199	0.99843	0.99857	0.999999	3061	0	-47199
UBR4__MYCBP2	16	0.0014409	0.010437	0.064733	549	11	-0.96532	1.0	1.0	0.999999	3238	0	-0.96532
FBXO25__UBR4	16	0.0014654	0.010561	0.065277	550	11	-0.80841	0.99999	0.99999	0.999999	3223	0	-0.80841
PLK1__Control-82	4	0.0014918	0.00524	0.034846	551	4	-3679	0.99851	0.99867	0.999999	3065	0	-3679
Control-29__HUWE1	4	0.0015042	0.0052951	0.035148	552	4	-14253	0.9985	0.99865	0.999999	3064	0	-14253
RPL10__Control-637	4	0.0015244	0.0053448	0.035412	553	4	-48442	0.99717	0.99718	0.999999	3028	0	-48442
Control-728__KEAP1	4	0.0015328	0.0053696	0.03551	554	4	-24025	0.99847	0.99861	0.999999	3063	0	-24025
Control-608__HUWE1	4	0.0016159	0.0056784	0.037415	555	4	-16463	0.99838	0.99852	0.999999	3060	0	-16463
Control-934__RPL10	4	0.001622	0.0056922	0.037437	556	4	-34597	0.99838	0.99852	0.999999	3059	0	-34597
Control-879__HUWE1	4	0.001656	0.0057942	0.038038	557	4	-18497	0.99834	0.99849	0.999999	3058	0	-18497
RPL10__Control-934	4	0.0016613	0.005808	0.038059	558	4	-49385	0.99458	0.99465	0.999999	2999	0	-49385
HUWE1__Control-736	4	0.0016858	0.0058879	0.038513	559	4	-17717	0.99831	0.99847	0.999999	3057	0	-17717
HUWE1__Control-543	4	0.0017013	0.0059458	0.038821	560	4	-13841	0.9983	0.99846	0.999999	3055	0	-13841
NDN__UBR4	16	0.0017017	0.012009	0.073969	561	10	-11898	0.98725	0.99682	0.999999	2965	2	-11898
Control-866__HUWE1	4	0.0017574	0.0061195	0.039882	562	4	-15477	0.99824	0.99841	0.999999	3054	0	-15477
RPL10__Control-736	4	0.0017604	0.0061306	0.039882	563	4	-45295	0.99824	0.99841	0.999999	3053	0	-45295
KEAP1__Control-637	4	0.0017644	0.0061526	0.039935	564	4	-15259	0.99824	0.9984	0.999999	3052	0	-15259
Control-608__PLK1	4	0.0018088	0.0062822	0.040648	565	4	-49326	0.99819	0.99835	0.999999	3050	0	-49326
Control-256__HUWE1	4	0.001946	0.0067344	0.043495	566	4	-15265	0.99805	0.99819	0.999999	3046	0	-15265
RPL10__Control-256	4	0.0019851	0.006886	0.044394	567	4	-36606	0.99801	0.99815	0.999999	3045	0	-36606
Control-608__RPL10	4	0.0020003	0.0069522	0.044741	568	4	-48149	0.99531	0.99534	0.999999	3005	0	-48149
Control-64__KEAP1	4	0.0020147	0.0069991	0.044962	569	4	-15702	0.99799	0.99813	0.999999	3044	0	-15702
RPL10__Control-879	4	0.0020267	0.007028	0.045067	570	4	-47767	0.99765	0.99777	0.999999	3035	0	-47767
Control-728__HUWE1	4	0.0020336	0.0070542	0.045155	571	4	-21781	0.99797	0.99812	0.999999	3043	0	-21781
KEAP1__Control-879	4	0.0020796	0.0072059	0.046043	572	4	-20503	0.99792	0.99805	0.999999	3042	0	-20503
Control-934__KEAP1	4	0.002108	0.0073382	0.046722	573	4	-16077	0.99789	0.99802	0.999999	3041	0	-16077
Control-612__RPL10	4	0.0021494	0.0074926	0.047621	574	4	-39942	0.99785	0.99796	0.999999	3040	0	-39942
UBR4__Control-866	4	0.0022336	0.0077931	0.049357	575	4	-1681	0.99777	0.99789	0.999999	3038	0	-1681
Control-637__HUWE1	4	0.0022678	0.007931	0.050139	576	4	-23082	0.99773	0.99785	0.999999	3037	0	-23082
USP25__UBR4	16	0.0023192	0.015519	0.094135	577	10	-0.86722	0.99408	0.99822	0.999999	2995	1	-0.86722
HUWE1__Control-64	4	0.002462	0.008612	0.053972	578	4	-19847	0.99754	0.99761	0.999999	3034	0	-19847
Control-532__KEAP1	4	0.0025717	0.0089815	0.056189	579	4	-16084	0.99743	0.99749	0.999999	3031	0	-16084
HUWE1__Control-307	4	0.0026386	0.009191	0.0574	580	4	-17326	0.99736	0.99739	0.999999	3030	0	-17326
OTUD7A__HERC2	16	0.0027215	0.017785	0.107095	581	10	-0.76649	0.99999	1.0	0.999999	3225	0	-0.76649
KEAP1__Control-934	4	0.0027415	0.0095936	0.05981	582	4	-14236	0.99726	0.99727	0.999999	3029	0	-14236
UBR4__Control-29	4	0.002927	0.010283	0.063885	583	4	-1754	0.99707	0.99711	0.999999	3027	0	-1754
HUWE1__Control-29	4	0.0030067	0.01055	0.065277	584	4	-22272	0.99699	0.99702	0.999999	3025	0	-22272
Control-637__KEAP1	4	0.0033599	0.011849	0.073109	585	4	-17389	0.99664	0.99666	0.999999	3022	0	-17389
KEAP1__Control-543	4	0.0034137	0.012042	0.074037	586	4	-0.91412	0.99659	0.9966	0.999999	3021	0	-0.91412
KEAP1__Control-256	4	0.0034235	0.012061	0.074037	587	4	-14668	0.99658	0.99659	0.999999	3020	0	-14668
FBXW7__HERC2	16	0.0036943	0.023159	0.13746	588	10	-0.70971	0.81054	0.95593	0.999999	2719	1	-0.70971
Control-256__KEAP1	4	0.0037732	0.01331	0.081565	589	4	-1.43	0.99623	0.99619	0.999999	3018	0	-1.43
UBR4__RPL22	15	0.003879	0.023746	0.140482	590	9	-0.98851	0.99971	0.99972	0.999999	3136	0	-0.98851
KEAP1__Control-608	4	0.0040158	0.014093	0.086216	591	4	-16692	0.99598	0.99596	0.999999	3014	0	-16692
KEAP1__Control-436	4	0.0041187	0.014441	0.088191	592	4	-15767	0.99588	0.99585	0.999999	3013	0	-15767
UBR4__Control-436	4	0.0041263	0.014474	0.088243	593	4	-11571	0.99587	0.99584	0.999999	3011	0	-11571
Control-82__KEAP1	4	0.0043324	0.01513	0.092088	594	4	-11283	0.99567	0.99565	0.999999	3010	0	-11283
Control-543__KEAP1	4	0.0043955	0.015356	0.093306	595	4	-2.13	0.9956	0.9956	0.999999	3009	0	-2.13
Control-736__KEAP1	4	0.0046198	0.016043	0.097148	596	4	-14546	0.99538	0.99541	0.999999	3008	0	-14546
Control-64__UBR4	4	0.0046507	0.016136	0.097551	597	4	-0.95638	0.99535	0.99537	0.999999	3006	0	-0.95638
Control-436__KEAP1	4	0.0049105	0.01701	0.102662	598	4	-14939	0.99509	0.99511	0.999999	3003	0	-14939
Control-82__HUWE1	4	0.0051518	0.017804	0.107095	599	4	-23056	0.99485	0.9949	0.999999	3001	0	-23056
PLK1__Control-728	4	0.0055022	0.018905	0.113522	600	4	-38461	0.9945	0.99456	0.999999	2997	0	-38461
UBR4__Control-256	4	0.0057527	0.019768	0.118506	601	4	-0.93382	0.99425	0.99426	0.999999	2996	0	-0.93382
UBR4__BIRC6	16	0.0058564	0.03494	0.205352	602	10	-0.78885	0.97972	0.99583	0.999999	2944	1	-0.78885
Control-934__HUWE1	4	0.0059942	0.020578	0.12316	603	4	-22245	0.99401	0.99408	0.999999	2994	0	-22245
KEAP1__Control-82	4	0.0061637	0.021138	0.126299	604	4	-10059	0.99384	0.99387	0.999999	2993	0	-10059
KEAP1__Control-532	4	0.0062562	0.021447	0.127932	605	4	-16909	0.99374	0.99379	0.999999	2992	0	-16909
USP15__FBXW7	16	0.006266	0.037027	0.217264	606	10	-0.53425	0.91016	0.98115	0.999999	2832	1	-0.53425
Control-436__HUWE1	4	0.0064628	0.02221	0.132268	607	4	-0.9386	0.99354	0.99359	0.999999	2990	0	-0.9386
UBR4__USP13	16	0.006492	0.038166	0.22358	608	10	-0.79757	0.99963	0.99965	0.999999	3123	1	-0.79757
Control-637__UBR4	4	0.0067126	0.02301	0.136803	609	4	-0.9367	0.99329	0.99332	0.999999	2988	0	-0.9367
PLK1__Control-532	4	0.0068403	0.02339	0.138606	610	3	-3.61	0.9898	0.99001	0.999999	2970	0	-3.61
HUWE1__Control-879	4	0.0073702	0.025034	0.147855	611	4	-15853	0.99263	0.99264	0.999999	2983	0	-15853
Control-64__HUWE1	4	0.0074259	0.025213	0.148669	612	4	-20812	0.99257	0.9926	0.999999	2982	0	-20812
OTUD7A__FBXW7	16	0.010652	0.056749	0.325539	613	9	-0.66474	0.62217	0.88252	0.999999	2556	4	-0.66474
PLK1__Control-612	4	0.011076	0.034088	0.200674	614	3	-39197	0.87902	0.87863	0.999999	2793	0	-39197
UBR4__HECW2	16	0.012649	0.065443	0.373617	615	9	-0.68935	0.99813	0.99911	0.999999	3048	1	-0.68935
Control-736__HUWE1	4	0.014201	0.041304	0.240782	616	3	-22267	0.98453	0.98463	0.999999	2956	0	-22267
FBXW7__KLHL9	16	0.016577	0.081702	0.460583	617	9	-0.6031	0.99746	0.999	0.999999	3033	1	-0.6031
HUWE1__Control-612	4	0.017598	0.048864	0.283933	618	3	-19186	0.99043	0.99059	0.999999	2974	0	-19186
FBXW7__FBXW7	16	0.017978	0.087415	0.491246	619	9	-0.45377	0.10577	0.34922	0.752288	1380	3	-0.45377
KEAP1__Control-64	4	0.018321	0.05043	0.292559	620	3	-1709	0.95937	0.95894	0.999999	2900	0	-1709
USP9X__UBR4	16	0.019353	0.092777	0.519756	621	9	-0.55364	0.099785	0.33568	0.740497	1339	3	-0.55364
KEAP1__Control-34	4	0.019358	0.052837	0.306028	622	3	-17233	0.97349	0.97335	0.999999	2924	0	-17233
HUWE1__Control-532	4	0.019821	0.053805	0.310753	623	3	-13591	0.97957	0.97957	0.999999	2942	0	-13591
KEAP1__Control-29	4	0.019867	0.053887	0.310753	624	3	-18573	0.98627	0.98639	0.999999	2962	0	-18573
HUWE1__Control-637	4	0.019886	0.053912	0.310753	625	3	-18202	0.96475	0.96441	0.999999	2905	0	-18202
Control-34__RPL10	4	0.020271	0.054687	0.314713	626	3	-28292	0.29768	0.45394	0.86523	1991	1	-28292
RPL10__wildtype-I-SceI	4	0.020769	0.055746	0.320293	627	3	-20941	0.98379	0.98384	0.999999	2952	0	-20941
RPL5__wildtype-I-SceI	2	0.021197	0.038911	0.2272	628	2	-30882	0.9788	0.97903	0.999999	2939	0	-30882
wildtype-PacI__RPL5	2	0.021197	0.038911	0.2272	629	2	-20338	0.9788	0.97903	0.999999	2938	0	-20338
FBXL7__HERC2	16	0.022391	0.10456	0.583935	630	9	-0.41603	0.9952	0.99853	0.999999	3004	2	-0.41603
Control-532__UBR4	4	0.022629	0.059746	0.342184	631	3	-15838	0.73414	0.7644	0.999999	2653	1	-15838
HERC2__FBXW7	16	0.022905	0.10659	0.594328	632	9	-0.57139	0.99297	0.99796	0.999999	2984	1	-0.57139
wildtype-PacI__RPL10	2	0.023676	0.04338	0.252475	633	2	-20618	0.97632	0.97667	0.999999	2933	0	-20618
USP34__UBR4	16	0.024127	0.11136	0.619049	634	9	-0.63245	0.97087	0.99383	0.999999	2919	3	-0.63245
HERC2__MYCBP2	16	0.024359	0.1122	0.62276	635	9	-0.44779	0.83586	0.96269	0.999999	2750	2	-0.44779
Control-34__UBR4	4	0.026905	0.069201	0.394444	636	3	-12699	0.99144	0.99153	0.999999	2978	0	-12699
Control-256__UBR4	4	0.026961	0.069336	0.394588	637	3	-13044	0.99041	0.99058	0.999999	2973	0	-13044
KEAP1__Control-307	4	0.028255	0.07209	0.409614	638	3	-13997	0.21348	0.37428	0.78462	1768	1	-13997
HUWE1__Control-608	4	0.028324	0.072231	0.409765	639	3	-20442	0.76889	0.78655	0.999999	2681	1	-20442
FBXW7__DCAF12L2	16	0.02854	0.12584	0.694172	640	8	-0.38031	0.9258	0.98557	0.999999	2857	3	-0.38031
HUWE1__Control-82	4	0.029038	0.073808	0.418051	641	3	-13238	0.98645	0.98661	0.999999	2964	0	-13238
KEAP1__Control-728	4	0.029108	0.073943	0.418157	642	3	-14231	0.95584	0.95549	0.999999	2895	0	-14231
USP24__UBR4	16	0.031027	0.13357	0.734531	643	8	-0.53322	0.8644	0.96952	0.999999	2774	3	-0.53322
wildtype-PacI__HUWE1	4	0.03154	0.079298	0.447732	644	3	-12719	0.99061	0.99077	0.999999	2975	0	-12719
RHOBTB2__UBR4	15	0.034088	0.13919	0.760771	645	8	-0.62989	0.98792	0.99596	0.999999	2967	2	-0.62989
wildtype-PacI__PLK1	2	0.034295	0.061889	0.353889	646	2	-16399	0.9657	0.96618	0.999999	2908	0	-16399
HUWE1__Control-436	4	0.034882	0.086348	0.48601	647	3	-12919	0.99024	0.99042	0.999999	2972	0	-12919
DCAF12L1__HERC2	16	0.035642	0.14789	0.803426	648	8	-0.53531	0.99194	0.9977	0.999999	2980	2	-0.53531
Control-879__KEAP1	4	0.035839	0.088313	0.495521	649	3	-15426	0.95547	0.95516	0.999999	2894	0	-15426
UBR4__Usp32	16	0.036499	0.15044	0.814816	650	8	-0.61383	0.71902	0.92276	0.999999	2632	3	-0.61383
Control-34__HUWE1	4	0.038681	0.094512	0.528647	651	3	-15566	0.6012	0.69552	0.999999	2528	1	-15566
UBR4__HERC1	16	0.041088	0.16384	0.882071	652	8	-0.56995	0.99998	0.99998	0.999999	3211	0	-0.56995
HERC2__HERC2	16	0.043961	0.1723	0.923489	653	8	-0.44306	0.87851	0.97299	0.999999	2791	2	-0.44306
Control-307__KEAP1	4	0.045009	0.10799	0.60122	654	3	-16833	0.89991	0.89968	0.999999	2817	0	-16833
HUWE1__Control-256	4	0.050143	0.11862	0.657354	655	3	-0.89745	0.98592	0.98604	0.999999	2960	0	-0.89745
Control-612__HUWE1	4	0.050467	0.11932	0.660201	656	3	-12833	0.98589	0.98602	0.999999	2959	0	-12833
Control-934__UBR4	4	0.052144	0.12282	0.678545	657	3	-0.91957	0.99192	0.99202	0.999999	2979	0	-0.91957
FBXW7__CREBBP	16	0.053234	0.199	0.999999	658	7	-0.18296	0.64347	0.89404	0.999999	2572	5	-0.18296
UBR4__Control-532	4	0.055838	0.13023	0.717252	659	3	-0.822	0.95202	0.95158	0.999999	2890	0	-0.822
HERC2__MAGEE1	16	0.056301	0.2077	0.999999	660	8	-0.49059	0.89655	0.97759	0.999999	2815	4	-0.49059
KLHL9__NDN	16	0.057539	0.21121	0.999999	661	8	-0.43342	0.9923	0.99778	0.999999	2981	2	-0.43342
Control-82__UBR4	4	0.058414	0.13537	0.743309	662	3	-0.73368	0.99094	0.99107	0.999999	2976	0	-0.73368
KEAP1__Control-736	4	0.05853	0.13561	0.743459	663	3	-0.93804	0.50157	0.64828	0.999999	2399	1	-0.93804
Control-64__MAGEE1	4	0.059002	0.13651	0.747276	664	3	-0.70225	0.073668	0.17066	0.523362	1196	1	-0.70225
KLHL9__CREBBP	16	0.059908	0.21776	0.999999	665	8	-0.45479	0.83511	0.96252	0.999999	2746	2	-0.45479
Control-866__UBR4	4	0.06172	0.14198	0.774858	666	3	-0.65992	0.50583	0.65244	0.999999	2409	1	-0.65992
UBR4__Control-307	4	0.061958	0.1424	0.775936	667	3	-0.73854	0.97204	0.97192	0.999999	2921	0	-0.73854
UBR4__Control-728	4	0.063796	0.14615	0.795177	668	3	-0.81695	0.97168	0.97156	0.999999	2920	0	-0.81695
UBR4__Control-608	4	0.064963	0.14851	0.805577	669	3	-0.82527	0.93183	0.93151	0.999999	2863	0	-0.82527
HERC2__UBR5	16	0.067018	0.23657	0.999999	670	8	-0.40664	0.52153	0.82546	0.999999	2435	4	-0.40664
HERC2__OTUD7A	16	0.067387	0.23764	0.999999	671	8	-0.31767	0.99913	0.99933	0.999999	3087	1	-0.31767
FBXW7__XM_006530360.3	16	0.068768	0.24124	0.999999	672	8	-0.30879	0.30378	0.64816	0.999999	1998	6	-0.30879
FBXW7__MAGEE1	16	0.069921	0.24445	0.999999	673	8	-0.067782	0.069305	0.26199	0.652466	1172	7	-0.067782
USP25__FBXW7	16	0.070084	0.24492	0.999999	674	8	-0.51129	0.41549	0.75309	0.999999	2233	5	-0.51129
Control-612__KEAP1	4	0.071726	0.16154	0.873621	675	3	-13586	0.49031	0.6377	0.999999	2383	1	-13586
HUWE1__Control-934	4	0.072068	0.16218	0.874922	676	3	-1096	0.96533	0.965	0.999999	2906	0	-1096
Control-543__UBR4	4	0.072108	0.16227	0.874922	677	3	-11338	0.94898	0.94848	0.999999	2884	0	-11338
Control-608__UBR4	4	0.074383	0.16666	0.895943	678	3	-0.8406	0.98466	0.98476	0.999999	2957	0	-0.8406
Control-736__UBR4	4	0.075888	0.16955	0.910085	679	3	-0.59777	0.97968	0.97967	0.999999	2943	0	-0.59777
UBR4__Control-934	4	0.080273	0.17782	0.951639	680	3	-10008	0.97073	0.97064	0.999999	2918	0	-10008
CREBBP__HERC2	16	0.098381	0.3055	0.999999	681	7	-0.25795	0.96081	0.99179	0.999999	2903	2	-0.25795
HERC2__CREBBP	16	0.098674	0.30604	0.999999	682	7	-0.3667	0.99118	0.99754	0.999999	2977	1	-0.3667
RNF213__FBXW7	16	0.1069	0.3226	0.999999	683	7	-0.24135	0.52322	0.82639	0.999999	2437	4	-0.24135
DCAF12L2__USP34	16	0.12419	0.356	0.999999	684	7	-0.08704	0.56058	0.84809	0.999999	2484	5	-0.08704
XM_006530360.3__FBXW7	16	0.13082	0.36856	0.999999	685	7	-0.33438	0.93879	0.98773	0.999999	2870	2	-0.33438
FBXL7__FBXW7	16	0.13593	0.37813	0.999999	686	7	-0.10118	0.94069	0.988	0.999999	2872	3	-0.10118
UBR5__FBXW7	16	0.1376	0.38114	0.999999	687	7	-0.41526	0.99881	0.99925	0.999999	3076	1	-0.41526
FBXW7__NDN	16	0.13778	0.38149	0.999999	688	7	-0.33724	0.41098	0.74921	0.999999	2226	4	-0.33724
HERC2__USP28	16	0.13844	0.38269	0.999999	689	7	-0.21556	0.99844	0.99917	0.999999	3062	1	-0.21556
HERC2__KLHL9	16	0.1394	0.38453	0.999999	690	7	-0.47812	0.98381	0.99633	0.999999	2953	1	-0.47812
HERC2__FBXL7	16	0.14006	0.38573	0.999999	691	7	-0.27882	0.34055	0.68476	0.999999	2077	3	-0.27882
FBXW7__FBXL7	16	0.142	0.38925	0.999999	692	7	-0.36664	0.88368	0.97423	0.999999	2801	2	-0.36664
UBR4__RHOBTB2	16	0.1463	0.39714	0.999999	693	7	-0.43611	0.94308	0.98844	0.999999	2878	2	-0.43611
KEAP1__Control-866	4	0.1467	0.25665	0.999999	694	2	-0.99269	0.9418	0.94145	0.999999	2874	0	-0.99269
FBXO25__FBXW7	16	0.14792	0.40019	0.999999	695	7	-0.14722	0.5499	0.84182	0.999999	2469	6	-0.14722
FBXW7__USP28	16	0.15289	0.409	0.999999	696	7	-0.33816	0.99588	0.99874	0.999999	3012	2	-0.33816
OTUD7A__CREBBP	16	0.15358	0.41034	0.999999	697	7	-0.21949	0.51439	0.82117	0.999999	2429	3	-0.21949
UBR5__HERC2	16	0.15531	0.41346	0.999999	698	7	-0.37474	0.94924	0.98951	0.999999	2885	2	-0.37474
DCAF12L1__FBXW7	16	0.15666	0.41594	0.999999	699	7	-0.39016	0.52963	0.83012	0.999999	2445	4	-0.39016
wildtype-PacI__UBR4	3	0.16031	0.25627	0.999999	700	2	-0.90535	0.78844	0.78944	0.999999	2698	0	-0.90535
HERC2__USP34	16	0.16094	0.42363	0.999999	701	7	-0.32584	0.99979	0.99981	0.999999	3150	0	-0.32584
Control-608__KEAP1	4	0.16174	0.27374	0.999999	702	2	-0.82451	0.94733	0.94682	0.999999	2882	0	-0.82451
UBR4__Control-543	4	0.16294	0.27509	0.999999	703	2	-0.69057	0.90575	0.90543	0.999999	2825	0	-0.69057
USP15__FBXL7	16	0.16329	0.428	0.999999	704	7	-0.2885	0.89279	0.97651	0.999999	2812	3	-0.2885
UBR4__USP9X	16	0.16881	0.43802	0.999999	705	7	-0.49749	0.97356	0.99442	0.999999	2926	2	-0.49749
DCAF12L2__CREBBP	16	0.16908	0.43858	0.999999	706	7	-0.35035	0.88689	0.97504	0.999999	2806	4	-0.35035
Control-436__UBR4	4	0.17673	0.29096	0.999999	707	2	-10767	0.75403	0.77692	0.999999	2669	1	-10767
PLK1__wildtype-I-SceI	1	0.18381	0.18326	0.979307	708	1	-13312	0.81619	0.81626	0.999999	2727	0	-13312
USP15__HERC2	16	0.18567	0.46287	0.999999	709	6	-0.39495	0.99348	0.99807	0.999999	2989	1	-0.39495
FBXW7__DCAF12L1	16	0.19187	0.47099	0.999999	710	6	-0.016966	0.3949	0.73498	0.999999	2190	5	-0.016966
RPL22__HERC2	16	0.20084	0.4827	0.999999	711	6	-0.17066	0.89693	0.97769	0.999999	2816	4	-0.17066
Control-29__UBR4	4	0.20434	0.3231	0.999999	712	2	-0.32209	0.80491	0.81241	0.999999	2712	1	-0.32209
Control-34__USP34	4	0.2194	0.33997	0.999999	713	2	-0.5856	0.98397	0.98403	0.999999	2954	0	-0.5856
FBXW7__HECW2	16	0.22478	0.51399	0.999999	714	6	-0.019844	0.29156	0.63577	0.999999	1978	6	-0.019844
HERC2__Control-29	4	0.23525	0.35809	0.999999	715	2	-0.31082	0.80776	0.81456	0.999999	2716	1	-0.31082
FBXL7__USP34	16	0.23711	0.52976	0.999999	716	6	-0.20097	0.83371	0.96218	0.999999	2744	3	-0.20097
KEAP1__Control-612	4	0.23755	0.36072	0.999999	717	2	-0.67546	0.92834	0.92793	0.999999	2861	0	-0.67546
UBR4__Control-34	4	0.23923	0.36275	0.999999	718	2	-0.43614	0.70409	0.74692	0.999999	2622	1	-0.43614
Control-879__UBR4	4	0.24448	0.3688	0.999999	719	2	-0.67239	0.97897	0.97894	0.999999	2940	0	-0.67239
Control-728__UBR4	4	0.25122	0.37631	0.999999	720	2	-0.22174	0.80819	0.81492	0.999999	2717	1	-0.22174
Control-934__CREBBP	4	0.25374	0.37913	0.999999	721	2	-0.44305	0.95149	0.95107	0.999999	2888	0	-0.44305
FBXW7__Control-29	4	0.25501	0.38053	0.999999	722	2	0.11715	0.15115	0.30289	0.70582	1581	2	0.11715
Control-543__FBXW7	4	0.25618	0.38193	0.999999	723	2	-0.27391	0.72424	0.75855	0.999999	2642	1	-0.27391
Control-532__RPL22	4	0.25701	0.38295	0.999999	724	2	-0.52501	0.89059	0.89018	0.999999	2808	0	-0.52501
Control-637__CREBBP	4	0.25711	0.38306	0.999999	725	2	-0.31877	0.19785	0.35962	0.767562	1726	1	-0.31877
Control-34__CREBBP	4	0.2575	0.38352	0.999999	726	2	-0.19828	0.80535	0.8127	0.999999	2714	1	-0.19828
DZIP3__CREBBP	16	0.26027	0.5586	0.999999	727	6	-0.23518	0.99812	0.9991	0.999999	3047	1	-0.23518
DCAF12L1__CREBBP	16	0.26053	0.55892	0.999999	728	6	0.010041	0.23936	0.57343	0.975937	1843	6	0.010041
Control-532__MAGEE1	4	0.26058	0.38695	0.999999	729	2	-0.073588	0.38347	0.53549	0.946229	2163	2	-0.073588
FBXW7__Control-866	4	0.26279	0.38943	0.999999	730	2	-0.21774	0.16008	0.31707	0.722437	1611	1	-0.21774
FBXW7__Control-608	4	0.26475	0.39159	0.999999	731	2	-0.47681	0.39045	0.54204	0.94904	2180	1	-0.47681
Control-637__KLHL9	4	0.2676	0.39488	0.999999	732	2	-0.18432	0.48759	0.63498	0.999999	2378	2	-0.18432
Control-532__Control-34	1	0.26893	0.26859	0.999999	733	1	-0.53443	0.73107	0.73102	0.999999	2647	0	-0.53443
OTUD7A__USP34	16	0.27628	0.57818	0.999999	734	6	-0.24595	0.14429	0.42567	0.834372	1552	3	-0.24595
Control-34__HERC2	4	0.27827	0.40699	0.999999	735	2	-0.20169	0.55401	0.67549	0.999999	2474	1	-0.20169
HERC2__MAGEL2	16	0.28296	0.58642	0.999999	736	6	-0.37627	0.98334	0.99627	0.999999	2951	2	-0.37627
USP15__CREBBP	16	0.28478	0.5887	0.999999	737	6	-0.20997	0.9697	0.99359	0.999999	2914	2	-0.20997
Control-879__MYCBP2	4	0.28538	0.41527	0.999999	738	2	-0.29739	0.36605	0.51899	0.931685	2121	1	-0.29739
Control-64__HERC2	4	0.28558	0.4155	0.999999	739	2	-0.28552	0.9218	0.92123	0.999999	2850	0	-0.28552
DCAF12L2__FBXW7	16	0.29327	0.59862	0.999999	740	6	-0.032575	0.77822	0.9443	0.999999	2689	2	-0.032575
UBR4__Control-64	4	0.29343	0.42439	0.999999	741	2	-0.57864	0.92579	0.92525	0.999999	2856	0	-0.57864
Control-637__Control-64	1	0.29387	0.29322	0.999999	742	1	-0.45604	0.70613	0.70589	0.999999	2624	0	-0.45604
Control-436__FBXL7	4	0.29393	0.425	0.999999	743	2	-0.40873	0.57186	0.6829	0.999999	2498	1	-0.40873
UBR4__Control-879	4	0.29847	0.43027	0.999999	744	2	-0.5913	0.98782	0.98799	0.999999	2966	0	-0.5913
Control-532__Control-866	1	0.29933	0.29877	0.999999	745	0	-0.4342	0.70067	0.70064	0.999999	2619	0	-0.4342
UBR4__Control-82	4	0.301	0.43301	0.999999	746	2	-0.38678	0.96593	0.96562	0.999999	2909	0	-0.38678
Control-34__USP28	4	0.30176	0.43387	0.999999	747	2	-0.33216	0.79187	0.80256	0.999999	2702	1	-0.33216
CYLD__HERC2	16	0.30185	0.6087	0.999999	748	6	-0.24056	0.99922	0.99938	0.999999	3091	1	-0.24056
MAGEE1__USP25	16	0.30398	0.61125	0.999999	749	6	0.15241	0.12471	0.39071	0.798514	1469	6	0.15241
Control-436__USP51	4	0.30412	0.43643	0.999999	750	2	0.031197	0.28868	0.44533	0.855183	1971	2	0.031197
USP9X__HERC2	16	0.30528	0.6128	0.999999	751	6	-0.016181	0.58765	0.86359	0.999999	2514	3	-0.016181
OTUD7A__Control-608	4	0.30674	0.43939	0.999999	752	2	0.0336	0.22242	0.38277	0.792162	1798	2	0.0336
Control-64__MYCBP2	4	0.3073	0.44006	0.999999	753	2	-0.1469	0.73513	0.765	0.999999	2655	1	-0.1469
USP15__Control-608	4	0.3074	0.44016	0.999999	754	2	-0.082768	0.28584	0.44268	0.853404	1960	2	-0.082768
MAGEE1__HERC2	16	0.30882	0.61693	0.999999	755	6	-0.33995	0.99472	0.99837	0.999999	3000	2	-0.33995
USP34__FBXW7	16	0.30994	0.6182	0.999999	756	6	-0.14231	0.50716	0.81674	0.999999	2413	4	-0.14231
FBXW7__FBXO25	16	0.31125	0.61975	0.999999	757	6	-0.10952	0.46404	0.79097	0.999999	2332	5	-0.10952
HERC2__USP51	16	0.31171	0.62034	0.999999	758	6	-0.25887	0.99968	0.99971	0.999999	3130	0	-0.25887
FBXW7__OTUD7A	16	0.31556	0.62481	0.999999	759	6	-0.14425	0.0076391	0.047441	0.262903	506	4	-0.14425
UBR5__Control-866	4	0.31853	0.453	0.999999	760	2	-0.46098	0.88719	0.88665	0.999999	2807	0	-0.46098
KLHL9__HERC2	16	0.31856	0.62821	0.999999	761	6	-0.016189	0.91659	0.98295	0.999999	2841	3	-0.016189
USP34__Control-866	4	0.32132	0.45612	0.999999	762	2	-0.26813	0.73884	0.76724	0.999999	2659	1	-0.26813
Control-934__MYCBP2	4	0.32172	0.45661	0.999999	763	2	0.081845	0.27159	0.42914	0.837831	1934	2	0.081845
Control-934__Control-29	1	0.32175	0.32137	0.999999	764	0	-0.38749	0.67825	0.67803	0.999999	2604	0	-0.38749
Control-612__UBR4	4	0.32284	0.45792	0.999999	765	2	-0.61687	0.91756	0.91695	0.999999	2843	0	-0.61687
USP34__HERC2	16	0.32383	0.63437	0.999999	766	6	-0.26802	0.9963	0.99886	0.999999	3019	1	-0.26802
XM_006530360.3__HERC2	16	0.32441	0.63514	0.999999	767	6	-0.27152	0.99967	0.9997	0.999999	3128	0	-0.27152
Control-436__Control-436	1	0.33078	0.3305	0.999999	768	0	-0.34898	0.66922	0.66919	0.999999	2591	0	-0.34898
FBXW7__HECW1	16	0.33153	0.64302	0.999999	769	6	-0.21847	0.67493	0.90664	0.999999	2596	3	-0.21847
Control-532__Control-879	1	0.33162	0.33131	0.999999	770	0	-0.34576	0.66838	0.66833	0.999999	2590	0	-0.34576
Control-256__CREBBP	4	0.332	0.46823	0.999999	771	2	-0.17456	0.22276	0.38311	0.792162	1800	1	-0.17456
HECW2__Control-866	4	0.33322	0.46958	0.999999	772	2	-0.38139	0.92347	0.92288	0.999999	2853	0	-0.38139
DCAF12L1__OTUD7A	16	0.33591	0.6482	0.999999	773	6	0.22573	0.24121	0.57624	0.976881	1849	6	0.22573
USP29__HERC2	16	0.3362	0.64856	0.999999	774	6	-0.20829	0.99984	0.99986	0.999999	3160	0	-0.20829
Control-34__DCAF12L2	4	0.33669	0.47359	0.999999	775	2	-0.43919	0.98231	0.9824	0.999999	2949	0	-0.43919
USP28__Control-866	4	0.33684	0.47378	0.999999	776	2	-0.28677	0.92352	0.92294	0.999999	2854	0	-0.28677
USP13__Control-608	4	0.34195	0.47953	0.999999	777	2	0.14417	0.19795	0.35973	0.767562	1728	2	0.14417
Control-436__USP28	4	0.34239	0.48005	0.999999	778	2	-0.53698	0.97762	0.97753	0.999999	2936	0	-0.53698
HERC2__Control-608	4	0.34257	0.48021	0.999999	779	2	-0.14039	0.89367	0.89321	0.999999	2813	0	-0.14039
Control-532__USP34	4	0.34318	0.48091	0.999999	780	2	-0.35676	0.85235	0.85224	0.999999	2762	1	-0.35676
DCAF12L1__PDZRN3	14	0.34545	0.63275	0.999999	781	5	-0.33584	0.3239	0.65249	0.999999	2041	3	-0.33584
Control-532__Control-612	1	0.35036	0.35022	0.999999	782	0	-0.26986	0.64964	0.64957	0.999999	2580	0	-0.26986
Control-256__Control-436	1	0.3516	0.35143	0.999999	783	0	-0.2601	0.6484	0.64831	0.999999	2579	0	-0.2601
DCAF12L1__USP28	15	0.35948	0.65393	0.999999	784	5	-0.25065	0.34863	0.68748	0.999999	2094	5	-0.25065
Control-934__Control-608	1	0.37025	0.37003	0.999999	785	0	-0.23566	0.62975	0.62938	0.999999	2563	0	-0.23566
Control-436__Control-608	1	0.37436	0.3742	0.999999	786	0	-0.22372	0.62564	0.625	0.999999	2557	0	-0.22372
Control-34__Control-256	1	0.37867	0.3784	0.999999	787	0	-0.18131	0.62133	0.62051	0.999999	2555	0	-0.18131
Control-879__Control-436	1	0.38178	0.38152	0.999999	788	0	-0.18286	0.61822	0.61733	0.999806	2548	0	-0.18286
DCAF12L1__XM_006530360.3	14	0.38337	0.67121	0.999999	789	5	-0.08842	0.73835	0.92158	0.999999	2658	2	-0.08842
Control-637__Control-866	1	0.38352	0.38326	0.999999	790	0	-0.18549	0.61648	0.61558	0.998442	2546	0	-0.18549
Control-728__Control-866	1	0.39894	0.39868	0.999999	791	0	-0.1114	0.60106	0.60024	0.990479	2527	0	-0.1114
Control-612__Control-436	1	0.40112	0.40078	0.999999	792	0	-0.12763	0.59888	0.59799	0.990028	2524	0	-0.12763
Control-879__Control-934	1	0.40704	0.40679	0.999999	793	0	-0.10995	0.59296	0.59208	0.987068	2518	0	-0.10995
Control-543__Control-436	1	0.415	0.41474	0.999999	794	0	-0.084214	0.585	0.58407	0.982064	2512	0	-0.084214
DCAF12L1__UBR5	15	0.41923	0.70729	0.999999	795	5	-0.19892	0.48788	0.79539	0.999999	2379	4	-0.19892
Control-728__Control-637	1	0.42322	0.42293	0.999999	796	0	-0.056765	0.57678	0.57572	0.976881	2504	0	-0.056765
HERC2__RPL22	16	0.42743	0.72253	0.999999	797	5	-0.30955	0.40415	0.74317	0.999999	2211	4	-0.30955
DCAF12L1__KLHL9	15	0.42817	0.71525	0.999999	798	5	-0.3244	0.69994	0.90969	0.999999	2617	2	-0.3244
Control-532__Control-64	1	0.43315	0.43275	0.999999	799	0	-0.034815	0.56685	0.56594	0.969147	2493	0	-0.034815
KLHL9__MAGEE1	16	0.43463	0.72835	0.999999	800	5	-0.23309	0.91259	0.98185	0.999999	2836	2	-0.23309
HERC2__XM_006530360.3	16	0.43643	0.72966	0.999999	801	5	-0.14469	0.86605	0.96992	0.999999	2778	4	-0.14469
Control-532__Control-608	1	0.43756	0.43711	0.999999	802	0	-0.020453	0.56244	0.56163	0.965437	2491	0	-0.020453
FBXW7__USP15	16	0.43883	0.73159	0.999999	803	5	-0.069193	0.29581	0.64004	0.999999	1985	4	-0.069193
Control-637__Control-436	1	0.44099	0.44046	0.999999	804	0	-0.0060489	0.55901	0.55809	0.962576	2482	0	-0.0060489
USP29__FBXW7	16	0.44214	0.73402	0.999999	805	5	-0.21005	0.98868	0.99705	0.999999	2968	2	-0.21005
Control-34__FBXW7	4	0.44239	0.53346	0.999999	806	1	0.65436	0.10375	0.22389	0.599087	1365	3	0.65436
Control-879__Control-29	1	0.44407	0.44371	0.999999	807	0	0.0013427	0.55593	0.55497	0.960895	2477	0	0.0013427
FBXW7__USP34	16	0.44711	0.73795	0.999999	808	5	-0.08766	0.94489	0.98873	0.999999	2881	2	-0.08766
KLHL9__FBXW7	16	0.44901	0.73937	0.999999	809	5	-0.11609	0.36918	0.71194	0.999999	2129	5	-0.11609
DCAF12L2__DCAF12L1	16	0.44933	0.73962	0.999999	810	5	0.070538	0.27407	0.61754	0.999806	1939	4	0.070538
FBXW7__USP9X	16	0.45514	0.74411	0.999999	811	5	0.011023	0.46801	0.7933	0.999999	2339	6	0.011023
Control-637__Control-532	1	0.45847	0.45827	0.999999	812	0	0.041451	0.54153	0.54031	0.94904	2459	0	0.041451
Control-637__Control-608	1	0.4619	0.46176	0.999999	813	0	0.050871	0.5381	0.5368	0.946229	2455	0	0.050871
Control-608__Control-29	1	0.46239	0.46226	0.999999	814	0	0.049435	0.53761	0.53627	0.946229	2454	0	0.049435
Control-543__Control-608	1	0.46329	0.46316	0.999999	815	0	0.054367	0.53671	0.53545	0.946229	2452	0	0.054367
Control-934__Control-879	1	0.46399	0.46391	0.999999	816	0	0.063558	0.53601	0.53477	0.945991	2451	0	0.063558
Control-543__Control-637	1	0.46512	0.46499	0.999999	817	0	0.054796	0.53488	0.53367	0.945442	2450	0	0.054796
DCAF12L2__MAGEE1	16	0.46548	0.75218	0.999999	818	5	-0.055496	0.73214	0.92754	0.999999	2648	3	-0.055496
FBXL7__RPL22	16	0.46716	0.7535	0.999999	819	5	-0.17164	0.5734	0.85532	0.999999	2501	4	-0.17164
UBR5__USP34	16	0.46896	0.75484	0.999999	820	5	-0.11156	0.72977	0.92666	0.999999	2646	5	-0.11156
RHOBTB2__FBXW7	15	0.47062	0.7517	0.999999	821	5	0.45787	0.32289	0.66005	0.999999	2037	7	0.45787
FBXW7__Usp17le	16	0.47106	0.75645	0.999999	822	5	0.029824	0.0082432	0.050551	0.269332	518	7	0.029824
HECW2__FBXW7	16	0.47249	0.75747	0.999999	823	5	0.2766	0.12802	0.39763	0.80581	1486	7	0.2766
MYCBP2__FBXW7	16	0.47466	0.7591	0.999999	824	4	0.26752	0.20135	0.51777	0.931493	1735	6	0.26752
FBXW7__MYCBP2	16	0.4758	0.75988	0.999999	825	5	0.1105	0.41619	0.75367	0.999999	2236	7	0.1105
Control-532__Control-436	1	0.4763	0.47608	0.999999	826	0	0.078794	0.5237	0.52293	0.934242	2440	0	0.078794
Control-532__Control-637	1	0.47651	0.47629	0.999999	827	0	0.080416	0.52349	0.52275	0.934242	2438	0	0.080416
Control-34__Control-934	1	0.48008	0.47981	0.999999	828	0	0.087404	0.51992	0.51916	0.931685	2434	0	0.087404
FBXW7__MAGEL2	16	0.48152	0.76416	0.999999	829	4	0.40196	0.10026	0.33669	0.741733	1342	9	0.40196
DZIP3__FBXW7	16	0.48221	0.7647	0.999999	830	5	0.065556	0.50665	0.81642	0.999999	2412	6	0.065556
MAGEE1__FBXW7	16	0.48315	0.76538	0.999999	831	5	-0.20288	0.59707	0.86891	0.999999	2522	5	-0.20288
Control-532__FBXW7	4	0.48334	0.55575	0.999999	832	1	-0.26167	0.9762	0.97615	0.999999	2932	0	-0.26167
Usp17le__FBXW7	16	0.48494	0.76673	0.999999	833	4	-0.15022	0.78933	0.94828	0.999999	2699	5	-0.15022
Control-436__Control-532	1	0.48528	0.48502	0.999999	834	0	0.1153	0.51472	0.51405	0.927279	2431	0	0.1153
Control-866__Control-436	1	0.48638	0.48603	0.999999	835	0	0.09522	0.51362	0.51303	0.927178	2428	0	0.09522
Control-64__Control-436	1	0.48835	0.48788	0.999999	836	0	0.094638	0.51165	0.51108	0.924585	2423	0	0.094638
USP13__FBXW7	16	0.4895	0.77011	0.999999	837	4	-0.13063	0.81731	0.95832	0.999999	2728	3	-0.13063
USP13__USP34	16	0.49196	0.77193	0.999999	838	5	-0.14911	0.98494	0.99647	0.999999	2958	1	-0.14911
Control-532__Control-29	1	0.49396	0.4934	0.999999	839	0	0.11954	0.50604	0.50547	0.916326	2410	0	0.11954
OTUD7A__RPL22	16	0.4942	0.77362	0.999999	840	5	0.06162	0.53373	0.83245	0.999999	2448	6	0.06162
FBXW7__RNF213	16	0.49499	0.77419	0.999999	841	5	0.022204	0.32368	0.66833	0.999999	2039	4	0.022204
MYCBP2__HERC2	16	0.49739	0.77602	0.999999	842	5	-0.16798	0.99971	0.99975	0.999999	3135	0	-0.16798
FBXW7__PDZRN3	16	0.49801	0.77651	0.999999	843	4	0.030066	0.86296	0.96914	0.999999	2769	3	0.030066
KLHL9__USP28	16	0.49802	0.77651	0.999999	844	5	0.004488	0.92544	0.98545	0.999999	2855	4	0.004488
Control-879__Control-637	1	0.49968	0.49918	0.999999	845	0	0.13771	0.50032	0.49977	0.910412	2396	0	0.13771
Control-436__Control-543	1	0.50526	0.50471	0.999999	846	0	0.13912	0.49474	0.49415	0.906287	2392	0	0.13912
XM_006530360.3__CREBBP	16	0.50573	0.78253	0.999999	847	5	-0.016935	0.97618	0.99508	0.999999	2931	3	-0.016935
CYLD__CREBBP	16	0.50636	0.78305	0.999999	848	5	0.24441	0.3408	0.68504	0.999999	2078	7	0.24441
Control-29__Control-436	1	0.50854	0.50798	0.999999	849	0	0.12289	0.49146	0.49091	0.90264	2387	0	0.12289
USP34__FBXL7	16	0.51187	0.78732	0.999999	850	5	-0.11878	0.22642	0.55478	0.960895	1808	5	-0.11878
CREBBP__RPL22	16	0.51218	0.78752	0.999999	851	5	0.34176	0.0082267	0.050447	0.269332	516	7	0.34176
Control-934__Control-532	1	0.51455	0.51392	0.999999	852	0	0.19286	0.48545	0.48516	0.896024	2375	0	0.19286
USP15__USP15	16	0.51477	0.78952	0.999999	853	5	-0.046642	0.16366	0.45852	0.870735	1627	6	-0.046642
MAGEL2__FBXW7	16	0.51493	0.78965	0.999999	854	5	-0.24446	0.9498	0.98965	0.999999	2886	2	-0.24446
Control-34__Control-543	1	0.51574	0.51507	0.999999	855	0	0.1328	0.48426	0.48391	0.894353	2373	0	0.1328
Control-64__Control-879	1	0.51615	0.51542	0.999999	856	0	0.15074	0.48385	0.48349	0.894353	2372	0	0.15074
Control-64__Control-532	1	0.51638	0.51566	0.999999	857	0	0.15049	0.48362	0.48323	0.894353	2370	0	0.15049
Control-34__Control-879	1	0.52007	0.51933	0.999999	858	0	0.16637	0.47993	0.47965	0.89014	2364	0	0.16637
HERC2__PDZRN3	16	0.5216	0.79472	0.999999	859	5	-0.0472	0.20304	0.52035	0.93243	1738	6	-0.0472
KLHL9__USP34	16	0.52207	0.79508	0.999999	860	5	-0.34132	0.71717	0.92207	0.999999	2631	3	-0.34132
USP51__HERC2	16	0.52222	0.7952	0.999999	861	5	-0.20522	0.99959	0.99961	0.999999	3114	1	-0.20522
Control-866__Control-64	1	0.52251	0.52175	0.999999	862	0	0.16719	0.47749	0.47729	0.88733	2357	0	0.16719
KLHL9__XM_006530360.3	16	0.52274	0.79556	0.999999	863	5	-0.05897	0.81572	0.95774	0.999999	2726	5	-0.05897
PDZRN3__HERC2	16	0.52305	0.79577	0.999999	864	5	-0.0095159	0.97645	0.99515	0.999999	2934	3	-0.0095159
FBXW7__RPL22	16	0.52315	0.79584	0.999999	865	5	0.21883	0.19787	0.51244	0.926573	1727	8	0.21883
Control-736__FBXW7	4	0.52386	0.57973	0.999999	866	1	0.38974	0.78747	0.79941	0.999999	2696	1	0.38974
USP25__FBXL7	16	0.52449	0.7968	0.999999	867	5	-0.095367	0.079791	0.28779	0.686678	1232	5	-0.095367
Control-608__Control-879	1	0.52463	0.52387	0.999999	868	0	0.21685	0.47537	0.4752	0.885733	2354	0	0.21685
DCAF12L1__Control-29	4	0.52552	0.58064	0.999999	869	1	-0.056981	0.86579	0.86533	0.999999	2776	0	-0.056981
Control-736__Control-866	1	0.52599	0.52514	0.999999	870	0	0.17921	0.47401	0.47375	0.885142	2349	0	0.17921
OTUD7A__NDN	16	0.52656	0.79825	0.999999	871	5	0.24678	0.23231	0.5632	0.966297	1828	6	0.24678
Usp32__UBR4	16	0.52675	0.7984	0.999999	872	4	-0.243	0.99819	0.99911	0.999999	3049	1	-0.243
MAGEE1__FBXL7	16	0.52923	0.8003	0.999999	873	5	0.061666	0.95009	0.9897	0.999999	2887	3	0.061666
RNF213__HERC2	16	0.52934	0.80039	0.999999	874	5	-0.36105	0.92253	0.98464	0.999999	2851	2	-0.36105
DZIP3__USP34	16	0.53165	0.80211	0.999999	875	5	-0.22815	0.9426	0.98834	0.999999	2876	2	-0.22815
CREBBP__CREBBP	16	0.5336	0.80341	0.999999	876	5	0.23782	0.91141	0.98152	0.999999	2835	3	0.23782
HERC2__HECW1	16	0.5355	0.80477	0.999999	877	5	-0.32215	0.81181	0.9563	0.999999	2723	2	-0.32215
Control-532__Control-728	1	0.53569	0.53448	0.999999	878	0	0.22655	0.46431	0.4642	0.874744	2333	0	0.22655
MAGEL2__HERC2	16	0.54185	0.80941	0.999999	879	5	-0.34008	0.99356	0.99808	0.999999	2991	1	-0.34008
Control-64__FBXW7	4	0.54268	0.5911	0.999999	880	1	-0.1352	0.64987	0.7185	0.999999	2581	1	-0.1352
USP15__KLHL9	16	0.54307	0.81031	0.999999	881	5	-0.091207	0.49478	0.80902	0.999999	2393	4	-0.091207
HERC2__NDN	16	0.54345	0.81057	0.999999	882	4	-0.15178	0.97583	0.995	0.999999	2930	2	-0.15178
USP51__FBXW7	16	0.54373	0.81078	0.999999	883	5	-0.093769	0.85221	0.96645	0.999999	2761	3	-0.093769
Control-612__Control-637	1	0.54417	0.543	0.999999	884	0	0.25374	0.45583	0.45567	0.866337	2317	0	0.25374
OTUD7A__FBXL7	16	0.54542	0.81203	0.999999	885	5	0.017402	0.34185	0.68606	0.999999	2082	6	0.017402
Control-728__FBXW7	4	0.5486	0.59466	0.999999	886	1	0.076296	0.8692	0.86895	0.999999	2782	0	0.076296
Control-934__FBXW7	4	0.55051	0.59594	0.999999	887	1	0.34684	0.24407	0.40331	0.809458	1857	2	0.34684
Control-34__Control-866	1	0.55497	0.55394	0.999999	888	0	0.22897	0.44503	0.44467	0.854827	2300	0	0.22897
HERC2__USP25	16	0.55613	0.81777	0.999999	889	4	-0.0022395	0.95972	0.99158	0.999999	2901	3	-0.0022395
DCAF12L1__USP15	15	0.55821	0.80525	0.999999	890	4	0.23321	0.3228	0.65994	0.999999	2036	7	0.23321
wildtype-PacI__Usp17le	2	0.55981	0.56024	0.999999	891	0	0.43955	0.36503	0.39988	0.80717	2117	1	0.43955
CREBBP__FBXW7	16	0.56015	0.81975	0.999999	892	4	0.090036	0.32847	0.67302	0.999999	2050	6	0.090036
UBR4__Control-637	4	0.56044	0.60212	0.999999	893	1	-0.033788	0.84945	0.84976	0.999999	2759	1	-0.033788
Control-436__Control-612	1	0.56235	0.56153	0.999999	894	0	0.30534	0.43765	0.4372	0.845897	2281	0	0.30534
Control-532__OTUD7A	4	0.56444	0.60462	0.999999	895	1	0.27905	0.604	0.69666	0.999999	2534	1	0.27905
Control-29__Control-866	1	0.56766	0.5667	0.999999	896	0	0.23083	0.43234	0.43197	0.840755	2272	0	0.23083
Control-728__Control-29	1	0.56839	0.56742	0.999999	897	0	0.21471	0.43161	0.4312	0.839713	2270	0	0.21471
Control-256__Control-608	1	0.57028	0.56927	0.999999	898	0	0.3129	0.42972	0.4293	0.837831	2267	0	0.3129
Control-879__FBXW7	4	0.57389	0.61083	0.999999	899	1	-0.26921	0.97007	0.96999	0.999999	2915	0	-0.26921
Control-256__Control-866	1	0.57417	0.57316	0.999999	900	0	0.27271	0.42583	0.4255	0.834372	2255	0	0.27271
KLHL9__RNF213	16	0.57543	0.82723	0.999999	901	4	0.2158	0.34156	0.6858	0.999999	2081	6	0.2158
Control-256__OTUD7A	4	0.57548	0.61185	0.999999	902	1	0.18538	0.87645	0.87609	0.999999	2789	0	0.18538
Control-608__Control-934	1	0.57995	0.57915	0.999999	903	0	0.4113	0.42005	0.41993	0.829464	2244	0	0.4113
Control-34__Control-29	1	0.5803	0.57945	0.999999	904	0	0.26678	0.4197	0.41959	0.829464	2243	0	0.26678
FBXL7__CREBBP	16	0.58075	0.8299	0.999999	905	4	0.012413	0.8277	0.96076	0.999999	2740	4	0.012413
Control-82__Control-866	1	0.58123	0.58034	0.999999	906	0	0.2715	0.41877	0.41865	0.82862	2242	0	0.2715
Control-34__Control-637	1	0.58419	0.58322	0.999999	907	0	0.28388	0.41581	0.41553	0.824894	2234	0	0.28388
XM_006530360.3__MAGEE1	16	0.58457	0.83182	0.999999	908	4	0.07404	0.22802	0.55699	0.961617	1814	5	0.07404
Control-637__Control-307	1	0.58608	0.58516	0.999999	909	0	0.34318	0.41392	0.41368	0.823085	2230	0	0.34318
FBXW7__Control-436	4	0.58918	0.62087	0.999999	910	1	0.55571	0.017845	0.057298	0.282557	737	2	0.55571
USP29__Control-608	4	0.58948	0.62106	0.999999	911	1	0.41826	0.30674	0.46229	0.874644	2005	2	0.41826
DCAF12L1__Control-728	4	0.58978	0.62124	0.999999	912	1	0.71486	0.12583	0.26124	0.651468	1478	3	0.71486
Control-637__Control-736	1	0.58985	0.58894	0.999999	913	0	0.38577	0.41015	0.40995	0.816944	2225	0	0.38577
UBR5__Control-934	4	0.59007	0.62139	0.999999	914	1	0.32046	0.84691	0.84731	0.999999	2755	1	0.32046
USP9X__FBXW7	16	0.59034	0.83474	0.999999	915	3	0.089152	0.16135	0.45455	0.865473	1618	5	0.089152
Control-879__Control-532	1	0.59316	0.59226	0.999999	916	0	0.36347	0.40684	0.40656	0.811746	2220	0	0.36347
Control-736__CREBBP	4	0.59422	0.6242	0.999999	917	1	0.73805	0.029123	0.08511	0.34409	896	3	0.73805
wildtype-PacI__Control-728	1	0.59496	0.594	0.999999	918	0	0.56713	0.40504	0.40461	0.810273	2217	0	0.56713
Control-34__Control-532	1	0.59566	0.5947	0.999999	919	0	0.32914	0.40434	0.40387	0.809458	2213	0	0.32914
Control-879__Control-608	1	0.59601	0.59504	0.999999	920	0	0.40086	0.40399	0.40352	0.809458	2210	0	0.40086
Control-866__Control-866	1	0.59694	0.59601	0.999999	921	0	0.32922	0.40306	0.40266	0.809458	2207	0	0.32922
Control-256__Control-934	1	0.59705	0.59613	0.999999	922	0	0.38018	0.40295	0.40255	0.809458	2206	0	0.38018
Control-64__Control-728	1	0.59804	0.59711	0.999999	923	0	0.3238	0.40196	0.40162	0.808426	2205	0	0.3238
Control-436__USP24	4	0.60539	0.63173	0.999999	924	1	0.29732	0.29132	0.44785	0.85733	1976	2	0.29732
DCAF12L1__FBXO25	14	0.60544	0.82784	0.999999	925	4	0.036504	0.43733	0.75225	0.999999	2280	6	0.036504
UBR4__Control-736	4	0.60596	0.63211	0.999999	926	1	-0.24907	0.73276	0.76364	0.999999	2650	1	-0.24907
Control-436__Control-879	1	0.60598	0.60507	0.999999	927	0	0.4511	0.39402	0.39384	0.801865	2187	0	0.4511
Control-543__KLHL9	4	0.60666	0.63259	0.999999	928	1	0.37637	0.308	0.46351	0.874672	2007	2	0.37637
DCAF12L1__FBXL7	15	0.60766	0.83374	0.999999	929	4	0.22966	0.51271	0.81269	0.999999	2426	6	0.22966
Control-34__DZIP3	4	0.60861	0.63385	0.999999	930	1	0.26842	0.23177	0.3916	0.79899	1826	2	0.26842
Control-436__NDN	4	0.60988	0.63474	0.999999	931	1	0.25061	0.87066	0.87031	0.999999	2783	0	0.25061
UBR5__RNF213	16	0.61106	0.84509	0.999999	932	4	-0.054076	0.26523	0.60827	0.992764	1920	5	-0.054076
Control-34__Control-608	1	0.6132	0.61226	0.999999	933	0	0.38417	0.3868	0.38662	0.795052	2172	1	0.38417
Control-608__Control-608	1	0.61381	0.61288	0.999999	934	0	0.45762	0.38619	0.38598	0.795052	2170	1	0.45762
Control-608__Control-612	1	0.61477	0.61384	0.999999	935	0	0.41796	0.38523	0.38508	0.793816	2169	1	0.41796
Control-532__Control-934	1	0.61546	0.61455	0.999999	936	0	0.47611	0.38454	0.38433	0.793631	2167	1	0.47611
HERC2__Control-866	4	0.61677	0.6396	0.999999	937	1	-0.35207	0.98114	0.9812	0.999999	2947	0	-0.35207
UBR4__wildtype-I-SceI	3	0.61777	0.62047	0.999999	938	1	0.69711	0.33699	0.48123	0.891224	2070	2	0.69711
wildtype-PacI__KEAP1	3	0.618	0.62068	0.999999	939	1	0.14978	0.85476	0.85575	0.999999	2764	0	0.14978
Control-436__Control-736	1	0.61822	0.61733	0.999999	940	0	0.47575	0.38178	0.38152	0.790483	2158	1	0.47575
wildtype-PacI__Control-307	1	0.61953	0.61858	0.999999	941	0	0.64985	0.38047	0.3802	0.7901	2157	1	0.64985
Control-879__Control-307	1	0.61991	0.61896	0.999999	942	0	0.42249	0.38009	0.37984	0.789818	2156	1	0.42249
CREBBP__DZIP3	16	0.62025	0.84961	0.999999	943	4	0.25386	0.52598	0.82793	0.999999	2441	4	0.25386
KLHL9__DZIP3	16	0.62045	0.84969	0.999999	944	4	0.044328	0.0081003	0.04973	0.267883	515	4	0.044328
Control-543__Control-866	1	0.62052	0.61962	0.999999	945	0	0.424	0.37948	0.37923	0.78899	2152	1	0.424
Control-612__Control-256	1	0.62114	0.62032	0.999999	946	0	0.51777	0.37886	0.37856	0.78851	2149	1	0.51777
Control-34__FBXL7	4	0.62245	0.64379	0.999999	947	1	0.28891	0.50775	0.65445	0.999999	2414	2	0.28891
Control-29__Control-608	1	0.62284	0.62202	0.999999	948	0	0.34792	0.37716	0.37697	0.786576	2143	1	0.34792
Control-543__Control-612	1	0.62322	0.62242	0.999999	949	0	0.39549	0.37678	0.37659	0.786576	2141	1	0.39549
Usp17le__Control-866	4	0.62446	0.64528	0.999999	950	1	0.0022984	0.066518	0.15775	0.504655	1154	1	0.0022984
Control-532__wildtype-I-SceI	1	0.62499	0.6243	0.999999	951	0	0.66917	0.37501	0.37479	0.78522	2136	1	0.66917
PDZRN3__CREBBP	16	0.62732	0.85308	0.999999	952	4	-0.089687	0.28195	0.62596	0.999999	1957	5	-0.089687
Control-29__FBXW7	4	0.62802	0.6479	0.999999	953	1	0.32936	0.37177	0.52438	0.936106	2132	2	0.32936
FBXW7__Control-307	4	0.62912	0.64867	0.999999	954	1	0.20159	0.54693	0.67259	0.999999	2467	1	0.20159
OTUD7A__MYCBP2	16	0.62923	0.85404	0.999999	955	4	0.23102	0.53982	0.83592	0.999999	2457	5	0.23102
Control-637__MAGEE1	4	0.62923	0.64874	0.999999	956	1	0.1135	0.9211	0.92051	0.999999	2848	0	0.1135
Control-532__FBXL7	4	0.62945	0.64891	0.999999	957	1	0.39443	0.10432	0.2248	0.600154	1370	2	0.39443
MAGEE1__Control-29	4	0.63011	0.64943	0.999999	958	1	0.19794	0.70469	0.74723	0.999999	2623	1	0.19794
USP34__PDZRN3	16	0.63083	0.85487	0.999999	959	4	0.28217	0.33207	0.6765	0.999999	2058	5	0.28217
Control-64__Control-934	1	0.63196	0.6316	0.999999	960	0	0.42027	0.36804	0.36788	0.776533	2127	1	0.42027
Control-436__Control-934	1	0.63385	0.63337	0.999999	961	0	0.64438	0.36615	0.36599	0.773556	2124	1	0.64438
DCAF12L2__Control-608	4	0.63406	0.65222	0.999999	962	1	0.88085	0.08236	0.18609	0.545504	1240	3	0.88085
Control-736__Control-34	1	0.63457	0.63405	0.999999	963	0	0.39022	0.36543	0.36522	0.773056	2120	1	0.39022
FBXW7__Control-64	4	0.6369	0.65433	0.999999	964	1	0.4286	0.063233	0.15167	0.495099	1136	2	0.4286
Control-879__Control-866	1	0.6382	0.63788	0.999999	965	0	0.44967	0.3618	0.36159	0.769692	2113	1	0.44967
OTUD7A__Control-866	4	0.63831	0.65539	0.999999	966	1	0.064687	0.70757	0.74881	0.999999	2625	1	0.064687
Control-543__Control-64	1	0.63948	0.6392	0.999999	967	0	0.40766	0.36052	0.36032	0.768353	2108	1	0.40766
Control-532__Control-543	1	0.64047	0.64016	0.999999	968	0	0.43771	0.35953	0.3593	0.767551	2106	1	0.43771
DCAF12L1__Control-532	4	0.64198	0.65815	0.999999	969	1	15657	0.0019163	0.0066572	0.085075	306	3	15657
Control-256__Control-82	1	0.64375	0.64351	0.999999	970	0	0.38145	0.35625	0.35614	0.762279	2100	1	0.38145
Control-82__FBXW7	4	0.64615	0.66132	0.999999	971	1	0.59656	0.13974	0.28425	0.684606	1531	2	0.59656
USP29__UBR5	16	0.64677	0.863	0.999999	972	4	-0.080758	0.068178	0.25909	0.648808	1166	5	-0.080758
USP28__HERC2	16	0.64746	0.8633	0.999999	973	4	-0.26176	0.99457	0.99834	0.999999	2998	2	-0.26176
Control-612__Control-728	1	0.64787	0.64777	0.999999	974	0	0.57803	0.35213	0.35199	0.757298	2097	1	0.57803
Control-64__XM_006530360.3	4	0.64807	0.6627	0.999999	975	1	0.62082	0.044071	0.11501	0.417589	1004	2	0.62082
Control-307__PDZRN3	4	0.64897	0.6634	0.999999	976	1	0.3955	0.45936	0.60799	0.992764	2324	2	0.3955
Control-307__UBR4	4	0.64966	0.66395	0.999999	977	1	-0.33674	0.97069	0.97062	0.999999	2917	0	-0.33674
Control-436__MYCBP2	4	0.64998	0.66419	0.999999	978	1	-0.04052	0.11719	0.2469	0.632227	1433	1	-0.04052
FBXL7__Control-256	4	0.65003	0.66423	0.999999	979	1	0.33961	0.40442	0.55528	0.960961	2215	2	0.33961
Control-608__MYCBP2	4	0.65045	0.66456	0.999999	980	1	0.05648	0.85451	0.85432	0.999999	2763	1	0.05648
Control-82__Control-256	1	0.65078	0.65076	0.999999	981	0	0.43909	0.34922	0.3491	0.752288	2095	1	0.43909
Control-532__HECW2	4	0.65145	0.66529	0.999999	982	1	12438	0.0078238	0.026465	0.195948	510	3	12438
UBR5__XM_006530360.3	16	0.65146	0.86528	0.999999	983	4	-0.069049	0.8556	0.9673	0.999999	2765	4	-0.069049
Control-436__HERC2	4	0.65235	0.66596	0.999999	984	1	0.15944	0.40601	0.55682	0.961617	2218	1	0.15944
Control-543__Control-256	1	0.65249	0.65244	0.999999	985	0	0.46251	0.34751	0.34745	0.751918	2093	1	0.46251
DCAF12L1__NDN	16	0.65311	0.86617	0.999999	986	4	0.35478	0.10111	0.33878	0.743992	1346	8	0.35478
Control-879__Control-34	1	0.65415	0.65407	0.999999	987	0	0.48752	0.34585	0.34589	0.750958	2089	1	0.48752
Control-256__Control-532	1	0.65725	0.65724	0.999999	988	0	0.51211	0.34275	0.34286	0.746726	2086	1	0.51211
Control-64__Control-256	1	0.66004	0.65985	0.999999	989	0	0.47245	0.33996	0.33987	0.744195	2075	1	0.47245
FBXW7__Control-637	4	0.66058	0.67242	0.999999	990	1	0.2085	0.33855	0.49261	0.904842	2072	1	0.2085
Control-307__Control-866	1	0.66129	0.66104	0.999999	991	0	0.50417	0.33871	0.33876	0.743992	2073	1	0.50417
Control-532__RNF213	4	0.66203	0.67354	0.999999	992	1	0.079096	0.83516	0.83683	0.999999	2748	1	0.079096
FBXW7__DZIP3	16	0.66216	0.87078	0.999999	993	4	0.30456	0.021002	0.10871	0.40455	805	7	0.30456
Control-307__FBXW7	4	0.66259	0.67395	0.999999	994	1	0.47453	0.016909	0.054591	0.278063	721	3	0.47453
Control-34__XM_006530360.3	4	0.66331	0.67451	0.999999	995	1	0.92982	0.033832	0.094481	0.369186	930	3	0.92982
Control-64__USP15	4	0.66336	0.67455	0.999999	996	1	0.15036	0.7589	0.7801	0.999999	2674	1	0.15036
PDZRN3__FBXW7	16	0.66378	0.87157	0.999999	997	4	0.09991	0.33418	0.67862	0.999999	2065	6	0.09991
CREBBP__Control-436	4	0.66383	0.67492	0.999999	998	1	0.38525	0.45607	0.60499	0.990876	2318	2	0.38525
Control-608__Control-543	1	0.66419	0.66403	0.999999	999	0	0.4973	0.33581	0.33566	0.740497	2068	1	0.4973
HECW2__Control-436	4	0.66424	0.67525	0.999999	1000	1	0.36446	0.29137	0.44788	0.85733	1977	2	0.36446
FBXW7__USP51	16	0.6653	0.87232	0.999999	1001	4	0.13457	0.74584	0.93234	0.999999	2666	4	0.13457
Control-64__Control-29	1	0.66596	0.66582	0.999999	1002	0	0.4028	0.33404	0.33382	0.739517	2063	1	0.4028
DCAF12L1__Control-866	3	0.66601	0.66715	0.999999	1003	0	-0.31098	0.95656	0.95677	0.999999	2897	0	-0.31098
UBR5__FBXL7	16	0.66635	0.87281	0.999999	1004	4	-0.098569	0.016582	0.091239	0.359253	717	7	-0.098569
OTUD7A__OTUD7A	16	0.66777	0.8735	0.999999	1005	4	-0.15167	0.62004	0.88137	0.999999	2553	5	-0.15167
Control-256__USP29	4	0.66832	0.6785	0.999999	1006	1	0.6188	0.11072	0.23599	0.618275	1402	2	0.6188
NDN__HERC2	16	0.66834	0.87378	0.999999	1007	4	-0.12769	0.9766	0.99518	0.999999	2935	3	-0.12769
MAGEE1__FBXO25	16	0.66853	0.87387	0.999999	1008	4	-0.058198	0.25738	0.59828	0.990056	1894	5	-0.058198
RNF213__CREBBP	16	0.66919	0.8742	0.999999	1009	4	-0.21937	0.93449	0.98706	0.999999	2866	1	-0.21937
MAGEE1__USP29	16	0.66975	0.87445	0.999999	1010	4	0.41897	0.10521	0.34797	0.752287	1376	9	0.41897
DZIP3__HERC2	16	0.67004	0.87463	0.999999	1011	4	-0.29959	0.99894	0.99929	0.999999	3081	1	-0.29959
Control-34__MAGEE1	4	0.67019	0.68	0.999999	1012	1	0.0011262	0.22102	0.38136	0.790483	1792	1	0.0011262
Control-256__USP28	4	0.6706	0.68029	0.999999	1013	1	-0.13607	0.92594	0.92542	0.999999	2858	0	-0.13607
DZIP3__DCAF12L2	16	0.67117	0.87521	0.999999	1014	4	0.46691	0.17068	0.47019	0.879396	1660	8	0.46691
Control-307__HERC2	4	0.67125	0.6808	0.999999	1015	1	0.4802	0.34211	0.49599	0.907081	2083	2	0.4802
Control-934__Control-307	1	0.67148	0.67135	0.999999	1016	0	0.60629	0.32852	0.32828	0.732301	2051	1	0.60629
CREBBP__Control-637	4	0.67226	0.68153	0.999999	1017	1	0.24376	0.26323	0.42122	0.831017	1913	2	0.24376
Control-64__USP34	4	0.67256	0.68178	0.999999	1018	1	-0.25695	0.86571	0.86525	0.999999	2775	0	-0.25695
Control-728__HERC2	4	0.67261	0.68182	0.999999	1019	1	0.12855	0.86855	0.86826	0.999999	2781	0	0.12855
NDN__FBXW7	16	0.67267	0.87599	0.999999	1020	4	-0.10155	0.41745	0.7548	0.999999	2240	4	-0.10155
Control-608__Control-637	1	0.67299	0.67288	0.999999	1021	0	0.63018	0.32701	0.32685	0.730839	2048	1	0.63018
Control-256__Control-64	1	0.67421	0.6741	0.999999	1022	0	0.51184	0.32579	0.3256	0.72966	2047	1	0.51184
Control-608__USP29	4	0.67437	0.68334	0.999999	1023	1	11354	0.022056	0.069217	0.304334	820	3	11354
Control-608__Control-532	1	0.67459	0.67448	0.999999	1024	0	0.60827	0.32541	0.32522	0.72966	2046	1	0.60827
Control-29__MAGEE1	4	0.67532	0.68417	0.999999	1025	1	0.53593	0.12536	0.26041	0.649857	1477	2	0.53593
Control-736__Control-256	1	0.67549	0.67536	0.999999	1026	0	0.5601	0.32451	0.32427	0.728705	2044	1	0.5601
OTUD7A__UBR5	16	0.67615	0.87775	0.999999	1027	3	-0.040128	0.49662	0.8102	0.999999	2394	6	-0.040128
Control-64__FBXL7	4	0.6786	0.68674	0.999999	1028	1	0.31868	0.34364	0.49747	0.907263	2088	2	0.31868
FBXO25__Control-608	4	0.6792	0.68723	0.999999	1029	1	0.76331	0.066846	0.15833	0.505404	1155	3	0.76331
Control-64__Control-608	1	0.67947	0.6792	0.999999	1030	0	0.48803	0.32053	0.32019	0.722999	2029	1	0.48803
Control-256__MAGEE1	4	0.67999	0.68779	0.999999	1031	1	0.01504	0.69313	0.74091	0.999999	2612	1	0.01504
USP34__Control-608	4	0.68063	0.68831	0.999999	1032	1	0.32881	0.12194	0.25488	0.644111	1455	2	0.32881
CREBBP__Control-866	4	0.68093	0.68852	0.999999	1033	1	0.14429	0.84666	0.8471	0.999999	2754	1	0.14429
wildtype-PacI__Control-879	1	0.68124	0.68105	0.999999	1034	0	0.89848	0.31876	0.31827	0.722437	2025	1	0.89848
Control-637__XM_006530360.3	4	0.68157	0.6891	0.999999	1035	1	0.30179	0.22644	0.38667	0.795052	1809	2	0.30179
Control-256__DZIP3	4	0.68221	0.68966	0.999999	1036	1	0.35525	0.17647	0.33934	0.743992	1675	1	0.35525
Control-736__RNF213	4	0.68255	0.68996	0.999999	1037	1	0.15011	0.46715	0.61538	0.998442	2338	2	0.15011
FBXW7__USP25	16	0.68273	0.88108	0.999999	1038	4	-0.028378	0.30913	0.65371	0.999999	2011	5	-0.028378
DCAF12L2__HERC2	16	0.68471	0.88208	0.999999	1039	4	-0.18448	0.21442	0.53728	0.946229	1773	3	-0.18448
CYLD__Control-866	4	0.68515	0.692	0.999999	1040	1	0.30111	0.5041	0.65076	0.999999	2405	2	0.30111
Control-256__USP34	4	0.68617	0.69279	0.999999	1041	1	0.44586	0.077938	0.17833	0.532832	1221	2	0.44586
Control-532__DZIP3	4	0.68685	0.69339	0.999999	1042	1	0.32071	0.38837	0.54011	0.94904	2175	2	0.32071
FBXW7__Control-879	4	0.68753	0.69392	0.999999	1043	1	-0.0029264	0.44017	0.5897	0.985402	2291	2	-0.0029264
OTUD7A__USP51	16	0.68778	0.88375	0.999999	1044	4	-0.11574	0.29456	0.63885	0.999999	1982	6	-0.11574
Control-256__XM_006530360.3	4	0.68797	0.69429	0.999999	1045	1	-0.11975	0.83341	0.8354	0.999999	2742	1	-0.11975
Control-637__Control-728	1	0.68827	0.68822	0.999999	1046	0	0.56232	0.31173	0.3111	0.714762	2014	1	0.56232
Control-256__Control-29	1	0.6883	0.68823	0.999999	1047	0	0.52374	0.3117	0.31106	0.714762	2013	1	0.52374
MAGEL2__Control-608	4	0.6886	0.69478	0.999999	1048	1	-0.17808	0.90249	0.9022	0.999999	2822	0	-0.17808
RPL22__FBXW7	16	0.6887	0.88421	0.999999	1049	4	0.11056	0.60286	0.87207	0.999999	2532	6	0.11056
RPL22__CREBBP	16	0.68888	0.88428	0.999999	1050	4	0.083117	0.98398	0.99636	0.999999	2955	2	0.083117
Control-879__DZIP3	4	0.68952	0.69552	0.999999	1051	1	0.27456	0.36144	0.51439	0.927291	2112	2	0.27456
Control-532__KLHL9	4	0.69005	0.69595	0.999999	1052	1	-0.040238	0.73341	0.764	0.999999	2652	1	-0.040238
CREBBP__PDZRN3	16	0.69006	0.8849	0.999999	1053	4	0.043824	0.44057	0.77451	0.999999	2292	6	0.043824
Control-879__USP34	4	0.69019	0.69603	0.999999	1054	1	0.65378	0.1437	0.29057	0.69102	1548	2	0.65378
Control-637__HERC2	4	0.69029	0.6961	0.999999	1055	1	-0.10702	0.56897	0.68169	0.999999	2495	1	-0.10702
Control-64__DZIP3	4	0.69077	0.69645	0.999999	1056	1	0.17854	0.3411	0.49504	0.906526	2080	1	0.17854
HERC2__Control-637	4	0.69092	0.69658	0.999999	1057	1	0.024131	0.87802	0.87757	0.999999	2790	0	0.024131
Usp17le__HERC2	16	0.69116	0.88536	0.999999	1058	4	-0.12585	0.92678	0.9858	0.999999	2860	4	-0.12585
Control-532__Control-736	1	0.69126	0.69135	0.999999	1059	0	0.62091	0.30874	0.30802	0.710864	2008	1	0.62091
Control-256__DCAF12L2	4	0.6913	0.69689	0.999999	1060	1	-0.16073	0.64733	0.71721	0.999999	2578	1	-0.16073
MAGEE1__CREBBP	16	0.69134	0.88543	0.999999	1061	4	-0.13247	0.80956	0.95554	0.999999	2718	2	-0.13247
Control-436__KLHL9	4	0.69135	0.69692	0.999999	1062	1	-0.18741	0.94861	0.94816	0.999999	2883	0	-0.18741
FBXW7__CYLD	16	0.69225	0.8859	0.999999	1063	4	-0.18329	0.18031	0.48532	0.896024	1688	7	-0.18329
USP15__Control-64	4	0.69226	0.69768	0.999999	1064	1	0.68618	0.051945	0.13044	0.451114	1072	3	0.68618
UBR4__Control-612	4	0.6926	0.69795	0.999999	1065	1	-0.18538	0.7788	0.79346	0.999999	2691	1	-0.18538
Control-436__USP29	4	0.69322	0.69845	0.999999	1066	1	0.0751	0.71593	0.75366	0.999999	2630	1	0.0751
Control-436__PDZRN3	4	0.69356	0.69875	0.999999	1067	1	0.12655	0.56773	0.68112	0.999999	2494	1	0.12655
Control-608__Control-436	1	0.69437	0.69442	0.999999	1068	0	0.6588	0.30563	0.30512	0.709536	2002	1	0.6588
Control-34__KLHL9	4	0.69627	0.70094	0.999999	1069	1	0.19687	0.31883	0.47403	0.885202	2026	2	0.19687
KLHL9__PDZRN3	16	0.69748	0.88855	0.999999	1070	4	-0.17041	0.9028	0.9793	0.999999	2823	4	-0.17041
USP25__HERC2	16	0.6982	0.88893	0.999999	1071	4	-0.095724	0.92906	0.98619	0.999999	2862	2	-0.095724
Control-543__Control-736	1	0.69837	0.69835	0.999999	1072	0	0.58949	0.30163	0.30117	0.703192	1995	1	0.58949
USP13__FBXL7	15	0.69846	0.88673	0.999999	1073	4	-0.056288	0.32896	0.66676	0.999999	2053	5	-0.056288
KEAP1__wildtype-I-SceI	3	0.69853	0.69978	0.999999	1074	0	0.31249	0.86328	0.86421	0.999999	2772	0	0.31249
USP29__FBXL7	16	0.69865	0.88914	0.999999	1075	4	0.096532	0.9749	0.99477	0.999999	2928	3	0.096532
Control-29__Control-728	1	0.69881	0.69885	0.999999	1076	0	0.51948	0.30119	0.30069	0.703192	1994	1	0.51948
USP25__OTUD7A	16	0.69892	0.88926	0.999999	1077	4	0.17378	0.64608	0.89544	0.999999	2576	6	0.17378
FBXW7__USP24	16	0.69945	0.88955	0.999999	1078	4	0.2956	0.019709	0.10378	0.393952	778	8	0.2956
Control-436__FBXW7	4	0.6998	0.70385	0.999999	1079	1	-0.23703	0.91735	0.91679	0.999999	2842	0	-0.23703
Control-436__XM_006530360.3	4	0.69996	0.704	0.999999	1080	1	0.22435	0.35491	0.50818	0.92072	2099	2	0.22435
Control-608__RNF213	4	0.70011	0.70413	0.999999	1081	1	0.17316	0.72091	0.75663	0.999999	2635	1	0.17316
PDZRN3__DCAF12L1	16	0.70035	0.89005	0.999999	1082	4	0.17187	0.45649	0.78627	0.999999	2319	5	0.17187
HERC2__DZIP3	16	0.70061	0.89019	0.999999	1083	4	0.16407	0.66471	0.9029	0.999999	2587	5	0.16407
Control-736__USP25	4	0.70142	0.70526	0.999999	1084	1	0.023097	0.42018	0.57042	0.973098	2245	1	0.023097
Control-532__XM_006530360.3	4	0.70161	0.7054	0.999999	1085	1	-0.27407	0.96002	0.95964	0.999999	2902	0	-0.27407
Control-728__Control-934	1	0.70229	0.70225	0.999999	1086	0	0.58292	0.29771	0.29718	0.699792	1992	1	0.58292
XM_006530360.3__Control-29	4	0.70283	0.70645	0.999999	1087	1	0.34568	0.2812	0.43806	0.846655	1955	2	0.34568
Control-728__MAGEL2	4	0.70348	0.70699	0.999999	1088	1	0.15005	0.28077	0.43758	0.846172	1954	2	0.15005
Control-436__Control-29	1	0.70348	0.70339	0.999999	1089	0	0.6526	0.29652	0.296	0.69884	1988	1	0.6526
USP13__CREBBP	16	0.70355	0.89162	0.999999	1090	4	0.16992	0.010863	0.063984	0.291755	602	5	0.16992
KLHL9__FBXL7	16	0.70426	0.89197	0.999999	1091	4	-0.13689	0.54376	0.83821	0.999999	2463	3	-0.13689
OTUD7A__KLHL9	16	0.70532	0.89252	0.999999	1092	4	0.34743	0.44726	0.78015	0.999999	2303	7	0.34743
DZIP3__Control-29	4	0.70534	0.70862	0.999999	1093	1	0.20558	0.39021	0.5418	0.94904	2179	1	0.20558
Control-543__Control-307	1	0.70537	0.70519	0.999999	1094	0	0.58211	0.29463	0.29408	0.695001	1983	1	0.58211
FBXO25__CREBBP	16	0.70621	0.89299	0.999999	1095	4	-0.21179	0.79535	0.95034	0.999999	2703	3	-0.21179
XM_006530360.3__RNF213	16	0.70726	0.89352	0.999999	1096	4	0.17527	0.47597	0.79797	0.999999	2356	6	0.17527
Control-637__USP29	4	0.70743	0.71038	0.999999	1097	1	0.25155	0.57725	0.68517	0.999999	2505	1	0.25155
CREBBP__HECW2	16	0.70744	0.89362	0.999999	1098	4	0.47126	0.047901	0.20375	0.571933	1034	9	0.47126
USP25__MAGEE1	16	0.70779	0.89378	0.999999	1099	4	0.050738	0.13896	0.41684	0.827009	1527	5	0.050738
Control-728__Control-256	1	0.70822	0.70792	0.999999	1100	0	0.5658	0.29178	0.29106	0.69113	1980	1	0.5658
Control-736__Control-64	1	0.70839	0.70808	0.999999	1101	0	0.55436	0.29161	0.29088	0.69113	1979	1	0.55436
Usp17le__Control-436	4	0.70877	0.71151	0.999999	1102	1	0.54743	0.14078	0.28588	0.686318	1534	3	0.54743
USP15__MAGEE1	16	0.70885	0.89432	0.999999	1103	4	0.023667	0.9654	0.99273	0.999999	2907	2	0.023667
Control-256__Control-728	1	0.71031	0.7101	0.999999	1104	0	0.55533	0.28969	0.28905	0.688444	1973	1	0.55533
Control-608__Usp32	4	0.71065	0.71316	0.999999	1105	1	11611	0.013056	0.043013	0.251975	638	3	11611
CREBBP__UBR5	16	0.7107	0.89528	0.999999	1106	3	0.20372	0.3355	0.67991	0.999999	2067	5	0.20372
DCAF12L1__HECW2	16	0.71121	0.89556	0.999999	1107	4	0.064028	0.60642	0.87395	0.999999	2536	5	0.064028
USP28__FBXW7	16	0.71139	0.89563	0.999999	1108	4	0.060221	0.25425	0.59423	0.988446	1882	7	0.060221
Control-637__PDZRN3	4	0.71161	0.71405	0.999999	1109	1	0.059973	0.5957	0.69303	0.999999	2520	1	0.059973
HECW1__Control-608	4	0.71184	0.71427	0.999999	1110	1	0.10759	0.48384	0.63138	0.999999	2371	1	0.10759
DCAF12L1__wildtype-I-SceI	1	0.71199	0.71183	0.999999	1111	0	10647	0.28801	0.28745	0.686318	1970	1	10647
Control-879__Control-64	1	0.71208	0.71192	0.999999	1112	0	0.63866	0.28792	0.28736	0.686318	1969	1	0.63866
KLHL9__USP15	16	0.71208	0.896	0.999999	1113	4	-0.058837	0.82666	0.9605	0.999999	2738	3	-0.058837
Control-879__Control-728	1	0.71228	0.71214	0.999999	1114	0	0.62873	0.28772	0.28718	0.686318	1967	1	0.62873
Control-934__FBXL7	4	0.71334	0.71566	0.999999	1115	1	-0.29999	0.83513	0.83681	0.999999	2747	1	-0.29999
wildtype-PacI__XM_006530360.3	1	0.71406	0.7139	0.999999	1116	0	10115	0.28594	0.28536	0.686318	1961	1	10115
DCAF12L1__Control-934	4	0.71559	0.71776	0.999999	1117	1	0.97344	0.071166	0.16608	0.518168	1180	3	0.97344
XM_006530360.3__FBXL7	16	0.7159	0.89788	0.999999	1118	4	0.17188	0.43965	0.77372	0.999999	2290	6	0.17188
USP15__OTUD7A	16	0.71608	0.89798	0.999999	1119	4	-0.21474	0.88351	0.97419	0.999999	2800	2	-0.21474
DCAF12L2__Control-934	4	0.71672	0.71868	0.999999	1120	1	0.50114	0.12512	0.26003	0.649751	1473	2	0.50114
MAGEE1__OTUD7A	16	0.71686	0.89837	0.999999	1121	4	0.14378	0.43467	0.76963	0.999999	2275	3	0.14378
Control-64__UBR5	4	0.71724	0.71918	0.999999	1122	1	0.77421	0.024936	0.076529	0.321048	859	3	0.77421
DCAF12L1__USP25	14	0.71738	0.88368	0.999999	1123	3	0.36365	0.12672	0.38072	0.790483	1482	6	0.36365
Control-436__CYLD	4	0.71787	0.71987	0.999999	1124	1	0.41892	0.0060845	0.020887	0.169311	468	2	0.41892
Control-82__UBR5	4	0.71791	0.71992	0.999999	1125	1	0.14043	0.87533	0.87488	0.999999	2788	0	0.14043
HERC2__Control-934	4	0.71796	0.71998	0.999999	1126	1	0.2515	0.23962	0.39912	0.80673	1845	2	0.2515
PDZRN3__Control-436	4	0.71859	0.72052	0.999999	1127	1	-0.047621	0.14303	0.2895	0.688939	1545	1	-0.047621
DCAF12L1__Control-436	4	0.71899	0.7209	0.999999	1128	1	0.052252	0.48107	0.62874	0.999999	2366	2	0.052252
PDZRN3__MAGEE1	16	0.71918	0.89956	0.999999	1129	4	0.043667	0.61068	0.87631	0.999999	2540	6	0.043667
Control-879__HERC2	4	0.71921	0.72112	0.999999	1130	1	0.06809	0.8816	0.8812	0.999999	2797	0	0.06809
Control-736__Control-307	1	0.71931	0.7192	0.999999	1131	0	0.63804	0.28069	0.28013	0.678311	1953	1	0.63804
Control-728__Control-879	1	0.7194	0.71929	0.999999	1132	0	0.54988	0.2806	0.28004	0.678311	1952	1	0.54988
HERC1__FBXW7	16	0.7198	0.89989	0.999999	1133	3	0.22602	0.45324	0.78419	0.999999	2309	5	0.22602
DCAF12L2__Control-436	4	0.71989	0.72175	0.999999	1134	1	0.70018	0.041684	0.11028	0.40781	986	2	0.70018
XM_006530360.3__RPL22	16	0.72004	0.9	0.999999	1135	4	0.45683	0.2378	0.57115	0.973891	1840	8	0.45683
Control-64__USP28	4	0.72149	0.72321	0.999999	1136	1	-0.14707	0.16161	0.31946	0.722999	1619	1	-0.14707
FBXW7__UBR5	16	0.72175	0.90083	0.999999	1137	4	-0.091048	0.30889	0.65349	0.999999	2010	4	-0.091048
FBXO25__Control-29	4	0.72209	0.72373	0.999999	1138	1	0.57858	0.026603	0.080045	0.330806	872	2	0.57858
Control-608__FBXL7	4	0.72327	0.72486	0.999999	1139	1	0.043517	0.67666	0.73221	0.999999	2599	1	0.043517
Control-728__NDN	4	0.72376	0.72533	0.999999	1140	1	0.11093	0.75419	0.77704	0.999999	2670	1	0.11093
USP15__Control-256	4	0.72389	0.72545	0.999999	1141	1	-0.17408	0.64706	0.71707	0.999999	2577	1	-0.17408
Control-728__USP25	4	0.72438	0.72581	0.999999	1142	1	0.21209	0.29608	0.45238	0.864101	1987	2	0.21209
KLHL9__UBR5	16	0.7249	0.90248	0.999999	1143	4	0.064547	0.50957	0.81821	0.999999	2421	6	0.064547
OTUD7A__HECW1	16	0.72575	0.90295	0.999999	1144	4	-0.22983	0.37727	0.71952	0.999999	2144	6	-0.22983
PDZRN3__Control-879	4	0.72605	0.72729	0.999999	1145	1	0.22304	0.62602	0.70686	0.999999	2559	1	0.22304
KLHL9__MYCBP2	16	0.72671	0.90346	0.999999	1146	4	-0.13144	0.98008	0.99587	0.999999	2945	2	-0.13144
Control-934__RPL22	4	0.72675	0.72791	0.999999	1147	1	0.32857	0.41614	0.56652	0.969192	2235	2	0.32857
Control-34__Control-612	1	0.72678	0.72688	0.999999	1148	0	0.61436	0.27322	0.27275	0.667201	1938	1	0.61436
RHOBTB2__Control-608	4	0.72689	0.72805	0.999999	1149	1	0.37247	0.4012	0.55216	0.95742	2204	2	0.37247
Control-307__USP34	4	0.72711	0.72825	0.999999	1150	1	0.20207	0.046054	0.11898	0.42631	1023	1	0.20207
Control-866__FBXL7	4	0.72746	0.7286	0.999999	1151	1	0.82554	0.057513	0.1409	0.472638	1106	3	0.82554
MYCBP2__KLHL9	16	0.72828	0.90428	0.999999	1152	4	-0.068404	0.38344	0.72495	0.999999	2162	7	-0.068404
CREBBP__DCAF12L2	16	0.72937	0.90484	0.999999	1153	4	0.090865	0.90704	0.98039	0.999999	2828	3	0.090865
Control-879__PDZRN3	4	0.73012	0.73107	0.999999	1154	1	0.039163	0.47007	0.61815	0.999999	2342	2	0.039163
Control-608__UBR5	4	0.73168	0.73253	0.999999	1155	1	0.0092479	0.55166	0.6745	0.999999	2470	1	0.0092479
Control-736__Control-29	1	0.73235	0.73224	0.999999	1156	0	0.60577	0.26765	0.26728	0.658926	1927	1	0.60577
Control-728__USP34	4	0.73255	0.73334	0.999999	1157	1	0.17061	0.50623	0.65291	0.999999	2411	2	0.17061
Control-608__Control-728	1	0.73279	0.73266	0.999999	1158	0	0.78289	0.26721	0.26686	0.658926	1926	1	0.78289
USP15__Control-866	4	0.73294	0.73374	0.999999	1159	1	0.20984	0.66587	0.72655	0.999999	2589	1	0.20984
Control-64__CREBBP	4	0.73302	0.73381	0.999999	1160	1	0.18092	0.52962	0.66566	0.999999	2444	1	0.18092
Control-256__NDN	4	0.73328	0.73403	0.999999	1161	1	0.61278	0.14413	0.29126	0.69113	1550	3	0.61278
MYCBP2__FBXL7	16	0.7333	0.90683	0.999999	1162	4	-0.077663	0.71365	0.92072	0.999999	2628	5	-0.077663
Control-64__USP13	4	0.73337	0.73409	0.999999	1163	1	-0.18441	0.75982	0.78072	0.999999	2675	1	-0.18441
Control-436__FBXO25	4	0.73358	0.7343	0.999999	1164	1	-0.015377	0.67557	0.73165	0.999999	2597	1	-0.015377
[truncated: 2,427 more rows]
