# Supplementary material for: Targeting ubiquitin signaling vulnerabilities in KEAP1-inactivated lung cancer
Source: EMBO J. 2026 Mar 20;45(9):3276–305. doi: 10.1038/s44318-026-00737-9 (PMC13144482; doi:10.1038/s44318-026-00737-9)
Supplement: Supplementary file 8 — Source data Fig. 6 [file 44318_2026_737_MOESM8_ESM.zip]

Archive with 5 entries (4 files):
- Figure 6 Source data/
- Figure 6 Source data/Source data 6C.xlsx
- __MACOSX/Figure 6 Source data/._Source data 6C.xlsx
- Figure 6 Source data/Source data 6B.xlsx
- __MACOSX/Figure 6 Source data/._Source data 6B.xlsx
