# Supplementary material for: Targeting ubiquitin signaling vulnerabilities in KEAP1-inactivated lung cancer
Source: EMBO J. 2026 Mar 20;45(9):3276–305. doi: 10.1038/s44318-026-00737-9 (PMC13144482; doi:10.1038/s44318-026-00737-9)
Supplement: Supplementary file 8 — Source data Fig. 6 [file 44318_2026_737_MOESM8_ESM.zip › Figure 6 Source data/Source data 6C.xlsx]

## Sheet: readme
Source data for Figure 6C
Sheet 1	6C	Tumor area

## Sheet: sheet 1_6C
Genotypes	KPK	KPK-USP28	KPK-UBR4	KPK-HERC2	KPK-PDZRN3	KPK-HUWE1
Tumor numbers	327	0	0	0	0	1
